# Supplementary material for: Limits on information transduction through amplitude and frequency regulation of transcription factor activity
Source: eLife. 2015 May 18;4:e06559. doi: 10.7554/eLife.06559 (PMC4468373; doi:10.7554/eLife.06559)
Supplement: Supplementary file 1. — Raw single-cell time-trace data for HXK1 (15259 cells), SIP18 (21242 cells), pSIP18 mut A (18203 cells), pSIP18 mut B (17655 cells), 1× reporter diploid (21236 cells), and 2× reporter diploid (19222 cells). The data are also available from Dryad Digital Repository (Hansen and O'Shea, 2015). DOI: http://dx.doi.org/10.7554/eLife.06559.014 [file elife06559s001.zip › source_data/SIP18_FM6_10minINT_690nM.txt]

0	0	0	4.6604	8.9783	22.608	31.738	30.944	49.265	55.899	40.725	39.782	39.25	36.586	38.949	41.669	44.081	35.786	25.982	32.743	38.012	48.919	42.504	44.606	40.506	42.817	20.861	62.124	85.868	117.17	138.94	171.79	186.68	217.11	227.25	256.71	281.42	319.66	325.99	342.58	374.36	382.07	372.08	366.58	363.62	361.18	393.08	386.54	404.1	394.91
0	0	0	11.757	6.265	10.755	16.349	23.181	27.712	21.723	22.19	17.366	20.652	13.737	22.51	35.825	35.934	33.087	42.659	38.034	48.607	42.275	43.107	49.307	47.963	53.904	64.772	53.825	59.072	61.479	61.516	78.785	81.596	81.775	95.616	73.376	73.511	81.045	80.589	83.446	83.011	77.655	73.611	83.564	77.864	64.883	69.765	56.384	62.568	55.129
0	0.45239	0	2.6209	3.9898	9.8495	4.9322	4.7026	7.0362	10.842	5.4288	4.9796	0.045186	10.329	16.927	18.504	8.291	3.5782	20.314	14.129	16.178	5.731	11.056	16.954	27.286	19.171	8.9204	0	6.0781	8.26	0	0	0	3.0218	0	0	0	0	0	0	0	0	0	0	0	0	0	0	0	0
0	0	2.3624	4.2256	6.4514	11.916	18.54	14.852	11.162	6.3865	4.5713	6.7793	5.0922	9.3098	0	0.1307	1.1325	2.4808	0	0	0.80994	0	0	0	0	1.287	0	0	0	1.3351	0	0	0	3.887	0	0	1.0901	5.7214	11.563	7.5793	7.0483	15.411	9.3759	7.611	19.212	23.759	23.572	19.608	27.487	17.878
0	0	0	0	5.2616	20.976	12.899	4.7005	0	4.231	3.3599	9.0141	13.501	14.091	11.981	15.071	9.0553	3.2419	4.2738	0	0	0	1.6511	2.7202	2.9	6.9037	0	0.52253	0.88681	0	0	0	0	0	0	0	0	0	0	0	0	0	0	0	0	0	0	0	0	0
0	0	0	3.0988	0	18.449	29.525	24.748	32.478	22.059	31.162	20.871	21.57	20.46	21.717	32.666	31.048	31.985	37.029	34.107	40.749	36.288	40.051	42.291	42.056	46.57	52.543	48.629	43.937	44.515	40.402	53.406	50.961	59.343	62.372	45.314	56.072	36.509	50.167	49.915	45.843	45.78	48.433	40.386	39.963	41.992	34.958	22.533	20.386	17.459
0	0	0	21.99	18.98	9.2513	0	0	6.978	0.86514	6.2336	6.2286	0.42052	8.845	2.6261	9.4018	5.7129	4.7964	9.404	3.6485	7.8748	6.0247	27.639	6.5813	6.1991	0.79149	0	1.693	13.572	7.7988	0	8.7147	8.7896	9.2955	18.839	0	14.604	8.0659	12.713	7.1263	7.8023	11.102	11.985	7.1148	8.2638	10.94	5.3295	3.8084	0.97934	1.1998
0	0	4.8854	8.5355	12.332	0	0	0	6.6925	10.852	11.64	15.432	19.754	29.373	25.856	41.702	31.786	39.164	28.368	31.833	49.524	48.336	35.239	44.961	38.709	53.521	35.723	36.103	48.263	59.767	38.215	27.518	57.685	36.719	40.557	35.204	34.803	38.938	41.043	44.977	39.798	42.706	33.085	30.244	25.141	36.084	40.259	39.588	36.4	35.912
0	0	0	16.428	1.3935	14.633	5.1001	6.5893	0	12.01	16.42	12.407	15.737	25.179	25.054	62.546	72.758	81.809	51.537	55.791	78.817	79.22	122.67	161.55	186.91	222.51	241	279.4	320.84	323.42	352.35	336.4	361.04	383.26	393.8	420.25	431.94	428.55	420.45	425.41	443.65	421.91	444.67	403.82	422.1	419.82	423.9	427.55	442.51	460.25
0	0	0	27.399	15.115	21.249	29.053	31.048	27.815	24.075	50.422	48.126	35.262	44.959	48.384	43.667	51.087	57.562	63.569	47.968	48.233	40.663	43.847	50.753	55.35	55.805	54.557	57.392	51.896	51.302	59.136	52.525	55.185	56.678	50.83	30.458	43.428	59.485	62.726	56.952	57.773	62.874	65.248	67.692	58.269	59.666	53.119	55.508	53.75	67.884
0	0	0	0.33689	2.1664	5.3036	10.284	2.8636	5.1787	20.816	19.646	14.356	16.75	24.237	19.119	36.131	22.218	24.541	30.399	32.297	40.568	27.519	35.001	46.331	43.769	42.414	39.529	52.852	47.421	47.621	44.735	41.44	50.632	44.25	49.189	34.061	61.062	63.19	80.47	64.87	67.062	57.586	51.732	57.321	53.536	64.424	48.569	55.907	59.785	52.642
0	0	0	9.4874	10.558	7.3527	10.021	13.548	12.182	17.074	18.76	24.977	18.569	24.027	29.819	46.689	60.483	73.296	96.09	112.07	132.03	156.07	170.33	189.99	215.36	238.38	263.6	285.15	294.84	292.67	315	322.7	340.23	346.56	350	349.27	353.99	375.79	362.51	380.49	374.07	377.73	397.03	413.62	418.64	432.98	450.08	445.29	463.84	487.64
0	1.8457	0	3.8239	0	2.3401	20.222	11.294	21.99	25.262	18.301	23.608	19.585	28.227	0	14.07	9.7672	5.9584	3.4285	13.577	17.471	18.729	24.45	5.3821	0	0	0	0	7.7659	0	0	0	0	0	0	0	0	0	0	0	0	0	0	0	0	0	0	0	0	0
0	0	0	5.9517	8.3707	17.083	27.388	18.156	20.906	21.104	19.037	13.535	25.618	26.105	18.044	25.737	20.567	24.7	25.409	33.102	27.276	26.61	17.248	17.305	12.222	18.842	21.55	30.71	30.747	26.738	22.803	29.241	34.666	37.506	41.518	42.051	44.62	45.647	52.097	47.52	68.889	60.959	75.728	84.092	86.369	101.32	105.18	111.8	128.94	131.03
0	0	0	0	6.7346	1.3528	10.893	4.9648	5.1327	4.1518	6.4296	6.7323	6.7654	7.2714	3.2923	2.3234	0	5.7492	7.7992	8.2019	15.398	29.022	42.979	44.617	62.628	79.238	92.671	106.92	120.09	126.27	139.86	170.7	176.61	176.18	197.54	203.19	212.72	217.33	229.85	244.03	244.07	252.01	243.41	258.64	257.71	267.74	272.06	275.56	286.36	294.71
0	0	5.8781	0.24086	3.2738	18.691	30.474	35.578	39.496	51.112	47.563	48.827	50.25	55.942	65.993	84.767	89.495	82.228	87.323	95.839	105.09	108.56	120.61	125.94	131.15	126.5	132.64	137.43	151.5	144.18	166.46	141.53	148.53	150.7	130.64	130.2	155.38	177.64	192.74	238.38	266.36	310.09	420.48	491.94	530.17	599.42	677.12	740.76	827.68	894.26
0	0	0	9.153	12.874	13.483	19.697	24.566	38.702	53.581	66.957	104.95	111.94	114.98	99.664	117.48	110.04	129.92	146.16	137.4	159.57	165.91	173.03	195.73	201.62	205.56	219.88	219.01	219.15	226.76	246.31	239.2	241.12	261.14	242.1	255.25	256.83	283.35	296.87	289.89	309.83	309.14	327.92	345.31	333.56	353.94	349.23	367.74	369.97	366.57
0	0	0	4.0546	16.503	16.734	22.489	33.825	34.663	25.991	34.435	45.002	39.381	40.937	43.302	39.278	44.781	54.676	43.8	54.999	38.792	64.9	67.922	74.237	72.57	75.368	82.202	103.42	113.79	126.62	125.37	152.76	173.96	204.37	225.74	189.97	189.45	216.71	221.66	228.98	232.06	251.98	260.85	260.31	256.05	256.96	267.4	276.58	292.2	304.52
0	0	0	5.3229	9.6663	1.457	3.0596	8.9421	5.3592	7.3602	13.716	5.8523	14.371	13.343	14.65	17.716	7.5537	12.748	14.984	14.308	16.257	19.686	21.435	24.64	37.138	38.178	61.091	55.318	74.503	65.819	72.966	86.816	82.034	84.128	86.859	105.52	103.83	108.6	109.74	120.83	123.72	124.29	119.8	139.19	127.67	129.94	124	132.21	120.64	125.81
0	0	0	8.7772	5.0231	14.916	14.349	26.816	24.706	30.771	27.492	36.259	41.84	37.936	51.433	46.193	51.368	53.63	58.017	72.286	68.979	70.949	74.641	69.425	72.741	69.76	68.796	65.537	78.731	79.912	87.896	83.701	80.409	73.814	67.851	70.212	70.594	65.734	67.477	77.301	65.736	71.926	66.157	69.635	72.75	81.785	75.051	74.968	68.707	58.563
0	0	0	11.026	12.886	23.218	22.005	26.02	18.466	16.584	22.322	24.585	30.619	26.313	31.029	23.326	30.644	21.234	25.184	30.648	37.546	39.748	47.749	38.03	38.401	41.52	48.283	40.069	61.731	59.476	70.677	67.421	83.564	98.628	99.322	104.52	98.251	104.54	104.35	111.26	106.41	105.97	83.447	96.637	92.201	98.636	103.32	87.457	94.428	96.663
0	0	0	0	1.1809	5.2231	11.98	13.517	20.434	4.226	9.8237	2.2338	10.793	12.627	9.6207	5.1954	11.791	19.074	21.02	26.72	10.286	18.313	18.394	19.602	18.298	26.581	34.928	31.51	41.417	28.997	31.789	33.888	27.612	33.543	28.644	26.194	32.176	24.416	36.053	34.544	28.65	40.98	29.611	38.137	30.953	34.286	20.768	27.65	31.855	31.257
0	0	0	46.406	3.9673	5.2756	13.739	2.5791	26.713	12.635	35.097	28.424	22.696	24.774	26.828	36.421	47.753	71.955	79.176	55.85	73.414	61.129	84.755	80.888	86.111	93.314	95.007	101.16	100.6	110.58	124.76	125.9	119.99	118.51	120.49	104.43	117.19	125.16	113.18	117.84	121.77	18.355	22.016	15.26	3.7452	4.8206	1.1767	5.8679	0	8.3422
0	0	0	7.7779	33.081	38.676	20.931	38.347	40.697	36.813	38.37	39.156	46.513	47.012	42.966	30.657	37.553	26.114	27.068	28.005	27.672	26.273	19.749	16.282	18.533	22.319	22.22	16.63	16.038	18.474	15.019	11.63	18.045	14.509	16.179	14.293	19.948	14.524	10.216	16.412	3.3555	14.153	0.82815	0	0	0	0	0	0	0
0	0.13774	0	5.3203	10.233	9.1798	8.3348	16.59	14.934	17.7	18.566	24.303	29.985	43.727	70.366	66.415	78.991	79.417	79.467	83.22	99.414	99.36	104.49	95.953	107.81	116.14	124.87	116.09	107.52	109.62	117.94	115.45	119.35	124.47	126.49	123.79	140.1	49.944	43.457	43.485	38.651	48.444	49.365	51.217	54.313	34.127	48.356	50.781	49.307	45.003
0	0	0	8.7061	8.2311	18.357	27.168	47.119	79.982	132.63	212.59	307.07	384.47	451.13	548.39	628.93	670.22	734.73	835.49	824.27	930.7	949.25	993.91	1037.2	1009.1	1027.4	1034.6	1042.3	999.74	1001.5	1006.6	1045.1	1012.5	1008.7	955.24	993.51	1007.8	989.3	1012.6	972.99	1026.5	963.49	986.41	924.27	939.86	956.96	962.11	958.59	948.06	932.46
0	0	0	2.8575	19.526	16.076	42.822	47.967	49.665	58.904	45.763	47.626	43.488	42.537	57.994	39.231	43.988	17.718	55.55	33.661	47.158	43.234	39.162	28.835	33.771	37.528	36.593	29.758	33.861	44.686	29.383	29.077	39.986	33.134	22.841	22.526	16.242	22.769	24.565	19.02	10.822	19.16	19.363	20.278	23.424	17.624	15.094	22.558	22.567	34.556
0	0	0	4.1635	11.723	4.9307	9.9586	13.912	19.767	20.763	13.65	9.7336	15.441	5.4682	19.391	12.979	19.327	17.413	28.859	27.298	32.583	26.318	28.239	27.856	27.735	23.519	23.656	23.631	25.428	31.062	25.616	23.735	28.125	22.172	17.606	20.27	21.382	31.084	32.224	25.823	17.127	23.491	24.007	29.701	36.722	23.714	15.84	25.326	25.36	33.815
0	0	0	6.1081	10.49	15.618	18.949	20.002	18.125	22.641	25.352	26.451	22.536	20.798	22.965	12.027	22.151	17.87	19.936	21.164	28.42	28.047	19.62	23.778	23.617	23.987	19.025	19.572	23.805	25.2	29.152	22.333	21.672	29.514	30.54	33.451	22.198	30.241	33.676	37.063	37.222	38.74	40.928	44.768	45.348	59.071	58.062	54.743	53.307	58.813
0	0	0	2.3785	12.537	12.767	19.708	17.955	27.228	20.894	41.852	28.993	46.794	36.372	50.319	47.567	31.586	49.48	45.679	47.463	49.025	49.359	52.065	50.41	61.352	68.62	72.175	75.531	83.876	68.057	60.431	62.735	56.459	64.313	62.391	62.097	68.643	57.628	71.131	71.519	72.232	81.175	75.895	94.431	97.14	97.836	92.588	105.67	112.78	118.18
0	0	5.9824	12.109	0	11.311	12.118	21.401	11.821	18.226	19.407	28.556	21.481	19.789	26.176	19.952	23.68	9.0404	25.47	26.229	8.9168	10.345	10.526	21.073	20.571	23.53	19.265	28.138	41.547	43.181	37.01	44.838	57.751	57.849	51.608	54.74	64.045	63.18	56.826	56.528	55.404	54.319	60.092	57.857	52.904	46.535	41.353	41.33	45.638	43.681
0	0	0	1.2675	4.1791	12.933	14.49	0	2.4874	30.537	29.852	42.505	49.343	34.784	38.194	50.733	61.125	58.547	69.497	70.368	64.853	78.191	81.462	84.728	85.969	92.207	100.1	101.41	98.137	112.09	108.6	107.57	116.43	114.52	105.55	125.85	121.13	158.63	104.1	110.55	140.28	141.12	145.12	143.75	150.64	115.04	100.61	108.41	125.66	119.83
0	0	0	1.1684	11.228	22.742	16.086	22.942	16.343	23.781	28.161	14.582	18.163	19.38	24.057	43.163	37.833	26.959	31.336	15.448	23.262	35.917	31.924	36.166	35.393	52.122	44.942	68.98	110	107.45	116.56	134.19	156.95	227.82	225.63	267.93	310.56	343.39	363.77	406.76	451.43	492.19	542.35	589.08	634.03	658.33	709.95	735.52	750.51	764.57
0	6.9803	0	21.826	3.1359	0.45082	7.8214	15.683	21.428	23.58	25.716	7.5376	19.659	15.555	27.658	29.325	33.112	41.459	48.274	45.024	53.931	49.589	48.692	49.278	56.146	63.365	61.017	59.978	62.221	76.834	71.697	77.908	83.774	69.049	66.943	63.888	67.563	74.039	78.031	75.219	71.838	75.843	67.23	71.299	80.658	71.467	75.71	79.181	91.362	102.66
0	0	0	12.018	11.139	7.7997	7.5756	13.897	19.569	18.632	25.736	21.009	29.199	28.865	28.893	31.356	20.673	27.482	32.28	40.861	40.451	46.08	38.56	40.264	39.337	46.135	52.813	52.031	54.566	41.417	29.315	32.94	35.685	31.509	28.535	28.864	32.847	26.875	29.965	36.702	30.118	32.163	25.315	34.881	38.12	25.04	18.915	24.848	24.247	32.596
0	0	0	4.452	10.637	8.8167	13.385	11.208	7.7788	9.6575	15.528	7.8987	18.62	15.271	8.37	16.501	6.9903	21.818	19.003	20.459	25.92	23.998	23.537	23.231	25.164	15.681	22.975	30.058	30.293	20.677	19.817	21.561	26.23	33.276	34.272	36.752	39.236	37.31	58.262	60.223	53.63	61.637	49.523	67.349	58.48	61.234	56.014	58.18	58.867	74.571
0	0	0	0	9.8056	3.0824	8.2649	2.7949	4.9453	2.8927	18.087	5.0136	8.8493	16.642	4.8944	2.1778	0	10.194	1.911	7.8955	9.2048	4.4959	2.6694	0	7.7778	2.6488	6.6148	7.6998	6.2947	1.8406	0	6.791	3.0949	4.6983	1.9294	0	3.5824	3.0112	10.673	12.746	12.645	7.7212	5.495	14.235	15.222	9.8259	4.6779	7.4655	9.8725	19.446
0	0	0	8.713	4.113	8.2332	11.283	16.652	22.99	21.595	24.984	21.184	26.005	24.851	23.567	30.417	22.71	34.084	40.756	38.371	29.639	28.792	35.61	35.867	27.546	28.771	30.327	31.637	36.848	36.744	27.458	41.084	36.607	42.826	40.075	35.247	62.229	47.431	56.505	51.424	51.502	59.016	59.636	59.66	68.198	65.681	57.793	65.137	64.629	63.046
0	0	0	33.578	25.964	8.1904	15.878	19.978	50.823	52.683	55.966	57.884	65.531	63.07	67.444	60.549	73.961	68.071	65.084	64.814	57.109	67.722	67.188	77.421	67.164	65.859	82.034	89.499	87.701	86.074	80.797	89.648	83.289	89.793	96.474	101.02	101.64	111.27	112.32	123.82	115.41	119.6	136.47	140.43	138.42	136.38	133.46	141.25	147.15	146.41
0	7.9385	0	0	0	0	4.597	11.016	16.294	11.124	17.993	11.901	23.408	25.912	51.076	74.369	118.56	149.44	212.58	254.71	316.62	367.8	409.69	463.07	504.41	557.4	605.67	661.11	671.16	687.86	714.53	750.44	756.71	763.68	810.34	820.95	811.85	816.75	822.93	852.08	830.16	841.47	831.99	847.3	833.39	824.89	781.56	819.68	821.37	825.43
0	0	0	0	44.631	40.019	31.511	43.261	42.538	40.298	39.055	41.771	39.499	48.722	29.078	35.381	31.687	36.62	45.175	29.828	40.379	56.552	49.812	42.953	47.829	53.617	57.784	59.25	75.263	74.605	52.233	47.857	41.977	52.443	66.256	57.06	52.952	50.883	61.24	58.475	55.513	58.782	75.113	72.57	61.294	77.741	69.6	57.211	48.525	61.659
0	0	0	7.0797	8.4909	8.1447	16.981	9.1685	11.874	9.9231	7.5	2.3965	4.9216	6.7474	19.711	12.134	19.295	5.227	9.3146	7.4845	12.168	12.606	7.3748	17.173	18.384	18.763	24.105	23.639	21.923	31.01	39.452	34.676	38.328	44.787	36.917	38.018	40.548	38.992	39.228	49.905	42.103	42.685	32.258	35.125	38.387	48.721	44.293	38.488	45.404	29.893
0	0	0	3.9797	11.327	3.0712	9.1214	10.322	16.263	13.441	12.205	7.3288	14.714	14.431	20.136	19.257	16.905	16.318	24.45	22.184	24.466	24.832	20.254	25.665	18.878	27.322	21.988	18.192	21.587	23.777	18.972	29.118	30.12	26.83	22.476	17.075	20.698	28.298	27.92	27.76	19.369	21.729	29.755	32.619	33.972	26.286	18.299	21.013	17.511	31.021
0	0	0	6.5163	7.2834	13.773	27.034	18.63	21.421	17.588	13.775	9.084	12.907	0	13.954	0	6.4274	8.8498	15.696	16.374	19.289	14.904	16.999	13.176	13.357	20.778	15.198	5.8135	8.3168	5.6429	19.494	27.681	37.916	28.823	21.328	1.8814	0	7.9236	19.241	19.042	31.064	48.578	39.205	53.075	51.34	43.036	43.014	56.459	49.818	59.552
0	0.51341	0	0	9.0516	16.184	16.083	21.975	23.018	27.108	21.798	27.709	26.103	30.289	15.98	26.742	11.673	33.324	28.447	24.793	40.558	46.839	43.817	43.832	47.518	51.733	51.655	56.337	62.97	65.172	52.025	53.015	59.999	71.366	67.592	66.395	61.843	74.58	81.889	83.232	77.589	68.49	81.302	91.536	87.567	91.012	96.101	105.26	107.79	98.898
0	0	0	4.5484	10.785	22.863	34.299	44.353	56.834	73.891	79.265	67.14	77.733	89.256	96.343	99.792	104.98	101.04	111.72	107.53	117.24	116.64	119.8	109.44	118.45	119.68	132.5	137.99	151.44	137.26	140.96	129.53	132.51	134.56	147.88	135.66	144.92	126.84	141.94	146.95	143.46	156.36	150.6	155.68	145.38	150.14	144.83	135.85	138.77	145.32
0	0	0	7.1824	16.926	22.809	30.488	47.51	46.891	50.005	63.509	46.693	52.734	48.429	62.41	65.814	67.452	67.29	77.421	84.104	80.685	82.727	81.989	79.605	83.856	94.009	87.468	85.468	86.744	91.974	94	79.891	100.14	95.586	88.584	87.37	90.203	99.285	92.342	92.578	91.622	104.42	95.995	113.18	108.38	104.75	98.089	102.15	95.127	114.72
7.651	0	0	0	4.8026	0	9.3231	8.821	5.6973	5.0241	13.531	7.9276	13.277	13.389	0.48544	11.185	5.0584	16.846	5.363	7.5075	13.432	19.089	25.951	19.227	24.845	18.759	29.374	42.777	67.659	64.834	69.356	65.774	71.364	82.402	66.165	75.687	88.625	76.704	94.21	87.658	89.063	89.194	92.563	98.022	99.638	112.14	104.08	107.01	111.06	112.4
0	0	0	8.0225	10.676	3.9091	20.694	11.899	13.245	19.05	16.208	10.899	2.4084	9.0804	10.684	15.837	23.565	13.045	22.785	22.237	12.205	14.773	18.041	14.06	7.886	19.314	18.724	24.343	21.025	12.159	9.1867	13.383	33.372	64.692	112.1	184.34	234.12	310.13	416.83	487.36	620.02	742.06	825.92	861.21	965.37	1087	1059.3	1225.7	1337.9	1312.2
0	0	0	1.347	10.118	11.112	1.5172	0	12.768	14.989	28.838	26.021	40.344	43.582	37.392	44.126	34.849	19.688	13.941	17.574	24.762	21.904	26.051	19.798	26.976	24.756	28.616	25.714	29.141	22.66	24.492	31.682	26.826	30.65	25.601	28.779	39.837	31.605	38.174	41.999	44.154	52.051	47.428	58.907	59.999	52.004	54.616	60.637	62.568	70.523
0	0	0	3.0807	1.5967	8.3116	0	7.4933	3.7251	8.2275	10.054	0	0	5.8004	4.2419	6.8792	8.3121	2.5405	0	0.090825	0	0	0	0	0	0	5.3503	18.032	24.308	27.298	40.131	46.343	62.894	84.954	90.537	113.62	103.82	120.18	137.67	147.76	151.48	139.35	145.35	161.05	150.5	164.67	156.72	157.4	144.24	128.14
0	0	0	0	3.5834	12.317	21.639	18.345	10.791	10.551	3.3678	6.8409	0	25.117	9.3788	20.971	10.895	26.752	36.799	31.502	34.729	37.027	43.226	28.442	24.636	46.238	30.112	35.609	48.729	38.706	32.764	25.335	22.181	24.046	18.977	31.361	41.521	46.613	46.958	30.425	24.839	36.509	26.817	40.089	49.18	43.105	40.166	21.834	39.705	29.15
0	0	0	10.027	13.152	11.076	20.138	17.423	15.328	25.13	24.346	17.652	28.321	24.633	30.636	43.024	45.833	41.678	47.591	34.809	54.698	92.29	98.753	124.74	160.05	196.89	249.49	302.63	355.87	363.05	413.97	486.92	500.77	505.58	513.7	551.83	552.91	580.9	579.01	566.76	609.42	644.83	648.47	638.29	636.88	651.09	632.14	644.72	644.19	642.85
0	0	0	5.7689	4.5726	22.571	4.0367	15.521	11.866	22.038	12.586	0	0	0	0	0	8.0935	4.363	12.77	0	0	0	4.9243	10.19	18.663	19.542	10.988	14.06	9.2073	11.832	0	1.5127	0	0	0	0	0	0	7.7554	0	0	0	0	0	0	0	0	0	0	0
0	0	0	4.2017	1.5471	11.883	14.298	20.53	20.4	17.545	19.971	12.863	24.727	23.615	17.083	1.6826	16.941	9.3414	5.5695	6.0937	8.7987	11.984	6.658	0	6.506	10.283	16.748	17.477	14.525	18.579	20.064	17.173	22.446	31.569	28.943	33.674	38.285	52.055	53.933	59.333	50.385	64.771	57.321	62.295	61.349	64.417	75.592	79.876	77.021	86.396
0	0	0	16.042	15.948	15.95	11.121	20.859	25.318	32.042	27.549	41.189	47.342	60.228	84.858	94.634	126.57	151.34	167.37	203.34	212.04	253.72	284.78	315.11	336.29	360.3	382.22	410.38	426.09	440.74	450.71	432.5	485.85	463.77	474.19	495.06	502.18	505.37	502.2	533.19	525.04	500.59	517.58	500.97	497.24	489.7	491.25	496.88	513.45	479.51
0	0	0	13.91	2.8954	18.385	17.776	18.54	19.578	15.353	24.433	14.412	10.021	15.726	20.236	23.226	9.9422	10.415	24.317	14.679	21.439	20.484	20.948	26.997	24.339	27.272	21.944	28.086	26.458	24.307	12.967	15.688	15.188	23.203	12.231	10.749	20.689	23.108	38.453	17.788	5.7698	11.216	8.7132	0.24551	3.4882	3.358	2.3789	1.5084	3.7943	0.36528
0	0	0	0.062139	2.3681	11.144	11.931	9.1278	13.222	16.375	14.216	16.557	21.182	21.983	21.144	35.146	36.169	58.288	66.743	69.932	75.007	74.786	85.726	91.419	88.442	82.498	79.733	89.428	104.72	100.96	90.501	99.367	90.809	97.634	86.384	92.139	99.612	98.667	100.99	98.881	97.8	97.295	99.416	96.029	97.321	96.343	84.452	90.486	87.811	78.988
0	1.3	0	1.6254	12.718	13.85	22.443	22.218	14.812	21.44	15.532	17.437	18.773	20.68	9.1371	15.728	15.27	20.825	20.684	13.553	23.183	31.951	46.51	45.249	53.06	59.55	73.087	87.005	101.1	101.72	90.656	110.61	101.05	122.98	122.61	123.91	122.55	133.36	137.22	143.63	145.47	144.72	155.97	171.09	172.83	162.09	167.2	168.42	162.4	173.74
0	0	6.2627	8.5987	10.503	5.3887	13.518	18.352	21.78	14.805	18.79	18.126	21.064	19.189	31.633	26.516	36.08	26.088	26.499	29.885	22.169	30.757	29.462	37.803	38.454	32.746	38.979	47.473	45.53	38.97	40.267	45.651	46.128	50.414	37.99	45.681	55.312	52.359	46.541	51.227	51.584	51.123	63.304	71.057	54.806	55.744	55.446	61.461	65.6	53.931
0	0	0	1.7837	11.306	6.0045	17.636	27.443	31.788	54.969	69.725	97.1	110.94	130.04	149.97	172.89	190.08	204.68	215.7	228.21	230.85	251.04	240.93	250.95	262.58	267.69	264.82	257.15	304.12	257.34	266.76	271.86	303.56	312.64	410.31	364.54	392.82	420.7	464.74	472.73	540.12	616.81	640.69	695.95	689.74	722.45	727.19	739.2	737.8	740.18
0	0	0	11.518	13.488	17.866	18.913	25.731	24.872	28.993	27.733	28.699	31.215	28.977	32.186	23.78	32.525	37.208	31.638	48.134	45.14	51.114	59.847	60.245	57.178	62.549	68.637	79.246	89.39	72.241	96.274	81.252	88.052	93.848	94.551	101.27	86.155	95.448	82.148	101.57	98.594	100.68	86.046	84.933	88.907	89.48	91.715	92.07	83.996	91.299
0	0	0	12.324	21.004	1.5685	25.719	25.27	25.325	33.372	25.742	13.771	20.774	11.054	19.134	21.741	31.597	37.569	62.533	59.08	67.138	71.778	79.659	87.018	97.817	101.1	100.13	96.132	112.43	121.3	125.42	121.6	137.58	139.81	144.89	140.71	142.59	147.36	155.74	150.4	145.95	155.92	155.59	164.77	166.67	153.85	152.73	165.48	167.88	173.7
0	0	0	9.5279	7.117	16.513	0	10.675	0	0	0	0	0	0	0	7.0092	9.2889	0	0	0	0	0	0	0	0	0	0	0	4.2951	0	0	0	0	0.27105	0	7.5708	0	0	4.1976	11.616	12.744	0	0.57308	2.0498	7.5951	10.552	21.305	20.616	14.893	8.1007
0	0	0	2.8412	7.2707	11.055	10.158	24.019	23.198	23.367	38.58	36.207	44.795	39.145	38.651	40.308	23.966	9.3921	5.5567	13.59	14.726	15.947	18.87	24.918	32.587	30.628	44.467	29.781	45.771	36.501	33.97	40.557	34.904	43.057	32.886	27.557	34.505	19.594	32.784	33.797	27.432	25.293	30.733	36.737	31.044	23.849	15.118	23.628	16.161	33.318
0	0	0	0.4381	8.8475	7.3843	9.5786	5.9946	13.7	9.1011	8.6126	6.7647	5.0257	8.0833	2.3711	7.3357	10.113	5.476	3.1429	5.6634	7.3469	8.0673	1.8896	5.471	9.215	19.261	1.4105	8.2432	2.0318	4.5745	4.5399	6.9186	8.5078	12.837	8.6286	17.342	15.118	23.882	22.271	17.35	23.823	26.549	34.023	30.089	36.373	32.2	41.225	44.478	50.825	49.706
0	0	1.3011	0	11	16.143	3.1116	5.9466	4.3831	0	0	0	0	0	0	0	0	0	0	0	0	0	0	0	0	0	0	0	0	0	0	0	0	0	0	0	0	0	0	0	0	0	0	0	0	0	0	0	0	0
0	0	0	16.899	25.491	29.963	14.602	7.2813	11.285	22.897	33.614	6.7201	24.33	27.055	26.399	27.564	40.276	34.031	39.782	36.854	51.185	45.718	46.942	44.62	55.424	55.88	72.616	96.167	97.157	89.463	90.606	95.783	87.49	99.123	92.175	97.588	89.763	74.039	87.596	86.469	94.436	87.704	92.282	94.896	92.79	105.8	97.569	90.485	90.087	99.565
0	0	0	10.57	23.203	41.024	59.956	65.161	51.092	61.59	74.846	72.366	54.945	72.675	68.832	80.294	82.461	73.852	77.573	65.813	79.838	70	67.21	60.398	57.288	59.572	81.06	82.793	83.707	72.625	67.609	63.181	67.818	79.036	81.873	82.46	92.124	87.158	94.303	96.439	107.88	115.6	110.23	116.7	120.14	134.14	126.37	136.88	145.87	154.83
0	0	0	17.635	4.4594	28.524	24.581	29.805	33.912	24.558	20.639	21.412	21.01	13.986	28.387	28.151	27.422	26.147	22.789	18.717	19.162	12.516	12.085	3.3426	2.2831	0	0	0	0	0	0	0	0	0	0	0	0	0	0	0	0	0	0	0	0	0	0	0	0	0
0	0	0	3.68	11.034	6.5994	33.667	28.824	24.234	29.771	30.109	39.097	33.582	44.161	64.17	96.161	112.58	144.13	200.4	255.03	335.67	394.47	478.31	558.82	634.93	719.62	775.32	869.43	936.46	986.7	1034.6	1087.1	1149.4	1191	1267.1	1295.5	1355.6	1415.7	1529.3	1591.9	1654.9	1630.1	1700.3	1707.8	1702.2	1735.2	1756.6	1795.8	1781.7	1800.2
0	0	0	0	10.988	6.9478	19.984	17.196	14.232	15.604	1.899	15.211	6.4492	11.002	2.927	13.151	16.774	17.182	16.608	15.855	20.688	33.317	34.075	26.888	35.772	27.175	39.495	36.588	51.786	49.361	29.906	39.651	26.031	36.918	54.835	52.413	55.346	72.435	84.906	77.661	74.058	76.238	87.117	97.937	100.73	102.39	101.79	112.29	115.78	132.98
0	0	10.562	8.9984	8.9948	12.029	19.836	24.922	20.279	11.411	20.147	35.105	34.1	26.556	31.505	36.693	34.514	34.266	35.305	21.773	10.17	30.36	21.602	30.272	16.208	28.621	19.56	33.966	32.93	22.904	31.854	24.981	21.843	16.947	10.909	16.712	26.003	24.898	13.865	11.291	12.411	9.6491	15.971	14.554	13.237	12.37	15.88	14.227	16.274	8.133
0	0	0	11.301	14.373	7.2289	6.0829	9.0659	7.561	11.196	5.9311	0	5.7274	2.3838	7.5036	11.341	5.9191	13.591	11.384	11.254	16.369	25.044	41.994	57.97	82.71	80.736	96.184	97.886	102.61	36.506	37.764	49.371	44.098	41.661	34.02	53.905	54.662	48.744	66.121	55.89	59.326	64.118	54.276	62.368	61.379	65.918	52.718	55.573	59.198	71.386
0	1.9664	0	3.7881	10.33	0	6.1628	20.598	18.623	13.138	17.969	22.194	29.623	28.839	41.082	43.564	49.367	59.648	73.332	73.428	81.584	86.301	83.795	94.626	92.001	108.79	104.3	106.07	116.09	127.84	128.35	123.94	153.04	146.35	145.85	157.36	164.5	174.46	181.6	177.86	192.18	190.99	197.93	205.51	201.7	210.64	198.85	206.59	217.33	223.17
0	0	0	0	7.5322	11.655	17.49	19.336	23.647	19.007	18.298	18.213	16.318	23.694	23.091	25.741	28.101	14.963	14.809	14.613	18.408	20.281	13.075	14.356	18.039	18.796	6.248	11.299	8.0995	6.9598	10.944	4.3919	2.9358	4.0673	1.5067	5.8374	1.5051	4.3509	0	0	0	0	0	0	0	0	0	0	0	3.3867
0	0	0	1.3006	10.61	13.167	10.257	13.787	15.99	6.5307	14.905	10.467	16.269	17.978	19.191	16.54	20.547	14.467	17.371	16.43	22.015	23.355	21.726	17.614	25.892	29.478	33.069	39.881	28.271	24.065	29.756	22.079	29.193	33.076	22.115	21.389	28.248	33.044	38.597	35.985	32.675	42.892	46.713	42.8	48.272	48.911	49.512	60.885	55.843	59.77
0	0	0	6.694	7.7352	14.264	15.558	17.017	27.752	19.411	17.864	18.257	12.597	16.061	11.193	26.642	11.945	18.182	23.268	20.237	23.828	17.558	20.433	24.424	21.45	13.996	11.791	10.889	18.228	12.002	9.7589	29.57	24.048	19.034	22.107	19.721	31.076	17.466	21.81	15.844	12.987	19.485	20.835	19.323	16.757	22.964	15.459	22.751	20.046	16.934
0	0	0	11.968	13.017	12.073	13.211	13.31	19.866	17.499	24.916	15.213	21.188	7.7784	14.895	18.452	18.985	13.845	4.3649	4.554	20.812	12.514	20.505	5.4448	17.055	14.012	11.382	11.991	9.9806	8.6658	12.796	0	13.763	9.29	8.4452	3.7661	2.8711	4.1016	4.0697	9.7433	3.4011	3.3537	0	0	4.507	9.0812	12.368	12.788	10.341	0
0	0	0	7.8787	0.41527	9.7598	17.209	11.084	18.081	17.544	22.839	13.611	13.198	26.142	14.025	30.563	30.626	28.507	26.376	31.717	42.86	48.071	43.032	30.278	27.912	31.056	28.415	48.552	60.634	60.159	66.433	57.702	69.999	74.637	72.927	72.296	77.24	84.226	98.692	110.82	104.28	111.88	121.24	115.24	113.31	81.863	85.138	74.128	96.58	102.44
0	0	0	8.5139	6.1775	7.5223	8.2938	13.849	12.952	0	0	0	0	0	0	0	0	0	0	0	0	0	0	1.1337	0	0	0	0	6.1409	8.5016	10.136	17.402	10.215	21.112	15.353	16.095	28.698	25.015	28.592	31.781	34.081	42.644	33.913	38.546	46.393	48.757	33.788	44.518	38.255	30.069
0	0	0	9.8676	1.2713	14.063	6.4925	13.704	11.513	20.549	18.006	8.4138	21.477	14.381	18.411	13.604	16.343	15.322	18.032	21.426	21.951	21.176	21.219	30.558	21.948	30.953	35.682	26.484	41.104	41.64	52.119	44.858	53.357	65.941	52.485	63.285	65.939	63.507	76.235	78.004	83.841	87.057	96.752	98.917	103.8	110.45	103.75	108.75	107.24	112.59
0	0	0	4.4249	15.029	10.579	22.62	23.031	23.495	26.904	22.25	25.347	30.254	26.976	32.621	32.523	35.181	40.18	50.432	49.593	49.167	40.219	47.537	43.926	49.462	46.411	42.614	37.817	39.947	41.623	45.454	45.689	54.775	55.335	46.135	46.572	43.304	48.86	52.428	50.837	48.935	46.686	51.934	55.232	56.801	45.449	50.707	51.516	57.084	63.292
0	0	0	5.8359	13.177	19.894	22.824	21.527	22.099	23.809	35.278	35.3	29.758	31.653	42.315	32.501	35.076	44.732	39.707	32.473	26.568	35.741	31.215	43.128	40.192	47.03	50.684	56.161	67.349	75.97	69.021	65.085	81.132	87.473	76.263	85.977	100.54	99.463	104.91	113.95	114.44	118.41	118.05	130.65	137.46	130.96	135.66	138	142.3	147.53
0	0	0	9.1935	10.839	17.794	14.113	36.689	80.741	151.47	226.35	331.05	427.82	500.93	635.34	729.35	799.39	884.54	1008.1	1141.2	1242.9	1336	1331.4	1283.3	1333.2	1369.7	1425.3	1467.5	1503.4	1518.9	1608.2	1617.7	1671	1823.2	1824.3	1938.1	1944.9	1964.9	1965.5	1976.5	1987.5	1969.1	1985.4	2002.2	1984.1	1925	1941.3	1929.4	1865.4	1862.1
0	0	0	3.5987	11.308	14.952	19.142	28.033	37.56	48.767	59.064	51.415	68.274	72.969	95.744	97.931	118.49	119.5	134.36	137.32	160.59	159.84	167.96	164.9	162.44	175.25	187.65	193.4	209.32	201.5	203.97	196.76	209.59	204.01	217.23	214.64	211.26	209.4	216.68	236.84	231.5	230.59	218.94	235.18	229.68	225.77	245.19	220.86	222.54	193.22
0	0	0	3.5168	11.376	13.885	13.306	19.988	21.198	34.041	29.782	24.128	23.33	29.952	29.569	34.277	39.546	36.818	43.785	42.604	54.269	45.966	54.618	44.316	47.2	50.393	57.927	66.98	74.145	58.282	62.258	60.295	64.764	72.207	109.35	85.001	87.273	84.583	100.63	102.36	112.22	143.24	133.27	141.87	149.39	154.37	148.46	146.73	152.9	156.92
0	0	4.875	15.981	0	1.156	0	2.562	0	0	0	0	0	0	0	5.6306	3.593	0	0	0	0	0	0	0	0	0	0	0.53843	0	0	0	0	0	4.5248	0	2.7562	4.2687	6.3208	0	1.7044	11.945	1.6621	1.7	14.931	0	14.563	13.781	11.191	11.071	0
0	0	1.0495	4.5862	0	8.6729	6.2084	12.452	9.3387	15.856	11	31.392	35.859	57.485	69.247	77.006	74.44	78.799	92.513	88.713	98.069	83.559	92.198	86.386	101.03	108.46	124.66	111.1	94.881	110.05	95.719	92.177	86.469	87.51	64.689	82.242	86.906	94.302	100	95.262	83.753	92.985	95.907	96.661	105.55	109.68	103.35	106.11	132.43	114.18
0	5.2126	0	13.377	1.725	5.9758	5.316	8.95	4.9673	12.294	0	0	6.1025	8.72	10.384	20.99	16.342	19.123	19.732	18.097	27.091	18.02	19.668	14.313	10.778	21.461	32.643	36.255	40.769	38.661	29.136	46.567	43.127	44.398	32.468	34.868	38.525	33.42	36.587	33.124	36.134	36.573	44.369	40.708	40.752	44.3	40.11	38.989	41.442	37.492
0	0	0	4.0606	20.698	12.297	15.254	5.8388	3.9866	20.137	12.526	3.5504	3.5321	4.7032	0.35663	15.205	0	0	0	0	0.46936	8.0806	10.102	1.5826	4.8162	5.354	7.1724	25.782	15.649	29.762	17.695	14.67	20.783	44.651	16.849	27.677	19.649	29.251	28.161	22.945	27.018	15.767	30.684	27.419	23.716	15.978	16.277	12.384	5.6002	6.3261
0	0	0	2.4039	0	5.2313	13.61	12.024	17.57	21.511	22.128	15.005	26.065	33.595	12.531	23.691	15.969	25.761	29.648	33.705	36.525	45.214	42.846	37.077	28.53	36.212	42.503	55.792	66.184	70.289	72.044	74.884	72.252	83.962	79.275	87.565	85.041	93.095	116.15	121.96	120.67	116.27	125.55	81.213	72.73	80.089	64.369	53.939	62.282	52.053
1.9236	0	0	12.446	9.3244	8.7523	0	7.0918	0	5.7042	0	4.2291	0	0	5.8069	11.601	31.071	33.573	29.219	15.046	15.932	23.83	19.304	16.536	11.308	7.094	5.3241	15.385	15.106	19.247	18.884	11.598	16.092	16.757	11.826	13.626	15.456	10.715	17.683	15.571	4.2939	12.595	11.92	6.904	4.0669	6.5081	0	0	0	0
0	0	0	8.5136	5.4397	11.806	13.081	19.491	23.762	28.233	36.901	22.464	20.055	28.409	31.674	44.235	71.698	68.891	84.184	109.94	133.44	145.53	158.56	157	173.01	179.45	202.46	212.9	238.96	220.81	242.91	240.48	244.71	255.25	265.36	263.98	258.77	165.31	177.97	156.43	163.34	161.63	171.2	177.23	187.2	193.74	190.48	203.57	208.02	208.72
0	0	0	4.2454	7.7145	9.7613	15.738	21.424	28.922	21.05	28.389	24.214	33.817	31.155	37.526	33.405	37.794	40.327	36.725	45.718	49.534	40.339	38.126	39.225	41.603	41.049	39.113	35.878	26.9	36.517	27.657	40.055	36.449	45.018	52.387	40.409	38.949	34.222	35.661	39.401	41.374	47.412	43.853	45.798	46.126	37.173	36.464	27.55	28.448	21.263
0	0	0	1.6756	8.2084	16.455	31.823	31.859	43.489	43.57	52.283	42.998	41.151	51.969	45.454	55.888	56.85	48.993	53.381	52.47	45.365	48.297	47.094	51.301	46.617	53.818	44.432	49.813	43.22	47.032	50.299	50.983	60.867	82.086	90.218	126.27	139.51	169.28	192.32	211.21	237.62	255.93	276.56	297.9	359.11	376.94	387.99	420.25	433.73	463.5
0	0	0	2.3568	17.176	19.088	14.713	14.241	29.895	39.742	53.227	50.413	43.286	40.967	55.36	75.645	57	83.571	87.737	85.105	73.89	80.689	88.393	67.418	79.962	70.978	67.982	90.447	100.82	104.19	110.25	112.73	128.98	171.31	200.8	258.65	304.4	363.87	413.31	460.03	552.29	573.09	620.94	661.14	731.48	759.66	798.97	834.86	860.71	901.93
0	0	0	14.226	8.4461	7.6923	14.739	14.851	14.079	7.0113	15.775	3.773	7.648	6.0984	0	0.97707	11.522	5.4952	4.0774	10.763	11.162	7.5491	9.0858	14.557	11.237	11.947	9.2132	8.6328	2.2772	6.6418	7.0619	8.393	10.99	11.363	22.915	3.7305	12.294	2.3619	4.9211	8.438	11.729	11.861	6.8058	3.7609	1.0293	0	0	0	0	0
0	0	0	6.2903	5.9834	10.889	9.8023	5.9166	7.2641	15.246	10.172	7.3932	4.6739	2.8532	6.1819	11.159	0	0	1.0009	0	0	0	0	3.0847	7.0505	18.27	20.471	37.301	56.39	71.871	96.652	126.62	138.82	161.39	174.16	194.68	217.84	243.83	256.69	256.3	259.1	268.95	272.28	285	276.87	284.44	282.34	282.67	293.57	291.42
0	0	5.2958	12.385	30.447	15.249	17.181	20.229	32.967	20.62	15.82	17.787	29.482	23.102	26.928	0	24.289	16.949	8.7415	14.565	21.647	10.684	11.127	17.558	18.68	19.408	22.612	18.601	25.329	41.625	42.875	44.084	52.586	50.613	47.355	57.096	71.343	63.816	70.684	77.238	110.03	123.94	156.44	185.35	204.02	236.09	247.3	273.83	299.82	340.7
0	24.707	0	0	5.8267	13.627	14.786	8.3176	24.049	36.407	37.965	23.814	28.04	27.959	26.877	46.359	41.813	43.219	47.389	46.227	51.962	65.623	71.215	53.348	46.346	43.563	45.598	67.309	70.817	76.753	65.246	65.954	82.151	103.85	85.057	94.577	87.244	87.594	98.07	78.638	93.183	87.865	100.43	92.493	92.94	94.809	107.51	108.23	103.75	129.87
0	0	0	4.8712	12.103	8.8852	13.224	19.286	11.274	26.742	15.958	2.7389	10.792	4.01	6.232	14.126	32.082	25.808	40.418	47.684	44.852	66.452	79.073	78.048	87.996	109.56	116.5	120.77	121.2	115.44	110.76	105.85	102.27	127.32	137.33	139.17	100.35	123.7	138.25	131.98	133.38	176.67	192.86	202.81	223.18	237.63	254.15	259.25	301.26	308.03
0	0	0.7997	7.5867	7.3787	7.4829	10.529	11.031	28.065	19.087	18.097	22.363	16.485	15.346	13.595	19.772	0.18669	11.314	6.2368	9.8259	13.033	6.7406	16.688	10.407	3.795	0	4.4812	7.5583	16.687	7.3548	4.142	15.872	8.2854	11.795	10.283	8.4901	24.43	14.933	24.806	23.399	42.473	35.44	58.811	81.583	102.7	114.71	123.82	144.8	161.34	179.69
0	0	0	0	10.241	12.883	30.453	33.806	38.07	39.23	38.627	48.51	54.012	48.741	50.481	48.969	53.07	54.605	55.145	57.616	45.007	55.69	49.567	55.601	56.684	51.051	55.992	60.313	54.393	56.994	50.893	45.387	51.426	47.518	40.73	40.238	49.96	49.762	40.455	40.305	47.822	44.972	52.594	39.817	26.658	26.854	23.777	20.946	19.548	14.606
0	0	0	0	22.494	26.943	22.451	18.608	23.497	17.099	23.058	21.698	17.605	21.869	13.391	1.4866	0	9.9369	0	0	0	0	0	0	0	0	0	0	0	0	0	0	0	0	0	0	0	0	0	0	5.0113	6.6404	5.0784	12.36	4.9444	16.35	5.8493	13.454	18.323	18.56
0	0	0	2.4977	0	11.858	7.268	1.6643	1.7827	11.107	9.9679	10.46	5.3268	0.83453	2.6523	5.7853	2.8859	0	11.672	0	4.327	6.2328	10.019	20.162	14.832	16.3	15.511	12.642	15.845	8.5444	4.655	1.8565	1.4674	5.4659	7.2574	0	8.1586	7.183	25.082	12.285	9.3442	12.815	12.018	9.3869	19.355	21.061	13.036	18.403	21.615	18.302
0	0	0	0.012954	0.38147	0	5.7185	13.459	12.581	8.9694	12.053	4.4323	16.903	20.766	31.712	47.689	72.162	98.099	112.78	137.86	164.95	183.09	195.65	220.79	232.44	253.11	272.96	281.33	288.94	305.94	327.02	353.02	348.38	367.38	370.08	382.78	389.08	380.68	379.9	375.9	387.72	403.49	386.26	401.24	411.44	406	392	382.72	393.93	383.69
0	4.4303	0	0.60831	8.3652	0	5.5991	0.75688	0	7.8209	0	0	0	0	0	0	0	0	0	0	0	0	0	0	0	0	0	2.5945	2.9648	0	0	0	0	0	0	0	0	7.8945	21.112	8.9533	9.5393	17.341	16.588	14.023	14.528	15.559	17.074	6.7844	0	0
0	0	8.5874	9.486	4.1366	5.8343	6.7177	9.4764	5.1551	13.163	19.135	32.918	37.449	36.131	51.531	59.557	65.22	77.515	57.488	64.783	66.96	75.595	81.337	77.561	91.547	90.068	100.95	124.21	120.79	105.07	100.67	100.06	121.52	112.91	84.251	109.84	111.13	109.89	111.42	111.64	104.14	108.04	108.58	116.35	116.26	108.45	109.07	102.27	110.37	111.01
0	0	0	0.0052485	4.3636	8.8582	14.125	7.244	14.36	7.7716	12.793	4.8899	2.183	7.1333	7.43	5.3634	6.7279	9.2087	6.6892	0.8671	2.0442	2.7693	0	2.3905	2.8376	3.7403	4.4846	4.4143	0	0	5.6811	4.9857	9.4156	23.528	15.612	32.829	37.37	40.49	41.789	52.901	53.294	63.539	62.233	79.05	77.825	73.654	84.815	83.555	93.009	104
0	0	0.11197	3.7543	12.496	7.1368	0.94581	8.5244	12.583	8.8923	15.723	12.893	19.227	20.069	16.252	18.578	10.323	20.789	17.182	22.938	18.022	26.075	16.332	18.323	22.993	27.909	35.091	30.116	36.807	22.247	28.333	31.187	28.87	44.357	36.23	47.323	32.289	39.685	42.644	47.545	63.63	65.165	61.801	74.421	71.424	79.699	74.45	75.181	81.397	97.261
0	0	0	0	13.844	9.736	31.414	23.945	28.103	43.916	29.342	20.508	20.722	23.121	30.339	33.948	29.111	29.149	24.084	25.571	36.408	27.835	26.644	44.037	36.508	39.292	34.807	40.496	41.068	51.929	48.572	54.635	59.066	56.563	60.841	56.352	41.62	51.459	78.509	107.74	154.97	219.07	262.09	314.25	363.09	445.2	499.38	550.23	605.39	644.01
0	0	0	10.462	6.8248	15.519	21.934	18.969	26.545	32.069	31.116	34.982	38.073	52.133	40.187	42.284	49.859	45.295	38.107	36.287	55.155	51.473	53.533	56.634	57.08	72.64	92.109	106.96	119.62	123.4	123.1	134.74	149.21	164.44	159.25	156.97	163.15	162.14	167.13	169.12	179.44	162.26	172.78	173.45	166.4	174.03	170.1	169.53	180.44	164.5
0	0	0	7.2068	13.056	15.613	16.521	10.63	9.7717	7.6977	9.7269	8.3853	8.5997	5.6521	8.7383	6.9504	8.6563	17.12	16.123	29.2	8.4534	20.185	32.008	28.149	24.261	31.473	20.821	17.051	23.704	26.471	37.405	27.005	25.298	30.94	23.527	33.271	24.782	29.08	29.112	33.123	37.054	31.893	36.469	38.759	21.374	34.216	31.2	24.421	48.757	28.077
0	0	0	1.6575	8.5837	6.7236	20.424	13.317	28.279	28.93	31.284	33.352	36.403	42.159	47.756	61.488	85.348	70.074	97.236	91.633	102.29	119.51	98.554	114.39	112.42	120.12	113.76	116.11	116.72	185.71	195.03	187.52	133.76	149.1	210.76	90.341	92.03	90.249	90.053	88.974	93.916	100.52	105.84	110.19	109.34	109.14	98.661	99.815	107.58	116.71
0	0.86331	0	2.413	9.6251	9.6621	8.8487	6.2637	3.4858	13.035	20.824	9.2073	22.616	24.489	23.522	32.661	32.887	31.679	34.22	23.148	18.184	37.454	43.867	35.153	27.639	28.076	0	11.052	1.8444	13.902	10.435	9.9982	21.856	40.249	29.811	28.057	19.98	29.723	30.632	26.533	33.848	24.486	36.42	34.093	46.725	46.943	50.654	24.439	24.699	30.792
0	0	0.099555	7.3032	5.0111	6.535	8.689	6.9421	8.9756	9.7771	14.571	25.859	20.589	23.303	32.417	30.055	24.692	25.632	29.164	23.884	10.905	22.138	23.625	26.231	19.694	24.772	21.595	34.658	30.16	24.485	23.614	25.001	31.576	28.124	21.745	19.468	32.558	28.35	27.116	22.863	21.335	18.884	23.047	29.304	20.741	25.27	18.755	17.919	20.554	17.849
0	4.0623	0	4.6627	5.5566	0	7.5384	12.748	4.7731	4.4204	0	0	3.212	0	0	0	4.6251	0	8.0546	6.0865	8.5269	0.64549	1.4819	4.0778	0.15006	3.106	6.1937	0.42766	0	2.1063	0	0	4.3108	7.188	12.885	0.10371	1.567	4.0173	0	4.1766	0	2.487	0.76955	1.9478	0	0	0	0	0	0
0	0	0	13.819	18.905	0.84999	3.5865	11.716	0	23.434	22.387	14.306	8.9332	8.0772	13.946	21.662	1.7099	5.7857	0	3.0862	3.5904	0.23366	0	4.906	5.0836	11.758	10.046	10.199	20.639	14.024	21.895	29.832	29.071	33.471	40.914	37.265	53.674	58.797	59.227	66.064	70.982	70.938	67.287	72.656	54.528	67.268	74.935	71.348	74.19	49.848
0	0	0.034476	11.118	8.033	1.0187	20.831	11.541	22.648	37.565	34	31.551	34.917	41.976	52.927	48.881	63.173	58.995	70.334	67.985	86.055	78.669	85.208	73.867	80.205	79.124	91.681	97.455	107.35	87.454	93.675	84.986	122.01	119.5	145.14	137.53	148.41	134.39	145.81	144.32	157.12	152.97	151.01	151.43	155.17	150.93	142.84	154.54	160.85	164.32
0	9.9016	0	1.2842	0	7.2555	9.3188	0	0	0	0	0	0	0	0	0	0	0	0	0	0	0	0	5.743	38.211	72.746	84.945	127.82	145.96	159.88	194.17	191.03	195.44	252.54	219.7	245.02	214.28	223.06	222.34	223.79	220.41	228.43	244.73	231.19	217.64	232.15	238.12	251.38	238.95	260.68
0	0	0	12.737	22.785	18.618	37.554	28.136	46.096	39.215	40.051	29.232	44.598	35.416	47.609	48.658	46.97	49.2	55.85	61.488	77.782	70.638	79.605	92.416	96.371	110.55	104.28	108.37	114.46	110.77	118.63	132.47	135.18	139.56	131.12	130.66	132.74	142.83	143.99	142.81	144.03	150.01	155.81	150.91	162.58	151.99	144.26	142.08	145.4	147.73
0	0	0	7.1812	9.2008	19.661	19.509	27.672	34.928	30.702	39.661	31.399	49.96	48.53	53.334	49.41	68.172	68.315	75.902	82.253	96.11	100.83	96.265	94.864	112.73	110.98	120.28	139.02	120.69	136.33	139.49	146.3	150.96	150.47	151.27	154.12	158.65	155.66	148.01	167.02	172.08	166.96	181.39	175.17	177.29	171.43	172.04	186.72	176.85	185.05
0	0	6.1515	7.1836	0.39555	11.617	13.684	22.351	14.583	13.812	18.255	27.769	21.695	24.138	24	24.954	21.948	21.058	20.203	24.29	10.627	27.532	22.277	30.644	29.643	32.527	36.355	42.535	46.602	31.691	42.141	35.248	54.558	58.579	39.17	45.909	62.275	63.209	53.446	63.688	59.523	63.507	73.332	79.255	80.566	76.631	73.566	84.062	88.843	86.565
0	0	0	4.7066	9.4697	0.46167	13.257	13.448	18.257	14.67	12.076	7.0334	11.712	7.5437	14.855	13.597	13.015	28.506	34.59	29.789	36.413	29.928	32.284	34.239	29.543	39.6	38.132	31.282	29.593	46.707	37.983	41.665	47.624	48.107	49.452	45.015	46.601	54.646	57.59	55.127	53.677	49.111	53.258	60.832	66.077	61.915	63.202	64.804	69.299	75.336
0	0	0	8.7757	14.175	1.7218	17.625	11.993	12.898	14.703	17.667	23.614	10.643	20.127	20.367	17.463	12.742	14.488	11.612	12.869	5.2233	3.9259	3.4624	3.4737	10.336	14.887	6.7628	11.711	8.007	13.495	11.503	15.92	13.636	13.503	13.694	9.5458	14.821	17.143	9.0206	16.289	21.058	13.958	10.692	8.6209	10.991	6.3877	5.4122	0	8.3436	0
0	7.5343	5.917	4.5977	9.4963	0	0	0	0	15.879	9.3107	0	0	0	1.4692	10.036	13.317	0	0.2393	0	9.3656	0.29034	6.0606	12.693	10.979	15.073	8.7335	20.793	14.828	9.6171	9.6394	9.3504	9.1492	0	24.118	9.45	22.748	32.75	45.807	24.999	25.448	17.268	19.914	16.683	16.823	9.5088	14.927	2.918	10.136	0.57214
0	0	0.84577	4.624	24.436	18.121	17.526	18.751	5.737	12.95	12.712	0	6.2794	0.99666	1.9221	10.298	8.331	0	0	0	8.9933	9.4938	27.377	13.298	13.443	0	0	20.228	5.4649	17.725	12.532	16.606	25.649	51.917	39.307	38.809	34.539	36.135	46.481	34.613	53.865	47.163	61.562	59.461	64.044	66.681	67.335	73.408	64.268	84.165
0.49573	0	0	4.3952	0	3.9447	11.346	13.198	10.448	8.0264	12.347	0.19257	19.862	6.0528	7.0426	13.56	11.013	6.153	12.579	11.484	9.6633	9.4925	8.6196	11.137	10.505	10.361	15.645	13.014	2.4322	2.4017	2.9126	12.844	12.641	10.926	19.151	3.7654	4.367	0	10.32	11.639	4.615	0	3.6142	5.8936	0.91502	0.67763	0	0	0	0
0	0	0.89513	4.008	7.7137	1.4052	11.688	8.6322	21.895	19.796	9.4551	6.7622	10.833	5.8693	9.1419	17.824	12.071	12.913	8.6888	15.138	18.665	17.484	16.932	24.337	32.271	37.701	35.512	42.742	34.791	50.797	42.187	48.504	41.333	46.287	52.365	49.62	50.679	48.885	56.255	50.021	53.3	65.127	52.264	49.77	52.664	56.282	61.944	57.745	58.516	51.044
0	0	0	7.7539	7.7768	1.9557	5.206	12.388	8.784	5.8997	13.961	8.8894	17.234	14.782	12.017	16.112	3.8453	16.518	6.1499	14.347	32.466	60.014	86.29	115.9	179.51	213.1	273.71	341.91	353.47	404.79	414.91	487.93	498.92	517.35	559.13	549.4	602.14	577.01	586.93	631.72	621.99	621.71	607.57	627.73	599.83	616.38	590.45	625.6	617.57	643.47
0	0.10632	0	1.2066	4.7144	2.2101	7.9288	5.4908	9.2552	15.687	16.399	15.585	10.258	30.066	47.268	83.743	112.23	145.62	182.81	227.71	308.99	369.48	427	464.88	478.85	536.41	588.23	632.73	663.44	682.07	739.49	773.18	748.65	769.32	790.08	817.99	825.23	823.2	886.55	885.68	870.79	889.36	893.84	881.71	877.96	880.67	888.48	885	904.49	904.42
0	0	0	4.9129	13.839	15.74	12.622	16.391	14.127	19.749	19.539	16.751	17.795	24.401	36.315	48.672	50.982	49.307	68.778	77.234	84.842	83.992	86.508	112.46	125.49	153.48	150.84	159.59	139.09	147.77	167.44	173.4	198.45	223.23	213.31	232.36	250.84	298.7	298.83	324.27	388.52	385.2	406.64	469.03	453.72	510.58	564.33	563.22	515.91	542.01
0	0	0	8.5182	4.633	3.8561	9.7638	12.435	26.431	1.6738	15.788	0	17.823	4.4282	10.154	4.1512	12.351	1.458	7.5816	5.7691	12.79	1.0324	3.026	6.8685	4.9057	2.5909	0	0	0	0	0	0	0	6.2926	4.6698	0	0	0	0	0	0	0	0	0	0	0	0	0	0	0
0	0	7.9465	1.1153	14.723	9.5773	13.37	4.8001	0	0	0	0	0	0	0	0	0	0	0	0	0	0	0	0	0	0	0	18.656	0.041633	22.108	10.557	10.038	31.493	32.952	25.678	28.939	27.721	18.276	26.081	19.719	20.924	21.528	30.694	26.291	32.266	26.846	38.055	23.389	18.881	33.438
0	0	0	3.4402	9.5132	11.242	9.6062	14.182	24.313	16.87	14.781	13.092	18.642	20.594	22.92	15.352	27.419	18.179	19.345	17.592	23.94	21.286	24.886	18.96	34.983	40.903	49.683	49.229	43.334	60.114	54.667	63.113	66.48	77.178	75.919	78.79	82.851	80.334	84.37	90.941	85.598	96.822	88.872	93.448	77.505	77.705	84.579	85.899	81.81	83.432
0	0	0	0.14381	5.4843	14.524	14.695	8.1318	4.293	4.0515	2.7253	0.19229	0.36982	7.5924	4.7716	11.333	5.6144	15.349	20.697	9.2867	20.843	13.056	25.567	32.375	22.333	35.063	24.161	42.308	35.545	42.518	29.251	29.129	28.498	37.46	51.238	73.498	93.745	106.89	134.51	148.11	165.41	180.03	208.67	225.41	233.93	235.99	230.06	273.3	275.59	263.92
0	0	0	0	2.3113	2.1461	9.9026	12.276	20.993	17.565	18.256	11.856	12.327	16.936	11.285	21.689	26.139	26.115	32.067	34.538	39.558	36.491	38.52	37.576	30.43	46.62	44.723	35.674	28.006	29.127	31.353	44.431	50.828	43.968	57.381	41.247	44.559	41.328	43.814	45.639	43.759	44.003	50.229	51.995	53.572	47.237	42.428	30.399	42.735	33.976
0	0	0	4.1247	2.2302	9.2557	12.875	18.006	19.805	23.598	21.628	18.376	10.487	16.222	18.907	27.915	38.12	30.195	45.987	42.805	70.514	80.522	98.8	107.57	130.8	159.75	194.24	217.41	244.56	250.19	291.2	307.86	331.75	379.11	400.82	408.67	415.58	396.2	428.91	441.56	454.94	461.5	469.95	467.45	486.7	496.15	482.36	493.91	503.48	516.92
0	0	0.067	8.9305	13.608	4.1429	9.3466	12.621	17.037	26.726	50.764	53.175	79.371	88.341	110.88	126.41	129.18	158.8	152.92	183.38	198.75	195.28	204.17	212.15	215.66	217.37	251.59	247.65	246.88	234.27	222.2	235.99	233.23	220.66	232.83	237.39	236.75	228.83	231.83	233.85	234.3	251.49	234.92	247.84	243.28	249.04	235.31	244.71	257.21	268.91
0	0	0	7.8901	10.601	17.182	8.2166	0	0	0	4.5311	0	0	0	13	20.346	0	16.219	0	0	0	0	0	0	0	0	0	0	0	0	0	0	0	0	0	0	0	0	0	0	0	0	0	0	0	0	0	0	0	0
0	0	0	12.791	10.941	6.725	5.1027	0	4.9409	18.863	19.957	27.39	17.577	0	0	28.11	21.296	0	3.6488	9.4601	30.374	25.645	37.811	35.638	47.971	55	54.669	58.829	61.359	64.91	65.641	79.671	91.654	81.024	89.072	90.329	95.739	107.47	108.17	106.03	114.79	101.34	109.02	117.61	113.95	113.65	110.99	105.09	105.5	94.077
0	0	0	7.8728	8.3541	10.217	13.656	5.1289	11.843	12.03	8.0081	8.2302	15.577	21.48	17.991	28.378	16.691	17.899	11.733	19.323	24.333	21.709	21.084	22.514	26.031	33.091	35.11	33.781	31.3	42.103	41.377	50.287	39.733	49.609	60.092	50.574	65.848	70.621	78.957	75.986	86.474	90.564	81.413	84.216	87.58	96.695	99.725	98.106	106.28	91.888
0	0	0	8.9803	17.675	21.599	25.681	31.902	42.858	57.138	58.419	59.742	47.184	57.265	60.107	62.44	66.087	63.419	71.352	62.764	80.431	68.839	72.267	58.168	65.84	69.465	80.643	81.885	91.084	83.089	90.281	93.307	99.629	102.46	124.35	122.59	134.98	128.94	140.57	150.77	166.82	169.82	178.15	179.47	187.78	194.64	191.48	196.01	207.05	201.54
0	0	0	7.8357	15.89	7.7195	20.37	31.747	32.93	28.019	21.756	18.542	22.313	14.234	30.457	24.878	20.2	29.164	26.428	31.874	17.204	30.145	33.181	32.99	34.885	36.733	33.417	31.11	31.602	43.364	45.288	42.534	50.912	42.779	34.233	35.354	31.751	41.223	41.695	35.367	31.917	38.607	44.965	48.787	51.772	43.644	48.527	44.916	48.599	60.515
0	0	0	5.6121	0.96433	11.048	13.051	10.379	13.007	11.838	17.909	13.315	21.352	10.595	18.372	14.63	15.803	12.505	17.384	17.425	16.101	7.754	8.2106	8.8899	1.6676	0.99399	7.9384	0	0	0.7092	0	3.6853	0	0	6.8844	0	0	0	0	0	0	0	0	0	0	0	0	0	0	0
0	0	0	2.8115	8.6541	8.0441	9.6984	8.7653	10.254	2.5011	0	0	5.1573	0	0	0	0	0	0	0	0	0	0	0	0	0	0	0	0	0	0	0	0	0	0	0	0	0	0	0	0	0	0	0	0	0	0	0	0	0
0	0	0	6.3264	3.5776	15.742	24.102	21.957	33.651	27.14	31.369	30.846	37.815	31.476	35.608	37.955	26.697	30.446	37.201	37.685	29.484	23.369	31.978	29.798	20.508	24.107	22.262	23.748	33.541	29.983	32.232	39.104	37.708	41.724	38.575	44.496	71.199	52.786	63.418	63.488	63.843	76.414	79.818	78.034	77.153	88.348	86.557	86.856	97.694	89.099
0	0	0	4.7401	8.5816	2.5508	21.497	22.487	31.926	29.39	30.255	25.46	27.161	40.693	39.508	35.23	38.197	37.717	43.769	39.926	41.143	45.283	38.164	46.148	36.42	49.039	37.351	46.436	36.967	39.287	38.9	36.477	38.641	47.884	45.813	49.437	46.914	57.811	48.917	55.483	44.29	45.796	41.782	67.383	64.445	56.643	60.123	70.413	77.8	89.422
0	0	0	9.5812	12.373	7.4094	16.436	14.588	21.791	10.651	10.194	10.726	10.353	7.7364	21.846	21.289	19.556	23.84	18.862	22.148	30.765	26.013	28.352	31.773	31.532	32.065	16.894	22.403	17.982	24.251	27.15	26.93	28.882	23.808	25.134	19.262	15.6	11.182	16.228	8.2758	2.4723	7.4624	0	0	0.94372	0	4.3884	0.52586	4.5069	1.2234
1.7778	0	0	0	0	5.8196	9.1524	5.3515	6.176	2.4243	1.6016	0.97091	0	0	0	0	0	0	0	0	0	0	0	0	0	0	0	0	0	0	0	0	5.109	53.568	96.888	150.15	271.77	346.04	435.3	473.69	547.57	666.91	733.67	767.8	791.61	911.91	920.38	953.23	973.67	989.86
0	0	0	9.4517	5.6906	14.958	11.138	23.446	28.079	25.114	29.175	24.115	30.098	31.143	32.727	29.254	42.232	37.91	34.971	32.373	38.331	38.503	41.242	34.572	42.699	44.861	50.027	54.246	48.819	55.499	44.845	48.196	47.827	48.054	49.031	47.398	55.811	51.012	54.594	56.036	51.163	55.483	48.204	50.989	49.029	43.194	41.101	51.384	47.309	38.915
0	0	0	0	6.4275	6.1536	16.765	15.453	27.834	19.772	18.077	20.762	22.101	25.8	28.78	35.982	40.478	38.869	39.447	44.609	43.874	50.422	50.111	50.51	51.702	57.011	57.854	56.896	56.175	59.315	66.175	63.122	65.828	70.878	65.352	55.833	59.866	64.009	60.583	60.628	57.375	66.888	69.402	73.017	78.614	78.012	68.658	66.323	74.052	81.518
0	0	2.0914	8.2639	16.172	17.874	24.195	33.547	38.481	37.048	34.77	57.703	53.611	65.11	74.959	63.08	68.917	66.832	71.486	66.142	56.553	68.451	67.366	74.042	67.617	73.16	86.104	81.682	86.964	75.392	86.977	73.11	82.068	86.019	83.359	90.882	97.714	100.88	95.512	104.92	93.586	91.893	102.35	109.07	97.03	95.716	94.185	104.89	97.42	100.11
0	0	0	0	10.256	13.122	15.34	12.8	21.866	26.232	25.314	28.372	20.501	23.163	25.848	29.134	16.607	18.123	15.916	20.095	14.611	7.6085	10.856	10.62	9.8226	17.728	13.938	12.23	16.57	7.8325	6.8688	7.1053	8.3623	4.401	3.5654	0	4.0633	8.7118	2.2801	7.7509	2.4012	0	6.593	0	0	0	0	0	0.91582	0
0	0	0	12.388	19.14	18.767	30.287	17.787	19.385	22.242	23.906	22.121	33.169	25.956	18.786	27.438	29.117	26.147	24.87	18.418	25.109	19.421	17.661	11.066	10.776	5.6939	20.238	18.189	18.495	23.964	15.019	25.803	30.983	29.871	20.634	23.521	25.125	25.959	27.528	23.461	27.42	24.339	24.029	23.674	19.173	24.572	27.91	18.786	24.135	14.239
0	0	0	5.1342	10.808	18.585	27.304	17.703	25.191	11.643	18.724	19.303	3.9479	11.774	0.33837	0	4.5717	0	0	0	0	5.4524	11.008	7.2061	0	5.1802	0	0	3.1754	3.5403	12.15	4.3394	2.1497	0	0	0	5.9634	21.558	58.392	102.55	151.78	234.65	303.1	357.63	441.84	511.75	592.48	652.82	719.07	778.92
0	0	5.4593	18.518	21.513	16.589	11.541	14.013	19.689	18.904	35.255	19.277	19.067	14.095	20.527	27.698	21.409	26.825	23.845	23.341	37.905	40.789	40.205	31.763	28.409	32.075	30.509	50.045	42.455	47.735	38.05	41.557	44.569	68.335	56.758	63.782	60.273	61.012	70.162	54.999	72.849	76.599	88.028	85.205	97.755	99.446	101.68	109.79	111.51	107.36
0	0	2.1703	1.1637	1.1909	4.7184	14.709	20.602	19.802	5.9006	5.6915	16.899	18.478	18.233	24.377	20.247	23.737	25.062	38.209	34.483	42.299	34.921	36.475	36.468	35.11	34.203	33.936	33.282	33.311	49.612	39.604	43.478	57.333	54.778	53.394	42.759	51.436	54.996	57.041	60.706	40.558	44.273	47.691	55.618	54.777	45.697	47.279	54.381	52.297	66.219
1.8756	24.605	22.199	14.271	0	0	0	13.197	0	0.8875	0	0	0	0	0	0	0	0	0	0	0	0	0	0	0	0	0	0	0	0	0	0	0	0	0	0	0	0	0	0	0	0	0	0	0	0	0	0	0	0
0	0	0	2.693	4.4062	14.592	4.311	16.561	21.878	15.979	16.839	16.166	12.796	28.061	23.949	32.695	37.47	24.541	40.326	36.532	33.584	28.527	36.908	34.976	35.204	43.8	46.383	62.053	71.113	63.442	73.349	77.239	86.146	106.72	112.16	136.23	118.47	123.89	137.9	142.21	166.46	170.34	186.16	163.48	217.16	250.09	271.11	264.98	256.68	265.53
0	0	0	1.5249	16.715	16.139	4.0119	20.524	24.47	19.112	13.341	15.948	14.252	11.052	14.583	7.6718	9.407	17.672	3.3456	6.7559	13.95	8.4579	4.2073	2.4132	7.7182	11.57	16.601	13.916	14.674	15.247	17.662	28.401	55.374	73.531	110.12	145.66	195.53	255.41	272.17	326.43	351.61	410.1	438.06	482.14	539.74	548.28	608.95	633.12	630.15	650.29
0	0	2.9188	6.3838	2.2837	14.498	15.26	20.9	23.335	20.812	13.771	18.847	21.428	17.478	23.486	25.694	26.986	28.374	20.65	21.752	8.1892	19.431	15.839	23.879	12.518	16.927	11.597	25.221	21.389	15.809	16.239	16.855	20.89	13.97	17.28	9.992	22.634	18.618	13.908	11.971	17.665	5.5912	11.795	11.342	11.993	10.644	1.6918	8.4284	3.0112	3.8933
0	0	0.4174	5.5995	7.7664	6.0925	2.7447	0	0	0	1.7739	0	0	10.156	12.079	11.541	16.983	16.185	16.631	24.407	12.522	16.042	9.4878	10.667	21.971	29.194	34.474	40.307	34.669	27.049	27.482	25.406	27.889	41.706	37.169	51.108	45.789	79.065	89.534	88.262	106	98.985	113.07	121.07	124.98	145.39	143.71	147.6	149.37	141.19
0	0.11832	0	4.4602	1.4972	2.2887	11.576	10.736	0	4.2838	12.228	3.2982	3.3495	10.235	8.8577	6.3466	6.059	21.77	16.273	18.991	25.426	27.308	26.875	16.176	16.18	16.099	13.651	21.764	23.337	29.824	26.774	27.955	18.331	5.0552	3.2257	15.11	10.8	11.945	19.815	21.802	21.434	16.865	23.198	27.947	26.964	36.961	32.036	39.659	52.433	52.502
0	0	0	6.5168	11.897	10.733	21.835	24.69	35.776	72.983	73.661	79.897	75.609	92.398	112.36	140.41	152.6	162.63	176.06	189.71	218.53	216.98	220.4	228.53	244.62	251.13	267.36	278.05	282.41	265.97	263.72	269.32	269.3	270.92	264.8	269.01	279.82	266.82	283.16	280.36	282.24	292.88	283.75	279.22	279.27	283.54	262.61	272.97	273.52	273.82
0	0	0	7.4985	0	8.7629	21.493	40.709	19.376	31.307	26.747	14.801	37.102	28.082	36.052	23.519	38.108	39.555	36.978	36.431	53.814	52.745	51.92	46.74	46.11	52.159	50.95	47.585	39.943	41.91	39.44	42.884	50.969	55.007	54.013	50.135	57.865	54.995	57.375	56.54	53.928	69.432	54.795	57.001	37.743	35.214	35.378	43.674	44.63	41.636
0	0	0	3.6453	1.3713	4.2581	3.633	0	0	1.6326	0	0	0	0	0	0	0	0	0	0	0	0	0	0	0	0	0	7.1722	8.6243	10.097	2.4661	0.51753	14.036	15.444	16.781	19.574	37.402	39.561	51.061	43.02	34.704	46.926	47.503	54.149	43.239	44.068	40.248	56.05	47.078	51.754
0	0	0	6.915	4.8332	20.924	16.148	27.143	21.09	30.755	4.5208	5.2405	6.3839	0	0	0	0	0	0	0	0	0	0.78245	3.5301	4.9068	4.345	3.5804	0.34948	13.723	12.121	17.099	10.453	11.709	22.41	16.077	20.213	14.964	20.419	19.556	26.171	27.846	3.4865	5.5289	5.5762	11.754	21.942	25.292	34.524	41.039	46.254
0	0	0	5.1871	18.454	28.965	29.717	33.054	44.556	53.912	55.755	49.409	52.88	55.883	61.354	66.346	70.446	62.576	71.543	62.491	78.555	58.549	64.664	59.286	56.49	63.37	69.353	62.42	96.974	61.409	65.317	62.744	73.312	101.38	74.267	64.717	69.134	57.168	69.606	74.236	75.481	76.133	72.507	71.815	67.148	70.673	64.968	66.576	66.759	67.076
0	0	0	15.546	11.948	18.874	12.922	18.386	18.705	22.183	27.694	26.462	34.876	34.827	45.098	0	38.684	11.291	4.0837	11.142	13.342	13.109	19.265	25.446	20.12	15.73	12.198	9.7757	16.787	19.101	30.001	18.824	25.77	28.686	21.216	21.621	15.727	20.792	17.816	17.676	16.551	18.253	10.244	15.728	24.158	24.777	20.671	11.829	13.091	9.1064
0	0	0	6.3988	29.212	46.052	39.521	43.237	45.028	41.933	31.996	38.487	28.695	34.906	30.034	33.676	33.142	17.727	25.223	23.453	29.676	25.255	27.194	16.804	12.836	6.1139	12.562	15.975	24.576	17.516	27.003	13.782	3.0343	5.9948	17.906	27.628	37.012	45.279	59.217	43.907	30.876	47.667	38.794	38.927	32.904	46.538	48.283	40.588	47.989	39.065
0	0	0	11.706	12.671	13.179	19.935	14.836	19.616	15.326	20.209	16.424	7.1801	22.393	16.268	23.476	26.496	16.726	18.215	21.534	19.02	20.524	14.331	23.561	14.019	11.524	10.999	22.042	19.606	9.8419	10.52	9.1784	11.65	28.424	17.442	25.707	19.122	20.548	17.363	21.722	18.306	16.082	16.58	28.807	24.178	31.894	29.055	25.316	22.32	13.225
0	4.7156	0	3.1566	6.6644	1.1356	3.6254	1.0814	0.34516	0	0	0	0	0	0	2.9637	0	0	0	0	0	0	0	0	0.84331	7.1201	13.79	14.51	14.28	13.326	8.9093	5.1447	16.087	34.234	27.248	59.347	66.57	146.33	138.32	143.86	167.93	169.16	193.34	219.52	217.31	244.55	257.53	271.2	293.12	289.75
0	0	0	13.633	8.5346	12.203	9.7425	13.722	13.576	11.665	8.4665	11.735	3.0116	4.676	0	8.3909	0	13.71	8.3062	14.731	15.33	8.1817	9.9779	15.968	4.521	5.694	0	6.4902	16.453	11.368	9.9998	14.469	5.7432	3.9084	7.7859	5.3292	23.951	11.884	22.557	9.7965	9.4407	9.9288	15.127	13.467	11.072	10.896	4.2375	14.113	6.7399	2.857
0	0	0	8.743	8.3001	17.422	25.6	27.401	29.696	38.337	31.961	25.594	22.814	22.001	15.487	31.278	27.461	26.241	22.748	10.191	17.271	20.262	15.305	15.583	12.963	17.965	25.099	29.973	31.914	27.332	27.939	38.46	37.449	26.888	16.97	17.99	24.445	18.588	23.982	11.165	21.258	15.619	23.11	24.382	15.345	27.286	20.065	19.704	22.188	19.011
0	0	0	4.5965	6.7426	6.1799	19.144	15.38	19.699	25.008	28.312	22.767	24.275	38.445	28.564	48.455	54.241	77.792	93.071	121.47	156.87	157.91	183.56	217.27	213.7	230.84	235.24	280.4	287.49	330.5	319.17	341.91	332.05	354.46	375.61	368.14	373.43	387.15	452.54	554.77	648.23	757.85	864.55	1038.3	1175.8	1312.6	1479.3	1651.5	1770	1937
0	0	0	5.4469	11.493	5.6817	16.192	25.756	66.654	127.85	174.24	234.14	290.19	322.96	364.92	469.87	521.23	553.17	583	612.49	675.4	650.92	652.78	674.28	708.32	734.75	728.53	738.79	758.18	770.25	793.32	810.11	815.96	768.22	759.98	716.56	724.53	738.33	725.37	756.88	773.03	732.29	754.8	749.13	749.24	748.37	725.29	690.13	713.73	710.83
0	0	0	4.7263	16.876	17.721	19.326	19.069	27.162	28.243	27.07	22.87	27.227	22.554	30.959	25.776	32.889	31.259	42.238	39.175	51.868	50.752	61.604	62.797	68.706	86.921	91.37	105.18	129.15	124.13	116.08	132.66	150.31	149.05	158.39	162.27	165.37	181.36	179.46	188.02	182.9	196.94	198.38	202.72	216.4	210.7	217.75	223.94	238.89	245.39
0	0	0	0.87183	8.2472	9.0396	18.285	18.047	26.061	23.255	24.561	26.151	25.829	37.803	46.023	51.702	62.954	67.39	75.056	76.417	87.659	89.389	88.196	84.336	89.042	109.5	126.18	159.44	200.07	252.29	332.38	388.26	466.28	542.69	595.57	638.48	724.97	817.36	769.71	825.4	886.87	905.91	977.26	985.88	985.56	1036.8	1022.6	1035.5	1081.1	1067.7
0	0	0	8.6417	6.9831	14.15	20.646	17.577	0	0	0	0	1.2362	5.459	13.767	11.661	11.124	10.404	17.622	16.824	22.08	19.794	17.684	22.18	18.751	22.149	19.213	21.15	7.6287	24.817	22.329	21.111	23.497	26.987	21.483	15.224	20.095	21.994	27.729	25.746	27.344	30.141	20.644	21.642	22.777	20.853	29.299	23.155	29.872	22.565
0	0	0	4.5584	8.5324	5.778	15.088	6.6161	0	5.9007	2.8975	2.843	0	5.3083	5.2578	4.8468	6.5832	5.378	0	2.9113	6.0172	3.3031	2.122	4.9077	3.9976	4.5668	1.4132	2.9649	0.25319	4.7773	5.0731	9.7376	3.8367	6.4513	2.9533	0	3.9784	2.3113	9.7493	3.1499	7.9287	8.0739	0.11512	0	0	8.3436	7.6271	1.2905	4.8925	0.48833
0	2.1666	0	6.133	3.6409	9.5583	4.2563	11.985	3.5085	9.1418	7.3474	11.52	16.703	8.4499	16.451	5.2369	11.457	4.0898	4.7178	12.492	17.874	19.536	15.803	15.127	16.848	16.195	14.516	15.79	20.719	28.143	34.081	25.596	30.083	38.865	34.662	34.776	35.587	32.876	37.499	42.55	48.272	52.209	25.807	27.346	30.082	36.927	35.087	28.625	30.27	28.246
0	0	0.66924	5.2309	6.0911	10.576	17.949	10.081	11.386	14.092	18.644	9.014	3.5014	5.907	14.47	9.6827	12.072	7.5482	3.6597	8.3465	7.9847	5.0836	7.0865	19.296	18.182	23.764	16.153	21.495	15.597	26.652	22.371	25.925	25.792	27.16	29.466	22.68	27.786	24.012	18.906	16.871	19.497	19.356	13.792	8.4502	18.046	17.105	13.083	8.8839	9.9347	5.4272
0	0	0	7.152	0.17839	5.4532	0	0.54618	12.102	10.127	6.0169	1.4052	9.2163	4.466	2.9378	0.67462	0	4.616	9.7921	12.375	13.651	7.9021	15.548	25.517	21.524	19.638	17.23	22.385	23.099	26.525	27.228	34.681	30.783	28.032	25.682	16.723	34.529	23.394	30.437	25.537	25.391	24.526	25.995	25.057	25.026	28.078	19.024	20.869	16.792	13.436
0	0	0	2.5403	10.538	10.978	22.595	23.009	33.91	35.419	33.684	19.607	31.739	32.565	20.868	28.31	31.793	27.468	33.713	19.178	9.9253	20.752	19.878	18.263	6.2427	9.6297	7.3873	32.509	40.497	44.033	47.861	49.641	59.076	55.912	67.095	64.252	68.238	64.924	81.937	88.837	87.161	94.143	86.048	82.677	72.41	83.193	76.903	70.637	76.509	82.857
0	0	0	7.5774	22.501	2.9962	16.456	18.264	15.663	41.901	31.813	21.634	22.255	17.849	20.264	18.936	25.813	35.647	36.612	35.699	37.276	38.683	36.822	43.349	50.703	51.838	51.383	51.323	58.896	63.676	65.959	67.273	81.754	78.93	77.522	71.987	82.939	86.011	90.422	97.624	90.845	103.24	98.746	109.94	106.05	99.792	99.817	104.31	107.67	119.43
0	0	0	6.8562	4.4499	11.404	11.128	8.7589	11.678	14.183	10.209	21.877	20.947	31.894	28.333	36.655	42.189	49.258	59.565	59.729	65.78	75.334	80.718	79.4	81.69	85.003	78.228	92.858	93.092	108.37	83.596	84.515	79.072	78.821	83.897	84.069	74.133	83.453	93.395	93.137	93.73	91.032	101.47	110.82	96.273	107.48	104.21	108.4	104.1	105.17
0	0	0	2.979	3.4028	10.088	22.657	18.167	30.699	24.2	26.81	20.921	21.361	28.198	26.327	25.592	31.326	25.327	26.14	32.893	31.996	32.768	29.35	33.22	32.303	50.443	51.444	79.081	93.099	115.38	139.42	177.94	210.68	250.82	276.48	321.09	351.43	388.11	403.63	426.33	433.25	437.75	487.26	474.09	483.66	509.42	510.18	518.18	519.05	535.71
0	0	0	11.847	5.5239	7.4306	26.449	20.975	25.152	21.874	31.073	13.653	35.024	22.263	29.204	22.533	37.953	32.92	43.28	39.909	43	38.234	41.747	48.827	49.084	60.312	52.825	50.538	52.568	69.592	64.996	79.9	87.241	95.176	102.33	91.303	106.85	100.54	109.1	106.28	103.88	102.46	107.87	106.99	99.485	110.68	105.96	93.187	93.85	97.339
0	0	1.554	8.0577	14.531	6.6634	20.957	25.771	31.709	18.917	23.59	23.135	21.816	16.356	25.207	18.821	25.764	29.332	29.322	27.105	39.507	36.31	34.954	31.619	30.747	42.778	40.264	35.221	38.303	37.719	38.287	36.893	46.489	41.079	32.113	29.68	26.502	38.873	42.808	38.271	39.641	47.701	50.424	54.833	66.461	55.653	53.747	61.332	70.204	81.68
0	0	0	1.7897	9.6188	16.32	23.792	24.191	26.062	22.403	26.629	17.208	22.187	28.058	21.984	28.771	27.428	35.774	33.465	37.298	32.021	41.582	35.017	38.937	40.336	41.421	37.763	46.183	47.383	59.342	94.363	149.55	226.85	320.23	417.02	526.06	648.61	744.94	872.43	1018	1137.1	1230.5	1358.9	1473	1520.9	1632.9	1709.8	1779.4	1812.9	1872.5
0	0	0	1.3529	5.5111	14.09	10.997	16.967	14.481	10.825	14.296	14.506	13.654	8.5035	19.247	4.6722	17.486	17.675	14.653	14.697	13.753	11.157	10.407	0.96525	17.061	14.838	12.393	19.478	3.5422	13.571	10.01	10.683	13.981	12.139	9.2609	9.8314	11.137	11.305	17.939	22.287	7.5669	18.572	14.454	18.465	13.99	15.649	8.879	20.44	11.973	12.093
0	0	0	4.0184	9.5566	10.657	0	19.333	28.369	9.0992	20.738	5.9098	21.362	24.169	34	37.5	37.842	44.637	39.155	48.11	47.214	56.697	51.942	50.41	61.599	61.729	70.837	63.353	72.03	60.71	59.673	70.03	69.331	73.054	73.918	64.513	68.246	67.386	72.541	78.981	75.424	85.727	72.798	80.205	85.232	82.576	77.917	77.376	75.929	83.578
0	0	0	0.86978	7.4184	1.8816	2.0928	11.534	0.1745	10.653	8.8961	6.6939	1.9682	8.0226	6.4913	17.082	19.757	13.35	13.893	14.28	4.1706	6.1399	5.7351	8.0939	14.099	9.497	8.0058	18.901	7.0868	0	0.32975	0	0.41014	22.207	35.885	72.667	114.53	174.14	213.29	295.27	314.97	440.52	515.53	581.74	680.63	776.73	830.26	904.21	963.72	986.29
0	0	0	5.7084	15.378	17.635	21.289	32.534	20.824	33.376	46.398	68.608	68.994	59.799	72.875	85.524	96.376	83.753	98.835	100.59	95.397	96.061	110.02	106.78	104.36	115.89	115.55	121.75	118.73	109.92	113.32	112.72	125.2	130.84	118.39	138.4	125	142.84	127.81	121.28	123.03	116.35	127.12	119.02	122.55	120.96	114.58	106.98	120.18	107.41
0	0	0	0	9.6104	19.928	23.574	14.249	22.258	16.614	22.057	14.432	13.232	9.6184	4.1043	4.3373	0	6.6357	4.4748	4.6407	0.3521	2.0413	0	1.5006	0	0	4.3346	2.6191	0	1.2348	1.6459	3.4358	6.7933	0	0	0	4.0465	11.943	12.978	0.44593	9.6634	1.8254	7.6699	6.8814	1.1354	3.7846	0	0.80233	0	4.4877
0	0	0	0	26.169	6.1789	24.074	32.243	38.508	36.54	44.563	41.117	50.303	48.399	62.421	64.312	81.29	98.274	117.16	136.74	159.49	171.5	185.2	200.81	219.39	237.96	240.18	252.09	258.42	270.5	295.07	300.95	313.14	335.04	328.03	325.96	320.58	322.46	340.59	342.25	343.64	346.68	357.56	370.13	377.57	380.06	367.71	360.38	360.38	365.61
0	0	0	8.349	28.598	20.714	20.297	32.744	27.575	27.398	31.414	42.33	58.453	63.422	70.448	66.347	81.125	74.152	75.367	72.715	64.939	82.311	78.801	87.264	82.368	82.231	77.746	98.776	110.63	114.56	128.27	129.25	154.93	162.7	180.91	211.65	241.14	277.45	293.85	310.14	325.8	368.62	384.83	409.65	435.18	460.1	464.5	495.5	511.27	501.54
0	0	0	15.445	12.465	14.909	6.6982	21.096	13.888	17.031	13.847	17.736	20.985	15.346	24.71	13.379	19.175	16.719	17.407	23.271	15.429	16.913	17.207	22.082	17.38	20.864	16.443	13.264	17.73	16.053	27.504	22.165	19.252	23.475	16.153	24.337	20.486	19.874	25.439	31.889	23.715	23.266	24.792	22.338	22.493	35.3	31.749	24.222	23.003	22.481
0	0	3.3856	9.6329	18.919	34.853	35.767	40.554	30.487	44.885	36.07	35.79	30.563	60.711	51.445	47.935	51.458	51.424	52.038	31.895	33.048	27.541	26.107	9.9864	9.4766	18.113	21.33	22.241	23.544	5.9977	8.7593	18.854	0	9.8663	6.4941	0.436	11.148	0.42251	11.474	0	0	0	0	0	0	0	0	0	0	0
0	0	0	8.5032	16.046	10.093	20.11	12.395	16.49	22.461	13.206	5.2998	9.6993	18.416	16.56	17.123	23.749	24.535	25.146	30.095	28.99	29.993	26.321	27.533	25.932	27.753	22.262	27.369	12.905	24.859	24.946	25.483	25.248	25.976	25.303	18.495	23.836	25.923	28.227	24.918	25.854	34.864	25.711	22.678	22.928	29.795	34.31	28.156	23.338	21.854
0	0	0	22.514	18.558	22.716	12.038	3.6432	3.3958	11.898	8.1651	7.1787	0.43995	2.6824	0	0	1.0449	0	0	0	0	0	0	0	0	0	0	0	0	0	0	0	0	0	0	0	0	0	0	0	0	0	0	0	0	0	3.6455	0	10.2	13.242
0	0	0	1.4315	10.071	5.6224	6.032	7.7529	14.453	16.931	25.358	23.751	41.133	41.191	39.374	51.78	48.121	58.067	64.29	81.44	88.016	92.589	96.867	104.59	109.21	118.17	136.42	132.06	142.06	137.83	140.68	145.75	139.15	152.06	136.73	138.61	141.44	145.15	139.05	151.4	140.65	145.53	140.76	148.5	154.48	154.21	152.41	159.99	156.59	165.73
0	0	0	7.4888	3.8454	6.9824	13.703	16.773	7.1103	21.244	19.098	15.399	15.769	19.857	19.663	28.032	45.232	37.078	55.5	66.197	89.902	92.67	95.177	97.65	105.03	122.77	129.78	146.23	162.96	146.17	155.76	158.92	166.42	178.42	190.04	200.39	216.4	182.84	199.68	200.08	212.46	228.91	241.4	254.63	266.43	288.42	287.08	298.83	314.02	322.73
0	0	0	8.3926	1.9603	19.344	18.523	15.368	24.43	19.234	20.053	16.415	18.292	14.169	11.806	15.45	2.6663	18.385	21.961	29.919	24.435	21.057	27.966	30.233	22.973	20.469	13.664	21.594	28.702	16.891	14.187	31.03	28.403	27.764	28.888	20.517	11.748	15.516	9.8979	2.6064	0	0	0	0	3.0855	0	0	0	0	0
0	0	0	11.351	10.667	10.491	18.573	16.454	19.329	24.984	22.448	17.77	20.301	16.503	31.319	31.614	24.207	26.18	23.302	25.979	23.255	23.849	16.067	14.431	9.3572	10.16	2.6453	0	0	6.2821	1.1558	7.2439	3.0097	1.6566	2.5398	0	3.3437	4.0872	7.5689	3.1648	4.1579	4.6753	0	0	0	0.98588	0.68375	0.21708	0.21299	0
0	1.9914	0	0	0	7.8249	14.356	31.552	19.703	23.459	29.599	23.879	24.73	30.211	35.205	36.902	32.875	31.517	46.116	39.209	47.102	57.281	52.4	62.219	57.095	74.936	79.091	90.594	100.68	120.12	144.35	148.57	159.68	162.22	178.64	202.31	220.91	241.96	242.29	252.12	270.66	287.69	290.26	290.29	287.58	306.7	312.82	327.08	335.21	331.16
0	0	0	6.4146	12.815	5.7279	14.234	10.872	14.481	18.953	24.363	18.487	26.841	21.853	18.345	28.79	27.812	28.401	20.364	24.282	35.076	50.853	69.64	67.938	81.783	81.27	106.26	142.65	158.91	181.76	194.73	212.12	236.71	276.31	279.93	296.23	292.62	320.67	331.42	330.93	346.78	366.01	382.83	390.8	385.79	381.91	384.83	396.85	393.84	402.49
0	0	0	0.73726	2.2732	7.2718	5.6643	0.33998	2.9748	8.1713	8.3618	0	0	8.2927	5.4131	16.872	20.512	26.138	37.609	53.283	63.201	76.114	90.835	108.78	126.85	143.98	127.75	153.03	149.4	154.21	152.45	161.72	150.44	152.64	156.22	142.16	158.32	156.78	170.11	171.54	193.79	182.75	191.57	200.64	211.59	229.87	225.33	241.08	225.2	244.13
0	0	0	27.233	19.127	29.321	40.621	43.445	40.098	57.295	63.178	48.495	55.515	60.764	58.959	55.78	66.382	65.756	54.63	62.303	59.66	61.713	30.099	28.359	13.783	11.499	1.3349	17.286	10.153	17.978	8.8944	5.6291	0	0	0	0	0	0	0	0	0	0	0	0	0	0	0	0	0	0
0	0	0	2.923	7.2142	15.551	10.627	12.615	13.819	17.503	19.405	18.482	25.481	39.949	61.071	82.833	119.21	144.99	172.93	213.78	257.77	278.48	308.19	333.13	374.7	409.5	432	466.23	478.26	532.04	515.82	556.86	575.43	588.45	635.96	621.55	656.22	666.11	665.88	690.32	682.7	697.36	667.46	682.27	681.36	676.86	692.34	713.49	710.98	707
0	0	0	4.8403	14.819	12.03	19.09	27.769	32.965	31.426	33.585	28.413	38.164	29.714	41.362	26.476	29.23	36.893	43.078	49.107	47.755	39.82	39.221	43.641	41.376	50.273	49.863	46.337	55.685	57.752	65.45	68.6	77.296	77.573	72.218	67.074	69.689	83.512	88.265	81.24	89.939	91.871	92.13	100.05	97.775	92.331	93.717	96.601	100.22	110.45
0	0	0	7.4412	16.846	17.352	26.204	27.901	30.796	24.146	36.345	41.974	48.255	52.045	56.221	54.358	64.612	61.526	73.621	70.267	47.37	73.734	68.093	82.391	75.988	81.125	93.291	122.74	162.63	185.72	225.34	261.38	304.74	385.47	444.92	493.81	550.48	609.7	571.71	679.11	716.14	799.43	862.82	1006.3	1061.5	1078.8	1119.4	1129.5	1165.9	1218.5
0	0	0	3.1519	5.2561	19.434	19.905	28.234	28.097	42.894	44.072	35.02	26.874	35.67	39.198	42.458	51.269	35.867	42.346	45.29	57.064	56.078	64.096	49.424	48.014	52.73	62.398	69.508	79.112	57.418	67.73	60.796	72.461	67.104	66.429	76.375	73.084	65.684	82.497	90.203	87.748	105.27	102.69	97.647	102.83	112.06	110.44	102.74	107.16	113.52
0	0	0	7.2995	4.7903	4.0522	5.0689	1.509	1.2633	4.4765	18.233	5.8591	17.239	8.2178	15.237	20.496	12.014	18.037	18.994	26.403	24.53	30.048	32.936	32.83	42.737	34.373	47.983	43.148	43.633	43.792	40.915	52.742	56.866	78.705	91.326	102.95	115	138.91	171.59	204.07	217.47	258.46	275.08	311.51	333.76	345.39	367.55	391.83	413.14	440.42
0	0	1.4738	4.5102	6.1999	12.399	13.102	15.632	17.526	18.612	17.258	15.085	10.963	16.683	24.15	23.397	24.242	16.649	19.543	18.809	36.194	36.534	44.162	60.291	70.816	87.459	109.96	124.25	140.04	140.16	166.01	173.59	179.29	196.46	211.88	217.97	230.4	222.03	253.07	250.99	250.69	257.8	260.34	258.49	243.53	265.54	249.31	258.23	253.12	264.2
0	0	0	11.518	15.777	46.282	61.39	68.999	68.963	78.32	76.828	76.231	94.171	83.031	95.929	79.245	68.739	86.966	72.604	87.627	84.847	62.887	63.084	76.717	77.383	72.384	68.579	66.705	63.925	69.111	76.386	79.198	74.808	76.861	72.259	66.047	70.512	67.849	74.354	71.147	78.772	77.117	69.873	64.584	67.787	69.971	72.943	72.901	74.958	64.266
0	0	0	3.8953	18.87	39.058	34.858	38.602	43.457	50.596	50.755	58.69	63.016	65.663	76.913	72.461	74.604	82.975	87.235	93.421	87.678	105.54	108.94	115.59	116.3	121.24	123.12	134	125.23	130.42	133.25	134.49	140.86	135.33	132.77	145.1	148.91	141.33	141.63	146.86	141.86	149.27	155.84	160.6	156.66	150.33	144.48	141.58	157.44	140.16
0	0	0	4.0819	4.893	22.524	21.272	34.497	25.126	24.455	25.885	19.673	24.059	31.065	25.533	37.984	26.814	28.96	29.035	14.948	19.82	22.729	15.8	19.317	8.4972	17.356	16.831	17.93	13.693	23.752	22.029	9.7156	17.192	10.088	15.672	17.159	24.233	28.409	21.915	28.937	34.599	45.23	46.191	44.679	38.651	46.376	50.05	43.286	52.087	54.533
0	0	0	8.8632	0	6.6615	15.968	16.568	26.132	8.1345	20.805	19.447	26.12	18.172	33.004	29.476	27.389	29.237	44.754	45.558	52.516	50.264	49.703	46.605	55.256	57.801	57.346	60.37	64.102	75.053	81.624	93.582	99.143	93.765	93.169	86.204	96.09	112.1	112.54	110.8	110.79	120.22	111.66	111.49	109.32	112.49	104.32	115.27	118.8	124.91
0	0	12.79	5.9437	11.543	18.94	18.239	8.9008	23.979	24.022	16.873	19.672	13.727	25.772	30.705	32.936	37.643	20.582	21.051	19.714	18.889	18.777	23.022	16.968	21.215	19.523	7.3661	5.0578	7.4534	3.8102	10.754	22.369	0	0	0	0	0	0	0	0	0	0	0	0	0	0	0	0	0	0
0	0	1.9518	0	12.934	28.642	23.476	23.622	27.815	23.767	49.35	43.002	48.319	66.361	99.81	136.8	191.82	242.93	293.99	366.64	415.08	470.01	540.57	386.35	574.7	616.15	483.33	686.93	671.11	693.59	708.92	727.58	724.81	714.02	703.21	728.5	708.64	745.24	732.75	735.84	741.18	721.94	729.76	760.39	731.91	705.16	718.33	699.34	692.34	702.11
0	0	0	6.7041	4.5755	29.765	14.293	24.099	31.028	30.26	33.551	37.112	25.223	28.97	23.56	34.232	20.096	33.144	38.635	33.138	42.767	24.99	46.089	34.121	40.792	36.021	28.702	39.343	41.178	51.164	41.257	49.459	30.891	30.195	34.418	18.035	50.001	28.049	43.507	34.954	52.279	40.253	50.037	43.588	53.766	48.469	40.51	47.019	49.569	40.653
0	0	2.647	4.0997	16.14	15.806	18.353	20.764	25.168	27.518	29.963	32.079	32.995	36.481	43.395	36.327	44.353	40.579	44.402	44.358	28.937	45.318	43.759	51.074	45.312	64.763	39.313	59.904	55.23	50.715	59.992	72.253	54.696	65.876	57.291	57.283	64.557	61.707	65.177	74.799	73.348	77.791	86.366	75.1	73.523	78.014	75.692	50.053	56.742	51.589
0	0	0	2.4078	2.5381	8.0351	13.318	19.232	30.113	29.154	28.837	26.204	22.731	29.497	0	0	0	0	0	0	0	0	0	0	0	0	0	0	0	0	0	0	0	0	0	0	0	0	0	0	0	0	0	0	0	0	0	0	0	0
0	0	0	12.545	9.5797	9.4119	29.318	37.079	36.929	30.991	32.798	37.01	36.824	33.653	26.034	18.37	28.389	17.287	20.544	29.284	25.378	20.603	22.231	24.537	26.798	25.609	23.238	27.288	16.67	17.031	14.967	16.827	23.196	18.037	20.114	11.823	15.61	4.9372	11.368	8.1256	12.801	10.382	11.058	13.553	8.7006	7.2193	4.4173	0	0	0
0	0	0	6.9101	11.259	13.867	21.548	31.359	29.523	29.544	23.989	27.493	27.899	27.512	24.374	31.483	46.132	30.29	41.336	35.373	48.695	52.554	60.368	58.207	60.37	72.571	85.811	105.75	111.12	110.97	121.29	125.1	144.83	201.53	235.92	238.83	242.41	244.24	265.8	275.36	286.16	315.71	311.16	320.27	330.73	205.02	192.82	193.83	199.05	203.32
0	0	0	0.7498	8.8872	22.48	17.846	27.082	16.922	17.41	17.171	17.562	21.776	21.071	28.183	21.014	26.394	31.567	30.055	30.195	38.899	39.781	40.727	40.304	38.206	42.377	41.556	40.503	49.343	50.8	64.115	59.841	61.927	71.486	65.365	80.54	73.377	73.171	77.338	85.62	84.887	80.131	83.51	85.619	94.736	100.88	97.737	107.5	97.889	101.6
0	0	0	6.7735	12.152	20.009	26.452	33.764	37.62	42.72	37.212	45.756	40.481	51.921	52.511	56.349	66.023	63.249	68.071	62.103	78.057	65.935	58.625	66.222	63.677	64.511	83.034	89.608	92.818	79.554	81.711	85.297	87.915	95.966	114.48	99.128	100.86	89.897	106.21	101.42	112.74	107.9	116.26	105.35	111.38	114.34	107.98	100.51	107.92	105.15
0	0	0	18.051	13.471	19.216	10.339	23.626	6.7524	2.5121	6.4301	0	6.2791	0	7.0236	1.4385	12.377	6.3905	18.599	37.346	40.218	44.7	52.738	57.283	74.887	82.18	106.52	110.23	108.66	105.79	112.25	120.17	125.99	126.4	135.44	125.19	140.17	147.23	146.59	149.23	148.04	159.05	149.68	148.59	147.43	153.02	151.97	148.19	151.51	146.24
0	0	0	1.3865	13.587	11.586	22.56	17.829	26.511	32.417	21.726	24.643	25.046	18.569	32.861	11.098	11.636	15.827	24.938	25.748	24.311	21.248	27.774	21.51	18.814	25.702	25.187	18.148	29.414	30.448	30.041	31.621	38.136	31.135	29.382	24.262	26.252	35.268	34.216	34.975	22.924	37.843	33.08	40.687	42.006	31.94	28.714	30.073	32.992	43.212
0	0	0	9.9471	8.4565	23.176	27.459	36.133	41.838	55.384	63.324	47.078	52.829	52.818	66.975	69.033	90.26	73.097	83.69	82.447	89.537	84.641	83.574	75.287	89.47	88.007	98.88	108.28	126.45	116.64	122.93	122.49	124.84	142.34	137.33	136.57	156.06	130.71	146.59	145.9	151.32	157.3	160.48	155.36	156.68	158.15	149.83	147	160.82	157.33
0	0	0	7.6128	7.4581	12.782	5.1791	5.2196	9.5435	4.9997	20.368	29.717	20.871	28.152	27.203	33.829	36.353	41.383	41.456	49.987	41.802	45.713	58.285	47.396	53.597	63.033	75.793	71.291	122.09	66.181	84.664	83.093	96.16	88.198	90.116	91.82	103.85	120.58	108.63	109.74	120.47	122.1	125.79	130.39	126.94	124.73	112.83	114.17	113.65	122.31
0	0	0.014762	5.2007	4.7995	8.8889	13.058	17.486	15.114	22.879	20.361	15.272	10.589	12.62	14.795	16.367	34.441	19.466	27.88	30.649	47.723	42.318	49.866	42.1	42.438	50.991	62.411	62.404	75.233	69.5	73.013	72.981	81.903	101.87	139.1	151.21	208.36	98.263	102.58	98.566	105.3	110.23	108.39	122.97	105.83	123.25	117.64	119.54	123.33	125.05
0	0	0	1.6898	12.808	3.519	9.1208	11.04	15.222	11.632	10.741	13.383	17.196	25.412	26.964	20.992	26.048	38.906	30.343	32.363	42.692	43.554	41.513	35.417	33.1	33.459	36.486	55.505	65.46	58.535	77.08	118.94	186.05	283.44	373.94	556.36	717.08	831.81	1037.9	1191.5	1370	1566.2	1476.3	1624.2	1923.8	1852.6	1900	2004.8	2081.2	2123.5
0	0	0	0	4.6949	13.296	11.468	4.326	0.77148	8.9908	5.7622	11.669	22.502	52.822	85.11	128.09	175.81	221.9	293.1	326.04	387.81	460.74	513.23	567.53	623.51	645.65	689.23	727.52	725.63	738.96	771.95	794.07	789.32	835.51	826.48	844.14	914.17	946.89	857.62	926.91	898.62	767.83	875.41	888.22	899.28	914.84	903.53	895.32	907.79	914.5
0	0	0	4.3224	5.1916	5.024	6.4581	5.4286	3.9716	7.3385	9.7572	15.707	2.5067	2.7595	5.258	4.0891	0	0	0	2.906	10.738	23.862	37.348	60.504	96.282	113.35	144.07	164.51	190.42	212.41	233.88	247.45	272.78	285.98	289.05	313.69	334.43	348.54	349.97	368.91	372.23	373.54	389.31	390.32	407.52	411.45	419.96	404.84	423.77	406.09
0	0	0	1.8253	10.237	20.445	26.004	23.177	34.593	37.153	25.888	36.848	48.12	49.38	59.518	72.359	82.653	81.565	80.437	84.379	89.422	90.614	85.379	100.76	99.257	96.267	101.19	108.09	95.356	145.47	135.63	146.44	140.28	138.58	135.24	139.68	73.55	81.343	66.26	58.521	60.758	62.321	53.585	49.13	49.703	51.765	47.932	49.039	49.039	37.584
0	0	0	1.2948	14.153	11.075	11.396	5.2772	8.6242	20.651	23.402	20.059	26.089	24.929	38.534	44.542	40.48	34.551	32.278	33.806	44.138	46.295	67.605	67.999	38.13	43.571	19.363	62.646	59.742	51.863	42.15	58.008	63.529	95.052	76.388	72.416	85.413	80.522	93.335	65.467	82.595	69.488	93.594	78.693	84.536	106.43	86.603	79.941	80.912	83.931
0	0	0	5.7665	1.7365	10.702	28.534	35.192	39.265	42.64	44.03	42.375	54.804	64.006	58.922	71.199	63.114	57.622	68.528	67.74	81.412	67.409	76.111	79.376	76.732	82.84	82.439	91.981	96.17	78.986	79.146	91.414	97.976	92.334	102.81	81.535	94.991	80.188	89.246	93.003	91.158	70.905	81.124	82.464	82.451	75.761	70.031	63.929	71.914	57.273
0	14.522	0	1.7737	3.2001	8.7151	9.6232	20.041	22.47	22.112	28.675	26.253	44.117	37.895	31.137	29.566	21.515	19.589	42.557	25.236	19.444	18.858	25.286	19.1	0.58494	0	5.6039	14.69	22.278	32.138	51.309	51.646	59.365	84.239	98.514	112.27	134.72	137.41	154.71	177.55	182.59	191.69	209.15	208.09	211.77	201.8	220.32	231.06	247.21	245.71
0	0	0	4.579	13.78	36.654	47.022	56.674	79.397	88.972	77.996	83.482	88.682	91.85	91.356	84.353	81.677	80.065	78.288	77.587	68.676	69.984	63.169	75.407	71.345	72.359	69.223	85.208	79.218	71.341	75.836	67.622	66.193	71.666	54.639	67.403	70.928	69.337	65.74	71.119	66.866	72.88	61.406	67.278	64.141	59.988	56.434	63.096	61.338	56.686
0	0	0	7.1325	5.7649	18.4	7.9355	18.002	28.264	19.727	28.124	23.459	17.416	13.606	18.483	30.414	7.4429	20.321	14.214	19.354	15.717	11.971	18.64	11.905	9.8184	0	0.48481	3.4234	17.368	7.9974	3.3688	11.815	0.70436	6.1895	3.8956	4.3811	20.087	7.571	20.693	14.454	15.303	14.419	20.134	16.112	22.023	20.093	9.5221	24.125	14.15	10.038
0	0	0	12.013	13.653	28.361	30.316	39.462	40.443	38.848	27.687	25.44	35.259	27.119	35.02	25.86	27.926	34.795	48.851	33.691	44.883	43.442	41.256	46.508	47.159	53.659	41.93	42.329	43.349	45.234	41.879	43.669	47.102	46.286	42.744	35.286	34.062	44.081	40.044	43.337	35.231	34.17	40.346	39.461	44.492	38.392	33.241	42.173	46.039	57.136
0	0	0	1.7685	10.829	16.935	22.031	25.686	28.148	33.93	41.347	33.909	48.14	46.422	49.986	44.663	55.504	53.468	53.038	59.745	61.787	64.849	57.844	60.117	66.295	68.966	75.258	75.608	66.37	73.193	69.821	74.073	79.697	84.644	83.662	76.237	82.857	85.763	84.667	87.409	82.772	94.755	91.104	94.066	83.302	86.965	89.97	107.56	102.17	97.889
0	0	0	3.5869	12.299	6.9141	9.5553	13.192	19.785	16.543	18.728	10.89	14.669	13.327	19.966	15.184	3.4948	25.837	14.219	23.479	18.336	17.569	19.31	18.233	18.26	17.529	25.678	24.725	25.96	16.565	16.485	18.43	13.828	13.484	9.716	13.11	11.667	10.017	9.3707	15.895	12.474	15.234	11.152	18.535	14.135	13.552	9.6608	10.831	12.74	17.014
0	0	0	7.8437	8.0245	4.1767	15.426	14.576	22.22	21.613	20.359	14.324	14.647	16.005	24.959	17.418	19.419	25.271	38.081	37.26	55.125	52.709	60.086	64.897	67.95	81.037	75.001	80.682	82.952	92.679	85.125	87.345	105.76	89.645	94.114	91.106	99.306	103.99	104.66	108.81	101.31	107.28	111.59	135.38	126.26	121.16	123.66	123.34	130.33	138.3
0	0.36641	0	12.562	8.5535	7.8729	7.9177	9.5885	14.427	9.6779	12.239	13.02	28.047	27.333	21.22	19.113	26.266	15.116	17.696	23.641	27.597	26.656	27.163	18.038	27.9	33.15	41.807	41.242	30.381	43.997	46.314	50.052	67.75	32.216	32.536	35.856	52.781	51.479	54.444	49.683	52.855	67.69	56.336	61.718	64.022	54.273	64.591	73.552	62.591	47.169
0	0	3.2261	12.9	14.929	0	6.3834	11.795	8.8413	5.0503	16.753	6.9028	18.872	16.178	15.55	14.512	1.6365	7.8452	12.287	11.572	17.533	20.054	9.1557	8.1156	13.132	16.118	20.71	17.831	16.572	11.011	9.7989	11.49	15.939	17.906	16.281	31.103	50.498	49.05	56.926	55.314	57.996	61.353	61.279	63.511	66.273	65.426	58.654	60.832	65.476	81.014
0	0	8.9563	4.5357	0	1.2574	14.289	14.086	23.912	31.128	33.589	36.168	39.564	48.407	44.551	37.657	43.494	40.224	45.926	47.952	41.814	44.271	42.053	45.316	48.095	53.345	49.533	47.725	51.185	48.886	56.379	64.415	55.485	68.411	50.145	60.748	64.929	64.315	66.091	62.107	64.514	79.564	83.509	93.718	89.173	87.085	102.79	94.922	101.76	119.95
0	0	0	11.749	17.372	14.97	23.581	27.881	26.92	36.218	40.266	32.483	30.7	30.288	33.784	37.957	49.877	35.629	41.784	33.693	50.829	45.644	39.874	39.861	38.251	37.15	46.384	46.471	54.84	46.737	49.126	42.878	54.099	49.105	52.979	50.753	57.772	41.546	49.215	58.703	56.737	71.721	76.452	63.365	68.538	81.18	74.964	74.371	74.182	79.086
0	0	0	1.8747	12.437	9.618	23.314	23.736	30.999	20.989	26.132	21.245	16.82	17.972	21.814	22.765	24.696	17.027	14.686	22.786	12.269	15.707	8.1762	15.861	12.944	12.88	12.054	15.397	6.3304	4.6559	11.008	4.5055	0.86585	9.5377	0	6.5585	0	2.7869	0	0	0	0	0	0	0	0	0	1.0305	15.536	20.955
0	0	0	1.7289	2.6158	8.4596	18.801	12.01	17.045	1.4767	0	0	0	0.38711	0	0	3.4728	2.0225	5.0387	18.776	18.803	22.662	18.396	25.105	31.587	34.786	37.56	41.916	36.474	39.301	37.818	29.204	40.267	51.303	43.944	45.022	39.157	50.066	40.191	41.536	35.735	35.876	28.439	46.017	44.058	45.988	11.419	46.194	60.406	58.306
0	0	0	5.2512	17.098	20.926	25.472	28.072	36.132	32.202	33.324	24.359	35.712	27.855	29.087	39.335	41.646	42.953	34.585	36.731	49.277	41.792	45.019	46.584	47.156	49.138	53.271	46.572	42.98	54.743	52.714	59.723	59.131	67.181	60.144	62.52	70.359	77.116	87.956	97.27	96.097	101.17	103.69	104.28	108.68	117.49	129.22	123.22	125.61	113.64
0	0	0	3.4698	6.4661	13.546	10.471	5.3309	2.8681	0	2.6423	0	13.07	2.2566	11.396	0	9.6215	5.4177	1.0823	0.5457	3.8073	8.1929	2.1393	0	1.6165	10.865	9.2268	3.448	0	0.11194	2.7557	0	0	1.2074	0	0	1.0145	0	4.4097	3.2454	0	0	0	0	0	0	0	0	0	0
0	0	0	0	23.992	32.387	39.819	37.079	40.454	35.68	58.565	45.356	46.325	58.66	65.438	76.816	71.488	94.458	92.446	97.119	96.711	96.028	107.19	118.45	124.74	139.3	142.67	146.54	160.61	172.86	174.9	180.71	194.41	179.54	181.42	183.9	195.68	195.97	190.94	192.04	199.29	200.34	207.97	211.74	197.69	187.13	169.13	181.27	171.22	186.28
0	0	0	3.1316	10.895	6.4988	14.025	21.756	25.907	31.809	28.331	36.036	48.835	41.053	54.454	46.696	53.504	67.93	80.596	79.015	91.672	83.232	89.603	91.4	95.547	109.08	109.53	122.33	128.25	144.96	159	175.7	191.93	191.02	189.16	195.87	213.95	226.82	240.52	258.52	276.34	290.26	307.35	314.5	320.47	327.18	326.54	342.27	340.24	351.8
0	2.7381	0	0	1.9025	0	8.5798	15.379	12.96	3.2296	3.8116	2.1587	12.364	2.599	2.3003	2.1553	0.68407	0	4.5317	2.6019	0	0	0	0.17734	0	0.093022	0	0	0	0	0	0	0	0	2.0288	0	0	0	0	0	0	0	0	0	0	0	0	0	0	0
0	0	0	1.7742	5.1626	10.126	28.052	51.596	115.91	189.05	254.62	339.84	482.49	615.55	707.66	747.7	831.1	950.78	1016.5	1073.5	1154.7	1140.4	1146.1	1182.9	1248.2	1306.1	1438.2	1416.6	1335.3	1307.6	1407.1	1265.4	1254	1221.8	1207.6	1208.7	1224.2	1231.1	1216.3	1212.1	1228.5	1216.5	1236.1	1211.3	1186.7	1170.4	1179.6	1189.4	1193.9	1231.9
4.364	0	0	2.2914	0	0	18.049	19.269	22.007	21.229	30.61	22.023	28.936	29.105	20.252	26.024	30.311	32.208	28.748	30.06	32.212	44.444	53.928	44.41	36.356	38.701	44.24	53.605	59.429	55.87	53.29	44.964	42.525	55.883	37.332	40.466	36.145	22.166	33.792	41.939	41.013	39.615	42.188	51.424	42.089	52.526	26.907	24.925	32.529	29.646
0	0	0	4.9393	11.421	18.821	20.456	28.227	28.971	49.683	45.293	42.585	42.972	45.442	51.86	61.234	73.432	85.908	90.943	105.27	123.45	129.76	140.19	141.97	154.26	164.6	189.65	193.5	197.43	186.69	210.21	208.76	215.01	220.38	214.83	224.77	225.26	204.71	219.5	222.84	214.58	215.78	234.98	225.14	232.48	232.21	229.81	234.05	226.99	226.3
0	0	1.1623	7.7378	14.077	7.2052	28.38	26.797	22.791	21.36	12.483	7.0332	26.503	24.617	24.423	33.744	11.495	27.28	20.999	20.997	18.461	26.477	44.809	48.802	56.605	48.108	72.612	77.968	87.97	99.046	116.86	126.04	147.15	161.4	162.19	198.38	208.16	229.05	256.83	300.99	311.54	348.54	332.02	364.61	371.69	390.09	419.53	442.2	473.65	478.32
0	0	0.58152	0	7.0458	6.2699	14.258	16.088	17.596	13.098	20.423	21.264	17.145	27.726	32.271	31.081	35.252	36.309	39.624	42.142	35.349	42.637	30.755	43.172	38.471	44.85	43.016	52.27	45.939	44.698	50.232	55.5	54.554	66.99	53.37	60.973	68.075	64.103	66.316	84.075	108.81	135.85	162.76	195.77	209.05	232.19	253.32	286.73	296.55	325.18
0	0	0	6.7847	5.3063	8.8623	17.751	22.445	18.425	23.398	27.537	20.465	31.712	30.391	59.627	50.847	48.591	48.195	54.528	52.053	45.297	48.941	44.548	52.833	47.449	47.051	41.968	42.949	47.317	48.985	57.32	56.91	68.408	59.04	55.249	54.816	59.85	69.701	72.511	73.148	69.693	76.929	75.661	89.99	92.054	84.998	84.796	90.067	95.592	98.239
0	0	0	12.225	12.065	14.536	5.5432	17.88	19.224	15.875	15.435	23.547	8.3006	16.06	15.862	29.43	17.793	11.197	15.66	28.13	32.861	43.409	49.219	55.181	50.666	46.531	39.687	47.073	50.09	54.042	49.402	58.61	56.017	56.735	59.048	58.008	73.288	62.161	69.781	58.457	64.904	64.915	66.83	65.939	68.775	67.985	58.748	58.911	59.721	51.137
0	13.15	0	0	0	1.2007	14.114	6.0407	9.2228	2.8698	13.609	2.1776	9.3642	12.13	5.0606	9.0358	9.6652	13.62	12.827	17.777	16.991	36.44	34.885	35.551	48.488	54.299	78.561	99.161	121.29	135.52	143.42	151.22	150.93	170.07	183.44	164.17	182.51	189.23	203.55	216.99	212.62	215.59	220.72	219.92	217.64	225.44	236.77	224.93	214.34	208.01
0	0	0	2.1024	1.3072	7.7142	0.64456	0	1.7572	0.80745	7.2715	11.469	1.4177	24.698	10.993	23.419	18.206	31.755	57.287	42.613	48.222	54.352	63.463	70.654	71.143	84.145	85.675	92.393	96.343	100.97	114.61	101.63	95.808	107.25	72.408	88.138	107.14	108.49	114.79	115.61	107.75	107.2	106.79	108.16	100.39	101.57	97.195	95.459	93.395	95.053
0	0	0	7.8255	12.73	11.571	21.234	12.867	27.686	28.645	31.271	35.745	39.972	44.036	51.292	53.772	56.721	67.592	55.223	60.672	67.703	62.632	67.969	72.401	72.144	72.317	73.759	72.729	69.899	77.213	81.303	83.781	101.66	105.68	108.97	115.08	114.7	115.68	119.05	130.78	128.52	140.51	136.88	145.12	151.47	158.96	168.1	169.83	176.55	162.08
0	8.414	0	0	2.3491	6.1042	11.187	8.4385	9.0421	4.9414	0	12.435	11.95	21.318	24.672	35.716	37.223	71.135	81.84	89.697	106.54	125.96	131.81	145.63	171.16	179.36	193.75	216.78	231.43	241.1	236.33	240.7	264.43	273.51	294.29	298.97	302.16	316.16	350.75	359.61	387.55	372.55	407.19	426.91	432.73	440.85	432.16	459.55	476.48	488.19
1.6539	0	0	1.8597	6.9464	0	4.1361	7.16	7.1992	6.593	15.554	15.473	15.155	18.623	17.747	21.504	4.6056	16.041	13.846	15.88	15.087	15.241	16.69	14.109	14.112	10.266	26.16	19.146	16.892	15.949	8.5488	21.025	13.847	19.082	8.6203	9.4218	15.65	14.165	18.254	20.849	11.32	16.286	9.8677	22.153	16.178	17.788	12.877	12.124	16.598	18.726
0	2.0451	0	4.475	3.235	0	2.8179	3.5285	5.9815	7.5785	4.9902	0	0	0.66105	0.87713	4.9813	3.9292	3.0474	5.5137	0	6.9241	8.899	14.65	9.097	1.546	6.4689	5.8811	24.151	34.229	33.355	41.361	35.446	43.689	43.047	41.285	42.796	43.043	44.971	53.837	66.278	50.621	51.657	53.029	47.007	44.784	39.948	45.806	52.258	52.785	49.269
0	0	0	16.991	19.166	17.796	9.7087	7.5952	7.5123	3.7332	14.89	1.5235	0	0	0	0	0	0	0	0	0	9.2682	13.803	6.88	13.934	18.455	26.259	58.618	75.129	80.37	96.846	0	0	0.60762	0	0	0	0	0	0	0	0	0	0	0	0	0	0	0	0
0	0	1.9363	8.1339	7.8344	11.365	9.9335	21.707	26.309	9.7976	25.791	28.022	27.801	28.18	25.806	26.461	31.133	22.579	21.704	30.372	14.891	35.771	45.826	61.26	72.05	88.68	99.608	122.48	133.8	149.53	158.15	171.16	151.36	156.09	154.58	166.19	188.06	181.9	190.12	188.33	172.18	188.61	192.47	199.1	194.67	189.07	199.04	190.22	199.12	193.21
0	0	0	0	5.7225	10.648	13.864	12.646	10.144	17.711	17.891	14.246	8.9319	27.35	25.09	27.579	26.176	22.726	22.516	13.005	21.569	10.631	8.5441	7.8165	10.608	8.6509	4.6055	9.4289	5.5929	5.9594	0	0	0	0	0	0	0	0	0	0	0	0	0	0	0	0	0	0	0	0
0	0	0	8.7586	8.928	12.123	14.46	5.6948	8.4848	15.724	11.113	16.195	15.481	23.422	27.106	23.268	24.306	23.42	23.844	26.767	28.777	34.003	26.056	35.528	36.588	37.317	39.421	38.927	36.539	47.244	45.956	50.636	49.461	58.164	56.441	46.769	51.191	51.041	61.14	53.92	55.215	58.157	49.945	20.084	26.487	31.861	33.381	27.529	27.582	15.465
0	0	1.1657	4.4069	7.0596	11.851	15.068	18.492	24.285	25.861	30.917	38.82	46.778	56.71	45.715	101.54	134.59	154.2	195.22	227.02	247.99	309.34	359.15	390.86	437.42	452.83	489	498.09	529.83	557.03	541.83	588.27	586.45	609.76	619.96	637.71	656.76	662.69	677.99	677.96	677.87	670.97	658.45	683.9	686.46	671.92	672.04	657.6	663.21	659.64
0	0	0	0	11.96	11.818	22.2	29.943	24.427	24.321	28.592	20.023	33.414	30.061	35.159	33.517	42.764	32.926	37.904	47.523	43.602	46.682	45.502	48.522	54.472	48.567	57.988	56.44	57.46	56.108	64.467	68.403	67.278	77.506	87.046	75.82	85.466	77.8	87.168	92.745	85.431	70.59	71.431	74.438	69.951	57.543	43.535	43.438	38.176	27.271
0	0	0	3.8383	17.168	25.651	38.882	43.869	44.553	46.392	35.293	33.617	42.389	51.939	48.873	56.185	48.861	47.707	46.822	40.913	49.336	45.724	49.417	30.572	45.889	53.277	63.753	63.932	71.914	61.833	61.521	77.347	73.661	69.878	72.904	76.36	79.505	84.032	93.776	69.169	73.624	74.714	83.699	82.511	82.846	92.7	89.59	92.003	84.528	89.005
0	0	0	3.8253	14.934	15.953	20.437	22.865	28.323	29.004	42.522	23.543	34.495	43.553	39.263	43.807	27.26	44.06	35.346	39.26	38.466	49.373	37.486	36.612	41.737	37.055	42.088	29.275	33.648	31.606	27.254	34.249	29.561	26.862	24.452	24.274	28.978	27.324	29.111	29.06	26.859	28.103	13.68	20.608	21.351	22.733	9.2258	16.011	26.667	39.668
0	0	0	1.596	6.0544	20.556	21.971	29.016	26.809	33.428	25.769	23.967	16.774	28.164	19.585	36.193	23.05	19.122	32.805	11.443	23.02	11.69	20.18	17.317	15.886	21.243	20.573	21.756	19.232	15.175	1.1614	3.0699	0	0	0	0	0	0	0	0	0	0	0	0	0	0	0	0	0	0
0	0	0	2.376	13.574	5.7969	16.174	12.883	19.19	23.25	21.513	29.417	19.035	21.1	25.8	22.531	13.704	16.502	14.447	17.43	20.583	12.593	16.612	23.252	23.557	29.131	21.427	29.59	27.29	28.289	21.077	31.586	35.091	37.772	35.292	30.924	40.372	47.773	46.683	47.063	52.945	52.294	66.088	59.03	60.663	60.594	61.187	65.935	73.493	60.506
0	0	0	0	3.2796	23.606	7.2027	27.634	23.368	27.77	29.458	28.793	31.037	33.01	31.915	28.543	24.773	28.707	27.887	32.523	35.327	39.526	35.848	34.466	28.224	30.084	35.79	28.575	36.775	36.394	45.593	37.192	39.75	50.102	41.815	51.882	44.602	39.857	50.19	48.184	45.151	53.161	40.852	43.23	37.748	46.188	42.252	39.505	44.726	43.197
0	0	0	15.478	8.0761	20.971	9.9772	6.0928	7.0537	52.589	42.246	14.381	9.1088	6.9229	10.831	25.129	30.583	24.835	18.665	13.324	29.159	25.405	31.497	14.016	6.8122	10.732	16.52	30.669	35.258	15.227	17.833	9.2738	6.3771	21.24	17.665	11.885	2.6075	0	7.4221	1.4963	9.5142	12.394	6.1562	4.254	2.2149	9.8	0	0	0.3424	0
0	0	0.00017085	1.2692	12.819	11.652	28.137	32.796	23.899	31.058	27.022	44.982	40.745	40.888	53.621	57.409	56.055	106.61	43.095	41.58	22.992	43.552	34.606	42.918	35.763	49.807	43.708	47.826	53.825	55.063	57.735	64.396	67.788	57.022	49.895	53.518	59.25	50.047	59.036	55.848	53.546	52.827	62.21	60.603	55.749	49.112	44.276	48.459	55.212	53.125
0	0	0	1.7214	14.506	17.301	24.785	25.853	24.069	22.853	17.89	19.71	11.948	24.184	17.329	13.516	25.471	13.806	13.77	8.4881	17.305	25.8	19.323	17.461	13.547	13.508	3.4296	5.8083	3.3767	0.83906	4.505	0	0	0	0	0	0	2.7999	0	3.4049	0.68009	14.028	5.9196	14.967	7.6481	20.599	25.647	10.765	25.212	17.14
0	0	0	0	2.6193	21.219	15.831	24.254	21.174	39.741	48.017	59.011	91.632	114.51	142.71	165.18	193.93	204.67	235.33	239.1	281.33	285.55	297.65	286.67	311.44	312.43	344.03	347.96	368.1	347.85	352.63	354.69	364.47	354.24	370.4	369.05	377.99	357.57	369.24	364.56	383.63	382.4	369.96	383.4	370.9	369.05	366.74	369.97	364.75	357.33
0	0	5.2059	15.366	0	9.1097	20.471	16.258	11.348	15.04	11.697	15.548	21.952	13.277	18.338	26.223	23.273	0	0	0	0	0	0.94876	6.6598	5.7539	8.83	2.5278	5.8575	0	4.0857	1.1462	6.2434	8.6269	14.893	14.607	5.5225	10.925	12.784	13.5	18.41	13.23	19.028	19.133	10.645	19.955	19.477	23.434	24.041	22.651	20.651
0	0	0	8.1543	3.6684	11.586	16.59	4.9446	0.6861	11.244	7.1937	0	0	4.412	0	2.6299	0	0	0.21662	0	0	0	0	4.8472	0	6.2797	0	9.7905	11.301	3.4206	0.7878	0	0	8.1455	12.037	2.7446	21.653	24.089	32.323	31.793	31.452	46.986	41.749	46.286	38.728	52.627	49.035	59.102	62.023	59.889
0	0	0	6.1044	17.675	23.15	35.068	27.754	42.27	40.159	34.064	39.086	30.399	32.431	52.275	33.524	30.582	22.434	15.432	25.994	20.46	16.507	6.0707	13.901	7.1202	15.38	8.6679	0	0	9.0821	0.60661	3.0249	3.351	0	0	0	0	0	2.2125	0	0	0	0	0	0	0	0	0	0	0
0	0	14.177	14.924	9.6351	3.0739	12.379	25.45	18.023	19.922	9.4921	0	0	2.7318	0	0	0	0	0	14.835	9.2561	0	25.223	0	21.121	25.443	30.977	43.408	32.817	37.187	43.288	26.898	47.721	46.556	31.603	50.552	62.052	89.38	108.42	127.14	164.51	206.27	226.8	293.63	333.18	387.88	433.94	448.13	509.48	481.47
0	0	0	0	13.344	15.231	15.667	6.0551	15.445	8.4352	13.756	0	12.556	5.7212	10.516	2.0259	13.457	0	0	5.9066	0.75684	7.6844	3.0239	4.8716	15.511	8.5696	18.137	14.056	10.355	18.437	8.4926	11.985	17.167	11.376	18.519	11.268	14.661	9.8179	9.8115	14.556	4.5317	12.612	0.95379	4.8175	0	0	0	5.5451	0	0
0	0	0	10.27	10.462	12.175	18.925	29.836	29.61	35.789	44.44	49.071	61.365	61.066	74.493	81.504	88.058	96.618	124.02	131.1	125.01	146.82	146.63	170.46	168.32	172.57	185.5	201.09	201.82	212.43	197.75	219.59	214.49	220.2	217.08	239.62	250.41	247.36	253.93	261.63	263.91	317.05	340.14	354.75	364.53	368.46	358.07	364.82	380.23	380.09
0	0	0	13.033	20.532	18.895	21.135	26.553	47.484	82.567	127.6	195.96	268.37	319.23	374.72	418.34	479.24	551.37	641.36	674.58	688.24	727.51	789.62	779.14	814.53	843.09	884.46	868.31	927.9	911.56	934.56	942.76	964.4	990.67	1030.2	1063.5	1032	1075.6	1131.6	1085.8	1112.6	1182.6	1157.5	1138.7	1199.6	1162.6	1177.2	1160.2	1198.3	1203.2
0	0	0	4.8685	11.042	5.6293	14.255	5.0749	5.5417	6.8732	3.348	0	0.70759	0	3.7522	3.312	0	0	0	0	0	0	0	0	0	0	0	0	0	0	0	0	0	0	0	0	0	0	0	0	0	2.0347	0	0	0	0	3.0791	7.5533	14.769	6.5384
0	1.5832	0	10.755	0	5.2927	6.1716	11.841	8.0523	0	0	0	0.8883	2.7334	3.143	11.268	0	4.6754	3.218	0	5.318	3.1435	2.7533	0	0	0	6.2762	19.105	17.216	11.938	14.396	22.155	21.296	25.105	17.451	26.342	25.942	25.265	34.566	30.861	39.626	39.703	47.567	32.242	39.49	44.847	41.278	48.024	49.78	43.974
0	0	1.846	0.55943	8.7213	4.664	12.859	9.9876	10.453	19.364	12.997	12.588	9.4718	13.354	14.468	13.66	32.301	4.2647	16.298	16.608	21.908	21.308	25.198	24	10.877	13.96	19.626	18.492	25.5	18.953	15.433	26.682	41.241	74.74	129.14	155.57	196.58	251.38	299.1	352.16	405.17	462.64	506.35	572.71	619.19	703.21	735.89	750.17	802.77	856.71
0	0	0	0	5.84	0.99211	7.9145	20.71	18.244	19.031	22.707	14.979	11.52	22.299	11.096	16.54	20.648	17.862	9.7211	6.2757	5.4871	18.502	20.485	9.8488	8.6295	7.3112	2.7536	23.391	32.601	24.822	31.907	30.84	22.978	29.141	34.704	27.351	32.184	39.863	47.012	48.218	53.588	48.031	51.622	50.517	47.276	45.92	53.126	43.796	56.546	53.714
0	0	0.10988	0	8.7851	7.6347	18.422	22.345	21.287	25.898	22.367	23.081	25.379	19.391	31.261	20.546	28.724	23.769	33.222	32.305	33.63	32.511	28.991	28.529	25.582	31.714	29.838	26.231	26.276	40.18	33.061	38.066	49.557	44.104	42.087	34.48	28.855	42.39	36.754	43.581	35.388	38.537	40.353	46.924	41.86	31.622	31.642	44.45	38.487	46.99
0	5.5522	0	13.074	10.745	0	0	0	0	0	0	0	0	0	8.7901	13.457	19.214	13.392	14.852	23.734	12.598	27.197	33.554	47.258	59.004	69.729	83.942	121.61	124.54	139.32	148.3	163.22	182.77	181.5	217.39	253.66	297.52	319.75	355.11	382.24	415.11	465.38	494.74	541.71	556.42	612.56	601.79	647.96	673.06	652.76
0	6.5362	0	1.7057	4.8563	0	8.7689	5.4485	2.7787	9.5586	11.136	10.87	2.2942	10.515	0.28564	0.29984	2.2157	0	0	0	2.0928	0	5.0103	1.5758	0.53016	8.7435	12.97	17.474	31.684	33.977	45.87	52.483	61.049	65.891	44.949	72.971	58.288	80.263	94.136	82.594	103.72	87.61	95.04	99.683	133.49	135.83	134.24	134.88	129.55	126.01
0	0	0	12.695	15.181	11.938	18.841	16.34	19.102	19.978	19.059	20.051	17.464	20.011	21.69	15.174	19.684	14.59	14.885	16.479	22.662	24.813	18.932	25.272	19.924	20.837	10.262	14.868	5.3559	11.754	6.8109	7.8605	6.4764	10.036	1.0808	1.1837	8.2369	6.6065	16.119	10.916	13.515	14.324	7.0837	0.15834	15.17	17.989	14.79	24.094	17.153	14.479
0	0	1.762	10.716	4.6287	9.0855	21.444	16.698	4.3012	13.868	5.3003	3.2114	4.8355	5.1162	3.1344	7.8573	5.932	3.2044	5.6521	0	4.098	5.0484	0	0.43156	0	5.1759	15.866	18.775	20.995	21.882	15.538	29.761	27.898	34.015	30.936	22.56	27.046	29.447	29.341	23.196	28.335	24.038	31.398	32.138	35.503	42.285	25.092	25.818	27.955	22.871
0	0	0.39726	0	9.9275	8.9865	15.92	11.091	11.553	6.8133	15.117	3.8436	0	11.539	0	0	0	0	0	0	0	0	0	0	0	4.1268	0	0	0	0	0	0	0	1.9157	4.2793	0	3.3525	17.272	18.163	26.597	17.547	37.993	31.68	40.452	43.045	45.974	25.176	45.786	46.402	57.364
0	1.5314	4.5384	9.4533	0	0	0	4.4045	1.352	14.578	18.317	13.504	19.17	26.977	43.333	58.969	79.331	111.63	122.74	145.22	169.09	222.07	235.72	249.15	286.07	306.86	357.53	360.48	365.5	377.24	377.98	386.74	380.7	367.27	396.49	376.04	376.59	377.62	402.45	383.87	393.53	389.42	378.88	397.51	395.97	393.15	386.87	394.85	397.08	402.82
0	0	0	0.068648	14.321	12.034	20.475	5.1665	14.062	89.855	106.52	116.03	131.27	170.75	193.49	240.8	255.67	257.96	270.21	258.04	270.12	281.48	296.71	299.32	271.43	273.75	302.11	299.66	305.96	218.1	291.46	270.56	293.13	311.86	301.7	327.94	312.34	337.76	334.24	342.77	358.72	358.36	364.2	401.83	400.17	363.08	351.08	407.52	429.39	429.32
0	0	0	0.77978	6	26.273	20.706	27.43	18.843	32.328	26.352	29.214	27.436	50.855	74.099	98.827	131.44	169.57	221.4	241.29	282.32	309.35	366.61	438.86	487.05	529.73	617.56	675.51	735.94	746.82	815.88	876.47	895.59	955.92	994.77	1054	1081.4	1120.6	1198.1	1203.2	1229.8	1212.2	1209.3	1199.4	1191.8	1193.1	1201.4	1185.6	1197	1201.3
0	0	0	2.4875	12.09	21.952	25.517	35.367	37.086	36.479	39.479	52.127	56.651	58.971	73.262	68.388	81.259	84.273	95.847	111.23	119.41	130.78	148.33	147.47	150.84	163.86	163.82	152.77	141.5	141.96	152.51	142.29	165.75	160.77	156.39	167.79	141.99	170.02	163.37	149.2	155.13	150.76	152.15	145.22	152.72	158.57	163.29	153.26	154.58	150.16
0	0	0	1.6202	12.198	18.441	17.329	22.198	19.987	23.042	24.653	20.619	19.971	27.359	11.816	11.738	4.8972	0.80151	15.542	5.9287	9.7869	4.9838	15.626	18.813	23.238	14.67	8.7479	23.025	16.345	21.775	19.34	25.369	7.3224	17.393	33.131	14.626	24.873	30.559	36.528	33.245	41.11	29.121	26.703	32.538	36.263	33.165	25.982	25.179	21.287	13.479
0	0	0	6.988	3.015	6.2589	6.5201	8.5745	9.0572	2.2541	6.9428	0	0	0	0	0	0	0	0	0	0	0	0	0	0	0	0	0	0	0	0	0	0	0	0	0	0	0	0	0	0	0	0	0	0	0	0	0	0	0
0	0	0	11.229	15.388	10.451	16.804	20.658	22.534	21.087	12.123	8.3434	12.588	6.8296	17.86	10.74	13.896	16.078	25.316	22.991	19.922	19.57	19.656	15.952	11.285	24.348	22.011	17.864	16.617	23.691	20.321	18.082	30.169	26.576	18.574	19	21.398	23.596	31.021	37.813	22.825	28.812	29.732	32.453	30.657	22.263	13.734	18.626	17.176	22.476
0	0	0	0	8.8709	18.752	20.538	16.891	0.49541	1.848	0	4.5878	1.724	6.0929	1.3424	3.7979	0	0	0.24944	0	0	0	0	0	0	0	0	0	2.8581	1.9678	0	0	0	0	0	0	0	0	10.739	4.0308	14.052	17.336	25.951	39.706	44.5	57.408	51.365	68.667	92.097	75.42
0	0	0	0	0.53082	19.917	16.997	18.109	6.1739	24.839	19.866	19.026	16.551	18.999	17.389	25.685	26.104	19.286	26.083	16.598	18.5	21.346	20.078	31.525	30.584	33.697	36.294	51.256	56.682	72.852	78.733	80.988	99.698	114.95	135.94	145.69	180.23	201.72	199.21	211.98	235.29	273.53	274.18	289.04	289.1	290.34	312.1	368.46	357.91	316.91
1.3413	0	0	2.727	0	6.7617	0	3.4312	0	0	0	0	0	0.5249	0	0	0	0	0	0	0	0	0	0	0	0	0	0	0	0	0	0	0	0	0	0	0	0	5.3989	0	0.99725	6.1264	5.9884	10.842	12.449	9.2979	19.756	14.55	22.15	25.913
0	0	0	4.3455	11.058	12.897	11.93	17.807	19.255	25.134	26.047	22.359	38.282	50.537	59.879	58.794	73.759	70.178	73.659	95.852	92.336	106.61	100.46	105.03	105.33	123.07	128.73	126.33	125.32	131.99	133.12	137.82	150.12	141.68	149.59	139.75	151.27	146.69	144.82	161.32	163.21	180.73	175.56	198.36	200.3	215.46	219.37	236.65	252.4	257.22
0	0	0	5.2741	10.421	4.7297	5.2612	2.6006	10.22	3.1391	8.1045	4.9644	6.148	5.3646	0	3.7125	0	0.85108	3.1224	0	0.4566	0	0	0	0	0	4.3051	4.0473	0	0	0	0	0	0	0	0	0	0	0	0	0	4.027	0	2.4249	0	0	0	0	0	5.3819
0	0	0.63809	9.3291	12.424	13.428	21.862	30.187	25.234	25.818	29.976	31.923	35.568	36.806	39.117	32.6	38.345	39.82	43.648	35.169	26.321	40.985	38.327	46.46	49.93	50.205	51.867	72.478	66.451	66.253	68.485	71.449	42.215	44.396	48.459	53.407	66.044	76.613	71.639	84.285	92.281	95.5	109.52	123.48	122.38	125.18	123.2	132.68	145.25	141.06
0	0	0	1.7816	13.464	7.123	19.526	26.489	30.149	30.538	27.569	24.186	25.914	18.303	24.366	26.487	27.918	32.259	39.882	38.126	34.591	31.644	32.14	34.16	32.857	25.066	19.224	20.905	31.002	38.178	25.616	25.265	29.799	27.978	27.192	30.631	26.438	42.996	38.573	41.997	35.198	44.817	48.187	54.724	48.731	48.884	44.723	48.162	49.383	55.943
0	0	0	4.5862	9.4398	19.285	20.16	27.237	21.715	33.661	38.533	33.563	32.793	40.959	40.933	48.779	53.769	50.179	41.946	44.681	61.633	52.498	51.622	46.056	35.211	39.149	47.612	54.834	56.195	38.692	34.376	37.615	32.564	32.193	41.171	30.743	20.884	10.469	19.399	12.508	26.96	22.492	19.762	20.597	12.992	14.606	9.9779	0	3.8388	6.5096
0	0	9.6464	12.217	19.104	36.054	39.447	33.962	31.772	32.174	28.22	29.907	30.028	38.75	0	0	0	0	0	0	0	0	0	0	0	0	0	0	0	0	0	0	0	0	0	0	2.7059	6.6586	15.943	11.987	12.555	25.567	0	0	0	1.3199	0	0	0	0
0	0	0	2.833	10.527	11.607	20.458	19.719	28.44	22.756	17.961	19.48	29.443	57.455	97.572	141.87	197.01	265.21	353.71	396.65	463.69	516.75	563.67	605.8	669.13	722.19	732.07	755.37	809.78	842.05	871.05	913.99	911	941.11	951.49	974.65	1012.1	1037	1025	1047.1	1048.7	1036.9	1048.7	1053.6	1044.6	1063.8	1018.7	1006.5	1006.5	1035.6
0	0	0	2.5153	8.1778	12.234	10.977	16.543	17.818	8.8125	3.9035	3.1589	11.111	8.4579	12.965	1.7329	15.308	12.997	8.7485	9.4365	21.557	20.685	14.588	13.603	17.752	25.723	25.468	20.062	11.97	18.543	15.816	16.117	18.446	16.49	18.822	18.736	18.427	18.161	18.45	21.161	13.008	15.09	17.855	17.234	7.0439	12.188	17.349	17.994	7.8284	17.607
0	0	0	2.3127	3.6067	14.104	10.168	12.806	21.092	21.643	19.316	21.281	18.211	23.952	22.992	24.184	17.156	24.899	32.342	37.829	31.307	34.46	39.259	33.659	27.493	30.433	33.669	37.641	45.667	43.766	40.329	61.316	53.879	59.258	69.896	59.687	89.019	69.188	89.916	82.714	84.835	90.597	93.441	88.214	95.887	97.463	92.187	106.09	102.57	103.21
0	0	0.352	0	11.786	18.58	18.702	28.535	22.93	41.913	38.935	34.487	27.68	34.533	36.37	40.892	46.707	38.365	42.97	38.08	54.862	50.681	47.492	31.246	45.765	47.025	56.269	56.135	63.432	50.316	54.501	47.192	48.847	51.687	51.529	50.038	63.613	45.194	55.323	57.629	61.022	64.207	57.485	56.701	51.335	60.982	47.711	47.691	46.475	54.958
0	0	0	11.506	8.0083	21.184	18.028	28.13	20.977	36.902	40.414	38.04	39.056	39.409	46.264	54.194	70.305	45.887	64.084	62.937	73.967	65.138	68.082	61.92	55.752	60.963	65.337	79.952	84.73	77.557	79.195	93.831	106.07	106.6	122.92	121.92	134.03	133.69	158.86	159.74	173.8	186.69	180.38	183.75	175.52	205.06	197.6	189.78	202.6	190.68
0	0	0	8.9135	23.93	34.109	37.105	53.262	54.746	60.206	60.349	64.447	75.404	86.605	88.36	105.83	106.1	119.98	125.6	134.3	136.31	125.34	119.99	122.25	137.27	141.66	162.12	165.5	170.34	158.24	167.94	163.15	181.34	173.45	179.11	167.17	177.47	180.87	176.67	158.65	161.71	168.78	168.44	170.1	166.5	179.04	176.86	166.17	169.19	152.48
0	0.22766	0	4.9644	5.7419	7.6447	8.2607	9.5196	5.291	7.0591	5.6161	16.125	10.999	6.7839	7.0973	5.4949	4.2067	2.1901	0.45265	0	0	0	3.6883	3.2595	1.0604	10.343	11.88	2.5628	1.2901	0	1.8699	0.70025	0.45709	0	0	0	2.8013	1.5528	0.89968	6.7914	0	0	0	0	0	0	0	0	0	0
0	0	0	17.074	3.1266	1.0859	11.086	4.3652	0	0	0	0	0	0	0	0	1.3009	1.0407	0	0	0	1.5202	0	0	0	0	3.0167	16.493	9.5443	13.903	7.2807	23.258	19.54	19.963	18.739	15.509	19.429	18.836	26.017	20.994	29.041	23.532	27.405	35.071	35.457	27.559	22.34	17.155	25.628	12.155
6.2867	0	0	7.8587	0	3.2397	7.9287	6.6882	8.9854	16.461	11.495	12.007	9.0198	9.1348	2.5135	0.96386	4.3529	16.124	2.4184	3.4735	6.2801	8.3128	14.056	0	0	0	0	7.1076	20.153	18.05	25.195	34.456	34.644	42.644	52.071	48.906	60.767	60.063	80.115	98.871	98.12	108.15	114.68	107.75	115.58	118.31	132.61	119	136.82	140.69
0	0	2.0275	0	25.184	67.325	21.712	24.782	23.724	24.82	29.51	29.649	32.635	42.726	60.856	69.065	106.64	141.72	196.63	255.21	291.28	373.61	440.32	481.71	549.9	595.94	653.94	679.15	716.76	710.64	753.64	783.68	862.23	872.69	916.71	973.36	1020.4	1053.5	1107.2	1143.8	1198.6	1238	1288	1375.4	1437.5	1517.7	1540.9	1575.3	1624.3	1671.8
0	0	0	5.7854	10.339	13.544	16.292	21.247	26.949	37.308	33.834	32.119	26.686	32.655	33.216	41.896	54.63	44.659	49.773	46.295	61.971	53.022	61.569	52.424	58.699	60.058	72.456	80.45	92.676	70.637	75.103	75.435	85.603	93.298	118.66	136.38	144.19	157.15	199.47	193.15	225.67	241	251.31	256.11	290.85	303.75	317.24	319.8	337.13	351.46
0	0	0	3.8211	9.5532	0.66314	12.388	11.838	19.303	17.202	23.362	25.363	24.873	31.007	30.157	40.86	45.682	65.799	64.914	71.225	67.05	64.853	61.338	63.853	65.289	72.788	73.013	92.296	98.639	104.29	126.56	134.09	150.52	178.97	189.53	214.25	202.85	229.99	244.01	234.09	268.43	265.46	280.07	273.76	281.94	265.93	272.77	274.05	287.21	279.97
0	0	0	13.658	0	17.433	22.122	21.76	22.078	17.336	0	26.323	26.911	30.705	25.36	21.504	14.551	23.537	23.065	19.033	25.057	30.92	23.056	14.642	21.875	23.495	21.39	19.031	24.341	20.374	8.8009	5.515	1.8076	5.4615	0	5.7674	0	0	2.0576	3.783	4.0032	3.6817	8.1077	9.1658	4.9241	1.6013	1.1566	0	5.1476	3.7827
0	0	3.8802	0	19.628	32.88	31.854	28.125	18.123	12.354	39.782	35.215	35.543	42.751	38.069	52.896	52.755	52.384	59.696	54.698	44.484	55.142	46.447	45.109	41.401	48.917	49.682	45.007	53.791	52.296	54.073	50.572	49.626	45.294	60.649	44.394	47.556	46.579	49.998	42.898	50.992	50.022	45.961	59.446	38.504	37.925	28.867	36.672	45.541	47.099
0	0	0	5.3405	11.138	6.3459	9.556	16.152	11.609	29.147	41.556	62.531	62.932	86.825	104.8	125.9	134.56	153.28	163.02	174.41	207.59	233.56	266.35	309.98	338.52	381.27	429.73	471.74	513.53	537.98	573.78	629.56	679.43	762.04	846.14	901.3	1014.1	1125.6	1235.4	1311.6	1410.3	1532.3	1637.7	1794.2	2058.2	2127.6	2338.8	2414.1	2581.9	2642.5
0	0	0	12.187	19.782	19.314	39.637	33.153	47.309	46.712	40.235	49.038	47.002	39.371	51.836	53.362	57.749	65.068	85.497	79.556	85.227	74.195	82.055	76.32	76.357	77.979	80.579	82.393	86.469	85.144	92.263	89.252	103.71	98.261	84.522	74.664	88.578	101.55	102.68	102.69	96.425	104.06	107.21	110.45	107.11	104.32	104.42	104.89	101.5	114.08
0	1.9003	0	9.2996	0	4.9218	8.4806	11.018	18.65	23.366	15.348	21.423	24.152	16.822	25.377	21.915	20.761	25.805	20.481	20.64	21.871	30.296	28.681	29.699	21.427	24.874	17.496	15.146	23.194	25.32	35.42	21.996	26.629	32.339	18.21	34.108	24.964	29.62	30.831	31.338	30.114	31.413	26.221	29.132	35.95	42.339	44.219	38.013	31.36	35.627
0	0	0	3.9834	2.3535	15.113	19.186	25.968	14.949	16.101	14.773	11.741	5.8331	12.597	14.887	7.9649	15.958	10.969	10.635	26.659	36.825	35.493	47.592	54.803	67.363	78.522	102.11	106.38	115.31	145.02	178.89	202.13	237.85	262.5	304.09	296.42	323.67	359.12	373.09	406.48	426.31	456.89	465.6	456.24	455.07	477.76	451.05	461.53	465.26	492.79
0	0	0	9.1383	11.493	9.8359	2.8706	6.4823	1.3169	3.2414	7.2223	4.1543	0.11283	0	0	0	0	0	0	0	0	0	0	0	0	2.1227	0	1.3436	2.4034	3.8152	4.0744	4.5573	7.9413	11.257	6.2559	2.9129	16.433	19.027	12.908	16.406	18.906	19.064	30.074	31.879	88.25	94.985	91.121	87.852	99.997	85.791
0	0	0	11.556	9.0091	15.187	16.314	16.404	2.6305	18.777	9.0937	1.0863	2.1414	9.4239	10.777	14.734	6.3438	11.643	20.746	5.1844	4.2066	9.3944	18.855	23.344	23.898	33.398	30.671	41.253	50.491	52.751	46.037	51.973	51.29	68.516	74.335	67.141	89.745	101.78	118.33	117.27	148.98	138.76	138.54	143.15	144.55	150.13	136.43	149.26	152.91	158.57
0	0	0.013404	13.247	0	10.81	15.833	7.5123	9.9517	12.609	3.2667	4.2403	7.7535	4.3675	0	10.844	18.447	13.362	17.152	10.394	21.427	20.62	19.338	12.31	13.784	18.998	22.813	33.099	35.709	29.393	29.673	30.569	39.253	38.51	40.222	34.278	41.221	38.759	43.379	38.208	46.612	43.057	50.334	57.098	49.562	48.005	55.298	53.832	65.227	62.204
0	0	0	23.173	31.85	16.414	7.4379	6.597	4.8993	0	0	0	0	0	0	0	0	0	0	0	0	0	0	0	0	0	0	0	0	0	0	0	0	0	0	0	0	0	0	1.7301	0	0	0	1.5343	0	0	0	0	0	3.7682
0	0	0	4.8348	20.126	19.29	20.888	33.148	34.385	39.077	36.095	35.264	31.858	29.516	25.596	22.475	23.853	20.507	19.508	27.923	28.247	22.091	23.662	22.791	26.363	26.686	16.258	11.576	20.997	19.877	27.649	20.07	19.155	27.457	21.172	18.791	18.963	16.21	26.285	33.731	28.129	29.394	28.127	26.297	26.593	31.928	27.886	24.956	23.252	23.117
0	1.4908	0	3.1519	2.5596	11.379	21.572	17.977	30.511	21.018	30.455	15.575	21.485	23.283	25.31	29.612	36.977	26.343	40.531	26.056	29.371	31.384	23.433	24.386	27.241	35.597	28.253	33.399	30.329	28.846	32.46	40.174	35.29	40.359	58.455	33.948	40.297	35.112	55.182	49.747	88.139	70.742	60.503	56.76	62.206	55.299	61.123	55.41	48.16	40.756
0	0	0	9.8465	9.8297	7.3017	11.616	16.889	10.936	19.05	24.743	33.376	30.077	30.471	35.868	40.05	40.575	44.787	46.521	55.433	69.624	70.679	79.936	90.37	96.886	121.29	130.14	136.15	139.38	151.67	161.33	163.08	160.3	163.9	172.24	167.91	187.26	208.93	239.31	275.4	314.17	359.06	410.28	474.25	513.59	598.15	644.6	683.97	739.36	767.91
0	0	0	6.6876	0	6.114	0	1.339	12.084	11.043	11.487	11.664	17.161	9.3718	10.43	18.024	10.725	23.108	25.583	26.302	32.145	28.069	32.719	28.191	25.661	29.381	23.848	43.276	47.115	53.595	52.292	69.043	68.088	70.481	70.842	67.83	90.725	86.198	103.99	97.873	108.62	113.97	125.85	133.49	135.8	140.05	133.99	148.12	149.12	145.68
0	0	0	3.7077	3.8285	12.988	10.879	16.109	0	7.3276	0	0	0	0	1.4968	2.7954	0	0	3.8874	2.8084	13.265	18.916	28.711	31.551	36.71	35.25	28.678	30.411	26.731	22.012	16.526	6.3492	0	0	0	0	5.7704	9.3653	17.141	13.059	17.239	21.094	19.46	18.547	23.431	24.309	19.808	20.895	26.898	17.87
0	0	0	3.6213	1.4369	23.208	17.286	25.814	21.919	20.256	27.177	32	24.826	28.945	33.093	19.615	29.534	31.224	30.843	38.356	33.014	38.021	42.553	42.26	38.051	43.137	43.505	36.199	50.131	44.712	48.638	42.065	36.489	51.358	37.762	44.854	34.406	38.191	40.755	46.182	36.659	39.825	39.355	36.146	37.136	48.874	47.144	36.385	37.989	39.633
0	0	0	8.1754	9.4359	6.6723	14.474	14.726	13.572	14.995	16.318	13.734	13.74	5.5209	16.296	6.2472	13.017	25.8	33.045	28.597	39.109	25.823	30.991	29.686	25.366	34.6	27.839	23.439	30.08	31.504	29.975	40.954	44.921	45.109	39.245	31.007	31.996	39.313	41.545	46.867	35.39	37.471	42.078	44.627	44.435	49.973	50.407	55.413	57.705	67.411
0	0	0	3.5826	8.9617	11.832	5.1587	11.316	8.0035	21.485	14.119	4.9931	5.5263	19.615	2.7826	15.798	20.016	13.354	12.747	24.218	8.3621	6.3657	7.75	7.3026	17.437	18.22	21.105	25.916	15.769	16.795	10.9	10.764	9.6929	18.873	8.8713	21.539	28.762	30.291	31.777	34.268	46.925	33.606	52.472	52.411	41.642	53.352	52.824	52.022	50.143	37.926
0	0	0	0	14.871	18.158	14.21	24.095	24.196	41.543	33.026	49.867	46.055	57.034	65.807	66.319	67.968	79.839	89.875	91.468	89.558	92.384	103.09	89.512	98.84	125.53	159.56	207.8	266.4	314.71	394.35	449.02	533.95	607.76	681.91	759.48	793.06	850.3	918.27	948.43	983.86	1032.5	1094.7	1053.5	1085.2	1105	1090.1	1078	1091.5	1095.4
0	0	0	11.836	19.947	25.443	23.203	25.604	32.169	44.871	51.13	51.145	35.172	54.022	34.258	36.233	52.369	54.75	43.688	51.41	56.125	63.264	64.713	52.828	57.646	60.188	50.244	65.967	75.828	80.435	89.034	89.135	94.444	82.572	88.171	84.483	84.41	85.892	76.401	86.651	88.218	85.422	86.505	92.722	91.901	91.301	90.765	86.413	87.615	84.35
0.55803	16.3	0	0	0	0	0	0	0	0	0	0	0	0	0	1.5622	0	0.76731	0.53963	2.2858	0	0	0	0	0	0	0	0	4.4603	0	0	0	0	0	0	0	0	0	0	0	0	0	0	0	0	0	0	0	0	0
0	0	0	0	8.4747	5.4958	29.006	46.383	112.02	160.23	257.27	330.56	415.57	511.42	617.36	710.15	815.78	896.65	978.83	1066.8	1122	1139.6	1217.6	1283.9	1344.3	1355.6	1371.7	1407.4	1391.5	1398	1459.7	1465.4	1489.5	1513.4	1490.3	1526.7	1486	1526.1	1497.3	1489.7	1497.9	1510.1	1509.3	1509.5	1497.3	1499.2	1504.7	1501.7	1490.7	1497.6
0	0	0	0.87901	14.521	16.779	13.668	13.649	23.171	11.73	14.616	12.981	3.9189	25.134	19.611	18.827	23.742	15.718	23.628	10.237	1.0999	2.4625	17.83	17.783	3.4533	10.433	0.59106	16.722	11.046	4.3288	2.1856	4.9528	13.244	16.402	15.9	30.928	21.241	25.64	30.095	35.062	47.924	27.902	36.866	47.742	40.587	57.563	45.323	46.312	38.107	30.208
0	0	0	9.4426	0.77709	7.5675	11.871	9.4906	10.099	8.6665	6.4459	6.9275	12.747	11.26	7.4959	10.92	17.594	10.111	8.5078	0.061878	7.5416	6.1442	0	0	0	0	0.39197	5.788	1.3088	4.0232	0	0	2.8173	9.0218	0	1.6306	2.8322	0	2.4938	0	1.79	4.0768	1.1232	4.7021	9.2362	7.2216	16.866	11.185	18.495	12.168
0	0	0	2.1654	8.0256	7.5261	14.832	16.911	19.853	20.133	22.003	14.763	23.096	16.371	22.302	9.5628	22.508	16.337	12.371	17.904	16.958	16.285	19.876	13.815	19.779	16.684	23.252	22.372	16.179	23.311	27.848	19.482	23.149	29.033	29.231	20.449	29.993	38.203	38.016	42.254	43.257	50.491	42.244	45.686	44.634	49.804	48.686	56.766	26.724	39.817
0	0	0	4.149	2.7273	1.6479	13.007	7.9176	8.5883	7.9962	7.4484	0	0	4.0241	0	2.1202	3.8881	7.6319	7.7208	9.8174	13.151	30.866	22.742	22.215	15.887	21.544	25.115	38.441	48.562	48.868	49.512	48.628	48.754	55.381	49.548	49.127	48.285	30.34	41.088	40.515	36.053	35.587	31.956	20.344	20.509	16.743	20.996	8.4919	14.91	10.69
0	0	0	1.899	2.9503	1.6941	13.827	17.421	17.981	15.56	23.754	16.7	25.962	27.138	43.283	69.176	108.3	142.93	183.72	231.1	269.66	314.85	352.33	392.83	458.08	491.17	530.3	576.45	578.61	612.28	639.43	645.03	668.3	681.4	719.01	718.65	725.33	753.3	775.96	776.77	788.57	805.57	775.24	809.67	831.16	836.77	788.84	781.31	825.21	804.83
0	0	0	3.5692	12.788	9.7981	6.0036	2.2798	12.183	6.4205	8.8967	1.9423	15.714	6.8241	16.065	12.617	2.4556	10.623	9.8673	11.716	7.9029	12.74	12.223	9.5753	16.438	5.9989	21.088	14.7	23.715	10.162	7.4152	25.607	14.82	18.861	19.034	15.171	12.922	15.804	19.572	25.687	20.663	23.452	16.561	28.445	17.93	21.151	11.759	15.418	21.605	27.062
0	0	0	6.3258	13.332	8.4357	12.368	22.153	24.229	39.371	50.972	59.234	81.227	109.13	128.3	163.14	178.42	198.02	222.77	246.17	276.83	286.48	272.58	291.36	325.23	348.35	364.82	360.03	361.61	353.35	389.59	380.24	398.21	393.49	416.98	419.92	455.63	443.66	467.48	476.67	498.08	496.48	507.53	501.77	511.3	516.32	530.04	523.19	553.52	563.86
0	0	0	10.034	10.343	26.088	32.312	38.005	40.396	43.98	32.554	35.274	40.815	43.163	46.274	50.145	34.34	35.323	50.683	40.2	48.007	41.806	44.144	33.068	32.202	29.134	37.885	48.089	45.656	49.215	30.749	29.745	37.45	41.8	32.977	32.174	32.239	28.124	31.609	18.142	27.721	24.852	28.452	30.994	23.608	29.13	25.471	20.794	24.442	30.235
0	0	0	12.014	12.435	6.4408	15.238	16.942	14.298	19.236	12.696	9.4246	7.6402	6.5205	13.668	18.863	4.7614	18.265	10.001	21.12	22.509	18.633	24.283	1.7982	0.25971	1.8967	0	0	0	0	0	0	0	0	0	0	0	0	0	0	0	0	0	0	0	0	0	0	0	0
0	0	0	0	16.344	25.705	25.225	26.64	16.805	28.789	26.852	23.581	23.592	19.33	21.921	20.864	23.417	18.394	34.396	24.344	34.398	40.009	46.37	38.84	42.865	43.567	41.882	53.228	63.549	65.067	33.47	36.339	37.165	48.369	46.113	38.883	38.568	38.715	47.234	47.054	46.975	46.911	46.773	54.286	51.243	50.082	42.632	50.651	47.238	47.551
0	0	0	30.559	14.02	8.7106	19.072	28.805	23.629	49.889	48.149	58.469	58.889	75.034	68.241	87.381	101.17	111.41	143.98	138.52	158.89	178.25	165.45	164.7	181.14	178.9	193.6	195.36	214.67	221.93	218.02	201.13	207.94	210.68	220.67	217.7	208.85	210.78	227.38	228.98	241.3	234.21	249.52	248.57	240.71	231.03	230.25	246.71	250.22	245.8
0	0	2.1321	14.16	2.8377	2.9457	11.07	12.466	13.956	5.5121	10.275	15.855	27.318	27.255	34.073	23.448	27.64	25.875	32.476	28.761	14.155	31.333	22.651	33.713	29.86	34.972	34.863	44.562	45.862	42.873	46.771	40.971	45.1	50.56	46.552	50.466	61.462	57.905	63.606	62.312	54.764	66.016	65.506	65.859	62.567	62.544	49.55	46.925	56.496	54.06
0	0	0	13.084	10.457	17.844	11.768	27.747	21.696	25.781	22.157	12.993	20.032	22.167	15.947	14.744	18.645	16.557	19.004	25.627	29.748	37.749	40.609	38.299	45.974	49.892	57.288	60.816	73.222	83.11	72.137	83.516	108.85	124.79	140.27	144.01	165.82	33.083	36.327	32.733	24.623	26.835	23.435	20.955	15.159	16.209	8.1596	20.37	12.381	6.0794
0	0	0	25.911	30.703	42.598	79.646	82.86	102.69	91.35	94.881	89.676	105.78	86.696	115.73	99.921	77.214	77.526	69.597	71.816	56.974	82.161	54.883	49.403	55.372	45.461	77.534	50.885	43.573	36.513	45.111	53.83	53.102	51.5	60.774	59.872	72.383	90.698	102.32	110.03	122.21	132.34	131.56	151.73	161	166.28	173.15	163.31	181.42	171.46
0	0	0	4.7942	17.796	20.023	25.474	22.017	16.473	20.505	13.845	14.474	23.592	9.8596	11.871	15.898	5.6966	11.281	11.865	10.928	14.026	16.071	22.284	9.9351	16.319	0.66829	2.5139	5.5034	15.956	7.0129	2.276	0	0	0	0	0	0	0	0	0	4.3258	0	0.25776	15.526	15.24	1.8444	4.0625	5.2701	8.0274	15.909
0	0	8.8765	4.8944	4.6756	13.992	25.581	23.171	19.267	22.813	27.864	22.881	16.361	19.367	14.258	7.7925	18.399	11.245	9.2883	0	15.929	12.677	20.182	24.018	16.895	20.867	18.069	17.784	22.073	30.573	36.96	20.262	18.025	7.311	18.361	13.507	37.143	42.429	71.032	102.99	160.31	198.42	255.45	337.85	388.66	460.11	525.83	558.26	654.5	703.05
0	0	0	3.293	0.038631	3.706	12.73	22.354	26.905	13.521	22.839	8.5844	18.811	12.742	15.866	17.592	20.517	17.085	21.795	27.054	21.297	23.101	19.385	18.684	17.671	23.405	18.777	18.392	15	9.0926	14.761	18.619	20.356	17.766	23.475	14.824	15.874	10.706	13.172	12.401	8.8012	11.401	16.041	14.352	9.1497	12.592	3.7949	1.8554	0	0
0	0	0	20.135	19.252	26.366	0.43059	0	10.27	12.403	9.9024	5.8298	7.4847	0	4.912	7.734	33.888	10.301	19.071	11.396	17.054	18.652	13.805	11.467	6.823	10.654	4.9609	0	5.5509	10.415	3.306	8.3396	11.762	9.9704	2.9994	1.7917	0.96158	0.92581	9.3441	3.0575	5.0608	3.1203	5.5785	3.3251	4.6432	2.9409	0	6.6671	0	8.4824
0	0	0	3.2704	6.8256	6.9227	4.9633	10.432	8.144	13.493	12.141	6.7154	11.001	14.351	15.44	5.6425	15.533	11.641	9.9082	6.7466	16.594	10.498	8.7043	5.9972	10.919	10.227	12.288	8.8981	5.3603	5.2966	0.34609	3.9301	7.9964	11.978	7.9312	2.3151	12.423	13.299	16.307	11.711	7.5293	16.834	6.3914	8.6186	4.3354	3.315	4.2441	13.423	12.824	8.7272
0	0	17.638	12.869	0	19.99	22.719	26.704	32.808	27.692	29.078	38.99	32.658	33.48	37.136	31.987	50.379	39.084	46.325	43.227	29.675	43.404	51.163	52.03	42.082	48.072	56.746	58.803	63.801	59.991	56.092	61.153	63.749	57.384	63.29	68.506	69.452	70.92	71.895	73.689	73.908	82.41	86.381	100.1	104.33	105.65	111.22	131.13	142.19	136.46
0	0	0	9.2325	26.432	44.008	66.808	78.708	79.094	92.533	108.83	89.183	80.74	100.49	87.848	102.08	104.53	96.061	116.9	110.67	117.34	127.54	137.17	113.06	99.344	114.1	118.91	134.78	128.76	111.85	125.7	112.3	125.65	142.32	143.43	141.62	151.21	131.94	135.08	149.2	160.11	164.44	169.47	157.4	165.98	163.54	153.53	163.46	162.49	177.61
0	0	0.40493	20.605	3.5728	0	0	0	1.3015	2.8968	8.0184	0	12.463	10.96	10.176	7.931	0	13.76	12.25	16.933	17.092	18.793	15.462	13.776	17.05	19.28	33.073	30.585	27.437	25.226	20.904	19.316	21.374	24.685	15.227	13.146	17.741	15.655	21.368	26.267	24.498	33.459	24.225	37.117	35.771	36.885	33.922	32.118	38.647	41.36
0	0	0	14.146	12.606	17.485	11.253	23.803	22.519	25.459	25.532	23.415	30.243	25.023	41.247	19.041	26.598	29.211	26.479	26.983	24.948	36.76	26.34	31.7	20.3	19.761	16.058	16.412	27.767	44.607	53.088	45.927	51.785	52.932	60.312	63.512	53.256	71.401	68.307	74.03	66.461	63.423	60.828	67.197	70.394	82.356	79.079	79.43	81.077	76.717
0	0	0	7.3431	12.398	21.467	32.282	22.941	28.582	17.653	18.037	21.709	12.996	24.675	22.074	23.504	19.098	21.493	14.734	21.965	19.948	15.772	14.635	16.773	9.6204	9.7152	0	1.3943	0	0	0	0	2.5367	0	0	0	2.6918	0	6.1915	1.7377	0	2.6257	0	0	0	0	0	0	0	0
0	0	0	3.3174	9.3388	16.616	15.821	15.199	24.059	26.008	20.368	17.261	21.014	22.097	32.462	15.689	17.778	22.279	12.09	27.019	21.044	30.594	25.641	23.909	30.177	25.021	22.895	9.5202	19.952	25.347	32.21	25.458	16.308	28.922	12.905	27.079	14.017	13.905	17.018	24.783	23.135	19.965	22.803	19.126	16.962	21.673	22.215	15.06	18.25	13.623
0	0	0	3.0368	0	10.09	8.6483	4.3159	21.699	8.2068	20.454	23.229	13.546	13.194	21.838	20.944	19.958	32.731	31.191	28.461	23.684	20.305	30.113	36.616	33.948	24.38	20.78	29.47	32.802	28.311	27.347	38.237	37.679	35.17	35.876	34.56	45.727	40.173	47.241	36.097	42.779	44.963	45.595	48.747	44.274	47.964	52.681	49.218	51.693	47.337
0	0	0	6.7677	16.23	9.9344	17.565	21.2	18.754	18.593	22.497	26.428	16.675	19.866	18.114	17.405	7.9429	2.1277	3.5941	7.1925	5.6437	3.0512	9.1867	20.038	31.121	42.541	40.202	44.367	49.434	56.152	63.359	72.225	77.798	86.307	87.473	89.171	103.91	104.53	104.69	126.55	150.61	176.25	212.89	244.09	287.01	340.31	366.68	411.85	438.02	476.02
0	0	0	0	10.167	11.333	16.41	22.938	11.741	13.842	17.839	16.98	11.597	19.901	14.57	32.582	18.53	7.4086	12.239	0	9.1411	0	1.0747	2.3105	5.6713	3.7773	7.2737	9.2598	4.671	0.7609	0	0	0	0	0	0	0	0	0	0	0	0	0	0	0	0	0	0	0	0
0	0	0	3.805	12.553	31.836	19.281	23.091	18.802	21.718	21.264	7.096	13.758	18.788	5.6282	13.391	18.052	7.2726	25.089	12.212	8.0049	2.8673	13.924	9.8773	4.4249	7.4729	0	8.0599	12.531	0	0	2.8333	2.4675	1.9238	6.8053	6.5549	27.378	25.452	56.329	68.21	52.872	69.906	89.889	94.136	99.533	138.26	128.93	137.95	146.21	163.31
0	0	0	7.3359	17.593	17.314	18.542	28.011	19.728	30.299	25.174	23.397	27.941	23.336	38.179	25.121	48.993	46.886	38.546	53.3	56.406	55.222	42.151	48.604	55.759	63.934	59.759	67.57	54.856	59.155	58.046	59.987	71.184	68.605	60.061	61.216	72.74	70.433	72.064	74.814	65.564	79.577	71.621	78.777	71.723	78.536	92.257	121.22	113.66	102.61
0	0	0	19.051	23.002	0	2.4065	17.504	0	0	0	0	0	0	0	0	0	0	0	0	0	0	0	0	0	0	0	0	0	0	0	0	0	0	0	0	0	0	0	0	0	0	0	0	0	0	0	0	0	0
0	0	0	11.936	9.9836	7.8926	16.321	13.917	16.538	18.906	11.639	18.779	21.455	17.625	16.722	18.376	16.939	25.581	18.091	4.2776	10.192	6.7812	18.659	4.6352	11.296	30.279	34.792	49.21	47.642	56.156	40.343	47.155	41.966	48.985	50.89	53.908	57.06	54.149	60.161	61.262	69.781	67.8	81.409	85.221	91.141	98.806	103.17	106.47	102.63	104.75
0	0	4.8914	0	5.0144	9.1044	18.665	23.756	22.19	27.331	25.157	35.579	31.324	33.667	40.086	38.349	31.708	32.312	29.644	27.427	17.074	28.402	17.171	35.828	40.81	48.686	54.156	77.186	100.8	85.118	94.401	99.633	117.24	126.09	137.06	156.21	184.78	192.38	201.97	217.92	228.96	247.97	261.04	273.14	295.52	289.18	281.81	296.97	319.83	330.09
0	0	0	5.5788	5.8022	11.41	17.157	22.288	20.545	21.349	28.015	21.642	30.013	31.809	25.824	19.349	36.004	27.699	22.609	32.888	30.821	38.028	33.876	29.344	37.522	37.526	37.105	33.71	32.68	34.698	33.837	35.226	40.247	42.241	43.259	43.722	56.846	57.836	58.602	62.173	69.18	79.926	69.77	77.008	71.986	78.674	81.619	95.474	98.065	99.983
0	0	0	0	15.478	23.274	17.373	22.829	32.427	37.374	40.393	41.124	46.37	51.791	53.523	67.531	59.768	58.026	47.625	46.409	57.063	61.719	62.803	49.931	48.775	39.234	35.877	64.867	52.884	59.634	52.674	57.004	37.514	49.709	37.961	36.888	40.963	34.933	45.819	37.547	48.989	55.587	72.302	85.662	95.535	96.21	108.29	123.03	127.97	144.01
0	0	0.7045	9.3387	6.4777	6.7898	10.154	19.521	18.283	15.24	15.325	28.185	28.83	30.75	39.625	36.362	38.961	47.386	31.799	35.778	26.18	36.804	36.208	46.474	45.283	52.806	51.545	64.283	75.011	71.368	77.92	86.048	94.433	105.54	97.328	111.68	130.69	147.27	157.33	157.56	172.14	173.2	190.32	208.58	223.41	221.71	226.18	239.53	235.84	250.29
0	0	0	3.788	4.6344	3.6335	11.439	8.8111	5.1598	6.3671	8.4528	10.463	4.176	9.6713	12.304	16.631	19.228	22.771	21.701	28.664	32.901	43.983	50.118	57.193	55.47	68.747	71.447	72.659	90.575	85.609	95.877	109.39	109.95	118.36	121.58	122.66	136.47	137.87	136.77	147.93	155.08	143.4	165.15	165.96	170.45	172.25	171.56	171.82	178.54	167.8
0.64965	0	0	5.0989	0	1.2164	2.3334	3.3407	10.16	9.6044	20.99	12.015	3.8725	1.8898	5.4297	17.797	21.19	19.423	7.4153	12.802	10.831	19.009	21.274	16.91	7.0667	10.183	17.879	37.916	10.744	25.397	26.065	25.733	40.434	41.919	43.22	45.752	48.912	51.538	74.065	76.707	67.633	67.631	69.726	77.259	70.783	83.875	66.804	82.212	76.992	81.811
0	0	0	4.584	0.52654	14.108	1.8185	4.0838	12.172	10.65	13.144	15.257	16.338	15.566	13.476	27.418	16.36	23.969	27.189	25.815	28.126	29.887	26.542	32.157	30.836	20.492	22.695	22.074	28.761	27.01	18.315	27.678	26.33	21.727	30.634	24.447	38.845	29.578	35.313	31.922	31.374	30.825	31.792	30.736	30.286	30.591	23.018	18.427	18.649	20.942
0	0	0	8.7892	7.6333	6.5172	0	1.8045	7.5604	13.127	21.288	32.18	31.951	35.49	38.167	49.701	42.99	60.171	62.701	65.368	76.92	84.665	95.34	99.339	104.75	106.77	115.2	117.21	116.12	134.89	131.97	141.18	144.12	134.84	130.65	140.51	174.53	154.07	165.24	157.38	162.23	170.96	160.76	171.39	173.74	183.52	177.92	175.47	179.6	168.38
0	4.2545	0	0	7.6321	1.8499	1.9906	3.3854	6.846	15.012	13.449	14.844	6.8852	0	0	0	0	0	0	0	0	0	0	0	0	0	0	0	0	0	0	0	0	0	0	0	0	0	0	0	0	0	0	0	0	0	0	0	6.8698	9.167
0	0	0	6.0669	9.5029	22.719	14.496	20.207	20.157	22.092	22.891	20.021	28.565	25.273	42.39	30.826	44.869	40.844	43.351	54.129	50.811	57.832	57.404	53.51	68.657	91.271	83.613	93.353	92.347	102.47	97.107	105.05	112.12	108.11	104.15	110.1	121	112.2	120.23	120.38	115.06	120.38	110.7	116.98	114.51	103.02	110.58	121.81	114.74	112.5
0	0	0.18969	6.8667	15.829	14.117	16.076	26.073	32.573	40.78	45.994	40.546	48.435	41.202	52.694	63.466	69.67	67.679	71.999	79.245	121.35	119.68	131.67	141.12	156.98	149.04	167.63	198.34	195.28	205.29	203.99	209.3	243.54	269.33	278.66	287.69	299.48	314.95	342.58	354.52	376.56	396.29	421.8	426.76	437.49	445.29	467.23	475.61	465.31	489.05
0	0	0	1.6007	14.431	0	8.2075	7.5309	8.0106	10.422	1.8367	2.6664	0	0	1.3935	0	0	5.0579	4.8118	7.2977	3.2608	6.5171	5.3566	6.4868	2.8185	0	2.8314	5.0719	0	6.8391	13.074	15.249	11.269	25.857	13.605	27.537	26.951	30.16	32.008	29.208	0	0	0	0	0	0	0	0	0	0
0	0	0	8.4503	10.422	14.297	9.1998	15.844	15.298	17.943	17.427	14.438	15.118	16.989	31.189	23.937	20.049	28.247	17.899	26.248	26.836	25.81	27.482	24.735	29.38	27.222	23.643	18.996	33.225	33.991	34.409	34.407	38.339	48.703	39.796	46.393	40.585	41.427	45.552	47.129	46.261	51.201	50.893	56.085	63.173	66.838	67.762	61.958	61.49	58.481
0	0	0	5.82	11.665	3.4652	3.3259	9.6898	12.918	12.727	6.9172	7.2965	17.546	5.6869	13.486	14.761	0.49586	17.397	6.4817	10.883	15.865	16.27	16.143	4.7598	6.3712	11.155	14.904	13.06	24.161	19.176	16.8	21.882	17.609	23.111	34.064	34.178	43.132	35.699	46.444	65.187	57.257	88.828	88.3	103.03	95.152	107.28	94.628	98.573	108.59	119.39
0	0	0	4.8305	5.4922	0	5.2796	0.89492	3.2301	2.7364	3.0267	14.707	3.7183	2.2111	2.6573	2.8241	0	0	1.1371	0	0	0	6.1006	11.186	14.059	21.437	33.234	32.566	46.306	39.407	41.045	37.121	42.945	51.316	46.356	46.117	58.273	74.455	63.799	74.571	85.418	80.509	92.815	95.541	95.186	105.52	99.96	92.523	116.85	118.4
0	0	0	4.4107	6.705	5.4809	15.196	19.7	22.901	13.003	17.374	18.945	21.25	35.864	55.109	82.136	132.29	172.81	234.85	281.49	331.7	384.58	421.1	470.75	517.67	568.77	606.28	661.89	681.93	695.13	723.66	735.88	752.38	762.95	772.18	604.64	616.83	649.21	602.33	650.78	704.4	704.26	737.24	689.71	898	880.25	926.49	933.67	979.86	971.68
0	0	0	15.763	12.439	13.362	0.52654	36.456	3.9644	14.596	9.9128	23.857	27.458	39.278	77.617	79.919	96.484	101.23	94.779	104.61	107.46	110.93	120.2	123.39	134.63	116.4	105.36	105.96	122.01	128.93	148.34	132.06	142.13	150.17	156.11	170.92	170.94	181.84	192.7	194.83	202.49	214.68	233.15	220.16	219.01	233.02	243.91	243.04	247.76	219.28
0	0	0	12.682	27.526	50.224	62.238	84.507	83.464	95.727	97.143	123.57	114.98	115.24	134.32	133.75	134.6	135.15	147.41	154.59	195.03	208.58	222.29	240.94	260.54	291.43	333.22	305.2	338	343.33	400.94	418.65	421.46	430.2	481.93	533.13	512.09	542.99	533.47	605.88	660.52	724.37	805.94	885.5	970.54	1059.2	1154	1255.7	1343.5	1403.6
0	0	0	5.9517	21.505	9.8992	21.121	25.862	26.191	24.952	23.19	15.063	22.903	16.583	25.346	27.421	14.004	25.293	32.299	33.089	40.144	35.583	29.678	26.064	29.559	33.63	32.28	26.167	26.054	27.916	23.394	26.492	39.052	38.801	34.567	25.433	32.499	34.346	40.26	39.903	33.036	31.251	37.881	46.379	43.472	34.909	28.458	37.673	40.4	48.472
0	0	0	4.4894	1.0375	11.361	12.851	14.025	11.127	6.732	13.017	0	4.6768	1.8671	4.0436	2.5671	0	2.6061	0	0	0.041363	13.015	9.7195	0	0	0	0	0	0	0	13.785	12.799	21.215	40.589	41.202	50.86	59.663	61.397	84.983	109.01	107.34	110.81	132.46	145.09	141.35	151.56	160.29	126.87	135.22	116.16
0	0	0	0	9.8317	14.895	19.503	22.701	28.913	24.542	37.595	23.258	32.806	21.078	39.665	35.773	45.549	39.671	41.653	28.618	20.27	22.87	27.395	24.847	22.619	16.933	20.149	18.916	16.586	19.575	24.383	24.842	26.542	28.977	35.191	17.857	18.311	6.0513	11.403	3.8378	9.6921	11.365	7.6577	8.9759	0.5735	2.0184	0	0	0	0
0	0	0	0	6.283	21.894	15.318	14.274	33.441	10.381	18.346	27.198	15.723	20.778	16.323	27.279	31.273	10.023	22.583	27.692	23.399	35.943	45.646	47.554	49.585	45.981	32.486	34.403	49.908	50.335	71.576	64.846	70.436	74.804	73.977	85.444	102.26	142.59	178.87	206.33	284.32	328.08	431.41	473.96	536.25	629.7	728.01	813.53	869.34	944.34
0	0	0	11.556	0	14.941	1.8614	0.87768	7.6813	8.0192	10.423	9.2747	3.8765	12.741	9.0695	8.8414	0.6117	7.2715	12.078	7.7133	5.5885	6.0855	9.2936	11.904	11.742	5.6218	2.1209	6.1795	11.134	10.105	6.5854	12.772	14.47	20.103	17.749	19.47	34.994	20.769	38.665	34.857	39.715	42.628	57.164	56.985	73.517	80.407	80.191	101.65	107.19	107.02
0	0	0	7.233	7.0029	11.026	3.5514	6.682	17.303	19.066	20.481	12.644	9.2625	9.187	6.8852	23.224	6.2791	18.943	21.293	19.424	20.361	16.673	19.332	24.778	15.714	14.892	13.694	15.426	26.321	23.378	13.637	26.37	18.574	22.549	19.417	9.1915	29.844	15.83	18.905	15.843	12.539	11.063	21.961	15.891	13.93	12.539	4.2198	8.6686	3.6828	5.6455
0	4.6985	0	0	1.8762	12.494	12.429	25.885	20.018	24.072	26.975	30.535	35.962	40.18	50.434	47.315	47.167	51.505	50.425	43.597	49.4	56.993	55.61	57.018	60.277	65.386	69.455	64.011	77.542	68.556	75.997	71.978	79.672	75.72	74.767	84.606	65.797	66.222	64.551	63.449	64.662	77.083	75.18	68.688	71.342	64.409	67.231	88.018	90.79	93.467
0	0	0	13.203	19.086	25.719	22.79	43.272	41.176	23.812	24.243	14.522	28.61	43.417	46.166	32.388	59.513	63.232	48.422	59.889	78.308	69.815	84.905	86.352	99.727	109.85	125.91	124.88	125.22	132.57	129.42	134.77	146.32	139.44	145.96	140.2	154.45	113.26	120.04	121.25	114.6	132.63	113.85	122.29	103.4	109.45	102.99	113.28	104.9	107.83
0	0	0	3.6383	16.826	13.364	14.545	17.949	11.868	18.953	30.001	16.218	17.274	10.045	11.233	27.318	7.7705	8.9088	2.6239	0	1.9911	5.2414	5.75	1.4998	0	0	0	11.904	0	6.1016	2.6294	1.8245	7.0013	22.51	13.988	14.154	21.517	21.138	32.592	26.611	30.141	41.949	50.354	48.026	55.732	55.829	58.295	50.388	54.379	58.058
0	0	0	5.0388	9.7626	12.737	17.525	21.186	20.378	31.143	37.467	27.833	33.014	39.481	36.363	53.503	68.071	57.889	72.276	78.124	109.54	114.41	126.76	129.37	143.19	153.72	163.29	182.51	189.69	175.37	186.71	185.24	183.25	197.91	207.59	199.91	210.94	190.91	210.19	196.15	213.51	217.16	219.16	214.33	216.92	216.28	217.05	210.56	210.84	221.5
0	0	0	16.208	8.5581	22.079	38.765	35.225	50.767	56.876	44.231	46.92	78.643	67.285	81.084	78.458	74.413	83.221	98.088	92.423	94.067	95.867	96.368	97.219	95.531	107.6	101.8	105.86	103.21	105.02	100.99	114.14	120.32	116.3	112.83	111.95	118.29	125.63	125.84	115.02	113.59	122.94	115.07	117.64	118.81	105.5	106.44	113.38	113.53	118.11
0	0	0	7.2247	6.3538	18.136	26.685	48.875	49.038	67.96	67.574	81.174	88.602	102.22	122.85	123.95	121.22	126.3	128.13	130.48	137.8	136.47	141.12	147.53	146.27	157.68	150.78	157.53	151.57	152.01	158.97	146.45	137.5	143.82	153.69	164.45	124.26	133.5	129.47	126.7	128.25	131.04	130.27	124.24	116.11	122.11	122.68	137.28	132.66	149.31
0	0	0	3.8762	10.825	3.1522	27.167	27.3	25.727	30.398	43.955	35.594	35.598	29.816	41.93	42.829	59.732	54.251	60.838	68.683	75.08	78.615	65.227	79.196	89.186	99.208	97.296	89.368	85.818	96.76	98.725	106.57	111.01	106.98	104.76	104.4	105.51	112.4	119.23	114.86	97.128	113.38	108.61	113.82	107.29	98.157	100.12	91.482	96.552	105.26
0	0	0	10.79	8.6776	17.965	20.877	25.212	23.724	37.411	43.058	26.888	21.33	32.109	33.362	36.336	47.878	38.103	45.561	38.384	35.671	35.764	27.447	28.395	24.056	25.163	35.856	42.52	47.991	40.187	45.086	37.99	43.891	40.315	48.563	40.371	47.216	33.592	35.081	28.226	39.531	44.416	44.431	41.689	43.155	53.134	42.925	47.384	56.085	56.194
0	0	6.9851	13.99	4.7329	4.4346	8.7105	9.0567	15.192	13.024	19.992	15.619	23.848	23.875	18.538	18.257	16.059	31.597	47.588	51.857	54.352	75.529	79.654	77.798	89.369	90.234	110.29	115.09	115.33	109.54	93.368	89.861	86.653	101.61	106.36	111.68	91.907	88.491	107.07	122.47	130.4	115.25	111.03	114.04	115.66	123.94	108.7	129.88	124.25	139.91
0	0	0	1.7948	1.3487	17.939	15.008	31.685	44.738	75.534	103.52	142.33	185.72	235.63	261.58	298.78	333.82	349.68	425.61	448.08	451.73	486.65	519.74	528.67	538.51	527.98	539.77	560.13	584.88	587.4	609.38	651.96	630.33	643.69	635.66	637.99	646.94	631.59	626.19	677.19	678	699.11	694.25	676.86	677.7	670.79	664.01	674.5	701.56	680.9
0	0	0	10.278	20.234	10.229	8.8524	20.833	18.095	19.191	11.851	10.916	14.702	23.816	26.07	15.255	26.968	26.176	15.822	23.395	27.449	30.741	19.486	24.776	29.865	41.549	41.555	37.091	26.055	28.504	37.812	38.363	48.657	39.976	48.879	48.124	60.218	49.634	50.919	55.239	55.397	65.045	60.157	55.194	61.34	47.97	45.861	62.707	47.1	46.941
0	0	0	0	10.704	5.4836	4.9718	1.21	12.957	16.504	13.153	11.563	10.809	9.4308	7.6385	16.248	5.5886	13.896	13.444	13.572	16.124	10.434	16.491	15.787	12.368	13.108	7.9671	10.583	13.867	16.821	8.1245	18.152	13.144	13.987	19.718	12.366	26.836	11.169	24.502	16.837	14.251	18.698	21.072	17.394	22.253	20.762	13.665	21.001	16.544	9.2574
0	0	0	7.8697	9.5288	7.9443	4.8	15.688	11.876	7.9265	10.039	7.2229	15.063	19.486	20.086	17.229	10.117	15.597	7.8359	10.794	14.44	17.025	18.838	16.721	19.954	19.012	21.305	24.599	29.853	22.212	20.918	22.953	19.846	23.198	19.729	29.877	12.319	16.385	28.017	30.441	28.971	37.702	44.913	52.922	61.243	75.442	80.117	95.814	88.475	102.37
0	0	4.7534	13.268	16.398	16.94	15.721	22.45	17.123	24.571	34.807	39.244	39.337	32.66	43.035	33.674	38.636	45.265	38.527	34.117	32.847	41.86	36.925	44.263	38.542	44.081	41.881	46.079	47.752	36.522	40.62	41.649	39.108	45.9	39.419	55.567	63.778	67.321	70.061	76.326	78.123	78.893	87.869	93.466	94.506	92.013	81.991	95.345	113.69	101.76
0	0	0	10.852	15.457	20.112	16.794	17.935	32.407	25.095	27.202	22.492	38.982	42.867	36.733	39.41	48.355	45.553	46.249	55.514	57.109	59.25	56.746	61.075	74.506	76.611	84.688	85.324	80.512	75.96	79.272	81.275	95.888	95.423	94.621	91.36	92.009	94.646	99.987	101.13	100.98	110.43	99.623	108.54	98.044	101.2	100.14	117.52	100.09	99.558
0	0	0	0	14.395	24.705	30.139	25.517	35.415	28.847	40.891	37.382	27.437	30.673	29.842	40.963	48.856	51.88	62.904	54.039	52.319	59.551	60.168	66.676	69.516	74.034	83.98	106.48	101.11	120.93	137.78	130.35	142.42	145.12	154.07	150.9	157.78	171.87	166.15	165.45	170.99	174.14	188.59	186.66	184.07	196.42	202.49	182.25	221.99	240.56
0	0	0	0.59303	13.873	16.841	29.963	20.595	29.371	20.25	16.811	22.778	17.211	21.207	21.822	12.94	12.84	5.2987	0	2.0045	3.8913	0	0	2.7571	0.077618	6.3579	0	0	0	0	0	0	2.8396	1.3551	1.9892	0	0.0093777	1.3335	6.6648	0	1.3979	1.344	0	0	0	6.3076	7.813	8.2508	8.8754	2.925
0	0.82201	0	12.432	0.8589	9.5603	2.4958	17.846	9.8112	9.8819	0	13.864	27.36	23.708	33.378	32.484	28.729	30.786	36.453	32.339	26.91	37.037	31.091	34.83	34.715	45.393	43.27	39.927	46.341	48.503	50.422	40.072	44.983	50.615	53.874	53.784	51.366	47.655	38.677	49.792	52.812	52.611	73.871	71.014	73.996	79.297	77.035	104.28	120.44	115.74
0	0	0	22.447	13.316	13.984	7.0206	13.141	15.877	1.4665	35.049	17.37	4.1841	0	0	0	0	0	0	0	0	0	0	0	0.46574	0	13.211	32.818	43.19	58.569	95.921	97.103	137.76	179.54	220.78	241.24	256.16	311.8	356.38	366.48	406.69	478.86	475.31	488.45	518.46	568.93	564.31	589.79	604.91	602.15
0	0	0	0	1.6324	15.006	29.269	44.394	71.94	99.763	125.29	139.44	152.1	177.76	243.77	271.48	252.66	297.52	301.07	324.19	349.94	335.83	363.38	355.73	344.57	324.74	354.31	383.51	366.32	373.7	365.88	365.15	369.22	360.81	357.52	352.61	372.76	346.63	379.46	368.54	384.93	385.26	385.8	373.47	373.57	382.63	372.1	365.37	371.34	371.33
0	0	0	4.1218	11.353	19.321	9.375	11.557	11.861	14.736	10.655	9.1358	5.9818	8.7955	4.7806	6.5002	8.6132	3.4978	12.823	21.506	43.094	58.221	68.379	90.351	12.131	15.938	4.2714	4.8707	15.173	17.583	19.922	5.1496	5.7392	0.46299	9.325	22.992	30.157	37.156	37.59	33.084	34.371	41.626	39.129	33.661	24.512	11.839	13.806	10.254	18.459	10.728
0	0	0	6.1369	8.9042	4.2429	23.971	16.856	18.955	22.28	21.322	22.752	26.107	29.582	34.589	37.226	39.165	38.175	35.151	37.676	40.359	40.58	39.577	45.844	41.615	48.882	49.117	50.245	41.456	58.486	51.575	57.029	60.513	67.31	67.172	71.705	73.69	71.968	82.778	77.262	80.797	89.902	79.934	81.023	85.743	95.913	93.947	97.079	94.432	96.702
0	5.455	0	8.1985	6.675	0.64293	6.1601	8.115	4.8946	0	0	0	0	0	0	6.0768	6.7539	3.05	6.1053	0	3.2384	2.8861	1.5501	0	0	4.0032	10.789	22.932	22.529	15.393	12.239	18.557	21.973	21.832	11.388	21.379	17.643	13.581	20.374	14.743	23.966	22.904	20.956	25.738	24.606	27.721	29.668	27.166	29.778	34.28
0	0	0	5.2317	5.5255	5.0146	21.759	18.691	24.833	29.849	23.348	26.597	28.036	65.073	125.61	229.37	359.51	516.27	672.34	815.21	991.39	1100.5	1225	1377	1526.5	1680.5	1732.3	1967	2011.5	1997	2099	2139.5	2211.3	2323.2	2385.7	2275.8	2254.3	2272.9	2306.8	2289.3	2323.8	2302.9	2457.8	2511.1	2543.6	2475.3	2447.1	2424.7	2532	2432.4
2.7934	0	0	0.2153	4.2392	9.7605	9.1755	0	0	4.9964	7.0311	0	4.923	13.864	10.7	14.01	0	0	13.686	0	0	0	41.33	62.997	64.621	93.837	109.65	168.94	159.31	233.43	253.91	342.06	361.81	401.54	417.98	406.81	385.28	480.83	424.19	498.06	475.41	495.99	484.73	503.89	549.28	514.06	570.45	604.01	624.07	638.92
0	0	0	1.5017	18.017	23.669	33.324	44.246	56.169	66.802	71.428	55.176	57.154	69.562	74.632	84.499	118.53	107	102.93	109.37	111.01	111.64	107.26	106.77	103.79	119.16	111.14	118.23	134.9	100.78	111.26	97.192	101.19	106.79	102.52	96.597	112.06	95.737	102.02	102.77	113.85	113.76	112.47	108.45	110.76	109.94	105.65	108.76	105.9	115.61
0	0	0	8.6208	9.7827	2.7902	17.603	10.85	30.11	20.022	25.162	25.091	28.65	34.345	31.874	35.057	39.041	39.23	41.207	42.246	42.155	46.568	40.151	46.245	52.244	58.262	59.905	65.667	62.437	66.403	72.357	68.059	78.485	91.382	79.803	89.371	93.191	101.84	103.14	94.237	101.66	96.461	97.579	109.07	105.68	109.12	106.4	111.07	112.78	117.72
0	0.65478	0	0.0079787	0	2.9721	10.625	0	1.9045	1.6321	3.8132	0	0	1.0734	0.47466	5.2895	0	0	5.2887	3.6078	11.031	16.358	20.204	24.635	23.831	28.528	34.257	33.147	39.581	34.774	29.384	27.8	30.582	45.562	61.939	58.294	77.164	82.208	106.2	121.08	118.58	135.75	147.07	159.48	163.01	165.46	162.43	147.57	135.08	144.35
0	0	9.195	19.95	32.718	24.248	18.9	15.495	26.756	32.961	31.431	20.779	20.482	24.849	22.754	25.478	14.533	3.2219	0	0	0	0	0	0	0	0	0	0	0	0	0	0	0	0	0	0	0	0	0	0	0	0	0	0	0	0	0	0	0	0
0	0	0	9.2227	13.918	27.754	38.431	36.412	46.996	54.497	39.111	31.545	32.765	25.655	27.067	29.679	26.538	17.951	30.019	34.048	27.095	11.579	31.121	2.1095	0	5.9785	9.0259	15.615	14.799	31.516	31.047	46.457	37.59	27.37	18.428	15.354	18.179	15.889	27.096	23.965	18.183	18.723	6.8327	6.6007	7.6886	12.406	18.827	10.309	11.247	6.7971
0	0	0	8.3852	15.461	24.639	17.633	31.716	35.983	38.98	40.232	42.739	51.276	44.953	57.202	57.833	71.636	75.656	75.656	82.598	89.503	99.518	99.46	109.85	106.56	113.46	113.84	110.81	123.97	128.51	130.95	119.39	139.81	143.66	137.24	142.77	138.92	143.83	112.81	120.64	122.89	123.45	128.6	131.57	130.88	148.92	146.09	143.26	157.3	155.79
0	0	0	3.6315	4.8777	14.595	8.1853	5.8952	24.679	23.792	39.791	24.058	32.62	24.631	29.04	38.276	36.129	44.607	34.666	41.197	55.465	60.172	55.528	35.495	30.93	20.716	15.243	36.609	33.342	38.382	18.061	20.22	28.417	41.386	28.373	20.386	26.704	23.178	30.55	25.814	23.163	22.296	28.539	36.632	30.482	29.362	27.077	23.725	12.519	5.2072
0	0	0	12.826	18.25	15.135	40.697	49.973	46.705	61.465	60.551	54.155	56.658	60.888	65.084	66.417	79.179	65.357	69.019	72.485	82.793	72.327	62.428	50.244	69.123	79.256	87.562	83.2	106.44	96.696	97.487	93.023	98.045	100.24	104.57	105.84	110.65	99.397	110.59	117.36	113.86	134.07	122.52	118.81	114.52	126.29	123.49	125.98	122.62	126.4
0	0	1.7109	11.61	6.0641	1.9033	3.3469	9.0959	0	0	0	9.9396	13.17	15.669	10.302	17.339	17.962	19.479	15.321	6.779	15.741	12.55	11.315	1.3945	4.4302	5.3421	11.589	18.469	16.418	13.584	9.306	15.359	20.114	22.529	17.7	22.166	27.449	18.854	23.89	15.798	22.083	15.707	18.95	23.147	24.531	20.63	22.33	23.496	21.721	16.047
0	0	0	5.8107	10.974	3.3433	5.639	6.5642	9.1088	8.8266	18.605	13.272	16.349	16.333	17.087	22.168	14.975	19.938	10.604	11.996	11.701	5.3485	8.4758	7.2405	14.706	12.814	19.759	11.297	18.15	15.347	11.984	16.708	14.006	16.882	7.9924	16.356	17.168	14.803	24.39	28.511	33.137	39.865	36.111	49.387	45.103	50.129	56.787	55.318	53.802	68.156
0	0	0	0	0	7.2892	18.965	7.4546	1.0741	4.7344	4.0434	0	0	5.4073	0	11.319	0	0	0	0	0	0	0	0	0	0.83111	0	5.4702	0	0	0	0	0	0	0	0	4.6122	5.1085	10.321	21.226	4.9643	11.893	7.4788	4.7285	0.37556	4.614	0	8.723	6.8234	2.4057
0	0	0	0	30.815	25.785	44.151	35.586	36.034	31.04	29.398	24.956	29.923	30.171	31.756	37.128	35.712	38.216	44.169	58.687	63.185	61.918	60.932	59.644	62.179	64.511	60.19	67.617	58.712	66.534	68.694	76.662	80.592	86.075	85.377	81.183	76.375	69.553	84.109	76.825	83.964	76.714	76.596	71.614	76.889	69.84	59.846	56.712	49.683	53.843
0	0	0	4.1462	18.978	5.9203	9.643	17.018	18.218	8.8014	9.1315	15.224	3.8008	13.709	17.788	9.5598	15.605	8.9484	8.945	9.5131	10.227	11.65	0	0	7.8706	0.67397	0.36896	6.6835	0	0	0	0	0	0	0	2.9476	0	0	0	0	0	0	0	0	0	0	0	0	0	0
0	0	0	7.6165	11.396	17.791	21.267	31.259	18.07	17.157	20.2	15.153	19.071	22.77	18.947	29.414	20.85	37.249	42.277	39.875	48.764	55.331	40.806	56.519	56.419	59.643	61.867	67.061	58.781	83.366	66.735	63.535	73.027	76.352	46.535	68.731	72.82	82.595	96.488	108.44	106.99	105.66	111.52	129.61	132.84	127.46	128.86	144.28	145.31	150.79
0	0	0	0	33.813	44.881	66.662	110.63	99.156	114.06	148.2	148.22	182.35	196.19	182.53	162.57	219.66	229.15	243.08	234.41	248	262	256.85	216.72	232.47	231.32	234.03	240.47	293.52	250.48	241.19	249.86	234.39	243.29	222.85	233.2	221.66	236.26	242.38	260.49	260.15	263.38	269.21	270.42	242.15	262.39	252.88	262.84	256.23	263.97
0	0	0	0.50425	9.6694	10.653	17.774	21.249	24.948	22.335	28.648	22.177	26.356	32.691	32.471	59.389	75.196	82.036	119.71	151.68	140.65	186.24	210.42	232.66	251.05	272.49	298.32	281.66	273.8	280.75	299.79	291.79	312.08	333.61	322.48	330.34	332.72	341.59	342.71	335.74	353.45	360.85	362.27	355.38	362.62	362.05	363.86	359.76	369.82	374.14
0	0	0.48428	1.3938	6.8199	10.801	16.755	24.919	25.228	22.251	20.817	32.702	33.474	30.288	40.238	37.342	37.407	37.546	39.014	39.321	26.408	42.911	32.443	36.75	32.308	37.284	32.417	42.374	38.753	33.553	33.262	36.76	35.576	39.408	33.739	29.822	41.474	38.35	34.307	32.255	29.827	31.818	35.103	28.054	34.597	27.833	25.162	23.083	27.297	26.369
0	0	0	11.989	12.146	13.347	10.885	10.226	9.6243	7.175	3.8568	17.395	17.767	20.899	13.358	22.37	9.864	25.748	33.164	26.25	35.948	39.821	31.587	41.722	44.837	47.97	43.28	59.526	63.759	66.758	55.999	56.296	51.863	57.441	63.864	67.612	57.983	69.494	74.935	83.472	91.847	80.936	94.551	100.09	99.715	102.61	91.973	99.088	103.63	108.57
0	0	0	0.45883	1.9234	5.1481	11.235	10.145	20.05	14.6	17.493	15.233	19.612	18.977	22.632	30.201	37.298	36.449	48.953	67.665	94.733	149.39	207.13	268.89	336.77	398.16	462.05	565.21	647.76	736.66	812.32	866.85	951.08	1018.1	1003.9	1083	1109	1151.2	1161.4	1208.9	1249.4	1238.6	1261.6	1309.5	1307	1287.4	1302.1	1305.7	1314.5	1360
0	0	0	8.2047	1.4841	15.119	9.4538	18.966	17.6	14.32	20.578	15.632	18.547	8.7859	21.63	7.6172	7.1788	17.854	11.804	22.455	22.632	20.911	20.374	24.265	15.234	17.888	8.6925	9.9237	21.69	18.897	25.004	23.217	41.407	53.677	67.588	111.7	138.05	163.79	196.32	265.85	306.21	339.59	389.26	430.81	506.25	534.77	592.82	623.56	660.99	676.32
0	0	0	5.7423	11.17	5.9778	9.0331	10.432	12.516	14.175	8.5412	7.0856	0	13.761	15.34	25.136	23.103	21.053	28.257	32.818	21.995	32.606	28.231	31.687	28.369	39.979	36.304	48.999	43.07	30.207	26.76	23.628	29.381	34.056	38.556	42.547	30.518	34.435	38.959	30.691	29.613	30.665	25.415	29.936	31.347	36.398	30.291	30.74	22.526	20.642
0	0	0	2.7679	10.791	6.0617	16.6	8.2733	9.2694	12.63	10.663	11.263	10.718	9.7042	15.188	17.435	22.979	26.258	11.866	21.429	28.987	26.079	25.733	39.302	31.886	36.256	37.625	39.495	33.848	43.368	41.02	43.162	46.394	43.709	45.921	44.382	46.035	51.572	57.477	47.686	52.378	49.728	50.957	44.353	50.265	59.973	61.681	59.983	65.822	59.181
0	0	4.859	6.0225	7.1971	9.2935	14.083	21.426	20.758	18.18	9.1297	26.396	20.992	22.051	21.679	20.167	19.836	16.27	15.21	13.542	3.3424	17.116	5.1011	16.49	7.4993	9.5887	11.029	17.06	7.3497	4.585	10.409	0	5.983	3.6683	0	0	0	0	0	0	0	0	0	0	0	0	0	0	0	0
0	0	0	5.1555	13.372	13.646	8.8353	10.177	10.339	25.215	20.072	33.335	16.756	14.007	23.175	33.493	26	32.834	34.093	37.801	36.284	34.531	34.415	30.382	29.242	37.054	36.674	28.947	34.155	30.889	34.45	35.345	37.424	53.299	58.33	73.679	91.606	115.38	123.79	142.15	160.61	178.78	197.87	214.69	231.87	254.03	268.77	292.11	299.87	309.6
0	0	0	8.1861	9.8032	16.791	21.951	26.431	23.013	15.473	25.8	25.793	25.186	20.449	23.683	32.024	38.235	30.951	23.02	30.233	12.493	38.214	30.549	47.641	25.604	39.581	41.501	61.384	66.519	79.953	83.065	81.665	92.868	92.12	95.636	99.689	116.71	119.74	111.88	85.401	113.72	116.06	127.54	138.98	135.11	135.78	132.08	132.76	145.06	137.49
0	0	3.6587	9.5983	0	12.33	20.434	20.102	16.909	9.5089	7.6652	14.004	20.267	14.374	20.368	19.598	15.236	21.529	17.228	5.5643	14.267	17.341	11.018	8.8992	9.0914	12.263	22.441	33.456	28.009	38.493	37.435	45.931	45.91	45.46	37.462	42.983	39.354	38.748	53.721	55.519	64.35	76.565	115.78	115.54	130.76	168.47	174.6	187.7	210.57	252.71
0	0	0	11.096	12.821	6.7694	15.635	15.481	16.688	17.581	9.4542	6.9703	4.6592	5.2485	1.3215	14.04	17.808	9.1479	8.7816	12.826	10.142	11.775	9.9353	9.0116	16.21	27.492	16.336	20.872	8.6623	11.986	22.082	12.17	14.088	19.643	13.54	27.375	22.391	20.58	22.419	22.226	20.166	24.025	29.039	28.363	32.451	30.15	35.482	36.379	42.426	53.138
0	0	0	2.2084	15.344	16.377	0	4.2781	1.9099	0.29947	7.6672	0	0	8.3273	10.914	10.777	18.318	2.5297	2.4005	7.6623	0	0	3.416	0	0	0	0	0	0	0	0	0	0	24.39	30.553	69.429	91.887	114.42	141.59	172.74	191.02	200.85	231.19	254.54	288.77	292.51	321.58	319.72	352.17	340.64
0	0	0	7.4465	3.5376	5.9969	15.779	11.619	18.571	10.759	5.3639	2.759	0	0.64111	0	11.034	4.7678	25.935	18.256	34.31	13.709	47.176	41.418	63.929	58.446	59.993	58.969	50.125	83.201	80.522	86.138	93.673	88.52	93.05	90.736	88.56	107.02	88.349	103.4	98.467	89.381	87.166	92.751	84.04	93.547	89.743	83.581	83.198	90.85	80.07
0	0	0	8.3701	0	10.228	5.7072	13.108	11.053	17.315	26.874	18.868	12.93	11.808	9.0573	28.482	16.838	24.182	23.376	22.304	27.14	19.405	29.709	33.357	33.396	21.538	29.562	23.542	29.106	26.6	23.941	28.114	18.218	21.811	19.304	21.528	37.966	27.067	34.43	28.431	30.18	35.714	32.431	33.337	33.914	40.263	35.598	29.826	25.622	26.286
0	0	0	10.256	6.0884	7.6231	19.843	11.401	17.908	13.472	16.486	4.0843	13.672	18.134	25.43	30.737	31.087	28.037	26.703	40.045	40.725	35.988	39.725	56.622	48.385	65.113	62.833	65.767	46.752	68.672	70.278	73.448	72.135	73.249	76.845	74.466	78.619	71.413	78.411	81.783	74.441	75.877	63.039	63.698	62.135	64.911	64.777	70.175	65.112	56.599
0	0	0	1.8359	0	8.9838	11.51	11.051	10.246	10.001	12.3	8.7301	17.91	8.1137	3.1124	0	8.0212	2.482	5.3794	3.153	7.9384	1.4402	0.19626	0	0.75849	0	0.7671	0	0	0.64778	3.2329	2.972	4.7951	12.673	18.737	6.1528	10.862	7.7389	16.081	17.633	19.164	18.561	19.125	18.071	20.74	19.383	11.476	10.783	8.3793	7.6633
0	0	2.6371	7.9069	13.55	9.1349	6.3564	17.713	24.549	18.252	18.756	5.6809	8.2791	9.5994	8.5994	21.995	10.511	0.74004	9.7374	6.8403	0	0	0	3.9915	0	0	0	0.32213	0	0	0	0	0	0	0	0	0	0	11.191	0.5746	8.7758	0	2.0971	14.61	2.8266	13.568	6.3626	9.2257	4.6708	0
0	0	0	0	8.6724	10.192	9.33	21.381	26.923	22.286	22.947	19.411	17.901	36.918	28.647	40.017	40	31.773	30.217	34.999	25.414	18.571	20.111	18.79	28.548	35.933	27.312	47.759	38.277	26.543	24.042	29.433	28.901	38.175	38.157	48.336	41.976	50.445	61.153	55.381	64.896	49.621	54.436	64.757	56.412	71.643	73.916	82.529	71.193	67.311
0	0	0	16.065	14.806	17.756	23.044	21.8	30.272	36.89	39.129	48.941	57.7	59.321	73.068	80.032	81.343	74.387	69.003	74.712	82.614	78.599	74.643	82.419	76.68	88.333	84.275	87.326	73.624	80.88	75.424	76.632	81.574	77.529	76.183	68.632	81.793	80.076	87.65	79.455	90.098	89.13	86.833	89.338	90.446	105.01	103.55	99.674	96.644	96.727
0	0	0	9.1497	6.8347	6.3911	3.3972	8.684	8.2175	0.92236	1.7516	2.2035	0	6.8229	14.718	12.161	18.872	16.62	15.734	23.355	20.568	15.771	20.966	18.385	25.715	28.108	27.781	41.39	30.277	26.347	30.181	35.006	32.399	31.568	26.425	62.337	46.763	53.433	60.584	50.551	58.649	53.084	50.352	49.84	52.007	50.596	46.081	37.996	37.5	23.43
0	0	0	0	10.375	3.7813	15.641	7.0199	23.272	16.105	13.513	10.82	14.058	17.398	15.285	12.832	16.676	25.323	30.281	32.746	30.714	29.041	19.846	34.592	36.31	42.862	38.201	39.099	30.866	42.838	40.136	42.422	45.408	49.325	39.185	50.867	51.698	51.423	47.523	44.079	43.785	40.418	46.231	44.365	44.516	41.385	44.901	42.924	36.6	60.679
0	0	0	2.2123	7.2994	21.078	19.943	13.383	17.005	21.29	21.204	18.849	18.324	13.194	22.429	11.023	18.002	13.533	13.61	16.049	18.789	29.173	22.782	25.475	29.772	34.32	29.44	31.769	21.718	23.903	32.726	32.577	21.936	15.633	14.709	18.667	13.086	13.625	11.842	16.202	7.2554	10.108	12.325	14.165	9.8534	20.818	19.058	8.1149	14.622	19.572
0	0	0	19.099	12.098	12.88	14.692	21.991	14.795	16.058	19.476	26.034	35.195	32.171	32.207	52.743	51.317	45.524	58.669	49.044	53.943	72.465	62.126	65.043	61.304	68.193	72.262	66.695	78.836	65.033	43.584	33.487	23.432	20.03	24.985	20.571	14.529	8.1704	18.828	18.71	12.537	10.395	17.651	19.745	8.1264	7.3223	0	0	0	0
0	0	0	1.7154	6.8852	17.368	27.108	50.673	64.577	105.65	131.25	177.44	207.96	249.68	312.58	354.71	425.08	466.76	544.29	572.46	621.82	665.45	756.98	746.84	804.82	811.77	858.33	879.37	915.16	884.09	931.73	966.86	978.76	1044.3	1047.6	1085.8	1029	1064.8	1055.9	1067.1	1067.8	1048.9	1090.1	1094	1111	1096.7	1063.8	1071.9	1081.5	1104.6
0	0	0	5.9887	14.072	32.516	31.819	47.004	43.509	48.571	0	1.5389	0	0	1.7027	0	0	0	0	0.20167	3.7533	9.1865	3.4402	0	6.5221	8.6661	0	0	2.8118	0.4605	4.3297	1.146	10.751	17.477	5.285	15.852	12.804	8.4109	15.563	21.716	10.874	20.245	13.698	18.885	22.541	10.292	25.648	9.828	14.864	8.6148
0	0	1.6764	14.238	0	0	4.2772	7.009	12.639	9.1789	22.293	14.787	19.019	18.827	21.073	22.215	29.551	18.962	30.772	52.46	52.35	41.131	45.994	45.198	44.807	48.939	49.985	42.729	37.796	44.217	41.227	49.669	51.647	61.991	67.716	49.089	57.146	43.349	39.284	42.138	32.875	28.643	37.878	39.604	31.253	29.148	26.909	20.17	24.481	18.461
0	0	0	12.495	12.444	10.36	22.035	13.054	22.117	11.239	9.6448	13.734	18.962	13.346	26.158	23.703	22.313	12.598	6.6745	17.024	27.237	15.95	15.561	20.641	21.87	25.951	26.426	23.59	21.624	28.85	29.557	35.57	33.383	39.944	37.558	38.685	45.863	41.513	54.321	48.759	42.364	45.854	46.927	46.578	53.831	56.624	55.58	53.424	67.355	58.453
0	6.6522	0	0	1.2133	10.731	20.27	11.752	22.515	19.248	31.563	31.094	17.593	30.689	28.771	32.915	16.913	29.761	28.948	23.678	16.414	17.828	14.659	15.318	17.116	21.867	22.936	12.398	22.22	25.511	19.602	31.91	31.641	23.602	19.865	21.078	19.845	20.013	25.21	24.243	28.305	17.721	20.072	19.559	14.766	0	0	0	0	0
0	0	0	13.37	14.206	14.4	29.318	19.421	28.711	31.46	19.781	20.299	21.502	24.34	24.469	25.823	22.301	24.026	13.304	15.479	22.731	12.379	10.708	11.755	4.2239	8.3882	5.4183	3.4849	4.5939	14.339	18.48	17.978	16.054	18.099	11.402	7.8253	18.295	15.976	18.519	15.803	8.5304	12.747	12.15	4.7528	3.7803	10.113	8.6653	7.5806	15.763	0
0	0	0	14.685	20.384	27.362	29.191	29.339	24.267	48.908	37.528	19.936	0	14.234	14.238	11.926	8.0107	18.631	25.596	18.908	41.898	43.059	61.414	69.501	71.595	75.977	82.854	89.236	94.773	110.69	127.53	137.48	131.89	130.13	113.61	132.19	130.85	130.05	135.99	132.51	137.27	144.06	136.78	132.53	142.21	148.46	147.91	154.21	160.18	150.2
0	0	0	12.313	14.969	27.325	34.681	41.516	57.122	62.524	55.102	26.311	66.028	55.534	52.098	81.865	82.525	72.98	77.061	79.841	80.055	82.802	95.918	81.544	82.194	79.74	69.914	72.089	86.352	75.614	84.809	70.632	83.428	80.99	83.028	76.736	73.986	79.867	75.809	72.975	69.999	67.9	72.303	74.044	76.513	87.491	85.784	84.497	76.392	80.613
0	0	0	6.7476	3.3955	13.954	12.75	25.405	35.476	41.251	38.388	46.317	40.898	37.657	40.802	47.235	37.758	54.222	57.328	57.06	64.259	60.237	67.874	62.492	60.491	59.706	58.679	62.238	72.719	69.882	59.987	73.71	67.382	63.295	65.388	64.978	73.432	66.515	74.525	66.41	59.773	58.132	60.363	56.678	61.642	66.632	53.3	56.489	55.65	54.858
0	0	0	8.2035	19.095	13.855	34.603	26.024	29.82	21.469	31.19	18.155	18.257	23.151	19.797	23.391	28.476	16.59	22.48	12.475	22.684	28.978	27.385	23.86	10.244	17.961	5.9872	1.2602	20.356	19.397	23.106	18.022	13.427	16.299	13.11	16.952	33.711	34.186	38.793	43.147	31.69	39.147	41.652	51.829	33.014	49.491	63.206	46.987	56.797	55.399
0	0	0	5.5528	14.974	6.8589	24.933	22.829	27.829	27.647	27.238	29.124	24.823	23.326	33.691	25.467	23.838	31.413	35.384	38.803	37.419	37.91	31.352	37.759	36.014	34.781	35.649	28.279	36.925	34.61	35.443	40.5	44.325	35.925	36.989	31.613	35.862	45.6	58.306	61.628	60.507	69.824	77.241	95.051	102.56	98.833	101.75	109.99	120.7	128.17
0	0	0	2.8013	4.9859	10.041	10.171	14.701	8.1171	15.809	13.166	15.243	6.1375	5.7963	11.958	10.378	4.9324	1.7633	9.7428	7.6184	8.9694	3.1871	8.5531	8.5244	12.142	17.436	12.143	16.062	12.973	12.937	11.948	16.522	18.625	18.429	17.499	22.088	30.244	38.872	34.028	38.486	53.036	60.509	83.168	90.503	107.94	124.15	140.7	159.82	193.8	182.5
0	0	0	2.0969	13.514	12.36	15.222	20.792	33.984	36.282	31.661	38.325	48.353	48.975	50.23	48.063	61.185	47.597	54.568	47.526	55.16	54.63	52.554	44.328	48.458	42.101	45.624	54.275	60.42	49.4	51.266	55.963	61.051	56.398	67.411	50.159	56.817	56.339	54.655	53.803	57.89	47.778	52.758	58.215	60.804	60.757	58.618	56.983	55.117	46.965
0	0	0	0	25.154	38.82	8.0641	14.915	18.636	27.379	24.188	23.276	16.791	20.374	14.151	23.994	22.819	15.957	19.334	18.19	30.045	24.229	6.7923	18.349	16.445	27.828	28.377	23.919	34.82	24.896	24.634	22.594	22.131	28.186	24.592	21.464	22.032	13.867	20.007	21.238	21.523	33.281	20.26	23.678	12.281	21.648	14.258	14.291	15.456	18.069
0	0	0	5.4368	10.086	10.007	25.508	19.153	8.0352	16.182	15.98	14	37.333	35.12	50.346	34.101	43.546	35.381	26.557	23.056	31.223	26.366	28.248	45.926	36.144	35.055	30.369	33.205	33.567	49.207	47.335	46.864	37.447	45.316	36.888	31.868	45.159	41.692	60.468	52.508	58.622	59.843	53.674	52.465	48.996	56.892	59.877	65.223	58.543	47.929
0	0	0	17.411	20.952	22.74	0	0	26.091	41.601	44.525	48.418	26.435	10.89	10.779	54.928	48.479	50.27	56.04	58.801	77.516	77.973	96.271	57.832	82.994	102.06	122.67	133.92	205.31	177.05	190.28	224.7	189.17	137.44	142.37	173.19	193.96	199.71	230.32	248.18	277.85	310.09	315.08	348.8	340.67	284.68	295.26	301.46	298.08	326.29
0	6.1228	3.8809	0	13.674	10.175	9.1814	8.0747	10.99	4.8467	23.856	14.999	15.364	17.658	14.854	17.965	23.856	37.865	43.496	58.124	59.278	58.448	48.574	70.828	78.607	85.053	90.013	89.187	78.503	95.121	96.016	96.385	102.76	93.324	88.258	87.679	95.337	96.92	95.205	92.387	99.9	100.59	103.51	94.918	95.47	91.076	77.215	89.001	79.535	90.373
0	0	0.10597	0	0	28.395	31.113	20.522	27.667	41.146	38.56	33.82	27.408	39.856	34.936	30.948	48.328	22.555	34.871	45.944	66.235	69.755	88.551	108.61	137.31	163.23	196.69	231.64	282.98	276.63	302.22	329.62	363.81	413.28	423.09	455.23	477.28	473.78	499.91	499.59	514.93	543.81	560.25	575	565.16	213.24	206.75	202.47	212.94	207.9
0	0	0	12.727	9.6362	19.99	24.331	30.933	23.568	44.767	43.279	40.784	52.493	53.6	53.746	52.011	63.841	65.22	76.905	69.465	92.092	79.485	67.635	72.969	61.909	76.296	89.926	86.186	85.912	77.802	73.642	76.379	71.646	83.561	84.306	88.558	80.052	70.268	86.745	70.397	71.38	78.613	68.677	71.626	65.4	75.359	73.543	65.228	73.323	67.412
0	0	0	5.9893	9.6835	16.461	18.004	18.133	25.801	22.921	12.321	19.608	21.883	21.257	21.616	30.759	27.924	31.274	22.835	26.403	19.759	31.324	43.321	53.139	51.599	61.609	65.338	86.982	67.2	80.3	75.798	92.044	97.117	80.048	89.02	80.727	87.577	80.47	89.468	83.398	91.777	94.678	89.604	88.199	96.629	98.988	100.63	104.11	111.62	106.2
0	6.9785	0	7.6811	4.7855	11.764	0	21.861	4.5057	13.345	5.1146	23.168	28.518	48.104	46.466	71.069	76.153	83.73	104.69	95.329	111.93	127.28	131.03	126.22	140.18	139.37	149.01	133.94	169.65	166.82	173.25	156.05	157.84	167.43	178.04	187.93	212.1	217.29	216.89	228.88	260.99	266.85	273.28	267.74	261.58	278.53	286.02	302.8	307.69	303.2
0	0	0	0	7.2832	8.5907	14.846	12.636	18.602	18.301	13.953	11.49	15.879	17.014	17.725	25.051	17.803	15.637	13.41	16.516	17.635	21.568	18.887	21.392	22.373	21.028	25.806	19.47	20.116	17.797	7.3593	18.792	6.5937	10.072	12.851	11.263	19.258	16.678	17.803	15.162	19.893	18.49	16.764	25.95	19.09	16.498	9.5674	16.676	26.094	26.219
0	0	0	0	7.3134	15.712	8.4296	20.412	15.946	20.058	20.793	28.13	24.814	23.306	8.9135	13.078	4.5689	17.353	18.901	15.642	19.821	17.414	16.798	26.886	19.254	19.273	13.565	17.508	23.728	21.328	17.461	25.716	17.363	9.8044	11.43	14.098	28.229	16.17	20.955	14.439	19.308	11.482	8.439	7.0568	3.892	7.5179	0	0	0	0
0	0	0	2.748	5.6643	4.7725	7.2616	15.328	8.253	18.128	25.815	14.751	26.243	21.508	28.009	23.982	19.033	30.051	29.708	30.417	28.889	33.627	33.176	30.414	40.183	38.229	51.334	44.146	45.78	38.703	38.501	43.292	33.401	40.985	34.359	35.818	41.814	42.836	47.537	48.986	44.151	49.541	49.518	51.645	54.518	50.987	51.322	53.861	55.65	63.013
0	0	0	3.8691	7.7725	7.5283	14.025	13.384	12.763	11.158	12.365	12.416	17.244	15.536	14.219	16.183	26.022	17.853	15.787	16.357	23.974	20.887	22.063	21.008	22.447	31.259	39.382	38.45	31.044	33.728	35.607	37.341	41.801	39.301	40.051	44.49	42.848	50.359	62.916	71.91	82.619	100.33	112.24	127.62	124.66	148.01	169.12	183.95	191.29	212.24
0	0	0	0	17.78	21.396	31.536	27.021	30.02	39.375	27.441	31.2	34.528	33.264	27.535	36.426	42.532	36.515	43.153	46.434	50.411	61.411	69.205	75.485	72.815	88.42	83.605	78.403	94.952	108.91	119.14	113.08	118.94	126.74	150.3	153.75	176.16	190.79	189.38	203.96	201.71	205.53	210.88	212.91	207.27	208.03	238.13	205.45	202.07	214.61
0	0	0	2.3858	8.8507	7.1518	9.7496	10.485	12.403	13.903	9.4175	13.986	6.8	6.5421	13.634	11.056	1.5143	0	4.4142	19.682	46.078	106.64	186.13	306.26	426.07	572.46	658.75	805.65	904.12	1040.5	1112.2	1207.3	1311.6	1370.2	1555.7	1562	1670	1687	1699.1	1734.3	1802.1	1874	1837.3	1902.4	1903.3	1859.2	1901	1932.3	1905.7	1914.5
0	0	0	11.778	13.817	13.218	19.214	24.877	30.39	42.706	46.869	42.452	40.718	37.406	42.426	51.806	59.069	61.924	69.338	64.558	66.436	61.659	97.901	58.643	60.076	66.382	55.029	54.678	64.133	62.303	58.06	67.487	71.503	58.366	61.653	51.91	52.946	67.345	75.965	84.796	88.711	102.62	125.93	151.18	165.69	177.23	208.03	227.79	241.54	282.35
0	0	0	0	0.41827	10.312	15.237	12.521	17.481	17.251	19.195	17.157	12.6	38.689	38.657	47.263	61.529	47.362	64.129	76.665	83.47	86.83	87.363	105.34	107.01	116.86	115.06	114.45	98.508	96.607	106.83	105.2	106.18	116.57	120.91	124.04	113.93	114.84	118.41	96.998	105.82	97.394	109.85	117.3	111.89	126.15	126.28	122	117.94	110.3
0	0	0	4.2124	6.9813	1.2666	21.031	15.878	18.555	20.617	15.961	6.6287	23.15	6.1875	27.842	20.376	20.521	21.942	34.064	18.886	36.418	36.361	34.061	36.537	38.903	43.814	42.327	37.824	43.314	45.271	41.067	50.195	61.955	50.858	52.042	47.318	50.162	57.111	65.443	67.542	61.216	62.625	58.046	64.211	66.52	56.384	59.195	61.592	61.721	74.623
0	1.8229	0	6.745	10.92	11.755	13.304	18.917	21.479	29.695	31.399	37.944	40.126	35.614	35.518	36.67	39.841	41.589	39.622	45.894	49.702	51.906	49.683	55.6	55.957	59.888	58.277	58.89	65.897	56.039	57.088	55.828	62.464	74.694	66.519	70.15	70.571	71.503	68.893	69.975	71.006	65.041	69.349	64.71	73.288	77.625	67.289	74.73	71.321	71.225
0	0	0	7.2281	7.2273	3.3261	10.35	7.9763	8.7638	12.922	11.535	15.031	11.031	23.879	38.495	63.807	100.89	117.81	164.73	179.57	235.76	247.41	297.92	323.18	354.75	424.22	432.8	451.38	496.25	495.52	534.8	515.2	559.24	572.64	566.07	553.7	574.47	593.22	572.98	576.69	546.79	528.68	530.06	535.59	542.37	569.4	574.58	537.99	575.84	587.98
0	0	0	2.8864	3.9238	0	22.002	21.758	20.94	33.129	30.259	22.555	24.522	32.243	25.682	32.624	35.108	29.014	23.632	29.302	30.312	37.417	36.154	26.278	29.56	31.163	29.104	34.058	48.708	52.63	45.257	46.212	33.57	41.971	44.239	44.585	53.103	57.495	78.985	98.442	90.21	101.98	114.15	105.35	118.47	122.36	137.76	100.34	109.58	99.144
0	0	0	3.0633	14.745	14.014	22.148	31.961	34.32	40.453	39.709	23.952	38.18	32.897	36.412	44.23	42.422	49.813	45.662	45.953	50.285	38.898	36.965	38.438	39.712	47.615	41.135	35.254	41.071	49.139	43.772	46.114	60.391	54.707	47.784	39.335	39.189	48.451	52.107	52.637	44.556	49.176	47.609	60.106	58.272	55.962	53.786	53.921	56.523	60.892
0	1.3233	0	6.4968	5.3802	1.508	3.7923	3.5838	0	0	1.747	0	0	4.6309	12.646	15.405	22.914	22.283	18.285	18.711	9.6355	16.244	19.262	22.213	24.585	25.607	33.184	44.167	36.476	31.164	31.05	30.654	28.94	41.45	33.862	52.388	48.281	62.298	61.437	62.387	79.127	77.172	73.791	86.718	89.164	107.37	102.9	107.01	110.21	110.05
0	0	0	28.416	34.29	49.768	44.542	98.811	85.268	109.73	74.651	113.1	118.11	91.966	102.82	66.34	67.009	73.69	42.792	64.22	52.007	42.073	32.042	14.613	34.071	34.872	26.189	24.618	17.265	32.785	29.586	34.679	21.168	41.836	27.787	42.789	28.457	29.191	7.3712	14.051	17.164	9.2229	31.505	28.967	22.218	5.1316	13.936	24.239	22.254	20.216
0	0	0	7.1778	9.953	7.3172	14.149	16.011	18.08	20.149	30.796	42.698	51.443	74.584	89.783	77.705	91.768	107.18	101.6	108.76	101.88	131.64	125.12	141.12	137.89	159.25	162.94	167.22	170.1	169.21	174.64	170.93	189.62	191.09	193.91	192.68	192.74	199.9	209.58	213.4	231.4	239.55	255.18	283.9	303.81	310.81	342.92	372.24	405.65	396.27
0	0	0	3.7227	2.1342	8.8599	7.6915	3.2788	9.8764	15.377	22.226	15.399	19.052	27.867	19.826	26.722	18.715	12.814	23.625	6.8154	17.367	5.1287	13.271	18.707	12.487	13.395	13.582	15.765	17.959	12.195	0.21888	3.9146	0	0	4.8462	0	4.0339	7.0416	20.438	9.8812	1.9685	8.759	2.766	3.2539	4.2845	0	0	0	0	0
0	0	13.043	4.7688	1.8082	4.1035	16.114	16.366	16.701	28.607	26.194	12.736	28.938	32.422	33.676	23.043	39.183	43.608	43.009	47.408	52.631	64.653	63.546	66.616	78.054	81.49	88.943	101.86	97.035	93.496	87.594	104.03	82.715	80.03	101.79	101.2	105.24	110.03	119.49	121.5	113.9	130.56	114.91	113.21	120.94	114.79	117.31	126.42	125.91	137.79
0	0	0	8.9397	16.397	20.931	30.543	25.397	30.422	41.078	21.571	25.323	25.791	35.501	34.752	41.455	42.533	38.379	34.821	40.168	46.756	44.47	40.423	51.783	47.666	49.698	48.061	48.012	34.492	39.997	41.021	46.1	35.185	34.252	35.764	27.479	34.001	30.407	35.891	33.268	35.188	33.338	21.472	22.633	24.328	28.212	30.351	25.123	37.973	29.707
0	0	0	7.8296	10.722	15.015	13.098	19.824	18.43	13.11	16.863	7.4243	16.596	17.358	26.856	15.102	33.684	46.579	29.657	30.683	35.856	33.004	30.512	30.073	41.895	38.585	39.503	42.833	36.229	43.941	49.252	35.298	51.659	53.328	54.425	71.198	61.781	70.176	72.565	84.649	78.701	93.782	101.48	101.84	98.364	100.33	97.196	113.52	114.23	113.14
0	0	0	3.7432	4.1476	8.6604	9.4671	21.064	17.312	18.55	15.861	8.2994	4.4101	10.381	3.9141	5.9041	4.1671	0	0	9.4706	6.2945	5.7147	11.135	17.183	22.963	29.959	36.678	37.768	47.417	64.353	65.659	83.273	101.65	107.11	121.75	104.6	110.27	118.64	123.14	135.38	146.39	123.55	145.23	148.27	148.94	140.41	143.43	135.38	139.87	136.04
0	0	0	5.52	13.459	10.585	27.903	21.093	27.913	24.201	30.448	27.814	25.441	31.527	40.7	37.113	26.906	33.24	32.582	32.979	34.201	29.12	30.364	34.094	33.181	37.146	31.962	33.091	26.785	45.726	41.929	40.225	45.564	44.748	39.641	46.743	52.348	40.787	38.271	49.467	53.56	57.795	53.28	42.693	51.412	59.356	57.512	66.645	45.654	58.622
0	0	0	4.0192	24.296	4.3417	4.7085	11.887	10.516	13.201	17.854	17.261	23.095	15.997	18.953	11.547	6.3305	14.245	11.593	8.6265	6.8188	9.8709	4.3612	3.8602	10.054	8.8367	16.854	13.885	21.803	11.871	10.312	18.205	7.4459	9.9842	14.205	4.0526	6.3874	8.5383	14.032	19.018	22.662	19.68	12.208	23.007	24.01	27.262	17.158	16.024	18.229	26.991
0	0	0	6.0434	16.257	13.324	21.369	14.495	12.172	20.957	22.284	19.767	21.471	18.577	24.458	31.88	24.456	10.23	15.536	24.9	22.204	11.66	17.369	16.629	17.116	17.33	10.087	12.219	9.3118	17.049	16.71	17.192	23.069	18.888	17.489	13.324	16.788	19.602	20.902	26.248	18.498	24.202	24.028	19.692	25.406	36.921	44.628	44.321	50.173	49.294
0	0	0	0	5.5907	19.551	27.754	34.026	27.641	26.959	42.366	41.691	38.331	30.037	20.536	22.059	34.149	41.605	42.861	35.474	23.376	31.462	13.987	19.77	25.771	18.152	16.986	1.2113	14.693	7.1855	28.716	5.1193	23.652	0	0	0	0	5.59	0	0	1.9058	0	0	8.7889	0	0	0	2.8424	0	0
0	0	0	3.3878	3.6756	4.7848	19.425	51.636	96.322	145.4	197.28	256.04	309.52	388.46	437.51	509.54	556.81	590.36	622.43	654.83	693.02	712.56	738.64	791.79	784.9	851.86	861.19	878.35	861.23	864.98	897.45	879.69	879.85	910.49	911.55	922.85	932	939.84	917.5	928.14	927.94	914.09	944.93	914.56	963.96	958.37	979.88	990.38	992.9	1036
0	0	0	5.8995	9.2744	6.0678	16.666	20.063	15.757	25.609	26.777	27.334	26.012	23.411	24.022	29.147	20.883	17.183	21.412	20.393	16.924	19.146	19.151	19.975	23.635	34.548	28.394	29.703	30.66	31.115	33.912	59.389	98.049	144.24	221.12	276.45	365.17	449.49	519.92	585.41	688.96	758.71	855.02	940.29	1012.1	1096.7	1186.1	1244.9	1310.3	1333.2
0	0	0	0	12.344	11.273	26.545	22.045	31.466	33.295	27.831	29.348	36.126	35.094	43.345	40.577	43.137	50.988	56.415	45.906	50.743	46.612	44.092	44.445	43.698	36.669	41.633	34.216	37.995	39.479	43.768	36.445	44.777	44.735	37.204	31.285	30.685	34.447	37.325	36.787	27.49	33.966	28.611	37.658	40.115	30.466	29.44	33.642	34.579	39.372
0	4.5744	0	8.6928	5.6744	5.1874	8.9073	12.12	4.8706	6.521	9.5672	5.9259	8.1528	8.6223	7.8751	12.983	14.006	25.171	20.51	16.093	25.859	28.392	25.46	26.329	19.609	28.644	27.878	46.189	44.968	37.024	37.949	51.276	47.27	52.488	45.994	52.269	50.725	46.325	54.749	35.268	52.245	42.281	42.865	53.623	45.577	48.033	44.356	44.626	47.141	45.973
0	0	0	27.818	13.286	40.965	37.436	60.707	44.222	52.426	49.528	40.04	41.275	42.66	49.67	36.25	50.539	30.325	44.261	30.937	31.144	37.568	31.282	24.286	17.61	15.791	25.166	40.221	35.582	24.876	18.896	20.012	20.024	13.84	21.447	11.905	19.973	11.169	12.378	0	17.73	14.693	7.4728	8.2587	0	2.3051	0	2.715	0	0
0	0	0	4.5814	2.5834	11.623	8.1159	24.825	21.032	27.828	22.582	28.495	39.716	29.337	19.218	24.288	23.905	32.357	34.207	21.402	35.151	38.198	23.769	20.9	26.166	23.405	28.263	40.85	57.168	66.234	77.634	92.494	118.66	114.35	146.65	145.14	152.31	154.51	153.42	162.26	177.95	178.84	188.65	185.86	172.87	186.47	181.11	199.11	204.9	189.57
0	5.1284	4.0037	3.8475	4.6306	10.807	0	0	0	0	0	0	0	0	0	0	0	0	0	0	0	0	0	0	0	0	0	0	0	0	0	0	0	0	0	0	0	0	0	0	0	0	0	0	0	0	0	0	0	0
0	0	0	0	18.741	24.08	36.943	33.842	48.909	51.246	38.178	46.722	40.814	50.022	46.145	43.199	46.26	44.295	49.814	51.037	51.252	58.851	60.795	74.204	65.419	80.471	71.859	75.791	80.552	102.39	100.88	92.744	91.006	87.144	102.66	89.291	106.48	107.65	120.33	127.89	131.97	113.28	115.86	119.13	115.96	128.58	150.91	115.46	127.92	126.97
0	0	0.29063	0	22.687	18.775	13.568	9.2883	10.272	17.411	15.944	2.0898	0	8.4786	9.3763	29.384	27.925	9.1587	3.46	8.5746	2.2265	0	8.4355	2.5851	0	0	0	10.514	1.3406	0	0	0	0	0	0	1.3137	0	6.603	1.0703	0	3.7606	0	0	5.0312	6.5984	14.136	24.477	20.635	17.425	9.2583
0	0	0	8.675	15.711	25.877	9.7761	26.416	29.724	31.903	36.6	33.264	21.814	34.385	37.199	36.493	35.261	53.409	59.424	71.721	72.628	65.31	74.283	84.808	84.604	81.547	76.795	84.483	92.804	83.556	71.183	93.156	80.257	85.335	90.795	80.874	96.989	82.38	87.511	78.538	90.665	92.013	95.002	84.649	89.948	91.157	78.132	88.944	87.551	75.399
0	0	0	3.6195	7.164	1.878	0.73463	1.1932	0	9.0846	7.9235	4.2647	0.18427	28.406	48.906	102.16	165.5	197.77	254.96	301.65	383.47	446.38	510.08	565.26	614.46	689.73	727.08	839.39	839.2	928.19	1008.6	1076.6	1187.5	1206.1	1305	1386.3	1428	1458.5	1554.2	1557	1625.5	1673.8	1675.1	1734.2	1736.8	1739.5	1753.7	1720.4	1746.4	1731.3
0	0	0	5.7245	6.267	22.738	17.074	23.133	24.855	26.743	29.122	35.064	38.345	34.658	41.411	32.742	42.785	46.486	44.471	53.637	51.071	59.823	55.662	73.084	57.715	62.809	61.612	68.235	74.374	67.71	78.967	72.181	66.806	76.62	58.415	69.738	53.339	65.821	50.594	79.824	70.953	61.39	71.767	69.939	78.722	80.097	77.686	75.586	69.302	75.797
0	0	0	0	8.6605	31.495	47.245	80.134	111.55	140.77	184.81	212.56	247.87	261.32	255.17	271.39	278.64	267.93	286.06	284.87	305.05	279.23	408.96	432.39	417.86	420.56	411.07	402.94	421.39	449.08	324.41	321.04	308.29	305.35	369.06	303.54	323.8	311.95	322.57	331.57	337.6	334.35	345.16	338.13	337.44	342.66	357.77	346.95	350.77	341.22
0	0	0	4.8021	11.137	27.139	23.732	26.457	21.356	49.63	46.324	49.188	48.767	29.81	40.353	35.465	39.125	29.095	47.015	32.672	31.917	23.534	46.183	59.551	79.088	88.277	110.96	132.7	139.85	175.14	186.94	213.03	254.75	294	291.35	339.91	322.24	318.63	339.48	339.6	339.8	356.45	365.84	370.32	391.68	385.37	406.74	397.43	401.51	378.73
0	0	0	16.735	16.122	21.054	21.535	14.591	20.679	25.184	21.24	18.595	17.774	14.766	8.1883	6.8208	10.014	1.6285	0	2.2519	0	0	0	0.70657	0	0	0	0	0	0	1.4133	0	0	0	0	0	0	0	0	0	0.26164	8.3088	5.7037	13.784	25.758	44.526	65.319	64.532	104.62	99.922
0	0	0	3.3647	4.9961	24.134	20.716	18.14	15.979	21.706	13.773	9.4407	12.105	17.167	16.823	11.814	24.443	10.503	12.845	9.3695	14.245	11.502	15.01	9.5807	28.193	38.29	35.01	35.232	35.594	45.615	37.301	36.173	47.967	50.32	57.311	52.709	49.528	56.294	65.194	64.025	58.611	70.662	62.73	66.989	68.706	62.747	66.773	75.15	63.367	54.224
0	0	0	0.17635	8.2172	7.427	7.7916	11.38	15.397	13.109	17.006	11.85	17.093	21.193	19.871	14.85	5.3892	19.648	13.21	17.613	19.02	22.797	19.719	20.63	23.849	18.911	32.416	26.628	31.396	22.841	22.603	26.697	30.237	36.071	27.632	27.325	33.523	37.755	39.504	44.843	43.078	51.618	49.825	58.007	63.39	64.515	57.267	58.693	67.893	79.121
0	0	0	15.213	3.5848	12.459	15.069	29.144	26.297	30.262	37.021	22.029	21.549	24.762	31.652	38.056	49.5	31.07	34.156	41.84	49.329	44.817	43.802	39.956	35.451	44.425	48.688	54.63	62.868	51.143	52.946	57.414	58.734	56.252	63.765	55.71	57.366	44.676	51.964	48.011	56.08	57.912	61.698	64.187	59.118	60.575	52.894	53.078	57.67	56.197
0	0	0	7.8721	18.268	5.9512	16.522	14.044	10.571	9.7692	15.353	5.5051	14.035	11.884	14.687	10.585	9.1422	21.493	9.0235	8.4566	21.945	13.225	16.49	9.7759	8.7664	15.024	23.68	35.557	26.547	29.63	24.389	30.343	31.63	32.686	34.687	36.431	37.809	32.705	34.782	28.206	38.036	28.915	30.628	39.522	33.025	31.85	36.006	35.084	40.233	29.084
0	0	0	1.1148	8.2831	5.5925	17.994	14.821	35.969	38.031	51.124	75.872	91.011	139.19	171.6	258.76	299.47	374.68	461.29	550.3	640.2	728.83	762.47	830.36	886.68	953.56	996.46	1048.2	1099.9	1070.4	1114.4	1107.5	1126.5	1152.6	1113.3	1123.7	1101	1099.7	1105.2	1101.8	1150.4	1111.9	1130.1	1112.5	1117.6	1133.2	1120.5	1132.6	1101.1	1127.3
0	2.9673	0	0	17.251	27.97	30.508	24.739	40.424	22.735	49.487	38.604	19.682	38.835	32.71	35.611	19.259	29.029	21.348	20.553	16.12	0	0.87823	15.889	6.9845	15.111	17.699	0	0	0.9718	6.7987	8.6692	1.9644	0	0	0	0	11.723	7.4539	0	4.9947	11.232	10.691	14.811	0	0	2.1846	8.0486	0	0
0	0.083586	0	9.8525	6.8544	13.508	19.408	1.9355	1.6727	38.776	23.159	14.681	14.553	18.146	20.995	18.521	37.696	39.273	43.387	46.526	71.795	61.98	78.051	74.483	92.215	94.984	114.53	120.45	131.88	108.73	105.47	109.46	115.6	115.35	130.16	131.85	131.53	119	131.16	133.75	133.39	148.49	135.62	142.9	142.76	146.42	157.19	135.68	147.46	157.7
0	0	0	7.6193	9.8136	3.3246	5.471	4.9376	3.7395	8.1016	13.854	12.046	13.964	11.599	15.325	15.178	4.7364	18.782	9.8934	17.492	12.858	15.226	15.276	13.577	20.407	23.069	22.561	26.852	32.554	20.312	20.056	31.558	29.849	33.57	30.022	31.363	35.262	39.562	44.708	53.048	58.484	59.574	60.936	80.783	76.999	83.342	77.725	83.13	85.01	100.09
0	4.1518	0	9.5345	4.0934	4.41	12.883	22.645	23.758	23.137	32.475	21.647	15.401	24.52	0	0.32202	0	0	0	0	4.2105	22.626	44.844	55.202	57.974	88.8	100.58	146.92	179.43	185.31	221.55	231.27	280.21	286.86	284.08	290.09	282.91	307.95	299.02	313.34	320.32	336.72	339.12	336.65	355.66	363.33	341.03	325.75	335.94	330.36
0	0	0	3.8571	7.7125	4.9571	1.9884	7.3806	1.155	9.1027	15.24	17.894	2.4398	1.9425	8.9114	14.798	8.9816	3.2064	9.2608	6.559	9.9895	12.003	19.033	25.288	33.416	46.615	42.608	55.075	60.126	69.239	76.065	82.382	87.951	89.692	108.61	105.91	109.7	142.99	144.34	148.61	140.89	140.4	152.42	153.41	156.25	160.21	158.46	152.43	159.72	142.89
0	0	0	8.7465	2.5954	13.822	8.221	12.405	31.737	21.203	11.122	28.442	10.434	17.303	10.434	21.375	8.3002	15.41	14.941	16.978	21.711	0.12755	15.421	21.869	19.365	12.163	11.04	9.7141	10.597	19.892	13.435	21.808	14.682	21.062	11.24	17.062	34.939	22.031	30.472	22.301	27.78	27.553	26.258	26.301	30.279	33.4	28.593	33.375	32.124	21.603
0	0	0	8.7365	7.9033	9.8832	13.839	10.467	12.843	18.869	6.5395	3.3044	7.0006	14.422	22.153	21.266	19.298	18.371	12.856	22.95	20.527	16.132	21.347	23.338	24.105	29.742	34.015	33.623	28.664	44.029	40.536	40.083	45.342	44.386	45.332	37.467	43.576	44.231	51.638	49.806	52.559	49.551	47.633	55.101	56.906	61.132	58.199	61.956	64.15	57.404
0	0	0	11.041	16.319	14.77	25.871	23.431	20.201	22.004	16.437	18.468	24.048	19.407	15.258	14.827	19.118	28.862	35.648	33.256	41.482	60.904	64.691	56.996	54.2	53.437	52.494	63.434	87.469	77.199	60.773	53.847	57.098	61.649	53.916	55.327	54.454	58.705	70.079	66.01	66.101	65.352	74.46	82.88	73.873	72.821	71.494	78.528	72.354	76.242
0	0	0	1.6324	11.047	11.262	16.688	15.895	23.981	30.003	19.226	15.757	19.292	27.052	27.537	35.92	48.813	56.734	67.417	84.999	93.463	115.42	118.83	131.81	141.94	163.22	169.98	186.31	193.61	206.41	214.89	235.84	238.44	261.25	251.68	268.75	285.94	280.42	305.25	287.68	305.69	296.33	317.44	310.94	320.45	322.64	322.26	312.24	322.49	334.91
0	0	0	3.48	6.8304	8.3196	19.421	13.719	29.435	30.264	26.118	15.954	24.887	24.139	20.437	29.382	39.663	31.267	34.003	46.741	46.481	49.952	51.703	47.47	52.59	54.455	72.745	78.195	56.232	71.66	50.741	46.457	47.124	52.135	72.173	80.074	55.988	75.778	44.88	45.926	41.258	45.977	65.186	63.613	60.895	49.658	50.759	56.602	52.496	60.442
0	0	0	13.866	10.14	8.7629	28.526	22.716	30.596	22.457	28.649	22.888	23.669	26.193	0	13.662	22.602	6.4993	10.103	7.6372	0	1.9587	10.763	5.9497	0	1.6686	8.4521	9.5631	19.105	32.81	42.726	58.281	83.004	80.144	111.55	102.84	122.65	125.52	158.04	157.58	178.03	187.03	192.58	201.55	211.16	201.57	215.43	191.98	207.92	212.86
0	0	0	7.2867	10.497	12.484	28.368	19.527	19.334	25.659	20.339	20.003	24.657	25.862	28.325	28.263	27.182	20.653	23.797	26.081	32.095	20.518	25.287	31.691	29.068	31.847	36.625	32.795	27.174	40.641	44.815	49.298	51.204	58.468	55.517	53.603	58.41	55.272	68.088	68.343	71.755	70.048	68.009	61.574	69.864	81.077	89.549	83.423	80.294	43.565
0	0	0	0	4.7801	5.8379	18.363	15.925	23.818	31.585	28.179	31.243	30.648	38.548	35.125	44.541	51.816	51.481	50.75	59.385	62.661	73.929	81.55	97.301	116.96	133.54	146.91	165.68	162.71	179.35	203.57	213.63	219.26	250.69	236.81	253.68	259.7	278.86	270.57	282.06	279.01	277.04	335.14	341.42	345.63	343.96	372.94	385.11	390.83	399.77
0	0	0.12398	1.2735	0.89761	10.15	6.9463	14.38	18.44	18.594	21.243	26.319	24.867	24.198	24.19	35.479	27.085	34.444	35.982	37.91	41.756	33.819	42.726	50.664	40.611	35.438	35.75	46.292	44.558	52.096	51.942	54.26	48.382	47.001	54.149	45.275	66.144	50.282	61.332	53.423	56.371	61.443	63.441	56.399	60.354	66.213	52.727	57.546	57.568	55.128
0	0	2.7415	0.18239	8.6243	0	12.144	17.177	24.035	15.748	19.627	13.508	21.102	27.275	23.144	23.921	17.651	28.241	18.482	18.584	19.725	27.065	18.677	9.4137	15.773	18.255	34.346	33.058	50.934	52.742	56.169	71.772	76.803	84.697	78.961	95.869	105.49	105.95	123.65	134.23	137.85	140.07	135.41	150.65	150.97	145.87	146.5	152.52	147.91	165.66
0	0	0	24.256	18.86	5.4588	12.221	9.3046	17.745	30.46	33.761	26.236	28.999	48.289	61.519	73.389	85.641	90.723	101.04	102.9	114.51	119.82	118.07	133.49	137.62	141.26	140.36	153.11	159.68	164.19	183.11	183.12	224.73	231.14	249.73	287.64	302.99	337.76	352.71	374.05	386	397.26	422.46	447.71	479.64	492.64	496.52	530.9	537.85	549.88
0	0	0	6.283	7.6184	18.579	17.245	18.829	34.084	32.695	33.184	44.248	18.229	30.402	49.679	55.914	76.047	73.294	59.6	73.346	86.601	79.806	93.463	90.359	85.208	92.147	106.07	107.62	112.45	99.485	97.6	87.966	94.112	98.653	105.5	103.21	97.376	75.271	95.901	94.614	99.452	104.97	104.84	101.32	104.88	109.9	102.98	98.088	101.1	106.34
0	0	0	15.57	9.9695	11.229	12.332	21.039	23.039	21.741	19.056	29.834	37.044	37.454	29.153	44.742	42.461	55.819	58.28	56.536	66.816	84.562	93.292	88.457	80.832	88.494	86.702	108.85	108.44	117.08	128.23	136.84	151.79	156.53	173.21	153.76	169.67	187.06	202.84	205.18	215.76	227.65	217.59	221.54	227.31	232.71	226.31	240.69	244.93	241.44
0	0	0	8.2131	20.55	18.386	30.425	30.526	38.903	44.464	53.205	47.101	60.624	69.908	90.261	100.6	125.27	109.92	136.55	138.83	149.65	157.33	167.88	159.58	176.48	180.13	179.11	210.35	203.12	201.24	216.79	220.98	226.19	232.01	226.85	223.33	236.27	216.73	235.32	240.37	251.07	266.62	265.51	272.33	269.54	299.4	280.59	280.8	303.09	291.45
0	3.3055	0	2.2179	1.8706	3.3102	3.7374	7.2715	9.0743	1.343	1.416	0.023074	0	5.9123	4.3451	15.92	17.389	11.277	15.222	15.578	0.070337	0	0	0	0	0	0	5.0076	0	0	0	0	0	0	0	0	0	0	0	0	0	0	0	0	0	0	0	0	0	0
0	0	0	5.3517	17.847	16.251	19.491	25.066	27.799	29.357	29.434	27.527	40.412	40.027	40.293	45.239	37.699	37.884	36.855	50.331	54.278	52.455	44.89	49.506	51.142	45.068	43.786	49.188	40.807	52.472	54.9	61.599	52.235	56.684	54.184	51.477	58.302	56.937	63.042	67.962	64.585	71.01	61.491	60.78	76.482	71.957	79.73	83.447	77.14	62.539
0	0	0	14.505	14.131	21.945	30.06	27.092	21.673	25.346	19.921	22.699	30.303	27.396	22.016	36.864	30.066	30.876	37.513	40.15	43.159	39.423	37.792	27.09	26.872	30.316	35.233	49.353	50.53	38.725	35.815	44.625	43.653	37.354	37.393	28.778	39.456	24.759	28.967	24.543	26.948	18.88	25.428	31.394	22.944	31.746	23.283	24.484	33.818	34.374
0	0	0	8.9406	12.716	12.324	25.082	27.444	33.673	35.623	30.915	36.381	40.828	32.36	55.244	49.429	55.33	63.018	86.38	91.627	103.89	94.183	93.736	106.02	114.08	121.82	166.59	155.81	129.88	141.71	127.99	145.06	146.14	131.99	150.93	138.09	164.28	157.99	165.94	181.84	157.15	164.09	216.73	241.94	228.05	199.73	174.76	169.53	169.98	191.01
0	0	1.5704	6.3337	14.82	0	14.211	20.357	20.085	17.953	22.683	19.321	26.352	24.264	36.177	37.173	38.905	41.41	37.295	47.097	49.596	45.158	38.292	45.491	44.347	57.158	57.94	69.469	84.26	108.82	144.34	173.99	210.28	246.21	277.78	273.01	333.31	365.38	398.9	439.9	475.39	468.45	456.98	552.21	532.43	554.67	535.73	550.35	545.25	549.33
0	0	0	17.18	8.0322	10.813	19.247	32.167	32.045	18.116	29.309	29.721	29.866	31.297	33.224	35.825	37.585	38.131	41.997	34.953	50.161	52.56	57.631	55.46	53.138	58.843	51.937	59.758	60.991	59.524	39.06	40.617	42.421	47.665	43.224	38.557	36.633	34.581	49.582	44.696	43.701	40.246	45.418	51.663	52.639	42.32	40.481	49.119	51.673	48.322
0	0	0	9.9094	19.472	1.838	16.399	13.221	13.136	14.786	14.835	6.6804	9.2345	2.2391	12.965	9.1043	11.947	12.533	26.089	22.823	27.205	26.572	29.318	32.239	30.804	38.724	39.255	36.526	39.408	41.692	42.286	43.437	54.274	44.258	36.348	39.381	35.459	50.094	46.318	48.39	39.058	43.868	59.337	63.89	62.975	63.719	57.489	70.818	69.429	85.699
0	0.97419	0	16.411	2.2604	8.1786	11.176	16.987	17.16	10.818	17.124	0	9.7554	11.029	11.801	13.385	33.365	19.285	20.2	21.934	32.353	26.178	19.839	17.02	13.993	31.951	25.763	21.089	18.792	15.661	24.281	39.759	37.735	31.311	44.474	21.722	26.429	21.569	22.262	21.203	26.381	24.334	17.139	15.117	12.05	0.77406	0	0	0	0
0	0	0	0	1.2435	0	11.335	20.544	23.169	23.548	24.802	20.782	30.98	29.787	41.859	52.735	75.542	88.683	120.95	145.56	178.8	194.47	225.5	261.94	277	293.61	307.51	320.68	327.04	343.26	338.91	387.96	383.82	410.5	430.31	421.95	443.43	438.82	398.36	410.59	424.38	418.46	420.73	419.92	415.39	420.72	419.7	401.64	405.94	407.44
0	0	0	6.0774	10.417	19.005	11.051	20.131	19.302	20.213	23.756	25.989	32.506	31.84	33.648	32.484	38.187	30.386	40.622	28.417	20.803	39.725	29.005	32.087	37.425	46.591	34.603	55.62	57.88	48.122	42.419	52.653	43.521	81.749	86.031	112.65	132.68	153.79	160.12	176.46	191.31	217.49	182.72	208.28	184.33	213.49	210.99	222.29	220.37	252.19
0	0	0	15.348	6.8187	12.606	23.746	14.041	15.287	17.115	11.962	3.6292	20.423	26.295	35.678	59.05	92.729	107.86	142.1	193.3	222.7	241.5	270.61	272.78	309.25	314.89	337.63	346.39	355.05	366.22	377.2	370.2	386.16	392.51	396.47	391.85	407.78	385.51	391.52	392.76	402.46	400.35	401.33	403.7	405.8	410.26	298.81	314.4	350.99	342.17
0	0.70979	0	8.4657	5.2911	14.15	1.2045	15.069	8.6518	13.675	11.453	15.378	29.599	43.038	49.312	60.22	59.833	69.049	70.103	70.811	69.642	78.119	80.097	83.923	81.297	97.888	101.54	108.89	98.649	84.376	97.801	92.116	89.262	101.27	92.669	104.48	106.8	90.637	89.295	94.666	91.82	110.91	112.02	101.74	115.66	111.02	117.61	134.82	134.8	136.31
0	0	0	0.49246	6.5005	7.3499	18.885	10.901	24.658	19.231	19.43	19.829	14.623	21.186	23.021	28.936	24.424	27.187	29.679	30.412	33.428	38.066	33.989	42.747	47.827	46.115	23.755	28.12	25.891	26.641	35.466	31.667	34.57	35.163	29.581	39.11	37.25	36.8	34.735	26.849	31.796	31.142	38.048	34.612	36.873	27.881	34.029	30.719	34.948	44.375
0	0	0	9.3926	7.9136	24.786	3.8308	15.384	21.087	22.784	33.053	35.972	34.361	33.809	45.31	31.882	45.725	45.269	41.815	47.5	51.573	53.168	57.713	62.48	59.206	61.867	55.162	58.814	73.978	80.338	82.975	88.356	99.762	134.76	150.86	168.36	188.56	226.07	244.86	290.96	302.63	333.94	377.36	383.76	409.99	451.27	460.4	486.97	493.55	523.13
0	0	0.29827	5.5018	22.673	21.258	40.006	28.879	21.479	33.489	38.009	28.934	33.813	34.932	41.878	38.423	45.207	43.223	45.797	36.912	24.007	9.8486	9.2464	16.293	11.473	19.316	11.378	15.31	4.9823	23.33	21.197	16.576	15.138	23.681	18.942	12.295	24.044	16.997	25.131	26.357	25.623	35.075	28.011	25.292	37.166	43.347	55.435	59.709	61.334	69.479
0	0	0	3.3696	0	12.072	22.81	12.733	27.586	21.326	21.339	21.527	12.043	13.653	0	19.806	0.33095	0	8.6194	0.52565	0	9.6828	19.054	0	3.1856	4.229	3.0697	9.823	16.918	12.309	0	21.279	18.463	23.103	22.95	26.26	36.894	25.935	35.378	34.235	31.115	28.204	29.211	32.693	27.225	25.656	14.371	14.636	14.475	13.707
0	0	0	9.3955	11.419	5.6011	4.1347	11.845	7.2997	1.8163	3.4383	1.1309	0	0	8.6668	15.726	28.224	21.112	16.852	14.734	22.706	7.4613	20.529	15.13	24.838	32.532	26.407	41.571	24.042	19.988	34.083	33.233	23.506	30.181	20.834	34.174	35.315	43.602	37.582	33.132	42.092	46.587	48.919	56.836	59.994	68.188	71.319	66.53	65.362	59.16
0	0.46567	0	13.771	13.617	2.9606	0	0	0.17116	0	0	0	0	0	0	0	0	0	0	0	0	0	0	0	0	0	0	0	0	0	0	0	0	0	0	0	0	0	0	0	0	0	0	0	0	0	0	0	0	0
0	0	0	5.9847	4.6492	10.532	23.112	10.767	20.602	37.845	29.571	27.8	23.334	28.534	32.419	30.822	44.788	28.149	27.692	30.652	39.239	181.05	192.46	222.09	245.5	269.1	306.34	315.91	342.95	346.26	356.85	376.15	394.52	406.33	435.53	438.44	448.95	541.56	568.18	573.56	599.46	636.3	621.92	642.08	679.12	710.27	717.73	744.95	763.92	792.79
0	0	0.93738	0	0	23.747	38.717	47.553	46.771	59.207	50.058	51.946	58.506	53.021	63.419	71.159	74.668	73.868	80.775	84.945	86.362	84.947	90.011	86.112	81.383	87.507	91.88	79.597	89.358	79.008	78.919	86.798	94.284	93.491	81.173	74.51	77.762	90.127	96.546	98.311	94.959	94.78	103.41	115.71	114.01	100.32	93.917	102.37	90.139	109.27
0	0	0	7.8184	11.609	8.1922	12.308	13.345	11.387	18.191	13.429	5.7755	11.906	3.6238	10.817	11.616	25.681	23.467	37.914	38.329	44.899	45.783	49.406	51.584	57.086	64.058	57.997	59.858	42.581	65.642	66.686	65.483	78.463	68.233	65.054	57.792	64.118	67.475	69.261	64.55	61.751	63.565	68.996	71.535	68.129	63.031	58.736	60.1	62.415	72.045
0	0	0	8.9381	18.141	2.0901	20.875	27.648	48.546	52.15	76.588	103.47	97.571	106.83	126.93	170.25	206.16	233.68	244.87	273.33	265.16	272.94	298.25	261.18	285.49	301.25	287.47	289.16	262.39	275.31	280.6	284.28	286.93	305.88	304.89	324.08	335.67	338.85	341.8	326.09	315.61	320.62	326.4	334.59	322.65	330.21	330.32	316.45	322.63	320.44
0	0	0	3.5082	10.618	23.942	27.607	25.608	33.691	49.802	66.466	20.16	5.6818	10.127	10.378	12.995	46.628	18.74	32.179	34.897	46.016	69.565	74.189	42.495	42.459	45.044	49.505	62.275	90.653	49.693	58.795	58.552	47.043	53.174	57.824	51.04	52.949	51.961	54.982	51.945	52.7	66.214	64.636	66.071	61.307	59.512	56.765	52.739	51.852	60.364
0	0	0	7.9534	11.125	4.9274	12.838	8.798	13.181	16.679	26.191	14.722	23.546	17.09	21.04	37.705	28.746	28.227	29.719	24.642	47.568	58.326	55.96	56.487	68.732	60.697	67.421	96.615	106.05	131.97	130.83	143.19	174.67	197.85	189.07	201.88	208.42	234.11	242.44	246.73	263.48	266.06	281.02	300.4	269.26	282.96	281.78	288.91	296.25	302.37
0	3.3135	0	0	5.2045	4.2148	1.8128	0	1.4037	0.97431	0	0	0	3.3125	0	0	0	0	0	0	0	0	0	0	0	0	0	0	0	0	0	0	0	0	0	0	0	0	0	0	0	0	0	5.4866	14.552	19.433	23.686	29.653	37.652	33.455
0	0	0	23.291	17.723	17.154	13.149	22.364	15.176	17.169	24.504	13.13	22.287	24.24	13.161	9.1898	8.9082	24.572	38.558	41.473	38.155	46.948	51.554	55.619	57.554	40.724	52.278	60.593	57.451	61.543	45.861	35.462	31.619	39.471	36.105	42.235	20.061	36.002	39.35	40.321	44.849	46.735	44.101	54.168	43.182	41.204	40.195	41.501	44.015	48.918
0	0	0	3.038	3.337	15.847	18.306	29.2	26.612	21.977	23.658	20.265	32.764	19.888	22.653	28.066	31.433	25.626	26.706	29.674	36.127	25.338	35.899	46.751	48.512	51.089	62.323	59.063	63.462	73.357	81.332	96.244	105.68	108.2	130.69	109.91	105.52	102.39	115.68	118.39	111.89	109.91	115.13	116.34	122.55	109.23	102.52	88.168	95.885	88.819
0	0	0	7.0866	5.2716	2.4553	8.9241	17.289	17.556	22.468	15.846	11.131	26.261	35.158	24.632	39.094	30.482	22.574	26.273	28.982	31.127	33.127	38.724	37.62	19.125	29.543	28.421	48.946	53.737	58.636	61.205	66.055	83.853	53.721	53.558	71.897	66.121	69.443	89.472	98.16	108.58	110.76	117.49	115.74	121.23	121.21	130.78	124.96	138.17	131
0	0	0	5.1871	0	7.1056	11.876	10.613	12.501	8.8018	16.357	4.0499	5.5552	18.937	9.7398	28.094	28.74	22.457	19.424	15.286	15.534	24.386	29.352	15.279	3.9103	0	0	14.23	15.17	16.036	14.893	11.432	8.8136	12.491	12.435	10.656	9.0371	12.331	18.38	20.418	11.512	17.609	13.416	19.102	8.5645	20.866	23.871	16.614	24.618	29.378
0	0	0	6.5521	5.4622	14.16	15.356	12.779	19.506	41.03	19.615	17.877	17.365	18.137	22.127	27.467	39.81	34.747	36.1	37.572	52.099	44.075	50.763	43.693	37.69	42.759	52.045	57.338	58.009	49.935	60.811	47.537	54.984	57.108	67.45	61.452	76.32	53.641	60.191	58.004	61.699	71.296	67.733	66.003	59.429	71.689	64.063	61.167	60.672	61.621
0	0	0.50134	4.8015	19.312	25.239	1.4695	6.3567	0.99608	11.414	0	5.962	20.143	0	0	0	14.847	0	0	0	26.949	33.111	24.431	23.485	18.016	21.289	15.356	18.198	23.175	13.752	26.93	17.035	32.053	35.067	19.61	25.795	16.448	25.238	22.163	35.753	29.213	28.203	24.352	27.635	29.259	32.301	28.804	22.461	18.28	11.936
0	0	0	0	6.5898	19.364	32.947	19.372	38.265	41.755	45.922	48.821	54.579	68.938	54.219	100.16	116.49	134.82	119.55	102.79	84.45	92.824	84.81	98.324	104.06	110.97	108.88	114.73	113.83	110.12	119.47	122.77	126.77	142.99	121.77	141.82	128.16	140.83	136	130.44	136.53	129.12	131.6	139.13	131.8	130.54	123.77	115.99	126.49	127.74
0	0	0	0.483	5.177	18.358	7.4998	12.616	17.294	12.709	11.814	12.91	21.721	18.258	21.351	3.3707	24.52	21.479	18.952	26.744	33.388	30.627	31.221	24.752	33.771	36.008	41.345	41.687	30.756	38.697	32.876	35.881	43.074	44.081	44.145	45.919	52.226	63.019	72.645	72.267	67.588	79.696	81.699	72.517	74.845	74.813	76.191	80.334	83.821	77.686
0	0	0	10.462	10.226	4.1719	16.933	24.599	25.605	12.218	27.509	16.71	27.912	20.204	22.407	30.199	39.137	40.204	55.461	63.255	62.245	77.487	74.75	78.829	80.228	96.949	56.551	111.22	108.73	113.27	126.73	149.95	167.77	183.88	203.23	201.59	215.78	226.85	249.87	261.7	262.94	290.61	273.87	286.25	280.17	321.05	317.69	319.98	323.13	333.15
0	0	0	9.2554	16.186	15.459	22.89	22.385	33.31	38.763	34.999	31.556	36.385	33.545	37.798	50.31	44.671	53.325	59.979	50.758	61.061	56.999	55.845	48.118	50.272	59.497	47.153	40.365	63.752	71.488	72.188	69.201	61.579	61.511	58.486	50.137	53.346	63.244	64.724	59.114	51.013	57.019	54.461	62.202	60.486	47.341	50.587	51.735	58.145	58.371
0	0	0	6.8003	11.207	6.4724	17.466	33.007	33.85	31.373	43.959	36.449	53.061	50.265	61.73	69.882	80.54	77.368	90.281	95.484	108.61	111.35	98.153	98.645	109.97	122.49	105.52	121.95	120.75	127.88	120.21	134.73	135.91	131.91	151.01	131.1	135.9	133.82	141.61	152.64	150.13	147.71	144.94	148.94	149.13	136.64	129.39	132.62	140.88	132.28
0	0	0	0	13.562	17.077	21.906	22.676	26.109	22.751	22.84	36.977	29.58	35.79	27.398	42.435	41.36	47.873	55.599	47.327	62.599	74.848	78.438	82.523	86.779	88.538	88.907	99.201	101.79	114.27	109.84	100.37	103.13	108.19	104.08	105.34	102.67	94.044	108.08	112.62	114.63	111.01	114.26	124.47	121.63	118.77	124.97	125.55	121.66	121.51
0	0	0	0.68912	3.2935	21.919	11.484	12.414	8.9991	11.888	13.209	5.7265	0	16.763	16.142	19.179	20.991	14.96	20.618	22.328	14.461	12.667	12.201	9.0567	21.098	18.197	24.581	24.713	18.63	15.922	25.852	18.644	16.277	18.892	15.801	23.517	19.041	18.119	19.794	13.673	23.905	12.12	14.806	16.537	6.9628	19.586	11.591	16.428	14.895	0
0	0	0	6.6121	9.8823	9.4879	27.311	0	0	2.8569	4.3657	20.244	19.99	0	11.898	8.1605	21.538	43.463	45.071	35.519	45.904	46.465	41.335	54.32	50.833	59.185	55.891	48.981	48.877	67.028	61.97	71.826	75.724	65.424	65.052	63.14	64.219	70.535	78.784	78.574	70.735	79.936	69.199	67.474	75.166	63.98	54.415	66.124	57.424	71.184
0	1.0859	0	2.8295	4.7002	8.9791	12.134	20.708	45.873	68.947	83.432	101.04	119.57	150.79	100.57	180.54	178.15	201.27	208.89	230.61	269.38	251.12	265.91	265.47	283.98	292.51	299.87	311.75	322.63	290.24	298.3	315.11	312.74	341.39	331.13	321.3	324.84	334.41	321.53	323.04	328.63	321.98	341.2	330.45	322.44	325.87	316.74	332.57	327.95	314.16
0	0	0	16.32	4.8226	7.8293	15.186	9.7982	17.986	26.658	29.143	23.807	10.17	20.574	24.329	22.18	40.04	26.144	34.266	28.04	42.972	34.757	35.24	33.185	23.544	29.254	38.794	44.984	51.877	45.511	61.945	54.964	67.883	68.823	76.123	73.588	91.217	69.932	87.277	99.647	112.05	144.49	147.75	162.05	156.9	154.47	162.49	170.32	183.19	197.7
0	0	0	0	6.0878	11.472	21.144	15.971	23.151	20.989	21.398	19.984	19.042	32.77	17.17	22.228	30.451	36.489	34.548	31.849	29.369	43.093	37.976	38.427	38.866	46.974	42.078	40.265	33.592	36.206	41.705	37.87	35.099	38.403	28.604	62.185	53.463	58.958	53.225	55.641	57.88	59.348	63.695	66.884	63.351	60.354	34.231	39.394	44.856	43.232
0	0	0	3.6801	14.196	17.306	31.831	43.361	46.301	47.911	62.309	62.446	57.869	68.108	48.365	57.85	52.272	70.436	60.165	50.988	60.223	82.189	86.76	65.963	66.968	60.541	59.969	71.76	77.752	82.884	100.21	108.83	111.2	95.741	93.01	110.72	115.39	104.39	129.62	141.14	128.12	144.21	147.15	149.24	151.14	156.96	147.94	147.16	155.8	148.8
0	3.3296	0	5.2852	0	0	3.3295	20.813	13.063	17.628	17.259	4.8061	12.491	15.384	21.803	19.405	27.695	31.834	41.73	45.569	55.441	46.351	52.243	50.093	56.438	59.676	62.387	60.16	41.996	50.006	52.603	55.426	56.233	54.311	70.623	52.989	60.922	57.667	60.705	64.883	65.254	67.539	66.866	66.864	66.246	50.893	54.099	42.253	43.393	38.241
0	0	0	12.284	12.083	6.1645	14.555	7.075	10.936	21.756	15.964	7.8085	0	0	0.099373	3.888	8.7008	0	0	0	11.937	5.0704	4.0943	5.98	0	2.8431	0.8063	14.073	11.551	4.4684	11.751	7.8156	15.078	9.8868	25.104	14.924	17.565	9.4471	18.335	18.26	26.271	28.863	22.571	17.425	20.8	28.578	16.72	17.383	18.68	21.343
0	0	0	4.9913	14.449	4.5659	10.793	14.05	14.729	12.113	20.121	21.435	15.203	11.976	20.625	28.721	22.544	20.482	25.831	33.959	29.411	33.424	29.768	40.221	44.167	48.125	45.166	49.971	51.138	61.537	66.82	72.373	76.872	82.101	93.886	95.707	113.85	124.61	126.95	128.43	138.99	128.31	141.48	145.54	157.51	165.23	175.01	170.34	191.32	176.6
0	0	0	25.809	1.0366	16.012	15.009	13.108	15.864	11.42	23.416	16.835	16.57	14.22	15.571	12.359	18.461	21.818	23.681	24.634	20.323	16.717	18.517	20.536	31.326	31.553	42.317	38.308	47.062	55.462	65.275	65.911	66.152	68.252	63.942	66.169	73.296	83.955	81.883	78.064	88.304	104.15	99.831	108.27	99.415	101.33	89.801	91.314	87.098	94.53
0	0	0	11.654	15.746	14.489	26.412	22.201	22.501	22.801	16.035	33.083	27.676	31.605	36.774	39.732	40.651	37.203	32.387	26.004	33.384	30.262	14.953	32.187	9.9384	22.599	32.046	26.683	18.659	32.555	24.679	17.255	26.739	25.766	20.036	16.354	21.231	22.715	36.654	38.341	29.394	33.885	22.873	26.752	28.281	32.354	30.841	28.084	27.088	23.257
0	0	0	11.822	15.199	11.161	21.154	18.672	15.612	19.458	11.136	12.516	17.591	21.601	14.606	20.292	14.092	18.599	7.632	0.68097	12.567	9.4134	9.5453	5.0681	0	0	3.175	15.501	11.516	4.2609	2.7474	7.6754	6.7062	14.95	12.515	4.8554	9.4496	0	11.114	5.4236	21.516	15.986	13.596	15.093	17.471	21.464	22.074	21.724	22.431	8.837
0	0	0	7.2061	4.2305	4.6672	17.421	18.695	19.901	15.424	15.115	15.61	19.165	23.9	23.671	28.705	31.118	38.47	40.355	37.588	52.472	52.547	49.486	46.986	44.524	48.671	42.745	48.191	51.961	57.807	57.121	60.525	69.976	64.522	39.9	33.72	33.503	39.526	43.581	43.189	41.683	47.536	46.829	50.923	54.817	40.191	41.537	47.497	50.685	61.34
0	0	0	0	0	10.524	5.3589	11.125	5.3872	10.196	13.796	12.291	30.397	37.77	38.913	48.393	58.16	60.149	73.678	74.243	80.683	77.966	78.402	89.871	89.674	97.766	95.541	97.759	93.513	100.5	104.81	112.3	112.04	113.03	120.98	104.11	122.97	117.36	135.5	145.76	156.49	160.59	173.56	178.06	188.01	207.05	157.21	171.54	179.5	177.7
0	0	0	9.7833	11.472	18.108	3.9235	6.828	10.757	16.969	20.439	23.344	12.717	14.623	22.323	24.907	36.624	35.762	16.38	15.297	4.9938	30.592	19.089	17.577	17.004	18.222	12.974	20.609	22.701	24.389	28.763	30.849	37.895	39.611	39.711	43.386	60.788	60.266	62.805	55.328	66.966	69.832	76.264	81.297	75.506	77.955	80.424	85.481	103.49	93.49
0	0	0	16.056	27.849	20.592	17.513	33.165	30.32	32.459	29.116	33.904	31.209	35.283	44.848	27.449	37.179	40.661	27.308	39.802	28.71	42.822	40.257	43.097	49.589	76.125	99.908	147.16	205.3	280.95	362.59	419.3	530.81	650.25	723.94	816.97	893.14	972.77	1083.5	1197.1	1223.7	1330.3	1391.9	1473.8	1579.3	1642.5	1684.6	1705.5	1759.4	1795.2
0	0	0	7.5854	11.537	15.466	13.235	18.918	17.41	14.639	21.808	22.298	0	0.30056	8.2597	39.617	37.174	31.158	34.36	21.012	38.947	34.121	40.024	44.031	51.662	61.577	66.759	74.707	73.86	66.795	88.709	87.972	92.213	101.43	115.45	115	116.97	121.52	128.14	123.97	133.83	133.46	139.68	146.35	141.76	158.29	163.34	135.28	132.47	93.182
0	0	0	0	14.327	19.461	29.006	18.124	25.016	43.607	24.107	36.678	34.575	43.465	54.02	79.648	119.57	126.87	156.23	178.63	216.84	241.71	254.97	277.06	319.23	333.96	335.97	373.14	340.3	403.38	405.81	419.44	408.12	379.46	393.72	450.17	449.6	476.94	478.58	496.84	445.16	490.14	455.65	495.33	441.25	496.77	500.48	517.73	521.14	505.71
0	0	0	5.0343	13.9	19.781	30.636	38.667	43.816	55.102	60.852	62.89	56.917	64.522	78.688	96.903	115.38	124	143.33	150.48	171.98	173.41	180.75	182.43	191.49	215.45	237.84	265.71	284.66	305.59	345.94	370.26	417.99	458.52	488.2	512.65	552.22	543.82	600.88	627.86	637.89	672.91	678.06	691.48	696.77	709.33	690.93	717.87	741.98	755.88
0	0	0	1.2559	0	28.137	26.973	19.329	23.859	22.501	24.866	24.747	28.368	22.38	23.764	22.656	25.312	27.215	36.815	31.092	35.818	36.734	39.999	34.833	42.055	45.73	46.794	50.266	38.777	48.554	38.551	46.571	53.662	76.753	78.348	70.2	38.98	25.965	43.21	30.657	47.482	44.957	49.437	55.786	46.346	43.238	39.682	28.537	27.615	20.935
0	0	0	12.202	0	15.44	23.101	14.555	23.21	25	8.4014	13.496	15.093	4.4229	7.3495	14.479	1.3433	12.961	7.0999	0	2.2766	8.9472	0	0	0	0	0	5.2733	5.188	0	4.7357	0	6.8912	4.0254	0	0	5.6565	7.3974	8.1196	6.9999	13.736	9.7658	14.038	23.601	24.814	24.03	26.841	28.074	34.096	23.492
0	0	0	11.067	13.006	11.827	14.521	27.072	22.024	18.817	31.455	19.046	25.044	24.202	22.302	19.092	33.327	33.643	39.562	40.708	37.253	39.505	34.217	37.429	37.981	42.846	43.315	40.884	7.9488	5.6577	8.3061	15.395	18.06	26.779	34.059	15.594	18.978	17.252	20.131	19.399	13.274	5.6047	2.7081	8.273	13.91	5.5921	0	0	0	0
0	0	0	8.9006	15.967	8.1056	13.445	12.006	8.142	28.548	32.241	46.946	54.932	89.618	131.94	166.35	209.67	235.88	292.11	339.58	386.85	436.52	465.63	502.9	553.58	592.26	655.58	768.2	815.56	855.16	941.84	1026.9	1068.9	1162.4	1189.8	1290.6	1407.7	1459	1500.9	1612	1642.8	1741.4	1855.8	1813.3	1881.1	1940.3	1915.5	1975.4	1947.6	1978
0	0	0	8.3866	14.268	35.632	33.294	61.201	85.054	91.481	109.96	109.68	117.02	115.89	110.79	126.51	98.972	119.81	120.81	121.36	122.43	124.94	141.04	130.62	129.43	135.85	140.21	143.42	146.1	155.07	161.19	176.52	176.46	167.47	169.7	179.53	191.17	176.47	186.44	170.32	169.01	180.02	184.85	178.81	181.95	170.59	160.85	169.84	170.84	165.19
0	0	0	4.7852	15.611	20.301	19.837	27.262	24.842	28.2	28.589	41.613	38.065	42.436	38.623	46.672	52.158	48.95	38.27	45.502	43.484	55.697	45.487	55.267	58.753	59.706	57.649	60.716	52.441	50.08	46.612	49.797	50.25	51.333	45.222	43.836	57.096	55.196	52.444	46.123	49.301	46.603	50.07	55.386	52.666	45.563	45.279	35.538	43.646	35.125
0	0	0	9.0359	8.8607	9.4743	22.47	12.905	19.973	25.255	18.842	20.774	23.285	27.027	34.871	29.286	21.356	19.244	13.003	19.438	19.827	10.214	4.4499	9.4434	6.2146	16.415	12.168	7.1919	5.3829	17.95	9.3776	16.008	21.983	17.793	18.102	11.242	14.224	12.62	19.245	22.841	18.303	20.794	13.508	9.7287	17.014	23.605	23.88	25.233	25.634	14.556
0	0	0	4.2195	0.20227	10.007	18.337	8.6911	0	13.842	3.6297	0	0	0	0	0	0	0	0	0	0	0	0	0	0	0	0	0	0	0	0	0	0	0	0	0	0	0	0	0	0	0	0	0	0	0	0	0	0	0
0	0	0	0.70197	16.771	3.0731	5.7902	6.9105	0	0	8.2158	2.5044	0.83323	3.7139	0	2.8383	0	2.7259	0	7.4064	9.0005	8.943	9.6891	6.1096	13.325	12.506	20.218	20.569	30.14	23.369	15.432	20.639	23.704	24.675	16.822	23.411	30.343	28.751	37.24	34.686	34.197	47.442	35.781	49.802	40.893	50.419	37.729	43.155	45.642	58.99
0	0	0	2.3457	8.3147	20.551	20.657	23.125	33.986	38.619	36.29	31.777	36.169	50.35	62.217	74.227	84.77	96.502	119.71	113.99	155.32	153.53	173.82	154.74	151.63	153.68	170.7	179.11	186.07	184.81	195.46	179.11	179.55	178.33	164.86	177.94	171.42	158.43	183.64	184.39	176.35	180.41	187.16	183.31	181.94	191.97	195.61	189.09	198.42	191.98
0	0	0	3.4049	6.2094	13.788	13.599	30.596	22.887	19.052	18.074	14.63	27.143	23.872	20.1	18.126	25.532	20.196	23.394	30.074	22.639	23.791	20.505	23.064	27.823	39.614	37.583	39.054	29.808	36.747	34.206	33.539	41.069	42.347	42.222	31.463	38.275	45.563	50.397	51.045	43.261	48.594	43.113	41.665	40.64	36.351	37.996	49.495	45.278	43.582
0	0	0	6.3428	9.5885	14.411	17.781	18.933	24.104	27.422	33.208	38.307	34.25	27.27	35.03	43.002	43.421	51.466	57.23	66.079	68.519	81.426	77.981	88.192	103.81	99.934	111.65	104.23	115.67	108.06	124.6	124.73	130.98	132.35	129.68	126.79	135.72	136.99	133.11	145.72	139.21	146.38	144.48	150.64	146.72	150.08	151.24	145.61	155.17	143.31
0	0	0	6.9228	17.525	10.202	18.429	19.329	28.906	32.748	41.798	48.566	55.483	65.222	63.475	87.953	89.894	83.778	80.919	82.396	86.939	91.582	80.016	103.62	102.84	103.73	110.16	108.15	110.05	136.42	129.02	135.96	145.2	181.2	155.54	179.99	197.7	216.63	243.91	254.04	294.7	326.52	379.16	422.78	462.72	495.55	530.74	552	572.84	617.93
0	0.45383	0	8.7502	19.031	2.7005	0	0	0	0	0	0	0	0	0	0	0	0	0	0	0	0	0	0	0	0	0	0	0	0	0	0	0	0	0	0	0	0	0	0	0	0	0	0	0	0	0	0	0	0
0	0	0	0.19932	1.3767	18.871	13.272	23.043	20.198	16.056	18.709	15.397	17.891	19.194	21.765	6.7931	26.792	13.49	13.516	16.248	27.605	25.258	29.563	28.335	37.653	41.433	41.825	48.461	41.566	55.899	50.151	53.085	59.086	60.713	63.408	60.793	64.941	69.667	75.287	76.482	74.14	82.013	89.806	88.708	80.722	78.921	74.352	80.436	76.968	75.439
0	0	0	7.0729	7.062	13.276	17.413	1.8707	12.579	14.061	0	2.5939	0	0	0	0	0	0	0	0	0	0	0	0	0	4.099	23.016	72.326	112.58	157.04	311.32	311.47	319.97	377.84	568.22	638.06	769.11	840.1	874.59	955.59	1084.9	1183.6	1258.1	1353.5	1370.3	1428.9	1522.6	1514	1614.1	1651.5
0	0	0	14.983	13.262	6.31	12.918	18.168	19.73	30.282	23.796	8.5583	22.358	11.188	17.169	13.732	0.97471	19.275	14.497	17.969	9.9977	17.278	14.199	10.895	12.393	22.877	22.798	29.329	28.834	31.803	18.249	19.095	18.648	18.278	9.3633	14.455	21.21	11.281	17.636	18.383	25.425	27.179	13.677	25.674	19.748	24.902	13.927	18.776	18.689	26.575
0	0	0	0	6.5043	4.7719	14.669	14.234	25.309	15.77	21.571	18.887	19.795	27.687	25.656	26.976	29.354	25.734	27.955	21.691	23.526	24.828	25.29	30.38	32.398	38.175	27.626	38.16	30.798	22.281	46.125	16.682	22.624	29.622	19.576	21.546	20.146	19.404	20.337	16.924	24.875	17.656	15.907	19.097	20.951	18.254	18.248	21.264	22.48	28.238
0	0	0	9.44	10.07	8.7301	9.7078	15.479	13.002	9.3832	12.787	3.1235	0	9.8991	10.504	21.039	16.569	20.612	20.036	30.41	38.16	32.917	34.672	46.036	49.387	69.913	75.095	101.37	106.79	96.664	111.48	107.82	127.43	135.93	153.74	167.53	122.95	78.409	81.873	95.055	113.31	118.85	128.92	149.78	171.8	174.72	203.41	193.88	230.45	231.99
0	0	0	6.8965	12.336	14.436	5.0066	13.008	15.185	13.036	22.584	17.334	10.409	16.234	0	16.597	7.3309	22.037	23.135	20.592	23.949	16.565	25.148	21.041	17.05	6.4411	4.9644	10.945	15.13	13.222	10.398	13.59	9.8003	14.679	14.174	6.633	19.993	9.1511	17.443	13.589	6.3645	12.683	10.969	10.306	6.5749	13.19	0.61698	4.2693	0	0
0	0	0	0	12.326	41.255	63.106	65.048	118.36	138.71	163.25	174.67	153.76	178.48	189.67	209.9	215.44	208.42	222.07	215.27	250.83	274.71	274.66	248.9	292.93	267.51	274.67	292.87	288.54	309.8	356.52	372.48	366.05	392.87	378.15	402.5	387.67	420.07	413.76	407.75	424.15	409.67	419.85	407.57	422.23	404.37	391.23	394.21	395.96	385.98
0	4.3629	21.039	0	0	8.3404	6.7802	18.992	12.26	15.468	19.355	19.095	19.905	20.486	21.949	28.329	29.241	28.398	20.622	11.453	3.0312	28.99	24.169	27.823	26.233	22.137	27.823	40.646	32.884	41.534	35.759	31.866	40.02	33.978	30.479	48.271	45.845	56.777	58.894	71.946	78.55	95.464	122.52	139.64	147.47	175.92	190.96	200.02	236.04	226.22
0	0	0.05548	9.4703	13.063	14.627	17.186	13.001	26.891	42.525	32.09	32.885	36.254	45.837	48.844	40.76	51.966	42.53	48.846	58.756	64.44	65.886	59.773	56.556	61.869	72.737	81.595	92.724	107.12	92.229	106.12	115.36	116.72	125.01	136.09	143.89	160.21	156.4	183.45	183.56	195.85	207.05	211.92	228.45	226.95	242.1	232.38	235.92	240.21	246.59
0	6.436	6.8385	6.9613	3.7906	0	0	0	0	0.18802	0	0	0	0	0	0	5.5958	0	0	0	0	0	0	0	0	0	0	0	0	0	0	0	0	0	0	0	0	0	0	0	0	0	0	0	0	0	0	0	0	0
0	0	0	6.4783	17.871	22.673	34.457	46.926	50.59	50.377	44.826	50.409	69.757	58.459	66.36	64.472	60.186	66.558	63.921	32.34	31.521	34.281	29.101	26.245	25.014	23.381	28.765	38.016	37.906	30.328	24.999	33.312	29.09	31.781	37.186	24.721	30.795	27.813	29.277	25.495	19.635	22.612	29.67	35.384	42.197	36.306	30.394	25.413	26.481	27.856
0	0	0	0	13.72	15.617	17.62	19.872	18.321	22.188	19.321	28.465	19.583	17.88	17.061	20.202	14.218	7.8196	6.7127	6.8861	2.1518	3.2164	3.5864	0	0	7.3747	3.5222	0.7606	2.442	0	3.6867	0.1413	0	0	0	0	0	4.4949	0	1.2938	9.6033	6.3312	21.115	20.247	30.207	37.888	33.997	27.479	43.723	39.01
0	0	0	0	19.882	20.483	27.765	21.153	17.496	28.01	11.243	16.319	12.909	21.978	15.011	26.487	49.658	45.746	61.612	72.136	96.722	113.74	124.65	158.34	156.99	172.81	182.2	202.27	220.66	232.03	255.06	273.97	308.89	250.26	281.2	265.82	302.71	315.79	310.34	331.31	332.93	324.76	324.01	328.06	316.3	341.84	352.1	331.92	347.46	349.94
0	0	0	3.5215	0	10.409	12.558	18.999	25.505	14.102	16.296	17.829	19.533	24.228	26.59	11.832	21.357	20.05	19.188	21.173	25.089	15.719	18.603	14.95	11.804	16.439	5.8147	3.3342	2.4584	7.821	0	8.4844	6.3752	8.5996	17.989	4.8871	10.669	0.40721	5.7163	0	5.3699	7.5283	4.7436	5.7636	5.3548	0.38582	0	0	0	0
0	0	0	6.5729	0.72978	9.8375	10.276	17.821	23.133	22.401	18.873	17.51	20.565	18.603	15.441	18.915	13.863	21.384	22.927	25.811	20.794	17.25	22.333	21.191	16.937	11.974	10.998	20.165	32.108	35.314	45.267	71.798	86.043	100.41	122.53	124.38	162.57	151.82	191.62	171.51	193.6	204.94	216.2	221.76	225.65	242.64	237.24	234.79	225.76	231.9
0	0.033159	0.25921	19.272	0	10.817	5.2796	11.909	8.5288	8.2335	13.274	13.026	11.174	10.429	18.457	11.593	17.693	18.826	17.814	26.169	21.774	27.554	31.827	29.354	28.3	26.71	23.224	26.443	34.453	37.07	43.449	35.406	32.92	41.553	36.746	37.942	41.246	43.322	40.92	49.551	45.854	41.654	40.618	43.433	48.873	59.673	55.192	50.313	43.828	43.916
0	0	0	9.0154	18.464	25.725	27.838	36.505	36.455	35.631	38.835	27.334	39.922	45.461	48.142	41.925	47.422	39.074	43.435	39.464	47.114	44.477	37.224	37.15	49.921	53.99	47.559	56.884	44.579	55.906	47.462	56.937	45.874	47.822	48.406	41.573	55.517	62.516	54.823	57.943	48.593	63.094	52.864	58.403	52.522	55.662	52.113	67.366	58.275	54.907
0	0	0	27.067	25.605	27.296	43.417	19.423	3.5613	12.711	11.264	17.697	38.047	10.872	41.542	59.636	65.121	71.907	81.903	44.39	91.147	99.405	96.486	87.663	96.766	115.86	137.15	131.88	139.61	151.75	142.07	172.07	163.12	163.88	167.36	178.83	167.67	163.18	165.85	149.31	152.12	143.82	150.57	141.29	136.76	147.98	147.62	141.09	142.93	134.87
0	0	0	12.9	19.149	17.565	35.606	28.856	26.096	42.734	22.104	34.052	30.675	36.157	44.858	62.744	97.157	91.663	107.85	107.73	137.85	143.55	155.77	162.21	176.05	172.92	195.82	209.78	225.47	201.17	211.01	198.66	214.06	229.84	234.69	234.59	247.92	244.16	248.97	259.97	266.85	296.1	296.15	283.41	295.62	296.58	299.66	288.66	308.56	309.71
0	0	0	10.453	14.564	34.443	45.798	53.022	57.121	58.166	69.643	62.734	62.068	70.086	77.61	73.995	74.222	79.877	85.846	94.08	96.156	99.019	87.138	97.333	87.756	95.957	100.52	94.473	103.47	83.301	83.098	73.684	79.527	93.117	88.525	85.252	90.751	71.238	87.737	39.018	41.3	43.762	46.438	38.24	35.793	43.226	30.829	40.067	35.463	37.401
0	0	0	12.357	12.045	14.64	25.714	14.204	27.771	31.674	27.844	0	0	0	0	0	0	0	0	0	0	0	0	0	0	0	0	0	0	0	0	0	0	0	0	0	0	0	0	0	0	0	0	0	0	0	0	0	0	0
0	0	0	0	8.9139	21.357	31.556	41.204	56.651	70.464	77.57	77.105	82.945	98.415	103.75	105.49	116.64	114.66	115.46	122.54	121.56	123.4	123.36	137.95	143.84	148.35	156.59	150.18	167.33	161.06	179.58	185.78	191.81	187.08	194	194.73	204.52	216.61	209.87	213.67	223.37	207.6	207.62	207.04	207.3	205.88	201.48	201.78	202.33	195.41
0	0	0	5.6523	9.5639	16.758	19.066	18.459	28.815	26.177	23.661	20.039	16.745	29.692	33.378	74.44	73.456	120.94	166.26	170.84	206.43	228.4	242.35	255.68	283.79	298.73	310.22	332.15	358.89	368.24	430.58	475.32	361.68	379.83	437.71	377.01	399.97	381.97	401.87	387.56	398.57	400.29	409.34	419.33	416.92	413.71	413.56	400.44	409.31	385.57
0	0	0	4.0566	3.6958	12.408	23.333	27.236	30.875	39.887	39.967	35.24	36.212	46.376	50.831	55.196	66.567	59.763	63.136	58.972	77.628	67.739	68.326	59.604	59.06	65.089	85.414	94.213	105.58	112.99	132.18	136.69	147.64	166.95	188.52	202.16	226.93	224.84	244.07	260.22	266.09	283.31	282.16	284.41	291.54	322.3	315.34	305.91	287.35	296.43
0	0	0	0	6.8257	15.258	9.9297	16.749	11.08	14.33	15.304	15.623	25.849	32.365	34.136	38.904	58.073	56.522	71.001	70.488	93.369	95.063	91.072	95.632	110.23	122.81	135.68	148.34	151.6	177.43	186.33	179.95	191.75	206.7	211.24	227.02	227.4	255.83	264.91	279.24	290.55	298.64	300.2	317.27	321.44	325.79	313.53	329	318.95	323.15
0	0	0	10.626	3.1481	12.145	12.884	6.3372	2.3111	1.0877	0	0	0	0	2.0052	2.5913	0	0	0	0	2.5531	0	0	2.8687	0	12.881	1.6811	3.8342	0	8.2599	9.7038	8.4264	12.388	14.347	12.278	7.9066	11.356	9.2016	19.75	11.366	20.513	25.413	22.096	24.634	35.827	47.024	65.821	69.347	79.93	86.917
0	0	0	3.4154	9.9383	5.2853	0.87575	1.1027	10.76	8.3047	11.598	6.807	13.831	13.372	22.173	34.708	42.796	68.898	106.04	142.85	180.78	221.74	271.75	294.07	315.7	339.88	379.5	413.72	434.56	448.09	443.85	480.63	499.81	515.49	503.29	529.73	543.11	542.32	552.15	562.93	547.67	575.48	584.54	593.22	579.56	570.56	557.91	566.59	549.92	579.42
0	6.7823	0	0	15.247	22.809	0.42265	1.5152	17.126	28.581	21.049	20.722	22.579	25.807	29.448	34.983	20.149	21.582	33.671	29.644	37.614	35.788	36.699	27.955	34.322	37.51	37.61	46.541	49.62	44.969	34.775	32.45	34.086	33.744	18.252	11.834	8.7182	9.1452	17.238	12.993	13.617	12.032	19.979	21.886	13.921	15.181	16.593	16.377	17.622	16.403
0	1.4345	0	0	11.593	14.249	14.689	33.283	24.684	27.21	30.328	37.052	31.205	32.376	28.998	44.866	33.904	17.032	21.823	17.041	22.8	19.563	18.894	8.9905	16.44	17.398	22.476	31.978	43.254	49.508	43.378	59.368	65.935	68.076	75.566	90.755	82.591	103.08	117.22	127.42	140.41	139.66	151.32	150.77	155.53	155.66	159.34	154	167.24	168.24
0	0	2.9946	2.9388	3.7849	7.9244	5.8766	16.315	19.048	19.146	25.076	47.019	63.068	94.701	128.27	140.68	184.43	217.19	241.44	260.25	271.51	309.13	312.34	340.68	376.58	387.73	402.82	405.52	412.39	428.82	445.56	450.46	460.22	430.7	429.15	437.14	460.62	467.46	436.95	452.36	454.82	458.32	480.85	480.82	467.92	470.8	464.64	455.86	481.58	466.04
0	0	0	3.2319	13.203	19.213	17.849	29.939	31.661	39.015	53.172	24.26	26.013	32.089	33.481	39.136	44.944	38.73	39.038	38.651	51.771	46.199	41.95	38.837	37.953	44.797	44.987	42.354	53.83	43.281	44.499	38.873	41.136	36.671	42.467	33.356	39.234	23.025	32.699	34.886	28.174	43.238	35.247	35.995	43.701	49.678	41.841	41.998	40.978	42.274
0	0	0	6.1098	12.146	11.417	10.187	7.6187	15.075	21.07	24.902	19.589	25.369	23.494	28.974	15.012	21.263	17.391	20.016	22.815	20.28	22.364	20.803	24.178	19.721	20.102	14.809	13.412	18.739	13.305	25.413	16.291	18.537	22.567	15.366	24.022	21.729	14.329	15.447	21.544	18.289	18.241	16.972	14.277	19.922	30.311	26.692	19.752	17.455	19.121
0	0	0	0	5.3773	14.455	8.2558	4.3509	12.651	12.109	4.0342	2.1717	0	0	0	0	0	2.6824	9.3522	6.5406	10.112	6.3527	6.4818	13.393	6.3297	1.8676	2.8668	5.8927	9.8072	9.0903	3.4199	12.241	7.7112	5.2601	9.0608	1.9823	29.457	12.51	15.252	11.148	9.105	8.2721	14.732	17.236	12.589	12.678	7.2136	13.968	9.5542	0.91292
0	32.172	0	15.356	32.053	25.322	19.944	2.2779	26.878	28.754	50.758	19.159	24.978	12.536	14.036	26.118	24.54	7.119	4.1884	18.302	31.387	22.963	15.369	9.7934	2.2172	0	0	13.035	10.689	21.911	5.0297	2.9497	3.6768	25.317	4.6122	2.7684	0	0	6.2667	0	4.6784	4.29	16.078	13.251	0	0	0	0	0	0
0	0	0	13.33	19.184	12.78	23.835	14.546	29.625	46.32	63.418	77.964	96.515	145.97	177.26	212.07	238.04	245.85	303.36	293.19	320.03	356.32	376.05	353.1	377.85	389.68	443.93	472.61	448.36	463.9	453.52	481.05	472.22	494.64	468.02	461.27	473.05	469.32	490.67	479.5	490.94	488.32	496.49	473.34	423.48	423.88	438.77	411.74	417.23	413.98
0	0	0	9.174	5.0336	11.629	0	0.20314	12.01	7.7097	13.568	10.972	18.029	9.2565	16.595	7.9502	21.852	19.868	18.233	18.712	23.245	18.249	22.482	17.654	22.878	28.422	29.128	31.584	25.257	25.943	28.497	23.729	32.758	26.151	30.221	23.342	25.323	29.397	34.017	33.723	34.103	49.167	42.739	51.462	53.704	57.644	69.57	85.084	77.212	95.965
0	0	0	12.864	8.5357	19.703	17.39	14.988	17.254	6.4927	0.71404	8.2297	6.6632	2.4073	0	1.7344	2.2238	0	0	0	0	0	0	0	0	0	0	0	0	0	0	0	0	0	0	0	0	0	6.8207	0	0	0	0	0	0	0	0	6.4674	4.5339	10.9
0	0	0.87695	0	3.9324	7.8825	16.833	15.734	24.869	41.548	42.751	41.517	39.812	41.345	63.291	55.674	63.361	59.77	75.735	77.778	77.023	68.86	63.74	66.921	69.387	79.312	75.926	76.601	86.187	98.538	110.09	116.53	138.05	135.18	138.89	142.14	148.89	169.49	179.4	173.67	176.72	190.46	186.84	201.74	199.56	192.9	188.18	200.66	208.12	206.26
0	0	0	0	8.2906	16.822	24.555	24.283	29.116	35.569	34.486	46.632	49.681	57.737	57.382	84.162	81.595	108.27	117.47	121.01	153.59	156.19	153.75	167.04	171.7	184.3	187.36	183.83	200.82	219.19	191.66	181.52	195.38	203.78	211.16	201.17	170.83	190.73	184.77	194	190.1	175.86	195.19	197.74	177.43	190.5	189.84	173.34	175.9	181.83
0	0	0	5.209	10.999	8.4578	17.646	23.222	23.322	37.179	33.327	50.236	33.719	44.035	27.748	34.37	39.228	34.019	27.367	26.451	33.27	29.364	35.675	18.925	8.3204	0	3.096	12.47	23.624	17.663	27.253	26.048	22.68	28.438	18.877	36.91	22.625	25.185	39.773	38.666	40.554	39.901	33.68	20.095	5.8045	0	0	0	0	0
0	0	0	8.3455	4.643	12.715	10.947	8.4478	9.9288	13.038	8.8848	5.3839	4.3676	12.282	15.401	13.481	21.286	18.324	22.924	17.4	28.088	19.478	25.641	19.998	19.642	39.056	43.841	45.075	34.415	38.7	31.777	39.163	41.057	40.389	43.924	34.566	48.968	49.256	52.085	53.781	48.361	63.788	51.056	59.764	54.805	58.921	51.194	69.471	62.921	64.336
0	0	2.1026	6.4434	0	29.235	40.206	27.902	28.866	21.95	29.619	47.162	44.973	57.353	64.698	56.299	62.348	66.75	61.308	51.303	28.902	40.614	26.88	48.437	39.451	49.623	53.155	52.829	55.966	44.061	53.456	51.968	66.178	58.275	64.954	57.986	69.001	71.312	65.069	67.339	66.791	64.116	80.798	76.288	77.033	68.049	75.227	66.482	65.143	50.057
0	0	0	4.5569	6.6945	9.0128	15.15	10.617	21.154	14.423	25.128	14.218	14.742	19.569	10.066	11.063	17.104	9.1305	13.157	10.617	10.276	15.115	11.691	9.7768	14.231	9.209	3.0441	3.8116	0	0	0	0	0	0	0	0	0	0	0	0	0	0	0	0	0	0	0	0	0	0
0	0	0	5.3624	10.332	14.03	19.378	10.381	14.721	15.789	14.953	18.353	18.442	18.334	21.679	23.912	13.115	16.388	10.513	1.0627	5.5643	1.5259	0	3.6724	0	2.1922	0	0	0	1.9662	0	0	0	0	0	0	0	0	0	0	0	0	0	0	0	0	0	0	0	0
0	0	0	4.7482	6.7259	12.329	21.239	26.319	31.051	24.148	25.014	26.36	37.08	40.231	40.984	35.303	41.053	46.919	36.13	28.372	41.016	41.71	38.533	41.23	37.663	55.48	49.181	44.781	44.614	47.552	43.684	46.977	58.814	50.277	46.882	45.9	57.212	59.517	61.749	59.974	52.173	57.416	50.149	56.321	45.153	46.112	51.472	47.816	48.787	46.022
0	0	0	0	10.53	5.9096	26.817	18.644	20.2	31.752	36.3	35.88	44.552	75.696	90.416	152.88	207.48	284.88	344.57	448.53	533.03	550.13	598.42	657.26	715.48	768.76	838.63	947	1003.5	1010.7	1099.7	1008.6	1029.5	1114.1	1168.8	1088.3	1128.5	1117.6	1177.9	1180	1164.8	1128.5	1180.7	1198.1	1215.8	1203.3	1353.2	1286.5	1293.4	1313.7
0	0	0	4.7762	5.4398	5.387	3.4112	8.1757	23.454	12.057	17.757	13.518	9.6376	18.817	14.708	23.989	9.1096	22.205	17.056	19.855	8.1195	5.6522	8.7352	9.9016	0	0	0	0	11.892	6.3467	4.6498	24.025	18.77	20.212	24.94	15.615	30.912	27.797	30.518	21.78	2.0091	5.1177	3.8995	5.261	3.9069	5.3727	0	4.6525	4.8622	0
0	0	0	5.5464	16.517	21.227	36.749	34.394	40.284	37.51	35.712	30.056	34.021	31.513	34.591	39.097	25.602	22.205	24.421	28.641	28.808	30.973	46.501	58.887	38.933	51.62	55.122	75.749	94.214	105.96	137.03	153.28	195.98	282.03	333.07	427.03	506.75	616.67	729.07	834.82	942.11	1009.9	1091.5	1157	1222.3	1317.6	1396.6	1436.8	1508	1593
0	0	0	0	4.3851	6.7913	18.237	14.55	24.786	25.758	25.673	34.909	23.484	39.866	58.654	83.533	117.11	136.31	159.44	191.57	204.3	237.13	233.99	246.35	264.38	274.97	271.43	275.6	290.77	295.57	324.52	317.59	329.59	343.23	328.53	358.09	352.68	380.73	383.39	373.98	403.49	389.62	392.15	406.22	401.41	406.72	396.29	403.75	411.17	426.94
0	0.64842	0	0	6.7519	4.3189	9.0535	13.328	15.184	9.3056	9.2659	0	0	11.169	7.6536	20.397	2.5554	0	0	0	0	0	0	0	0	0	0	6.6734	0	0	0	0	0	0	0	12.516	10.568	12.867	20.762	23.284	39.346	32.215	51.591	53.374	65.888	91.219	126.97	157.25	123.85	132.86
0	0	1.1061	6.0822	10.571	13.027	12.351	22.658	17.082	8.2723	11.304	35.225	10.11	9.4519	16.749	13.198	9.7782	7.3777	6.5368	2.6357	0	3.5343	0	1.769	0	0	0	17.789	10.332	0	4.5493	7.5988	12.632	16.845	8.9475	10.776	21.983	20.737	15.771	18.64	14.014	16.02	18.285	23.493	16.292	10.505	5.7244	11.598	17.158	13.148
0	0	0	6.6988	26.661	15.082	15.113	10.557	0.7696	7.9757	21.534	3.2652	8.5176	0.81068	4.475	38.22	17.398	30.713	6.5151	18.667	1.1304	16.633	14.137	5.5312	14.597	5.2554	0.96875	25.077	22.611	20.891	11.01	30.157	42.671	51.606	41.148	41.739	45.711	49.761	61.884	48.571	49.115	61.153	69.306	67.799	71.918	80.595	89.578	88.642	86.525	94.587
0	0	0	7.3289	4.3607	10.241	11.342	8.1728	11.312	14.88	10.152	13.476	3.6205	0	0	2.1438	0	0	0	0	0	0	0	0	0	0	0	0	0	0	0	0	0	0	0	0	0	0	0	0	0	0	0	0	0	0	0	0	0	0
0	0	0	7.7036	7.2171	8.8102	13.843	14.042	14.571	18.039	19.257	25.763	18.746	15.828	17.198	15.491	10.508	11.672	11.981	9.8904	13.181	9.1353	2.8991	7.6814	14.993	12.321	12.797	10.114	10.369	9.6743	4.8514	17.478	24.996	47.622	56.554	73.678	108.79	134.98	143.07	173.28	187.78	219.4	236.65	252.84	256.63	281.67	270.36	275.38	294.26	285.65
0	0	0	7.7261	6.7919	16.647	11.103	14.719	16.762	19.92	12.503	0	5.319	29.869	54.097	70.388	129.31	168.45	222.43	275	336.78	390.9	429.44	456.5	487.44	545.81	571.97	593.19	592.66	630.86	639.15	674.53	678.44	694.52	688.85	691.88	683.64	696.54	706.62	714.43	690.21	706.49	708.31	714.82	701.03	695.52	706.78	692.91	707.76	712.38
0	0	0	6.0964	17.016	23.824	40.202	37.777	51.887	58.115	64.552	95.796	104.1	102.38	122.91	130.12	139.81	72.265	75.336	80.203	74.942	73.847	73.925	83.56	74.323	79.219	73.789	65.768	57.169	74.481	51.235	64.595	60.814	66.798	60.352	66.109	66.306	65.104	74.482	72.122	70.588	72.988	63.186	60.954	68.127	71.103	67.999	66.041	74.232	69.845
0	0	0	2.6673	8.0615	0.50785	6.3941	6.9984	2.3231	7.8911	8.261	12.165	4.3939	3.1524	8.1283	8.8754	1.1166	0.97617	3.6292	4.1851	4.3616	10.006	2.0163	10.586	16.558	17.458	19.526	20.954	22.186	17.165	24.744	29.312	31.541	26.121	35.997	30.195	35.093	46.581	41.641	38.396	44.498	38.21	45.493	40.566	46.742	44.194	41.603	42.196	53.825	44.91
0	0	0	23.378	9.162	15.143	18.776	21.491	14.3	7.0781	8.4929	9.9505	12.134	28.703	26.214	34.016	33.504	14.862	19.882	5.6737	13.523	5.7636	1.8617	3.8691	13.83	3.865	16.37	17.955	8.6011	3.9566	0.59493	0	0	3.2477	0.58645	0	0	1.135	7.203	0	0	0	0	0	0	0	0	0	0	0
0	0	0	1.382	19.177	19.355	19.813	21.57	18.398	22.438	16.991	14.746	13.305	12.327	14.496	16.041	7.388	11.139	10.152	0	20.339	25.877	36.194	35.526	50.88	58.289	65.9	92.822	97.014	130.4	131.81	158.7	180.14	207.22	222.1	224.96	239.19	259.46	286.32	287.68	333.42	355.82	388.4	403.82	443.92	476.9	505.68	534.71	556.28	580.26
0	0	3.5692	0	16.078	6.8538	25.475	29.139	31.55	42.253	45.279	45.403	48.853	45.93	50.344	55.31	61.863	73.397	58.309	73.841	69.252	71.273	56.535	65.281	74.836	79.33	65.029	59.002	66.546	72.463	78.662	52.678	71.445	69.658	60.603	76.732	67.699	65.835	61.479	57.24	61.249	53.21	61.22	58.975	50.845	50.009	54.892	48.979	44.389	52.641
0	0	0	10.922	12.608	13.729	27.147	22.664	37.165	39.308	32.051	30.726	44.26	36.941	40.371	31.069	34.676	32.108	48.423	34.774	38.394	25.761	46.137	23.633	23.858	30.094	17.189	17.023	35.22	19.256	11.259	15.35	23.528	9.1469	3.8476	2.2022	3.2673	12.51	9.3689	14.3	11.53	11.771	11.482	15.27	13.906	14.897	16.966	26.321	26.626	35.528
0	0	0	6.4382	0	23.123	13.744	16.609	35.566	34.275	44.669	37.449	45.778	42.122	41.902	53.41	35.869	56.053	63.209	63.65	56.271	55.21	71.675	70.336	71.515	66.182	63.026	67.042	74.297	65.525	56.949	69.29	70.913	60.985	66.43	59.064	82.318	65.983	81.457	67.986	79.113	75.999	85.425	82.509	90.886	90.89	78.145	80.801	83.411	83.036
0	0	0	5.132	8.7047	4.33	10.525	11.808	10.75	17.557	20.316	15.111	22.261	13.339	28.009	24.945	23.359	34.35	43.315	35.357	38.317	39.732	39.077	38.626	34.84	39.623	36.505	35.83	35.89	47.492	41.106	43.504	49.578	44.491	44.696	45.082	43.85	56.276	57.864	61.725	55.63	68.246	67.41	68.219	71.614	62.271	63.855	64.058	70.649	75.442
0	0	0	5.9612	3.0609	10.454	12.313	16.707	23.435	30.995	60.7	78.675	110.98	127.13	155.53	186.62	193.22	231.96	245.94	280.05	291.9	334.13	361.24	377.65	389.73	416.51	454.13	457.03	512.47	513.98	525.06	562.34	563.47	584.39	637.35	596.5	613.21	632.07	653.11	659.96	676.62	681.83	682.64	709.41	737.3	714.67	735.13	735.78	747.78	729.06
0	0	0	7.3179	1.3409	17.228	29.11	37.02	36.894	36.028	31.504	29.636	34.814	38.993	51.111	49.988	41.937	50.636	47.127	33.601	42.277	56.171	45.298	49.738	31.839	43.4	40.03	42.072	49.614	47.687	43.87	37.765	35.692	41.301	40.307	48.984	43.187	39.929	37.272	44.429	80.77	101.05	98.393	96.48	97.916	89.742	85.123	96.084	96.411	98.604
0	0	0	7.1384	4.6795	9.5411	9.7888	0.86419	0.93165	3.6467	11.04	3.2551	2.084	5.4352	0	1.9832	0	0	0	0	0	0	0	0	0	0	0	0	0	0	0	0	0	0	0	0	0	0	0	0	0	0	0	0	0	0	0	0	0	0
0	0	0	5.4309	12.294	22.114	23.102	33.754	28.461	31.598	28.638	31.952	32.155	26.791	34.833	27.419	31.18	38.97	40.525	44.254	50.121	64.65	66.625	64.43	62.895	56.798	54.542	54.485	65.967	66.504	73.17	73.591	66.906	80.195	79.702	77.995	78.061	87	85.417	89.909	92.171	92.827	93.683	96.49	95.672	105.42	104.8	94.16	100.71	103.07
0	0.27382	0	3.0508	0	10.515	2.2603	6.5411	16.787	13.712	15.919	20.372	13.214	18.542	7.1848	21.078	11.834	21.096	17.315	20.032	24.709	20.204	32.328	29.849	23.642	23.767	21.21	33.239	34.934	38.945	40.872	45.267	44.198	39.316	57.684	48.957	64.892	55.978	61.79	63.354	64.795	70.375	75.035	70.563	76.746	76.947	67.627	66.762	66.194	67.594
0	0	0	6.7061	12.332	19.966	20.019	49.924	83.064	122.3	178.9	231.19	297.03	368.44	420.82	476.98	528.13	524.74	606.67	614.78	637.74	656.14	688.2	682.24	722.83	731.7	719.9	721.74	726.02	751.36	757.66	766.41	776.39	770.34	692.3	767.3	761.8	757.32	758.42	765.84	774.43	780.02	762.08	759.44	790.78	780.13	785.84	781.78	774.86	771.34
0	0	0	0	2.8409	5.6398	12.9	8.0507	18.48	15.974	18.244	11.798	12.559	28.806	53.006	92.35	137.24	171.94	217.88	274.57	326.46	386.44	435.5	497.25	537.07	581.53	609.22	651.17	656.96	695.34	740.59	737.34	761.39	779.22	793.69	808	817.08	797.28	785.71	777.56	808.06	823.4	829.13	807.76	821.78	821.33	819.6	827.49	814.13	795.82
0	0	0	6.4762	18.657	19.83	18.973	23.807	20.51	23.298	23.189	20.595	28.55	23.756	37.994	47.918	46.808	41.633	37.539	38.141	61.623	51.341	55.371	52.523	47.921	38.308	47.546	68.099	67.685	75.069	68.242	77.582	80.98	109.92	92.9	97.301	80.579	87.619	88.315	75.892	80.996	78.627	93.726	86.531	90.118	89.667	88.338	83.072	79.018	80.053
0	0	0	0	6.5014	3.1931	11.978	13.146	10.784	13.693	17.836	13.379	25.808	22.099	24.233	23.653	9.5679	28.765	19.396	19.893	24.039	18.698	24.485	25.026	27.701	30.675	41.224	36.024	38.994	36.034	35.223	43.303	35.871	39.476	33.065	38.047	40.501	43.364	46.996	47.25	51.783	58.847	46.859	62.182	69.129	68.296	62.589	61.066	66.354	87.597
0	0	0	5.1148	11.931	19.835	20.314	41.332	38.216	47.9	49.746	50.586	56.493	63.842	69.918	78.451	78.836	72.767	95.291	90.135	96.013	89.885	94.601	91.21	85.62	92.776	102.59	102.56	116.11	115.8	114.77	112.69	111.25	117.09	126.47	115.88	123.58	120.28	108.22	129.93	129.46	130.47	136.37	120.81	120.93	125.49	122.33	138.76	144.99	137.62
0	2.2551	0	5.9841	2.2738	2.5456	15.965	5.4845	4.6028	12.68	9.66	2.7893	4.0856	6.1959	3.0752	8.1512	2.7861	0	14.365	0	6.9783	2.8278	5.9842	17.866	13.148	17.296	0	0	2.5433	0	0	0	0	0	0	0	0	0	12.49	6.3884	7.1096	9.1099	12.328	8.4063	2.6859	18.757	11.226	26.009	24.884	21.133
0	0	0	6.6806	6.2315	13.288	14.45	20.117	24.965	36.231	32.899	26.771	18.332	29.671	25.924	33.267	37.185	28.216	32.923	30.075	40.371	39.639	42.863	42.499	40.078	48.18	58.795	65.469	70.154	67.545	73.948	70.928	96.626	201.41	205.39	212.91	230.95	213.88	230.68	237.17	244.44	261.26	270.17	276.22	278.64	76.552	70.979	78.756	77.026	79.366
0	0	0	0	4.6012	6.487	20.606	17.769	31.909	32.535	37.014	44.239	52.532	67.197	82.075	98.091	93.457	78.981	71.994	75.955	67.769	81.039	73.717	79.495	75.574	82.724	76.532	85.696	74.891	70.762	77.932	72.408	79.235	87.129	73.997	92.524	80.871	89.487	79.031	78.493	86.958	84.748	92.024	87.384	80.954	92.046	88.799	84.659	85.353	96.451
0	0	0	0	8.9975	18.93	16.702	15.316	29.178	26.039	31.22	24.41	26.649	37.756	36.477	51.949	39.929	53.022	48.645	56.896	56.855	56.912	68.059	72.881	73.135	68.332	67.258	76.876	85.733	82.837	85.207	94.423	89.177	89.104	90.63	94.895	114.07	96.263	103.56	99.819	95.092	109.51	103.94	100.7	111.43	108.83	103.49	111.08	117.44	111.88
0	3.0854	0	0.11067	9.9812	17.898	12.185	17.857	19.499	15.065	14.149	15.187	26.726	34.062	40.53	25.145	28.049	35.857	38.545	50.597	33.277	37.163	40.467	50.161	59.395	69.509	78.543	77.634	95.179	97.193	119.38	127.62	127.84	130.3	140.59	150.29	152.2	158.55	170.76	178.06	183.58	184.01	189.7	196.49	209.31	226.99	211.51	210.62	221.12	216.62
0	0	0	7.6892	16.14	7.6243	9.4188	18.61	17.701	23.179	27.282	36.228	35.629	29.83	32.302	37.869	31.471	32.547	33.148	38.741	33.647	38.22	37.121	45.869	48.312	58.975	59.411	57.958	60.389	60.573	60.7	64.303	65.113	70.355	77.13	80.876	86.89	110.09	108.42	119.46	113.44	111.26	119.71	119.82	138.01	129.95	125.71	123.17	139.73	134.72
0	0	0	10.602	18.552	0	15.886	18.491	20.436	24.541	29.263	24.843	36.019	30.892	40.597	42.69	51.124	44.048	45.017	52.079	65.356	51.683	54.12	48.779	58.376	62.926	61.747	61.315	64.014	76.842	77.508	86.752	88.309	95.913	116.92	89.888	91.193	95.444	101.23	98.616	108.84	115.95	118.54	130.39	117.37	112.92	109.28	107.84	114.34	103.46
0	0	0	12.979	5.3841	26.648	32.941	15.554	39.086	45.664	35.957	29.485	32.958	32.957	29.182	36.95	42.072	31.064	38.406	43.544	51.298	47.333	47.782	49.965	55.168	63.31	72.628	70.933	85.601	69.189	76.145	80.608	76.299	96.723	104.77	109.7	100.29	86.28	101.31	110.12	102.88	113	103	114.85	102.5	120.53	122.29	113.87	119.87	124.45
0	0	0	4.0901	2.0295	5.1976	5.2529	11.657	16.444	9.2713	18.121	13.779	20.103	10.768	20.456	26.632	29.255	32.291	36.883	38.125	47.327	50.718	48.088	54.366	58.448	67.59	65.29	69.646	73.549	88.134	91.302	118.05	121.59	122.51	177.12	135.99	135.62	139.81	139.69	138.28	146.94	141.91	145	149.7	159.8	142.66	158.59	140.43	135.21	176.93
0	0	3.6042	8.4814	8.9785	3.4019	9.0436	7.421	8.9597	4.1262	6.5362	16.458	13.034	15.739	22.976	18.339	24.88	21.644	22.422	28.171	15.289	30.05	25.742	31.565	26.76	30.751	31.514	47.442	59.197	51.964	33.596	49.223	53.794	53.837	47.446	52.832	61.425	55.857	54.078	55.179	60.433	56.491	61.203	67.984	73.333	55.97	57.116	43.309	53.414	53.579
0	0	0	5.2815	7.9297	5.6768	11.066	5.6375	0.60777	5.5791	10.984	11.109	0	0.96793	2.5008	6.9322	1.7218	1.3188	4.2098	0	0	0.83846	0.70964	3.7356	14.748	34.607	63.193	118.45	154.21	218.67	283.41	338.46	417.99	478.66	561.19	611.5	692.25	795.33	839.15	852.15	913.63	969.21	1001.3	1031.4	1057.3	1115.5	1113	1147.6	1138.6	1123.2
0	0	0	0.96078	7.3636	8.7352	12.383	17.701	9.7479	19.685	25.603	19.264	28.086	42.648	54.868	59.399	65.239	61.437	70.923	75.526	69.404	76.793	77.913	91.099	88.053	90.322	97.495	109.05	101.84	94.901	98.568	96.547	82.735	96.22	96.782	105.29	92.721	92.243	95.927	94.649	100.55	89.131	87.368	91.854	92.939	97.503	88.779	85.589	77.796	75.661
0	0	0	10.267	8.1023	15.089	14.091	21.518	17.086	29.31	30.111	20.23	17.427	27.047	24.163	30.898	40.266	19.808	26.031	23.667	35.716	25.71	19.715	20.276	18.533	23.746	24.25	29.875	30.993	21.726	23.45	21.569	22.513	27.084	28.319	26.211	24.657	26.268	35.602	35.991	42.296	51.096	41.516	45.202	44.551	47.179	37.754	40.623	41.577	45.201
0	0	0	10.623	6.001	9.9974	18.604	9.9356	7.2408	6.0292	0	0	0	0	0	0	0	0	0	0	0	0	0	0	0	0	4.3258	22.86	40.322	56.438	78.208	109.53	139.09	163.59	201.38	197.77	214.71	240.55	263.33	287.37	306.92	352.85	365.28	388.05	400.2	414.84	419.87	440.28	443.75	451.99
0	0	0	5.7766	14.905	19.881	21.536	18.164	26.982	37.758	30.585	25.412	30.832	42.058	40.317	55.709	67.538	67.013	83.271	85.211	111.19	113.5	118.66	118.78	135.88	127.96	151.11	154.53	140.04	147.61	140.27	140.37	143.45	152.63	142.46	146	160.87	143.61	169.14	177.49	187.76	208.2	217.94	236.61	236.06	261.9	273.59	290.1	303.34	319.75
0	0	0	10.476	5.146	0	12.518	13.029	20.746	11.265	14.433	3.6555	19.739	18.016	43.98	55.005	88.141	102.65	149.6	159.31	191.15	208.23	223.14	235.81	266.01	276.49	310.51	322.75	340.92	336.58	338.4	359.96	387.58	400.01	419.22	403.68	420.65	435.44	464.83	482.05	479.08	508.31	518.18	535.4	538.31	515.28	536.81	534.73	549.55	531.9
0	0	0	11.444	22.465	23.884	39.772	31.859	41.584	42.405	42.388	35.346	35.52	36.47	31.163	42.079	44.103	33.986	32.915	40.373	44.799	34.7	31.615	38.952	42.869	44.2	45.392	37.439	31.8	36.097	39.573	50.169	55.332	59.931	69.237	59.35	85.645	80.421	91.852	99.279	104.17	117.35	115.56	118.23	124.54	135.84	144.89	136.25	151.22	144.21
0	0	0	12.891	5.9704	6.8134	11.375	14.424	20.722	19.61	20.172	25.173	23.212	27.698	27.849	28.534	24.273	34.413	30.179	19.824	28.103	33.442	33.812	27.995	33.335	45.863	58.391	65.081	63.163	69.344	69.959	76.317	71.208	68.843	63.637	63.262	70.837	80.516	75.728	68.734	80.904	78.051	69.891	68.134	66.732	72.687	72.656	77.997	73.765	63.958
0	0	0	3.4361	16.04	15.6	6.2079	6.2875	11.851	16.607	21.887	9.648	7.8728	8.3503	13.744	16.381	20.711	9.0671	25.297	9.1553	25.176	14.603	15.181	4.9744	5.497	15.918	17.62	24.413	23.411	23.467	21.769	16.53	21.043	23.128	24.458	24.936	19.95	11.13	17.754	15.309	26.589	27.692	24.277	17.576	15.219	22.193	8.8424	7.3472	10.081	7.1367
0	0	0	11.357	24.466	27.923	27.357	44.417	47.929	58.037	61.932	53.512	55.94	63.52	71.004	73.706	77.825	65.774	83.488	77.65	88.605	94.074	89.369	84.911	91.589	92.251	97.628	97.474	121.82	105.17	100.96	98.624	94.586	103.2	115.37	104.6	104.38	93.35	107.52	108.48	113.98	122.56	120.53	117.19	115.61	118.55	118.72	110.59	107.65	117.41
0	0	0	28.548	17.519	31.285	23.373	28.5	29.83	19.552	29.392	28.857	19.078	17.07	34.563	0	0	0	0	0	0	18.628	0	11.802	21.475	0	23.297	3.9866	10.181	3.9127	15.053	12.96	5.533	5.1705	9.0486	0	0	0	0	0	0	0	0	0	0	0	0	0	0	0
0	2.749	0	13.914	5.691	6.0631	14.059	13.924	5.7617	12.927	3.5628	7.055	11.037	20.348	32.675	25.822	24.723	51.348	57.655	38.125	39.12	40.714	42.356	81.395	92.342	110.38	111.3	113.09	128.88	135.04	136.29	134.76	139.12	138.74	156.23	155.64	73.638	76.232	74.708	101.1	127.25	157.38	175.44	219.41	247.38	290.63	307.15	367.6	404.69	435.36
0.3919	0	1.8827	13.669	10.075	1.5368	0	4.3079	0	0	0	0	0	0	0	0	0	0	0	0	0	0	0	0	0	0	0	25.501	29.748	27.691	47.94	62.263	79.224	98.728	86.592	123.03	147.47	127.81	160.13	178.03	191.93	174.19	181.08	215.51	192.56	210.7	240.37	244.36	234.47	210.33
0	0	0	7.8127	2.3897	11.825	8.8352	13.81	14.058	7.2412	10.032	6.1569	0	0	0	0	0	0	3.4001	0	0	1.4877	14.752	8.0019	3.204	0	0	3.0501	11.361	13.585	10.641	17.954	11.911	15.405	16.446	15.603	26.781	14.617	23.918	14.98	27.904	25.131	22.627	14.023	15.744	16.453	6.9463	15.404	5.0485	0
0	0	0	2.8937	4.9369	3.5435	18.484	8.1239	29.466	30.286	41.242	57.413	63.811	90.322	106.06	147.36	159.87	190.36	217.63	246.2	268.89	293.55	311.87	319.55	377.46	388.21	374.96	401.53	386.73	390.57	399.98	415.25	436.29	435.93	408.53	429.62	427.83	451.75	424.28	432.99	433.55	426.95	417.61	426.93	428.93	424.45	409.82	394.3	408.44	405.07
0	0	0	13.76	23.506	18.639	31.74	29.598	42.825	52.498	53.298	66.837	69.472	71.2	80.121	95.944	88.833	93.602	82.915	86.214	93.278	84.851	82.383	88.986	82.185	82.772	83.248	81.55	72.27	81.873	77.48	78.512	88.07	92.283	86.413	82.188	80.705	92.445	90.422	92.035	96.767	96.672	94.169	93.283	91.631	98.638	105.46	102.29	106.87	94.672
0	0	0	3.6696	19.422	13.882	23.606	18.605	25.177	20.114	19.319	13.444	9.1341	10.611	18.866	17.689	17.938	5.9413	3.4262	4.4989	4.9219	3.9394	9.9131	9.0341	1.5744	3.6748	0	0	0	2.4767	0	1.0091	0	1.0739	6.4074	0	0	0	6.6151	1.9314	4.1315	11.506	10.357	11.251	15.347	23.246	26.911	33.605	44.981	34.776
0	0	1.5672	6.8448	0.77057	6.9116	14.321	8.0562	11.961	12.732	6.7938	4.401	0.21107	10.039	20.046	18.94	12.69	8.9729	5.217	15.056	21.052	14.163	16.3	17.552	12.05	23.885	24.439	17.202	20.456	31.943	30.583	38.627	43.084	49.945	57.308	50.024	54.721	59.459	76.832	76.211	98.391	85.642	85.531	77.074	82.114	80.34	83.855	99.906	82.235	81.036
0	0	0	9.0363	10.532	9.8539	6.3866	12.799	10.531	14.025	3.6862	20.75	13.378	17.006	13.207	13.615	4.3426	5.2012	9.2666	8.4833	6.569	8.0608	7.0554	14.599	22.121	25.956	21.392	13.785	20.518	18.295	29.921	28.173	29.298	25.393	23.18	22.766	28.94	38.58	30.639	28.112	31.748	27.217	27.218	37.203	28.285	25.687	24.72	10.574	21.828	11.63
0	0	0	10.635	13.088	21.863	19.945	19.734	17.334	20.885	16.869	15.829	8.846	14.104	13.112	12.889	1.0166	0	1.1531	0	0.51821	0	0	0	0	0	0	0	0	0	0	0	0	0	0	0	0	0	0	0	0	0	0	0	0	0	0	0	0	0
0	0	0	5.8839	7.5867	14.16	24.5	30.683	27.743	27.48	26.992	17.677	21.58	23.357	28.359	25.494	30.37	28.674	43.362	35.145	37.046	37.6	44.294	45.365	39.676	44.036	40.907	33.677	39.391	46.938	41.187	45.742	56.04	49.01	48.397	44.686	44.473	59.144	64.348	57.64	65.556	65.732	61.641	69.245	70.406	68.164	72.226	83.548	86.417	95.579
0	0	0	3.2911	12.7	2.6919	13.23	13.319	5.7779	6.1067	6.9677	14.085	9.2651	7.435	7.46	7.9948	2.5859	2.4858	2.8764	6.9612	4.4858	0	6.0195	1.526	6.3767	7.8001	0	0	5.4518	0	8.3788	12.292	2.6827	8.6959	7.7466	7.9846	25.054	37.362	51.214	58.128	83.678	86.541	92.191	109.45	116.06	113.64	124.51	133.05	149.61	151.36
0	0.7398	0	5.8744	5.4547	10.081	10.361	17.088	21.316	25.522	18.037	14.901	15.234	21.004	24.221	25.753	36.343	25.235	31.828	27.216	43.92	40.282	34.996	24.67	26.565	29.741	39.044	35.806	38.986	41.463	32.35	36.512	48.507	38.387	66.272	72.179	98.2	90.715	118.51	129.21	160.91	168.61	174.53	193.75	207.96	226.3	231.01	247.38	252.99	276.46
0	0	0	0	11.765	17	38.445	49.133	68.462	72.589	73.191	75.552	95.98	110.67	116.2	125.43	141.68	169.8	171.96	179.58	192.46	204.27	194.49	223.95	226.16	246.82	239.3	250.92	246.72	251.37	281.4	274.66	283.75	329.27	317.98	320.31	309.38	319.2	334.17	328.69	321.35	336.8	331.14	318.54	340.22	348.29	328.28	335.86	347.44	339.5
0	0	0	7.832	14.074	19.196	16.042	15.197	21.063	27.798	35.944	19.035	18.956	12.892	23.424	27.981	28.051	23.688	25.123	14.581	24.507	15.512	12.762	7.7613	6.0124	8.0272	14.002	20.033	26.027	13.679	11.605	10.912	13.37	15.181	13.919	18.142	19.945	6.2919	15.622	19.224	22.899	32.634	31.258	25.638	25.819	25.458	22.972	23.344	24.83	28.711
0	0	0.69165	3.6493	16.555	5.8542	5.085	2.5772	6.3933	16.351	21.945	16.802	0	9.0436	13.166	8.7903	7.4989	8.5758	7.4196	7.1434	0	0	0	0	0	0	0	3.0346	0	0	0	0	0	0	0	0	0	0	0	0	0	0	0	0	0	0	0	0	0	0
0	0	0	21.467	0	7.6517	14.029	22.682	32.871	21.117	21.422	21.861	26.496	33.85	36.111	49.666	74.324	86.599	118.11	134.39	159.04	172.81	193.79	213.32	238.16	246.73	270.38	276.08	296.58	306.12	312.47	344.34	346.92	358.52	373.11	353.51	374.84	377.47	385.91	391.98	387.58	398.92	401.57	400.75	397.61	412.72	386.77	386.26	385.15	378.72
0	0	0	6.3281	13.702	13.425	30.792	24.139	32.536	34.702	41.3	34.647	46.229	30.689	40.17	47.022	42.36	44.405	40.322	46.076	47.159	40.074	40.388	38.205	35.674	42.212	40.395	40.735	33.249	40.186	33.353	49.173	51.611	57.259	62.852	35.885	55.729	42.579	55.077	51.172	57.703	51.166	48.995	48.669	38.574	38.16	29.064	23.638	27.985	15.763
0	0	0	8.4956	3.653	15.434	6.9978	14.131	19.067	23.061	19.381	13.879	13.546	17.875	15.262	9.4904	22.743	14.473	13.368	12.053	11.043	22.543	18.999	18.686	30.321	40.25	46.248	43.203	44.995	53.024	51.054	64.294	73.337	78.355	84.798	105.69	134.56	146.86	171.39	197.17	214.65	246.77	244.47	268.3	292.14	304.27	327.73	370.33	376.57	392.53
0	0	0	10.242	9.5563	1.8384	10.634	14.605	16.014	20.902	17.639	17.161	15.544	27.332	30.045	32.043	36.992	28.471	37.231	44.276	41.477	45.327	48.78	48.04	42.953	46.633	42.568	56.576	54.639	50.634	52.937	64.915	64.088	75.174	72.994	102.71	92.225	111.7	119.67	133.78	147.52	150.16	159.67	178.64	185.71	199.95	212.98	215.79	205.06	211.92
0	0	0	2.4083	17.31	18.585	23.766	26.693	35.02	34.415	31.887	31.148	27.861	42.814	40.611	50.773	55.057	44.147	49.851	54.637	55.795	55.134	53.764	54.629	44.797	53.817	60.758	59.515	55.069	48.894	52.038	45.821	48.574	48.74	51.113	47.482	43.785	36.401	46.605	38.948	44.156	56.711	47.93	53.826	43.616	47.278	36.859	29.399	44.083	54.859
0	0	0	3.548	10.099	0	13.359	5.4606	0	0	0	0	0	2.1207	0	1.4402	7.8267	1.2237	0.61475	0	0	0	0	0	0	0	0	3.7587	6.4515	4.5599	4.5372	0.83294	0.3203	0.25146	1.5413	0	0	0	0	1.3384	0	0	2.8865	0	0	0	0	0	0	1.7325
0	0	0	1.0995	3.2657	10.2	8.3123	17.979	22.774	20.055	21.361	20.243	28.883	31.493	31.757	25.842	22.405	27.256	25.642	27.045	23.274	25.175	16.976	18.992	18.91	29.979	23.822	22.364	16.863	23.364	17.13	17.595	22.882	29.489	22.783	26.088	30.603	27.4	31.608	29.749	23.764	30.289	19.974	29.1	21.376	19.113	15.5	27.031	21.49	14.02
0	0	0	0	6.9621	2.5719	26.314	20.631	33.813	38.096	41.84	38.455	39.764	39.516	46.036	37.94	41.755	34.879	33.442	43.052	64.069	56.304	64.849	68.778	98.699	130.46	123.38	163.71	242.56	228.9	260.41	289.27	328.8	347.76	366.76	402.45	444.97	461.53	482.1	489.78	518.51	532.1	555.08	555.3	529.78	539.41	518.27	561.44	552.87	551.84
0	0	0	13.927	4.9536	3.9928	8.3523	5.333	4.6241	0	0	8.7784	8.5732	12.826	14.418	8.717	13.842	15.807	15.087	18.207	17.918	20.653	18.834	23.622	17.601	22.242	38.145	40.308	33.804	30.416	29.784	38.576	30.487	33.685	32.477	23.86	30.225	35.155	34.81	32.271	41.134	36.249	42.442	36.878	39.699	45.19	40.009	44.446	41.854	39.998
0	0	0	7.259	8.6969	9.2058	17.71	18.243	21.914	27.962	25.205	24.617	24.613	27.457	27.912	34.709	52.263	43.392	52.164	43.129	61.556	56.479	46.479	46.418	41.519	56.737	56.203	61.588	66.306	62.419	62.797	52.875	57.618	56.593	65.51	62.565	63.333	51.16	60.842	56.548	60.008	65.044	64.683	66.803	60.314	64.736	57.857	60.055	62.162	60.623
0	0	0	7.0349	11.101	9.4608	3.9768	12.191	15.696	11.261	10.351	4.5245	19.097	13.078	13.838	11.611	3.0773	16.396	7.6277	12.512	13.867	13.491	12.051	10.591	14.723	17.416	26.085	20.334	26.738	29.415	27.774	36.366	35.196	51.053	42.253	54.315	60.53	60.93	80.707	93.56	95.67	111.27	111.68	125.48	125.19	128.95	132.58	134.17	142.18	146.13
0	0	0	16.791	2.09	28.384	40.791	50.304	47.729	47.895	39.883	30.352	34.03	38.614	42.487	49.488	61.317	63.611	58.313	73.042	86.438	98.226	109.66	102.94	130.1	145.73	152.07	158.38	149.1	149.02	165.41	178.96	188.52	184.84	176.7	185.78	186.79	198.28	178.95	201.88	176.53	186.39	195.99	200.67	193.74	191.56	175.83	183.42	178.58	184.8
0	0	0	7.8152	1.9643	14.863	10.099	16.184	20.842	16.204	21.388	16.196	8.2029	11.649	8.7955	13.28	8.566	19.518	26.138	22.082	32.863	25.603	32.969	40.062	32.544	31.237	25.216	25.909	28.867	20.206	21.852	27.403	30.654	35.732	36.066	32.57	49.901	34.083	37.372	41.693	41.425	47.119	45.446	46.841	58.133	59.756	49.089	55.085	47.816	50.164
0	0	0	6.0702	0	8.948	16.072	19.738	22.007	21.884	16.833	15.729	28.707	24.127	40.031	41.96	38.356	43.862	48.388	43.597	46.927	47.563	53.184	43.501	47.468	50.52	44.492	39.736	42.984	45.041	46.858	51.201	54.714	44.749	41.739	38.55	38.341	49.552	50.78	49.959	44.973	51.74	53.451	58.146	62.26	61.473	60.843	70.662	76.258	81.371
0	3.5813	0	0	8.8454	8.7967	0	6.5274	8.1571	1.0573	0	0	0	0	4.0053	5.758	7.9274	0	0	0	0	0	0	0	0	0	0	0	0	0	0	0	0	0	0	0	0	0	0	0	0	0	0	0	0	0	0	0	0	0
0	0	0	10.991	13.481	14.366	15.202	6.7083	14.959	14.477	24.859	13.806	12.806	30.094	36.388	46.922	46.303	31.876	39.293	39.766	33.619	28.965	32.472	34.642	28.196	32.702	52.741	68.47	86.282	88.323	113.51	106.32	144.29	156.26	169.61	182.83	201.15	232.56	165.88	212.35	193.74	208.89	231.91	266.85	274.21	308.86	336.04	343.23	338.8	303.5
0	0	0	9.3225	26.089	23.762	36.37	42.438	20.769	29.524	27.969	24.872	36.008	39.481	95.701	48.818	59.821	91.693	79.18	81.027	85.086	76.425	93.441	88.086	86.593	95.946	93.131	93.949	94.074	101.06	108.84	115.01	114.72	119.2	118.5	116.6	119.13	118.27	121.08	126.97	123.97	131.33	124.24	114.59	120.85	124.69	126.6	129.71	126.13	123.26
0	0	0	3.0588	4.988	7.4272	11.869	7.978	20.693	15.287	25.481	25.653	26.539	43.284	48.11	50.6	59.672	59.65	68.937	73.841	72.125	79.281	74.811	79.023	79.016	84.306	77.388	83.366	86.689	63.963	73.996	76.362	76.167	81.209	80.016	85.691	77.787	75.755	67.294	68.844	68.042	60.547	74.229	72.033	73.575	68.633	64.633	45.254	61.319	72.079
0	0	0	8.5541	3.4804	11.938	28.448	27.565	35.432	29.787	28.871	26.443	28.476	27.617	13.975	6.6483	24.983	25.128	28.197	29.035	42.042	56.526	46.227	58.042	46.473	55.856	40.889	36.596	44.109	48.221	63.434	31.147	31.48	20.408	22.823	16.218	27.003	30.65	35.5	45.861	33.548	35.03	35.035	74.363	58.78	58.974	39.971	29.589	44.308	42.158
0	0	0	6.6292	5.8523	5.7504	11.372	9.1683	6.8275	17.583	20.536	7.7215	5.004	17.276	29.341	31.978	32.121	26.315	32.355	32.421	27.98	44.227	44.693	54.851	57.402	77.432	68.633	90.228	86.803	76.382	86.105	79.578	85.066	98.346	92.735	104.35	107.47	112.48	117.15	113.1	128.51	118.05	130.93	126.86	126.24	136.88	131.32	139.84	144.21	130.81
0	0	0	1.8322	14.936	3.6717	9.8042	9.9803	15.222	20.802	34.969	37.32	56.776	66.289	72.859	90.551	96.292	118.26	130.37	149.96	158.31	189.62	209.09	210.21	232.51	238.22	258.97	262.11	263.02	265.89	269.83	277.17	277.52	300.09	291.8	311.14	315.38	299.76	315	319.67	317.54	330.71	314.47	323.18	330.14	336.68	325.03	329.68	336.98	339.53
0	0	0	8.5736	12.475	3.4981	18.098	13.374	17.272	20.482	19.379	19.228	19.697	17.974	28.213	23.19	23.775	30.286	38.364	37.346	36.495	40.985	37.219	39.539	40.586	38.526	30.331	33.798	32.152	36.133	31.897	31.085	44.216	39.557	33.104	32.15	32.784	41.926	42.084	42.441	38.475	40.076	46.567	43.291	54.204	43.681	39.05	48.093	46.706	56.51
0	0	0	12.172	13.832	10.205	10.113	19.003	12.392	19.392	24.43	26.554	16.683	20.079	20.275	24.934	15.651	14.381	11.695	18.549	14.825	12.876	20.509	15.722	12.848	27.071	23.907	22.587	24.47	19.799	22.659	18.69	17.218	15.323	13.67	9.3597	18.478	26.227	17.167	30.558	33.102	34.081	43.673	56.761	69.918	76.329	81.839	75.089	102.79	106.07
0	1.3998	0	6.567	11.004	6.5859	14.499	10.521	11.694	8.0996	8.9331	5.7671	3.5668	3.3479	0	0	2.3095	0	0	0	0	0	0	0	0	0	0	0	0	0	0	2.7417	0.091144	4.5264	5.9085	4.5324	4.3629	0.069462	5.6947	6.1506	12.457	3.5812	8.966	8.3484	4.6665	3.487	2.1754	0	12.024	2.7757
0	0	0	4.4807	15.358	23.403	33.376	26.814	32.758	37.182	40.726	59.554	52.704	52.286	51.898	62.903	69.894	56.022	55.133	60.818	63.176	69.019	53.93	66.573	67.383	68.204	73.08	72.109	56.536	70.575	67.555	71.83	72.555	83.647	78.279	77.231	71.431	74.201	88.902	86.583	82.163	96.803	83.54	85.646	92.013	103.97	116.02	120.15	121.31	125.59
0	0	0	0.14284	13.61	0	11.755	0	5.2388	8.8301	7.464	1.4843	1.0522	1.1393	3.787	10.406	8.5379	2.6268	0	0	0	0	0	0.25854	0	8.7176	0	0	0	0	0	0	3.1032	5.2778	4.583	0	0	0	5.1169	4.2801	0.76187	3.5756	0	4.5835	3.4896	8.9929	13.745	15.206	20.831	12.586
0	0	1.0912	1.1597	0.95144	10.13	8.4212	12.353	2.9275	8.5416	17.731	13.169	15.604	28.202	35.046	46.02	39.299	40.652	53.735	59.472	60.474	62.067	61.034	68.278	75.717	83.288	78.23	90.717	80.617	62.205	77.414	67.984	80.443	80.038	86.034	102.62	108.06	111.77	122.84	123.2	130.89	133.08	146.9	161.18	157.11	177.91	185.22	192.17	183.84	171.63
0	0	0	10.349	0	20.426	21.744	21.594	21.31	24.595	7.9348	16.687	15.687	22.171	0	10.437	0	3.6796	1.5045	0	3.4675	8.8647	0	0	0	0	0	0	0	0	0	0	0	0	0	0	0	0	0	0	0	0	0	0	0	0	0	0	0	0
0	0	0	3.6801	12.808	16.491	5.9313	12.975	21.097	14.898	18.295	26.508	20.561	23.502	23.327	32.771	20.915	41.229	34.481	32.965	37.685	38.906	45.344	45.762	35.04	36.399	36.756	44.915	49.508	51.552	47.548	62.981	50.633	55.749	54.681	50.001	66.822	53.456	69.618	69.324	64.898	61.101	66.937	69.227	71.812	66.162	65.032	65.244	66.625	65.67
0	0	0	1.2033	11.758	12.332	24.333	19.518	27.485	31.396	35.047	30.356	33.283	33.599	34.883	35.027	43.455	40.143	44.312	48.169	71.16	76.026	76.406	96.423	99.786	124.98	143.64	167.22	189.12	186.68	206.12	215.31	233.75	243.26	273.36	281.2	302.24	327.35	326.52	338.84	337.91	340.06	340.96	354.49	350.25	357.62	347.7	357.93	385.79	386.52
0	0	0	5.2698	3.6977	16.731	11.716	8.8097	7.7971	8.05	8.3087	2.8296	19.386	18.237	9.9915	5.3187	18.081	12.685	3.4402	12.168	15.375	8.8091	14.183	15.476	18.631	25.963	31.514	33.358	26.393	33.606	33.844	32.299	43.493	42.317	40.635	39.392	41.952	50.235	50.759	55.719	39.599	43.519	24.508	20.467	25.294	26.804	26.486	28.32	19.225	17.247
0	0	1.5619	8.8873	16.092	3.2705	11.126	16.552	26.536	15.702	28.304	19.17	27.465	28.764	30.071	20.661	11.568	25.043	14.613	22.297	25.146	29.454	35.173	42.677	48.466	47.596	55.8	61.036	57.77	58.011	51.815	57.457	59.469	60.436	64.859	56.8	59.887	65.029	77.297	75.976	75.911	78.469	75.9	87.529	80.328	82.517	81.47	80.505	87.229	95.571
0	0	0.74157	16.93	12.231	24.22	10.641	12.691	0	4.6004	0	0	0	0	0	1.9653	0	0	0	0	0	0	0	1.3361	5.8728	0	0	0	0	0	0	0	0	0	0	0	0	0	13.292	12.196	13.61	30.488	44.862	53.664	48.511	61.86	49.362	42.709	43.503	29.963
0	0	0	7.6139	10.153	18.237	19.555	9.7416	13.33	14.089	23.992	14.075	11.515	9.9377	8.3735	8.6787	0	0	0	0	0	0	0	0	0	0	0	0	0	0	0	0	0	0	0	0	0	0	0	0	0	0	0	0.4903	11.774	9.9295	16.671	37.043	32.027	68.755
0	0	0.63074	9.4442	5.4885	10.336	0	0	0	0	0.64053	0	0	0	0	0	0	0	0	0	0	0	0	0	0	0	0	0	0	0	0	0	0	0	0	0	0	0	0	0	0	0	0	0	0	0	0	0	0	0
0	2.8705	0	0	11.079	1.2876	10.868	7.2065	16.578	16.027	3.5939	4.7676	4.8475	16.315	10.051	12.075	18.857	16.085	27.369	34.616	25.747	36.239	24.236	26.538	30.833	31.583	22.577	27.051	16.389	16.506	18.596	21.928	26.979	34.218	24.258	29.275	24.066	24.04	30.648	30.791	15.662	16.898	17.314	19.578	17.067	19.825	15.286	15.538	26.251	28.563
0	0	1.2127	6.7001	7.849	8.2589	9.6044	13.621	16.219	23.851	36.307	27.147	34.466	38.691	51.812	65.954	84.292	81.349	99.139	118.35	147.84	141.53	143.36	159.67	148.01	162.29	183.46	186.81	195.7	189.18	213.95	207.5	216.65	242.49	230.61	203.59	214.46	202.55	232.63	244.83	251.83	246.56	265.43	261.58	260.37	279.13	281.84	282.29	287.44	296.98
0	0.11347	0	11.078	8.4545	0	7.7295	5.9175	4.38	18.521	30.352	22.63	31.417	44.876	42.73	49.549	60.55	59.378	62.653	59.126	64.462	64.256	71.589	63.457	69.138	84.605	63.788	95.954	112.47	118.59	132.03	83.577	81.076	99.649	97.598	98.014	87.316	86.983	74.15	81.106	73.711	92.954	87.875	86.206	84.423	95.147	88.013	71.716	81.084	83.664
0	0	0	12.074	25.034	10.92	17.841	12.452	19.283	12.816	23.804	13.549	19.411	16.968	19.228	6.5534	0	0.58935	0	0	0	0	0	0	0	0	0	0	0	0	0	0	0	0	0	0	0	0	0	0	9.2156	11.564	1.9469	11.289	6.5562	15.01	8.9353	20.106	27.863	36.608
0	0	0	6.8724	9.6551	17.882	14.634	20.968	24.029	33.322	31.081	21.16	30.678	42.094	48.546	55.531	76.569	64.86	72.051	72.221	89.036	92.499	97.826	94.507	97.638	100.51	114.68	133.35	148.12	145.62	168.07	174.52	181.03	208.75	214.69	218.21	230.11	213.71	234.83	239.79	247.22	238.84	262.53	257.33	239.47	239.47	239.38	232.31	236.57	233.9
0	0	0	0.72666	13.553	0.58094	3.5912	9.3464	10.565	3.6764	35.122	17.833	32.939	32.248	44.767	48.629	44.409	62.29	59.344	71.871	69.843	83.288	81.498	72.648	78.647	85.339	99.742	91.292	84.862	90.386	83.209	87.344	98.607	84.49	80.49	87.251	76.015	77.11	81.359	92.692	89.332	103.89	83.433	100.8	86.487	96.448	86.097	91.228	96.935	99.467
0	0	0	0	6.9938	10.058	8.9209	13.902	10.037	11.511	12.236	2.6768	11.588	13.174	10.166	18.243	10.935	9.3435	18.994	15.969	19.563	9.0792	21.178	24.85	35.821	45.08	50.288	65.978	76.739	87.867	85.076	83.468	105.84	106.52	121.4	130.37	161.28	176.39	188.5	193.35	171.19	180.82	192.46	199.53	211.05	223.31	225.08	234.37	249.87	232.83
0	0	0	0.51023	7.8911	13.097	23.371	26.404	42.555	39.925	37.465	36.675	32.3	35.619	32.416	40.775	38.017	39.031	39.961	39.608	41.314	45.3	39.195	44.259	55.078	60.565	63.819	55.721	51.916	56.539	62.234	60.28	66.769	69.376	67.144	73.598	80.916	84.624	85.171	91.287	85.839	88.479	94.664	91.887	99.113	97.24	94.907	100.73	113.55	112.9
0	0	0	17.185	7.7086	12.99	38.987	11.942	29.534	64.498	69.388	67.426	64.639	65.012	76.774	80.354	94.678	77.161	78.788	73.434	91.744	75.686	72.767	71.959	58.118	58.164	66.884	70.202	60.243	49.809	51.572	47.988	48.06	44.818	58.568	44.715	47.167	37.138	47.546	48.895	61.248	74.423	78.654	80.792	88.275	91.762	90.187	93.072	103.7	113.02
0	0	0	0	10.685	13.628	15.14	11.487	17.36	9.9182	9.2969	10.222	20.235	10.277	17.311	8.8046	10.261	3.0738	9.6043	16.904	12.308	10.907	15.438	14.207	13.164	13.457	17.883	21.864	18.095	22.078	26.207	16.367	16.566	21.217	21.073	22.597	14.158	23.094	20.087	34.578	30.158	23.592	27.513	24.329	23.634	29.473	29.326	30.802	36.853	33.791
0	3.719	0	0	12.072	13.4	13.442	11.272	14.52	9.9191	29.56	21.289	17.908	17.665	8.5593	18.506	21.401	16.123	21.931	18.86	15.09	19.974	24.448	23.119	26.487	25.913	39.792	38.586	48.088	54.525	58.168	59.517	70.19	62.076	69.378	66.035	76.923	93.333	79.212	82.76	94.334	83.939	84.559	91.842	84.105	89.495	86.292	89.289	84.227	96.321
0	0.053954	9.337	2.5799	9.9229	0	5.1612	0	6.3639	8.9913	0.34159	1.6985	2.8709	12.82	2.4435	4.9385	17.732	1.8863	0	0.018512	6.9102	6.728	4.8773	4.5727	16.628	13.015	8.6464	13.889	14.421	17.739	26.681	11.555	8.1817	6.4639	16.087	9.9145	32.141	24.863	39.515	33.304	29.111	34.778	30.728	33.083	16.107	34.048	36.198	20.35	38.042	35.391
0	0	0	10.308	7.0768	12.617	19.119	23.274	32.181	60.687	86.491	106.01	134.12	182.65	211.02	228.77	279.62	308.46	332.69	364.12	423.42	430.13	436.97	461.79	430.82	425.61	450.95	445.93	536.27	521.15	469.78	470.01	465.88	481.78	552.23	496.17	515.64	538.63	527.69	545.03	545.5	571.02	557.01	572.02	568.08	554.19	547.13	551.75	540.62	549.78
0	2.0831	0	0	7.667	11.469	15.397	9.5936	11.733	9.6166	11.483	16.281	13.081	20.292	8.2956	19.428	15.01	20.634	20.546	18.968	28.56	35.08	37.234	37.792	40.473	41.806	48.546	55.695	60.758	66.067	60.275	60.172	61.866	62.318	68.669	81.746	72.108	83.931	89.335	98.123	97.106	101.64	113.34	122.94	126.26	124.83	118.79	135.18	133.65	142.67
0	0	0	0	13.126	25.641	34.964	36.371	41.428	42.33	57.009	53.645	45.773	39.35	37.282	45.056	53.119	47.158	49.252	49.671	38.156	43.431	30.912	38.458	32.223	35.42	36.989	35.729	28.495	23.381	23.816	19.609	17.89	14.702	12.565	12.263	14.221	17.781	11.85	8.6693	9.6568	13.528	17.197	12.781	11.673	8.7701	4.0818	2.0433	1.5103	9.7651
0	0	0	3.6179	9.5909	13.203	22.62	17.938	12.274	3.7962	16.438	14.57	8.3106	3.2864	11.455	10.777	13.355	22.131	14.987	28.482	41.833	68.289	132.98	200.73	270.3	349.06	436.23	525.86	621.59	743.23	793.2	857.54	951.57	1005.9	1052	1102.2	1161.5	1191.7	1197.5	1259.3	1227.1	1249.2	1270.7	1291.8	1292.3	1306.7	1331.3	1318.7	1364.4	1384
0	0	2.8078	0	7.5656	2.5276	15.563	9.1325	18.326	16.53	17.165	13.532	12.467	21.066	29.962	37.559	39.567	32.038	31.485	36.806	35.345	39.272	38.536	40.564	42.521	46.11	35.946	40.241	31.945	32.304	72.668	35.166	66.97	83.393	102.14	131.87	171.02	214.49	264.02	307.66	353.06	417.88	484.73	548.03	582.47	632.01	653.86	696.98	719.39	752.45
0	1.1864	0	18.791	3.0562	4.2892	13.714	19.328	19.727	26.509	28.009	19.593	15.976	18.69	21.786	21.069	34.291	11.53	26.799	19.986	36.817	32.124	29.885	30.565	29.98	34.861	43.668	40.106	56.523	38.36	37.7	39.199	35.829	39.676	48.709	48.799	47.567	32.624	37.91	53.77	51.394	58.251	55.297	51.009	53.679	67.85	52.118	52.572	52.809	57.894
0	0	0	12.944	23.712	9.3648	26.94	28.065	28.763	32.9	21.279	21.12	18.692	15.608	24.189	21.218	17.91	23.697	31.49	26.509	30.951	18.343	12.817	24.671	19.665	27.027	21.514	15.376	5.3503	12.874	12.306	22.388	32.979	29.202	3.2458	20.479	22.108	29.773	37.366	41.417	28.95	44.074	52.652	69.629	85.378	91.168	95.84	84.312	105.19	133.24
0	0	0	0	7.1946	15.59	7.3303	14.198	16.937	18.914	18.354	20.792	27.498	27.015	24.52	23.442	31.643	22.32	29.216	25.068	28.289	33.065	33.385	22.074	26.838	26.288	39.364	31.142	22.205	23.785	17.942	21.944	25.473	20.672	20.792	20.489	22.194	11.712	18.429	18.352	9.17	18.65	10.127	8.3514	3.2631	7.0303	2.4493	0.87133	0	2.6415
0	0	0	7.309	7.335	10.499	13.343	18.884	17.365	29.417	30.419	20.029	9.3402	20.375	21.407	29.469	22.041	15.781	21.098	22.659	33.519	26.876	27.637	22.466	23.608	28.512	39.317	46.634	54.487	45.53	49.596	57.224	58.845	71.799	91.285	108.37	132.78	122.61	156.59	165.72	196.38	217.61	234.32	259.02	262.56	280.5	279.51	298.1	320.8	331.9
0	0	0	7.7759	7.8966	14.237	11.681	8.6117	18.813	12.807	4.9251	14.406	0	0	1.7675	6.2612	0	5.4427	10.239	11.694	10.295	2.5032	10.121	15.487	13.188	10.9	18.779	14.641	25.391	32.166	22.735	40.86	32.673	27.692	34.138	32.253	52.553	30.533	41.405	34.834	47.917	40.705	46.282	54.589	43.304	47.375	35.811	32.879	36.589	35.078
0	0	0	35.543	27.562	64.769	46.281	52.564	71.539	89.636	89.184	94.271	80.413	77.588	82.149	81.107	102.81	103.6	99.346	99.52	96.805	121.55	119.65	103.93	61.104	60.249	57.605	77.931	72.973	68.313	57.119	75.402	90.681	82.132	78.079	94.814	108.94	88.605	86.669	89.577	75.042	73.296	77.449	81.159	75.8	69.614	77.533	71.624	75.853	71.862
0	0	0	3.303	8.3047	23.022	20.733	22.186	24.416	20.364	30.447	28.992	28.419	23.691	32.936	17.925	25.775	25.063	24.146	22.992	24.031	30.741	23.197	23.918	27.21	17.699	26.683	18.872	34.366	26.873	36.585	28.225	28.447	38.208	26.011	37.825	27.155	29.245	29.835	39.09	37.622	34.478	33.268	38.747	39.76	48.21	52.549	38.429	36.634	40.591
0	0	0	23.073	31.898	31.204	39.107	45.358	53.572	66.399	71.662	62.775	59.863	73.67	78.849	78.124	79.997	80.248	77.621	89.397	110.11	104.21	93.356	98.023	99.213	100.14	106.66	118.57	131.16	103.98	110.39	96.06	116.65	105.31	120.98	109.54	111.11	102.6	103.39	106.55	110.4	117.67	107.46	110.36	105.29	110.07	108.44	103.79	99.437	116.39
0	14.448	15.583	0	0	2.6608	4.7947	0	8.7905	10.281	57.268	59.901	57.171	80.944	83.444	93.631	105.45	125.06	138.22	164.6	199.24	256.55	296.03	347.12	442.06	545.65	669.38	797.07	855.21	1013.4	1184.3	1315.4	1504.1	1641.9	1848.9	1978.1	2115.6	2283.1	2431.4	2455.7	2576.8	2763.4	2812.3	2948.6	3095.6	3103.7	3213.5	3293.6	3270.7	3352.8
0	5.4316	0	0	40.067	31.941	28.938	25.256	26.615	43.908	47.284	2.9585	0	28.278	5.5699	36.315	30.803	29.466	16.168	21.154	17.166	19.859	28.542	11.794	4.0515	0	11.433	24.535	17.539	29.733	10.2	13.568	14.06	34.386	14.171	10.698	19.175	13.926	13.47	0.51818	9.8224	15.39	22.119	9.6518	11.908	7.6607	9.7968	0	0	0
0	0	0	12.095	1.2731	13.593	11.084	18.091	16.007	21.438	11.453	17.564	15.088	17.012	22.457	24.503	9.2003	18.595	27.154	23.943	29.407	27.491	32.755	34.349	26.072	32.877	38.313	33.17	55.142	54.725	50.898	44.291	48.22	63.71	66.705	70.07	58.731	55.125	66.289	66.245	74.503	80.119	86.806	78.214	75.403	78.556	79.635	101.86	108.6	104.46
0	0	0	0	0.66558	16.457	14.513	8.7263	11.024	15.342	6.9792	2.667	0	0	0	0	0	0	2.2704	0	0	0	0	0	0	0	0	0	0	0	0	0	0	0	0	0	5.796	13.557	31.609	30.55	39.629	37.813	45.887	46.455	58.817	55.594	59.626	63.053	57.784	64.673
0	0	0	16.507	8.2242	11.995	6.9038	14.057	1.0047	9.1886	11.167	10.416	17.092	12.666	14.256	15.849	7.2552	19.059	11.372	19.878	21.245	24.591	23.684	28.213	19.104	25.031	17.198	21.349	29.067	25.287	37.646	29.899	27.318	36.837	27.289	30.818	23.013	23.311	24.281	30.764	23.436	28.854	24.168	24.875	29.386	35.243	30.163	24.313	20.868	18.467
0	0	0	7.8082	14.003	5.245	20.786	25.991	21.102	31.342	29.676	41.686	32.649	39.627	41.442	46.269	44.629	43.395	52.48	57.939	55.43	51.576	57.236	65.447	68.393	76.187	68.037	67.766	69.855	63.208	58.291	61.688	68.428	61.103	55.952	60.331	70.028	70.209	65.849	57.917	62.75	55.057	59.976	52.817	48.693	53.412	51.095	39.865	50.209	41.316
0	0	0	4.627	10.259	16.687	14.997	19.675	21.917	16.264	15.619	6.5173	19.372	17.351	17.64	15.006	24.509	22.793	11.841	19.772	11.62	14.268	12.787	10.135	9.7897	24.02	17.723	21.655	4.5781	14.641	5.6799	14.421	18.662	11.517	15.52	5.4967	12.039	16.969	12.863	21.599	10.08	26.109	14.235	14.134	16.949	6.263	15.438	19.067	17.226	26.24
0	0	0	1.6814	6.5855	11.458	25.891	13.124	25.693	24.779	17.641	24.291	24.492	25.888	26.151	35.264	52.565	32.838	29.029	28.415	36.055	26.618	36.624	42.434	35.323	45.411	44.574	43.927	31.867	42.001	39.187	50.686	46.944	52.011	52.999	49.41	51.298	49.613	66.259	58.458	58.144	65.348	53.005	50.309	52.717	60.435	58.198	58.344	62.179	49.164
0	0	0	11.527	8.0555	13.546	22.391	22.654	22.835	17.948	6.9963	14.69	11.436	16.065	4.0136	19.092	28.309	26.882	23.604	23.892	26.4	29.771	25.444	24.566	31.493	32.42	44.029	52.846	61.273	46.47	52.368	50.764	61.912	56.554	51.001	52.382	55.677	55.679	53.661	44.129	40.558	36.131	42.899	45.3	35.703	44.608	40.146	47.195	54.251	53.955
0	0	0	7.3768	11.21	9.8592	25.456	27.101	36.199	33.245	36.398	37.391	34.519	29.971	36.574	39.927	37.607	42.996	53.971	47.677	63.066	56.996	60.33	73.24	78.775	88.216	91.337	91.649	104.54	117.56	128.04	134.42	147.03	149.9	151.3	164.74	158.14	179.93	183.7	202.27	201.6	210.87	215.89	229.83	235.88	229.84	234.97	238.59	253.92	256.53
0	0	10.851	15.793	0.7077	18.741	20.468	34.429	34.204	24.914	28.004	30.789	43.554	45.771	55.934	63.847	84.096	79.876	107.93	132.84	149.69	195.01	187.2	213.03	248.62	264.47	292.8	297.24	322.49	329.22	335.05	318.43	329.24	365.06	359.06	356.97	387.79	388.78	398.31	403.55	453.39	456.58	520.47	555.08	583.36	633.51	650.8	707.74	766.52	856.21
0	0	0	0	11.518	34.099	37.019	19.308	21.042	20.732	36.549	24.207	16.34	8.9898	8.3338	23.156	6.6806	0	0	0	1.4704	6.951	9.4279	14.252	15.314	19.078	17.233	21.977	24.212	36.236	38.943	48.015	39.679	42.458	43.801	37.016	43.284	59.982	45.377	49.936	56.755	47.562	45.538	51.008	36.422	37.022	26.477	37.877	37.511	41.168
0	0	0	10.395	4.9522	9.1843	21.336	28.107	32.254	31.553	22.251	28.419	39.53	26.546	33.288	36.297	30.86	26.16	25.024	28.786	34.811	29.745	23.673	26.374	25.814	34.493	27.813	30.632	23.3	29.9	30.351	36.831	38.633	36.496	32.378	26.22	31.825	32.779	34.788	33.292	34.797	40.591	32.26	36.888	34.767	35.303	41.53	42.195	37.633	34.864
0	0	0	10.676	28.945	45.798	46.242	39.986	49.474	53.218	50.096	43.894	50.607	46.601	42.603	53.433	55.109	60.043	51.549	64.831	70.563	64.022	78.338	71.547	64.754	83.641	61.573	73.142	67.595	68.344	69.2	71.708	70.316	72.178	74.323	74.242	73.37	65.384	59.042	80.183	65.299	55.823	68.149	52.326	55.987	64.563	50.965	60.787	73.091	68.724
0	0	1.5475	3.8976	12.266	1.4711	7.8089	5.2494	0.26076	7.3629	21.228	21.777	16.083	23.739	24.933	34.029	33.188	35.883	44.698	48.357	59.283	59.84	64.049	78.335	86.471	98.24	102.58	105.33	105.51	103.18	107.42	112.28	117.38	115.47	121.18	124.33	117.36	134.1	124.93	129.35	143.83	146.34	136.4	132.52	143.91	142.64	138.6	135.79	147.6	129.21
0	0	0	5.0207	15.994	27.782	33.923	43.245	38.75	47.674	47.053	40.191	41.178	53.864	72.607	105.59	129.87	153.94	187.07	201.35	234.52	249.65	279.43	300.75	327.98	347.42	381.27	395.55	399.03	416.53	420.23	414.92	463.48	460.65	455.24	456.9	487.84	453.38	481.23	482.82	475.82	478.91	471.49	494.3	494.22	506.66	490.47	504.85	507.22	503.64
0	0	6.5072	18.989	25.763	0	2.0857	14.431	2.3401	9.7692	11.617	19.744	21.354	22.86	29.324	27.173	24.968	17.267	21.572	26.338	16.104	31.079	28.276	48.188	46.558	55.329	64.811	74.378	89.517	98.213	114.51	123.32	126.52	132.36	124.99	133.72	139.87	154.56	162.56	171.99	181.69	176.76	194.35	197.72	187.04	180.81	181.49	200.75	202.43	190.71
0	0	0	9.8771	4.2072	5.639	9.8671	12.168	5.6519	4.8241	7.0215	0	3.8285	3.0613	0	0.50735	0	15.943	14.622	15.524	35.589	15.987	21.594	7.6207	18.345	12.417	23.561	15.717	22.996	18.485	21.413	21.58	17.854	25.732	20.579	14.434	22.369	14.286	22.865	26.865	28.839	35.19	24.929	35.959	31.705	35.5	27.083	34.244	40.639	47.171
0	4.8043	0	11.462	0	2.716	2.5326	1.2702	0	0	11.236	11.101	8.8479	11.654	15.805	6.656	1.6188	18.952	11.142	2.9213	19.984	16.023	14.654	18.181	18.25	12.856	23.9	16.763	18.696	12.604	4.0409	16.102	7.226	11.421	0	4.1803	5.8063	0.87161	14.933	15.547	21.057	35.19	35.444	50.027	59.424	62.993	67.857	77.765	95.791	116.24
0	0	0	0	12.975	0.89383	9.789	12.082	18.55	18.339	22.723	17.154	24.348	24.519	25.872	29.067	19.577	40.916	39.465	35.18	51.246	56.387	60.494	58.683	79.006	65.423	79.152	77.584	81.044	80.277	84.007	82.41	83.205	96.672	88.067	82.633	90.811	80.501	94.322	95.584	93.868	102.22	91.352	95.433	99.495	101.41	96.571	99.521	102.88	107.52
0	0	0	8.2435	8.3399	7.2056	6.9313	2.0963	5.258	12.411	13.195	11.494	8.9453	9.0775	12.862	24.775	15.751	19.445	17.011	20.965	28.498	20.021	34.72	41.783	45.284	48.777	53.185	58.792	43.794	67.096	53.89	60.473	69.375	52.77	62.77	55.589	68.56	78.762	83.539	84.324	77.199	79.585	75.518	75.432	81.453	86.435	91.975	87.763	89.281	87.418
0	0	0	9.7205	17.243	2.0613	21.461	15.937	25.208	29.801	30.217	18.149	26.877	12.153	27.908	23.972	22.804	27.224	42.65	32.156	41.867	41.834	42.628	40.83	35.302	47.653	42.032	38.53	50.676	48.979	44.325	38.339	45.964	42.876	33.785	28.659	30.409	33.894	38.481	39.078	28.976	41.092	41.994	43.089	44.83	38.855	37.056	41.792	45.887	49.259
0	0.43086	0	0	4.9412	7.0355	3.8329	6.0873	6.666	10.672	10.196	14.05	20.072	31.782	44.611	61.636	31.879	24.737	35.362	30.856	32.232	32.641	32.797	32.92	33.445	50.953	44.114	52.596	47.057	38.425	37.555	39.215	39.572	49.857	49.696	58.817	61.561	63.598	65.738	68.942	78.012	78.955	81.88	94.835	91.195	98.762	96.026	99.313	107.53	100.24
0	0	0	14.943	7.1104	9.5649	5.6836	7.058	5.9836	0	0	0	0	0	0	3.5427	2.3226	0	0	0	0	0	0	0	0	0	0	0	0	0	0	0	0	0	0	0	0	0	0	0	0	0	0	0	0	0	0	0	0	0
0	0.45266	0	0.088294	1.581	8.3205	3.8513	6.4169	0	2.8989	0	0	0	0	0	0	0	0	0	0	0	0	0	0	0.066294	0	0	6.91	9.5913	2.6594	7.377	9.4899	10.964	11.428	20.177	14.198	21.454	22.886	43.462	33.429	38.319	33.02	36.812	32.535	38.847	29.479	31.39	24.754	32.419	20.632
0	0	0	7.0516	4.8002	13.679	6.2686	13.79	9.5735	3.5874	5.5657	0.98793	9.8012	4.5173	6.6955	0	9.493	8.4782	14.163	18.261	26.082	49.295	67.703	60.101	76.508	91.553	103.56	109.67	112.79	120.34	140.67	146.29	152.83	151.37	171.12	164.43	179.05	185.46	181.5	193.99	194.42	205.57	207.43	197.85	197.95	197.49	210.47	208.15	202.81	220.06
0	0	1.6041	5.4909	3.4376	10.97	12.778	21.21	45.821	90.615	139.73	204.09	288.37	399.97	459.5	541.59	604.54	709.25	778.07	839	899.07	971.64	1018.3	1041.5	1099.3	1129.9	1152.7	1180.8	1221.8	1213.3	1253	1230.3	1235.7	1270.1	1237.6	1266	1271.8	1294.3	1311.6	1301.2	1315	1308.9	1320.4	1323.9	1298.2	1300.1	1299.5	1315.7	1326.4	1320.5
0	0	0	3.4457	7.6094	9.1725	26.411	42.01	52.182	64.868	85.81	97.706	102.93	109.81	127.13	140.49	139.62	142	167.32	163.04	164.76	178.79	247.3	220.55	219.67	252.19	263.66	282.99	313.05	313.52	338.06	356.1	371.91	395.73	381.27	411.78	431.56	440.17	442.38	457.18	471.84	465.18	472.29	491.71	477.89	456.28	472.27	479.7	487.48	485.49
0	0	0	0.66469	1.1715	7.1713	7.4581	0	0.28732	5.3486	0.95529	0	0	0	0	0	0	0	0	0	0	0	0	0	0	0	0	0	0	0	0	0	0	0	0	0	0	0	1.8514	0	0	0	0	0	0	0	0	0	0	0
0	0	0	15.294	25.341	22.78	14.071	30.127	32.694	36.243	21.421	20.766	31.586	24.106	29.116	35.766	29.104	38.301	42.416	34.535	51.837	37.704	39.7	39.991	44.984	46.963	41.341	31.143	42.408	52.932	48.142	56.807	67.136	57.534	48.366	43.759	44.631	51.645	55.58	59.342	45.716	56.537	62.9	65.231	65.524	61.75	60.916	57.62	62.266	77.134
0	0	0	6.5324	16.308	7.1305	10.814	3.0384	6.4248	15.61	6.5011	8.5213	4.1488	4.5395	8.5276	15.608	4.947	0	1.0536	0	0	0	1.6621	0	0	0	0	5.0534	12.305	20.737	26.419	40.653	48.661	82.14	81.858	101.64	96.388	102.45	130.24	117.96	135.72	138.52	173.52	180.26	189.85	183.01	202.21	199.25	190.29	188.98
0	0	0	0	2.2914	19.541	17.834	10.029	18.131	8.651	13.421	1.619	13.924	6.7064	18.547	11.508	22.263	24.405	19.172	27.035	43.594	33.518	36.305	22.934	34.239	47.332	53.974	52.886	47.653	47.934	65.749	69.884	90.515	62.127	76.092	74.775	94.697	91.826	101.77	107.58	99.553	109.61	106.04	118.43	115.58	121.73	117.64	131.95	126.11	121.72
0	0	0	8.6576	9.7409	4.1221	15.259	20.562	24.988	30.678	28.154	26.945	31.387	33.801	33.306	39.19	32.292	37.969	37.04	40.116	35.856	48.27	47.925	41.791	37.62	29.25	40.807	47.408	57.108	55.471	60.114	55.219	62.768	60.451	60.191	55.016	57.181	50.684	70.037	71.818	64.969	80.143	76.774	50.245	44.488	54.113	48.239	46.684	53.244	44.468
0	34.131	26.897	0	63.208	33.704	28.371	0	9.5954	0	0	0	0	0	0	0	0	0	0	0	0	0	0	0	0	0	0	0	0	0	0	0	0	0	0	0	0	0	0	0	0	0	0	0	0	0	0	0	0	0
0	0	0	13.087	8.0596	7.6695	2.3169	15.849	20.175	18.736	16.072	21.101	0	4.821	0	16.951	30.644	17.848	14.674	14.589	32.991	25.392	24.965	24.029	16.746	28.174	27.529	39.541	48.758	36.216	44.04	47.296	54.673	57.584	64.183	65.245	67.341	51.828	66.941	71.511	79.144	79.36	76.975	89.554	86.268	97.705	92.186	95.581	93.689	89.452
0	1.57	0	0	9.0681	7.4771	6.7208	11.775	8.2301	9.965	4.8539	0.063671	0.59912	11.352	20.087	16.956	31.91	25.827	23.194	36.475	23.276	29.894	22.601	40.18	34.469	49.564	44.604	54.057	57.051	47.346	46.332	51.092	41.109	39.337	46.503	77.372	44.817	53.348	51.538	40.622	57.334	47.177	46.002	58.292	56.776	69.06	82.154	73.592	83.258	72.731
0	0	4.6696	26.727	3.6132	17.338	2.909	7.7701	10.134	8.8377	17.414	13.018	18.805	0	0	0	12.028	0	0	0	0	4.4865	2.359	5.1994	0.51571	0	0	0	0	0	0	0	0	0.93388	0	0	0	0	0	0	0	0	0	0	0	0	0	0	0	0
0	5.7402	3.0982	0	0	0	16.395	21.844	25.831	37.686	34.618	28.619	38.609	44.667	39.688	57.773	55.098	63.711	52.112	55.933	62.963	67.482	74.133	66.876	55.309	48.083	48.807	49.737	57.024	64.402	63.365	62.32	63.797	70.191	71.467	87.642	89.718	98.354	118.95	151.02	183.33	230.93	239.18	301.22	327.85	384	321.33	359.03	401.33	458.24
0	1.0428	0	0	0	6.8205	11.11	4.8154	5.7748	2.7378	9.6511	8.645	5.169	15.079	15.175	16.774	9.7013	6.5321	19.983	17.102	23.742	12.45	20.39	19.403	19.725	31.144	21.76	26.079	27.868	30.714	22.309	27.899	45.887	34.848	18.04	28.999	50.336	68.326	73.96	79.682	97.638	102.81	144.16	177.55	191.43	225.39	223.76	272.08	294.63	313.45
0	0	0	1.6889	5.3255	11.618	8.3597	18.247	21.364	13.237	18.573	4.0387	22.405	20.429	13.156	16.367	14.649	29.305	23.932	24.581	17.861	25.434	23.917	16.057	17.734	3.4556	19.82	10.094	19.408	15.718	4.4522	12.661	12.595	11.629	5.8083	5.1518	15.269	4.1645	12.132	16.654	16.748	21.432	13.348	20.788	22.759	28.25	24.865	26.922	30.876	36.134
0	0	0	1.4906	3.9038	8.6769	11.95	18.487	19.354	14.618	24.508	17.193	26.037	17.764	33.136	29.368	37.565	34.132	50.253	49.762	50.292	45.976	43.528	48.254	42.691	57.842	49.817	46.584	50.396	51.515	47.933	49.076	55.68	52.37	59.957	53.503	43.163	40.778	38.983	41.718	45.018	50.256	48.33	46.073	40.396	41.725	37.419	34.61	32	22.067
0	0	0	9.7784	6.2914	11.559	17.459	12.473	7.2866	18.337	9.6721	0	0	7.0841	0	0.44509	0	0	0	0	0	0	0	0	0	0	1.6621	9.0892	11.863	16.957	17.135	27.924	29.668	43.778	51.249	57.919	85.67	80.744	116.31	106.99	103.66	119.78	108.97	162.04	169.12	200.72	198.5	246.51	249.95	267.23
0	0	0	2.8953	1.9907	10.98	8.2237	14.096	14.635	15.408	7.9808	12.884	25.396	22.212	18.895	16.966	31.657	13.371	16.35	20.224	25.418	25.489	19.291	13.397	20.808	30.344	26.861	32.203	30.935	41.8	41.784	42.203	44.905	40.357	56.454	48.88	56.415	71.07	70.749	66.557	64.045	84.817	74.036	87.84	87.241	80.259	80.956	78.062	70.719	85.131
0	0	0	5.9655	23.437	26.898	37.561	38.442	45.356	61.87	53.129	56.436	68.063	55.607	71.061	71.198	70.558	62.907	81.691	82.058	99.78	102.99	99.193	103.95	95.818	134.09	121.75	135.78	131.49	169.27	139	152.13	156.98	171.19	164.53	148.77	155.73	167.04	174.79	157.5	147.65	164.75	153.69	177.64	167.22	151.61	133.31	153.07	142.3	141.49
0	0	0	9.0465	10.824	19.736	7.8285	12.156	2.9743	10.082	15.175	11.013	14.611	17.083	32.534	24.212	33.081	33.313	42.668	47.17	53.59	59.223	65.177	69.156	68.829	77.681	73.408	75.902	87.248	88.289	96.471	89.82	102.27	108.2	107.92	112.99	115.35	135.03	123.6	124.39	125.43	123.53	136.62	126.24	141.1	136.89	144.05	146.48	140.41	139.97
0	0	0	5.1385	8.3574	23.473	22.542	25.139	24.406	37.727	25.787	29.415	32.28	42.124	40.769	55.982	59.524	70.454	81.871	85.301	107.85	103.83	110.58	107.87	115.34	130.5	143.91	157.72	164.16	152.68	160.22	167.23	169.89	171.35	179.69	182.61	190.6	174.07	186.78	187.29	190.95	205.84	205.66	205.26	209.02	220.8	215.45	221.87	216.96	225.8
0	0	0	1.7728	16.71	12.659	18.759	20.068	24.619	24.704	36.989	35.04	33.449	27.683	31.717	29.574	32.117	24.847	28.864	29.166	24.645	27.032	20.854	25.097	35.529	42.498	37.702	28.83	37.94	43.396	41.629	41.774	41.154	50.183	42.615	44.595	47.683	63.548	59.201	47.998	50.896	47.806	44.599	45.587	49.91	43.581	45.664	44.075	44.464	34.553
0	0	1.8544	0	0.76487	20.128	12.189	0	0	0	0	0	0	0	0	8.1284	10.661	0	9.8961	0	11.525	6.2635	19.873	27.186	26.815	37.009	48.5	56.764	55.242	53.031	51.293	60.374	57.938	53.806	61.077	61.655	65.995	77.89	89.217	85.062	86.575	87.757	90.852	91.654	86.631	91.068	91.755	96.647	96.145	93.087
0	0	0	0	15.121	7.6143	16.515	14.294	23.015	18.979	28.192	23.301	27.386	26.971	43.077	61.642	75.145	135.73	175.35	217.43	273.92	315.18	364.4	394.99	473.68	492.6	555.43	618.76	620.23	653.6	706.74	782.67	780.73	719.39	816.91	816.4	839.25	835.1	915.74	923.75	967.01	996.28	998.69	1014.3	1037.7	1055.3	1062	1037.2	1081.6	1104.8
0	0	0	6.2496	5.7534	8.934	12.672	16.553	23.676	27.638	35.821	56.062	91.869	124.72	157.64	179.04	213.76	246.8	271.52	308.15	334.5	345.56	369.3	394.39	420.08	432.87	463.45	480.78	473.16	496.9	487.62	487.64	499.7	480.25	523.74	504.49	532.36	528.64	541.37	526.91	518.47	539.16	527.98	531.73	519.44	528.38	532.56	534.76	535.21	532.98
0	0	0	0	4.1363	19.555	35.171	38.529	44.162	50.935	37.714	39.755	38.901	43.836	52.933	42.31	46.253	47.606	60.798	48.572	52.505	51.184	44.372	41.093	44.117	46.679	46.932	44.286	38.199	44.894	53.222	44.601	57.916	54.457	46.277	42.918	48.236	60.566	61.54	62.816	55.706	64.164	63.358	72.739	71.872	62.03	59.32	69.073	67.138	79.777
0	0	0	6.8148	10.799	12.348	6.6755	14.856	8.3489	8.0327	0	3.1677	4.993	6.2791	11.752	8.747	10.164	9.2623	9.5566	10.285	16.681	19.926	22.078	22.877	16.256	23.186	32.648	34.094	41.313	48.258	27.772	16.93	19.58	28.709	26.384	27.302	28.565	34.646	36.766	43.77	40.042	37.771	42.697	38.04	50.07	49.856	53.436	51.489	53.276	45.034
0	0	0	0.68906	18.484	0	9.0951	3.3471	3.1707	16.842	16.354	9.509	0.077988	0	4.556	10.873	12.438	12.496	16.24	16.518	21.366	23.66	31.118	35.786	43.721	52.361	44.764	46.372	45.748	44.788	55.743	59.741	64.546	82.655	89.769	103.22	124.68	153.47	173.67	190.58	197.1	223.7	245.47	253.83	286.05	303.59	317.76	328.42	346.85	381.19
0	0	0	1.6831	8.8499	10.372	11.385	1.1899	15.489	10.11	0.81732	0	0.75158	0	2.1064	0	0	0	10.499	5.9177	13.642	10.326	11.332	10.636	9.0032	17.37	16.675	7.5202	22.82	21.823	22.735	29.091	38.401	37.452	32.529	23.224	27.674	35.37	34.742	38.498	32.952	39.367	38.034	46.042	44.924	38.053	36.811	38.173	50.359	54.187
0	1.3824	0	0	1.7445	8.7428	13.1	19.567	13.805	18.902	15.221	15.002	22.196	15.913	20.833	21.725	30.533	25.602	27.761	32.688	37.856	34.384	39.015	49.766	57.616	64.509	71.326	75.617	80.338	87.354	94.397	109.4	116.06	122.99	141.25	129.7	148.05	143.7	147.75	144.53	154.89	157.56	145.91	167.97	165.86	170.93	150.91	149.17	152.01	150.01
0	0	0	3.8602	5.6591	9.3406	18.589	16.438	24.467	21.665	24.048	22.252	17.689	25.844	26.822	25.928	29.642	29.545	31.843	29.792	33.846	40.252	37.154	45.551	57.14	54.701	53.98	54.114	56.48	52.271	56.953	50.032	52.313	58.418	47.444	60.666	55.622	57.903	56.595	52.765	51.655	49.789	53.518	50.6	50.731	44.983	55.74	46.578	59.883	60.807
0	0	0	0.57873	5.5274	3.4508	10.799	17.9	41.581	51.45	80.675	110.24	135.22	172.72	204.66	232.99	258.86	270.49	292.57	318.17	322.74	343.69	360.26	352.03	360.82	355.58	357.94	367.79	363.75	358.43	363.71	365.74	363.62	382.65	385.93	383.34	387.67	405.01	428.11	445.46	476.3	494.18	548.99	582.77	627.67	653.59	700	712.8	747.34	772.44
0	0.89711	0	0	14.107	18.021	18.359	19.821	16.735	24.351	25.787	32.345	27.538	33.447	26.405	27.118	24.661	37.507	38.555	30.005	42.677	44.697	43.272	45.602	45.519	47.274	55.544	56.111	63.208	59.681	51.718	48.149	46.24	43.317	42.016	45.972	40.467	43.427	45.088	50.656	45.726	45.691	46.158	52.566	53.275	54.033	51.339	61.883	61.876	58.557
0	0	0	6.238	7.5299	14.909	15.652	25.111	25.256	28.718	21.996	29.855	35.369	34.413	36.467	25.841	38.286	37.513	35.762	44.225	47.191	54.599	54.997	52.487	53.523	62.016	58.529	54.597	66.605	69.718	77.985	71.137	66.475	71.31	63.787	72.955	63.843	75.073	73.796	80.014	86.303	88.252	90.731	101.08	107.38	112.35	117.74	117.25	131.6	121.22
0	0	0	24.207	16.405	14.788	12.089	30.058	33.05	2.4322	21.251	22.681	20.357	16.75	11.14	23.07	21.578	11.71	16.954	25.834	11.649	30.84	32.692	33.897	45.853	75.818	77.097	100.06	122.1	135.53	155.81	182.25	202.09	207.96	232.56	226.86	242.56	251.69	285.38	298.66	310.37	296.23	308.93	314.52	302.67	325.72	295.39	303.75	319.24	310.89
0	0	0	7.9289	14.225	17.733	25.9	15.607	18.501	21.407	22.586	23.408	23.077	22.649	26.909	35.308	20.376	27.243	24.447	21.387	22.876	16.963	27.931	26.546	22.111	27.665	31.229	26.98	26.938	35.398	41.642	36.878	35.803	43.521	38.4	37.245	44.393	45.778	50.109	51.114	55.124	49.858	47.73	40.268	35.153	61.161	54.577	52.082	58.122	46.389
0	0	0	16.989	24.67	23.983	28.892	32.185	31.255	27.958	36.595	36.966	42.462	33.581	39.741	52.319	40.772	48.984	50.037	31.972	42.523	52.265	50.86	46.728	41.411	39.908	32.232	59.968	58.756	63.034	50.889	53.037	53.597	67.633	43.788	51.043	42.029	34.553	35.058	35.221	34.345	34.616	47.478	32.357	36.331	24.714	28.178	18.716	20.872	23.38
0	0	0	9.856	8.2421	18.877	10.25	19.941	16.365	25.301	18.279	17.455	25.709	24.431	29.973	15.953	22.124	19.416	17.76	16.165	20.424	16.69	10.342	7.4544	10.874	20.924	20.183	21.615	24.073	26.441	31.281	29.275	37.202	51.117	52.303	50.042	71.127	73.34	77.248	80.623	76.133	85.53	79.511	73.772	80.662	76.719	72.137	89.778	72.689	75.365
0	0	0	16.546	44.109	38.397	15.901	31.435	48.043	35.288	14.85	28.713	41.73	24.028	18.292	10.881	34.728	57.28	12.553	4.7902	0	4.7974	0	0	0	0	0	10.348	30.338	1.8856	0	0	0	33.436	29.304	53.445	70.02	84.097	110.77	135.65	176.03	211.03	203.44	271.39	312.04	353.8	369.32	355.99	396.66	449.64
0	1.4564	0	4.9003	0	10.058	3.0712	0	0	0	0	0	0	0	0	0	0	0	0	0	0	0	8.9311	19.63	21.414	34.446	32.39	45.568	53.283	50.175	69.992	60.028	62.661	74.441	80.817	75.802	99.445	109.6	119.37	121.76	123.5	136.67	144.11	132.05	138.34	145.72	149.88	155.51	156.2	146.42
0	0	0	10.015	23.515	22.854	31.523	39.9	37.802	45.395	43.949	62.89	62.63	68.104	73.237	69.776	73.027	81.475	73.614	81.022	60.98	76.147	69.899	87.512	75.539	88.705	82.347	89.47	96.011	89.252	87.005	89.02	89.265	102.37	100.42	93.326	109.75	98.525	109.71	101.29	105.54	101.4	109.98	97.985	106.59	103.59	93.072	106.93	103.69	100.65
0	0	0	2.6047	5.8406	7.7796	19.444	14.958	22.619	27.144	27.348	22.69	19.056	25.046	23.57	31.227	33.105	34.843	27.621	33.843	28.781	38.787	32.943	40.244	45.808	55.413	60.703	72.043	85.523	99.409	114.11	128.28	140.88	154.02	164.12	183.71	188.94	194.03	203.96	194.9	209.66	205.32	212.26	214.8	212.65	206.91	220.76	212.09	217.98	228.28
0	0	0	0	2.5033	18.529	23.339	0	1.3651	13.032	9.8024	0	0	7.0173	0	9.2709	0	0	3.8195	0	1.6124	3.1056	9.9312	27.375	22.877	27.936	38.475	67.329	68.349	61.421	64.164	71.985	64.455	61.129	48.345	56.592	60.641	75.958	78.509	65.357	58.526	62.741	57.617	69.295	57.189	62.982	52.49	51.772	61.282	46.625
0	0	0	2.7713	12.138	12.741	8.7228	19.651	20.114	13.251	24.354	14.89	18.724	12.451	20.76	7.6684	14.723	14.529	10.524	17.523	21.098	20.321	22.946	19.887	16.907	19.408	18.391	13.312	19.963	18.4	26.121	19.738	19.67	33.28	23.829	32.091	23.934	26.499	23.718	30.397	29.202	28.711	31.751	31.723	40.551	47.983	51.739	45.102	49.027	46.486
0	0	0	7.3817	9.4583	18.905	19.662	23.959	26.72	30.408	26.681	22.971	24.385	24.971	20.15	33.215	54.692	52.9	70.553	102	138.03	184.11	258.95	347.23	404.71	503.23	483.68	653.65	685.88	737.53	787.56	999.35	1087.7	1140.1	1183	1286.2	1271.9	1052.9	1065	1060.3	1353.4	1347.7	1348.4	1338.1	1359.5	1401	1411	1392.5	1400.3	1409.6
0	0	0	4.1821	6.2317	19.841	24.726	15.192	17.785	17.368	31.143	18.902	18.445	18.92	22.36	30.209	31.9	25.885	35.448	30.135	45.826	56.345	62.615	64.534	65.007	83.039	74.94	82.293	87.342	96.009	102.12	101.34	113.27	97.695	105.23	126.84	148.77	162.98	169.62	190.06	185.58	196.05	204.74	213.98	200.67	240.28	233.83	231.87	243.12	240.13
0	0	0	6.5523	24.197	11.471	21.524	28.358	36.693	60.486	67.997	92.634	114.9	137.28	162.77	207.48	216.8	252.84	254.49	268.29	306.18	265.24	290.29	305.72	314.84	338.51	353.64	409	435.06	482.22	507.42	541.67	636.4	671.93	690.66	718.46	747.29	833.54	867.63	901.68	948.63	985.93	952.23	1010.1	1079.7	1030.3	1102.9	1132	1112.6	1123.8
0	0	0	7.083	13.502	16.324	19.565	21.11	24.547	27.567	23.862	23.426	25.787	19.026	24.049	22.275	15.541	18.217	13.364	21.486	21.988	16.97	9.3665	20.521	12.002	17.868	13.148	18.906	8.0958	5.1978	7.2602	10.134	9.912	4.0494	2.3406	0	0	0	0	0	0	0	0	0	0	0	0	0	0	0
0	6.3569	0	5.2455	8.6666	4.5512	3.06	3.9375	22.273	9.8141	1.7194	2.4576	0	7.0431	0	6.2178	0	0	11.483	19.433	22.355	16.591	22.126	0	6.9317	36.256	47.797	79.713	108.77	140.01	87.233	256.96	323.48	381.23	474.57	560.18	684.24	781.19	881.45	967.47	1047.3	1152.3	1199	1252.6	1323.9	1347.5	1392.4	1461.1	1454.2	1468.1
0	0	0	11.105	5.4626	8.9838	14.604	9.4738	39.16	82.685	138.08	188.15	219.51	288.63	338.29	417.26	467.58	503.02	553.25	574.05	613.28	661.13	669.13	681.35	690.23	721.45	699.56	726.76	743.46	759.75	807.67	794.82	782.61	800.27	795.06	836.48	822.2	835.96	836.38	852.76	877.22	883.06	896.17	901.34	902.15	892.21	913.3	920.04	918.4	923.14
0	1.3365	0	6.5078	0	9.4376	4.1927	19.397	15.106	22.96	16.094	18.906	20.903	31.999	35.675	35.184	31.331	29.804	32.662	30.839	27.121	35.243	29.151	29.379	20.776	31.391	37.51	39.357	49.458	51.757	58.67	59.731	55.785	58.274	67.095	69.376	74.809	75.617	77.711	81.53	75.805	103.03	77.008	79.854	99.252	79.268	94.21	111.23	137.33	146.6
0	0	0	2.6601	0.73428	9.9537	9.2558	16.971	13.666	14.233	14.235	6.66	20.206	12.768	14.647	25.486	22.176	19.941	21.769	34.553	37.024	31.745	34.477	29.718	36.166	39.689	38.753	38.053	34.773	38.752	43.881	48.089	39.935	41.033	53.769	35.489	40.863	47.727	53.243	43.064	52.674	59.239	53.739	53.524	54.706	53.93	49.048	40.573	38.568	39.753
0	0	0	7.1999	1.6418	10.589	12.25	9.3192	12.684	18.666	24.192	12.967	17.707	21.767	10.549	21.485	24.797	16.374	16.078	18.317	18.68	21.606	27.021	17.716	2.9821	0.87645	9.4576	15.85	25.207	24.132	24.89	24.107	17.818	25.374	17.108	13.38	12.032	21.635	32.563	31.091	15.916	21.994	26.653	18.09	13.317	19.195	6.0351	8.2274	21.072	19.025
0	0.34327	0	3.8661	0	11.241	12.067	25.058	2.1224	4.346	0	11.444	7.1411	14.947	9.4368	9.3334	8.4601	12.983	12.06	1.5382	0.99226	1.4931	5.8869	0	0	14.891	4.5526	10.438	20.455	16.926	17.473	10.913	6.7788	0.48256	0.055311	7.2004	4.5275	11.627	0.30296	2.4375	9.9448	11.339	17.103	12.468	11.97	9.1236	10.911	26.905	34.469	24.777
0	0	0	7.2771	8.5373	18.61	26.973	23.147	24.24	21.414	14.111	9.275	11.836	10.355	6.8441	4.4307	11.618	2.5511	6.9378	0	12.691	13.72	31.995	33.044	34.392	35.448	24.622	34.994	43.367	40.807	45.414	43.508	42.124	21.538	30.235	38.42	58.702	68.091	65.621	83.068	75.672	75.69	77.223	82.079	82.617	96.313	87.772	67.087	75.28	71.359
0	0	0	15.08	10.779	3.8891	13.91	13.266	15.572	10.557	4.2579	1.3421	3.7539	0	5.9323	2.298	5.1007	0	7.4895	5.5447	11.323	14.219	11.571	9.4016	7.8479	23.781	15.037	24.729	25.521	29.001	30.561	33.683	42.573	42.62	33.817	35.785	37.556	46.108	44.087	44.155	47.829	46.863	52.664	55.501	68.375	48.626	49.881	52.298	59.033	69.548
0	0	0	16.283	44.231	72.652	8.4558	32.404	52.315	57.297	63.058	56.254	69.082	69.285	52.259	78.775	71.07	58.573	64.598	68.662	76.363	80.639	78.761	84.517	56.024	56.793	65.478	80.76	75.465	78.241	67.983	66.651	63.991	69.328	53.95	61.208	60.373	58.276	69.845	60.469	73.211	90.375	110.93	101.81	119.72	112.68	143.84	140.44	151.4	180.68
0	0	0	5.0035	18.913	26.221	30.03	32.003	36.832	45.314	40.76	39.954	40.753	37.031	44.298	56.373	56.231	52.798	50.428	40.895	65.979	61.797	48.985	38.805	49.706	55.285	55.777	63.452	62.987	44.941	47.478	47.847	50.035	59.839	59.499	49.347	57.112	40.935	42.736	38.338	46.383	56.06	44.587	50.461	44.101	45.448	45.828	41.077	34.45	51.598
0	0	0	0	8.9886	14.297	19.235	12.283	11.491	11.125	18.79	9.513	0	13.567	10.348	26.036	30.564	24.383	24.207	30.195	20.821	21.46	27.09	28.655	29.414	34.962	35.309	26.594	17.928	12.854	13.316	1.2761	0.49508	10.895	7.9165	13.795	13.526	14.688	13.163	15.902	10.033	8.6705	16.593	8.3602	8.6156	30.621	21.612	17.437	25.876	12.192
0	0	0	6.4371	9.6625	5.6775	17.726	22.144	34.109	37.914	40.279	32.304	31.889	39.624	35.949	36.497	45.957	43.15	39.544	56.836	56.311	90.528	98.142	104.09	128.15	146.57	156.01	178.59	184.78	202.84	210.63	202.39	224.89	235.33	228.69	236.59	238.65	238.58	234.98	240.89	242.93	238.44	242.66	238.63	238.91	214.25	217.38	224.19	232.78	228.33
0	0	0	12.314	9.4704	20.328	30.04	27.564	32.285	59.376	84.482	116.72	171.3	211.45	258.42	300.44	313.11	330.67	380.36	436.68	474.24	498.2	551.87	609	629.25	625.25	644.78	669.13	670.52	704.17	718.94	713.9	744.49	717.85	717.11	757.66	748.83	753.13	798.58	793.65	770.56	789.44	767.46	795.61	791.61	804.93	791.59	807.3	804.98	795.45
0	0	0	5.5723	6.2565	9.5367	26.318	28.963	41.421	28.92	35.002	39.963	38.844	42.787	54.474	54.283	68.271	64.023	64.321	79.829	84.365	104.38	132.01	157.14	189.05	217.63	254.64	293.71	298.25	333.58	354.48	384.1	411.68	425.39	444.81	455.82	456.62	478.2	485.25	503.14	526.5	544.11	537.86	557.35	560.58	554.13	558.22	534.96	543.42	528.45
0	0	0	10.401	9.402	1.185	29.013	19.446	12.942	17.404	19.062	32.369	38.862	51.107	49.849	62.421	64.712	90.058	103.47	92.356	88.991	113.89	107.21	112.71	115.51	115.67	90.676	133.21	140.02	135.34	123.3	104.75	113.85	112.58	125.18	89.338	79.997	85.768	120.53	87.62	94.259	104.45	105.42	109.72	100.48	103.08	99.573	104.27	100.17	101.11
0	0	0	0.96014	17.129	0	12.378	8.1651	0	0	2.5938	0	0	0	0	0	0	0	0	0	0	0	0	0	0	0	0	0	0	0	0	0	0	0	0	2.5842	0	0	4.6734	9.1794	0	3.32	5.0551	0	0	0	0	0	0	0
0	0	0	8.6717	19.848	19.774	15.38	15.208	14.276	23.107	10.792	15.213	17.27	13.854	17.453	22.132	17.837	15.338	12.205	10.485	10.916	16.045	33.688	23.578	25.217	23.567	30.373	57.004	52	68.602	49.353	65.338	62.218	89.634	88.227	96.928	97.122	101.7	114.14	115.34	129.29	138.79	145.21	147.1	153.43	166.52	166.23	160.73	156.21	159.29
0	0	0	3.3373	0.64279	0.33305	12.97	7.7121	14.28	11.464	18.201	9.0076	19.387	17.482	25.815	27.612	34.195	36.811	40.308	53	48.842	49.431	62.896	61.126	61.61	80.763	70.25	75.448	84.951	83.78	76.786	89.021	96.074	92.398	115.19	104.18	95.203	109.07	92.403	94.342	97.13	98.86	91.148	89.511	94.552	90.228	95.372	80.957	83.282	86.358
0	0	0	7.5838	4.5623	15.323	11.38	19.542	22.366	23.855	32.029	26.692	36.09	33.222	30.276	19.355	33.622	31.846	30.121	32.332	36.755	39.283	30.011	28.408	36.461	39.927	37.314	36.243	36.338	30.908	21.691	27.447	27.744	33.414	20.633	17.104	22.492	18.813	22.433	19.96	12.693	23.164	14.901	12.2	7.2204	6.3887	2.0706	9.7373	9.671	6.0355
0	0	0	2.0577	4.9804	14.795	33.558	23.386	33.648	45.102	36.45	44.773	52.055	54.703	62.162	71.243	65.648	70.643	71.68	75.798	87.429	85.387	88.772	98.243	90.708	92.016	84.571	98.541	78.524	100.31	90.076	99.556	89.96	81.185	91.357	80.449	82.319	78.01	91.494	88.679	76.622	84.342	72.252	75.824	75.475	70.915	78.625	82.599	83.189	77.767
0	0	0	0	24.481	25.045	37.228	31.704	42.544	28.1	27.276	35.331	28.02	25.06	19.947	25.744	31.88	29.321	37.483	18.929	33.656	38.932	47.131	26.61	30.324	42.455	36.059	41.544	49.696	41.651	30.922	23.988	22.607	29.088	30.843	33.406	15.666	25.519	35.443	33.62	36.961	44.345	41.886	57.258	51.903	52.2	44.503	54.164	63.649	62.839
0	0	0	4.6637	11.63	0	6.294	4.7377	3.203	1.5182	11.48	4.6425	19.962	12.085	13.516	11.371	8.6841	17.425	12.279	12.448	9.2354	9.8982	10.816	9.5979	17.85	10.567	20.889	13.751	24.889	18.526	25.159	26.501	26.119	36.124	29.458	31.057	37.913	37.059	39.752	49.574	49.401	58.087	51.432	61.134	59.327	60.24	59.461	62.505	62.327	55.779
0	0	0	15.004	19.176	4.9847	23.728	30.868	20.064	15.771	23.995	16.579	24.074	19.865	16.657	13.157	0	14.451	3.6968	7.0823	1.2591	0	0	0	0	0.046535	6.0138	0	0	0	0	0	0	0	0	0	0	0	0	0	0	0	0	0	0	0	0	0	0	0
0	0	0	1.6153	1.3777	11.716	12.061	4.1441	9.293	2.4909	0	0	0.55794	0	6.9127	8.5327	9.5878	19.559	24.692	38.714	47.222	61.627	67.302	91.319	97.439	112.31	123.67	145.49	165.9	185.02	218.9	231.4	240.79	248.03	270.51	288.2	291.23	316.82	330.53	377.59	383.26	384.79	387.2	391.05	399.75	403.77	408.26	412.8	425.28	419.26
0	0	0	10.501	15.85	17.791	21.603	23.739	23.873	33.903	38.061	46.658	49.125	47.35	46.389	54.16	26.389	50.377	60.695	65.383	65.895	73.15	34.096	79.83	61.303	83.699	89.605	86.776	92.273	87.986	108.59	101.1	102.97	107.91	101.91	111.71	141.81	134.91	65.484	103.07	69.293	112.24	104.75	101.69	105.45	105.33	100.81	95.742	66.273	95.473
0	2.4343	0	0	13.152	19.997	39.79	32.468	35.293	43.274	40.065	40.451	43.985	48.12	50.025	56.144	57.328	60.015	58.944	49.4	63.225	68.155	60.353	55.64	62.829	60.023	67.641	78.882	79.175	72.645	72.575	83.758	84.449	97.591	101.78	116.01	134.47	160.08	174.12	193.97	220.17	213.56	228.04	245.11	268.09	277.59	287.42	300.52	333.07	286.91
0	0.33763	0	0.42066	7.2819	8.2781	11.356	18.776	12.869	21.635	18.625	14.767	9.4307	28.138	21.49	29.409	31.584	24.36	17.754	18.372	10.102	7.8436	6.5794	7.32	7.5576	9.9294	6.1324	20.5	2.6294	0	0	0	0	4.7281	0	4.9756	0	0.91227	0	0	0	0	0	0	0	0	0	0	0	0
0	0	0	0	28.244	6.9634	26.183	24.479	11.939	14.517	5.355	5.9079	6.8547	7.4941	0	0	0	0	0	0	0	8.9266	0	2.9718	0.34012	0.43124	5.546	2.4674	0	8.1401	0	0	0	0	0	0	0	0	0	0	0	0	0	0	0	0	0	0	0	0
0	0	0	8.352	7.1445	5.0636	15.398	12.485	15.941	7.4431	0.27411	5.9925	0.38011	7.9385	3.4453	4.7503	3.6777	12.757	6.8896	6.5587	3.8617	8.2282	0	7.3902	7.9085	12.433	1.7691	11.403	0	0	2.8532	0	2.0868	7.0041	0	140.01	138.19	140.41	141.96	141.55	146.45	152.96	157.83	149.12	155.66	147.61	15.671	17.294	19.439	23.651
0	0	0	2.4844	15.146	12.075	13.524	13.328	19.811	12.58	22.88	17.626	21.913	23.198	23.167	26.796	17.166	34.024	28.486	31.918	33.961	34.318	34.353	28.521	41.494	39.568	48.291	46.533	53.013	44.968	47.328	60.282	54.748	52.702	50.738	50.63	58.08	57.922	61.564	67.453	63.345	68.062	58.977	72.96	66.475	72.008	55.535	58.612	57.684	67.775
0	0	0	6.6301	15.235	20.993	22.601	32.102	32.481	33.267	35.572	27.337	39.894	43.839	40.578	32.668	25.273	33.437	30.79	29.972	37.827	34.798	36.488	43.338	41.683	47.908	39.216	40.137	48.108	49.64	49.405	51.811	48.496	51.821	50.269	58.202	47.83	54.234	56.203	65.162	59.154	57.382	60.868	62.488	69.543	71.142	71.17	65.475	63.231	61.579
0	0	0	9.6668	12.686	12.626	15.017	11.66	14.924	15.273	9.8943	1.0092	6.9542	8.5369	8.8141	9.9319	7.8117	6.6594	5.9845	4.3812	14.392	8.5075	11.061	19.758	13.419	26.31	10.081	16.786	17.173	27.416	28.46	29.469	24.529	25.561	29.011	21.169	26.614	26.856	33.186	33.116	31.942	31.328	22.253	19.522	22.013	18.001	21.302	23.595	24.407	16.161
0	0	0	5.4346	13.49	24.272	19.627	34.958	31.215	39.24	39.267	40.861	43.152	38.937	47.877	35.463	42.569	36.851	49.586	46.281	46.84	45.957	46.499	47.578	47.516	47.337	42.108	37.721	48.71	39.515	53.754	55.648	47.659	65.582	50.479	55.615	58.591	54.931	57.18	62.61	59.05	49.992	50.681	59.651	54.677	63.57	63.524	54.43	55.49	64.346
0	0	0	12.773	24.262	41.517	51.097	54.965	76.247	92.614	113.2	126.26	117.3	138.11	148.7	147.36	156.06	136.62	134.64	139.53	125.56	130.64	137.26	126.04	127.07	137.06	138.22	127.38	121.92	115.76	117.1	113.92	120.36	135.43	137.1	144.39	144.65	157.09	153.53	158.4	159.76	161.89	166.64	163.85	178.52	180.57	195.82	194.7	192.32	184.07
0	0	0	5.9985	9.2157	5.6298	5.8657	5.5711	4.7443	8.0337	3.2275	0	0	4.8608	0	11.209	10.052	2.7183	6.4891	20.749	2.6213	1.4056	0	0	0	0	0	5.8037	0	0	0	0	0	0	0	0	0	0	0	0	0	0	0	0	0.69776	3.0739	0	0	0	0
0	0	0	20.047	26.164	24.185	37.608	41.847	41.125	38.884	43.093	24.996	50.332	35.982	39.888	52.538	49.274	57.398	50.444	55.478	64.656	57.949	52.564	56.864	56.847	61.578	68.385	60.022	56.961	63.674	60.54	70.799	77.015	78.313	82.298	64.498	71.766	71.693	81.665	78.051	86.124	80.702	79.459	87.17	79.737	83.199	71.052	71.093	73.731	71.551
0	5.5658	0	5.4362	4.5679	5.2866	0	5.1005	12.98	8.9134	5.3472	14.713	14.01	14.648	2.2024	10.744	7.7285	7.6153	10.011	7.4538	13.437	16.788	15.325	9.2407	15.181	17.217	10.631	18.533	37.144	24.215	12.494	9.0482	8.8528	11.221	8.3906	10.947	1.5299	6.9112	14.807	12.641	19.288	11.824	12.392	23.606	20.629	20.963	11.672	22.257	20.241	25.577
0	0	0	0.39119	14.928	16.63	13.518	15.655	23.011	19.784	20.484	26.109	23.4	34.289	34.539	28.565	31.454	27.395	31.124	38.375	34.144	39.034	41.196	29.52	42.597	38.058	47.742	45.637	41.166	51.467	45.778	40.494	43.652	42.75	43.099	33.052	37.942	33.03	39.888	42.499	32.811	44.459	40.778	38.809	33.915	33.891	41.669	38.881	36.757	38.945
0	0	0	10.506	21.178	10.735	26.445	16.919	19.469	17.596	15.413	11.808	15.061	9.6278	16.432	14.857	11.575	21.729	34.192	30.268	38.626	32.325	27.866	27.301	22.988	26.424	24.026	19.42	11.068	25.572	33.74	23.039	41.889	30.013	25.761	22.573	24.824	36.738	41.823	31.606	28.375	37.158	37.959	48.291	37.245	36.042	26.132	30.834	38.586	42.629
0	0	0	5.2361	13.283	14.552	19.739	16.71	13.644	27.402	19.414	22.206	11.539	13.001	17.235	17.542	4.7285	1.9718	0	3.9074	5.6754	0	0.39298	6.0925	12.549	11.677	10.601	5.783	5.4837	13.688	20.247	3.9492	12.034	13.764	8.8757	5.5738	7.7157	22.784	9.7097	17.218	15.532	10.486	10.567	6.6744	1.8483	3.6687	2.469	0	0	0
0	0	0	5.0475	13.164	15.745	38.843	30.309	0.93046	36.677	44.193	35.634	37.246	41.051	41.66	46.495	50.697	41.627	61.002	59.969	64.921	63.155	55.443	52.097	54.685	58.29	50.673	47.502	52.854	58.133	58.453	61.691	62.361	57.556	48.922	41.86	46.604	51.859	53.641	56.917	47.358	51.546	48.469	53.222	51.422	40.247	36.102	36.132	41.499	43.405
0	0	4.6642	9.2253	6.038	13.916	10.809	4.1505	15.913	15.523	9.209	8.4549	2.2938	7.143	0	0	0	0	0	0	0	0	0	0	0	0	0	0	0	0	0	0	0	0	0	0	0	0	0	0	0	0	0	0	0	0	0	0	0	0
0	0	0	3.4471	3.2692	5.6147	4.3717	2.0046	0	0	0	0	0	0	0	0	0	0	0	0	0	0	0	0	0	0	0	0	0	0	0	0	0	0	0.66854	0	0.79031	10.047	23.277	18.821	21.412	31.669	34.532	33.105	35.012	42.665	34.102	42.439	43.094	45.474
0	0	0	0.027986	3.9188	7.3574	14.584	3.8664	8.0417	6.5688	12.048	10.858	17.83	17.634	17.834	17.807	7.2177	21.257	16.055	14.984	19.873	28.591	36.658	28.823	36.085	45.807	53.462	48.937	55.418	50.441	50.449	60.196	53.119	55.381	57.578	46.659	59.106	67.019	74.93	75.613	75.38	81.589	79.664	96.678	90.803	130.22	92.969	106.41	106.97	144.24
0	0	0	0	6.9822	6.8051	21.453	21.909	24.221	18.478	28.318	29.61	28.541	31.487	30.832	39.222	32.621	36.026	44.301	51.318	69.757	64.968	73.323	55.094	69.477	66.828	70.533	91.526	74.175	75.38	79.634	80.487	90.467	83.261	68.848	66.536	65.471	69.03	75.26	66.085	75.329	66.73	67.736	67.872	71.204	74.245	73.125	66.906	60.919	81.591
0	0	0	14.551	9.1123	11.49	17.64	16.395	13.366	24.151	13.697	10.846	9.1992	20.572	26.713	32.567	26.688	23.75	24.009	17.009	26.511	22.33	23.535	18.578	16.771	27.531	31.898	41.381	40.079	36.412	31.091	37.302	43.626	46.918	42.72	43.882	47.898	46.16	53.498	42.432	52.042	52.01	55.379	55.155	65.417	62.662	59.551	60.08	66.742	53.77
0	0	2.5717	13.322	10.617	8.2681	17.872	17.185	24.127	22.883	19.913	18.018	12.163	19.035	18.413	18.531	25.2	20.799	40.926	38.867	44.116	41.665	45.429	39.39	47.292	51.433	42.637	45.226	41.574	39.706	61.686	56.831	71.281	69.568	42.043	62.089	66.057	72.985	74.128	76.137	52.57	64.232	72.791	64.186	76.933	66.627	68.467	73.884	75.823	87.139
0	0	2.4851	16.162	8.5725	8.1973	8.6675	15.727	18.076	17.268	23.917	22.926	34.966	36.379	34.163	31.03	32.875	40.701	23.908	25.946	28.484	33.095	28.494	25.691	35.312	30.184	39.823	41.707	39.119	35.223	31.152	30.511	37.512	42.388	35.808	38.845	51.28	44.295	75.799	75.724	74.33	89.016	81.969	97.243	96.816	99.892	102.12	109.54	106.98	112.24
0	0	0	0	5.4329	18.485	29.061	28.732	30.487	31.217	22.819	28.553	32.202	50.156	73.902	108.87	172.67	231.58	288.01	347.34	418.3	402.44	513	602.24	629.27	718.22	763.93	803.68	867.1	923.85	971.63	956.43	983.49	1002.4	991.05	1048.4	1064.2	1102.2	1114.7	1086.4	1071.1	1086.1	1056.7	1052.7	1051	1080.4	1149.4	1162.3	1184.8	1180.8
0	0	0	4.9886	9.398	1.8621	4.6163	12.398	12.647	19.268	30.591	35.994	32.542	33.464	37.836	45.31	41.415	46.122	51.138	56.97	56.914	56.363	62.622	65.639	65.053	70.911	73.707	72.278	71.788	69.791	74.628	72.644	72.992	78.297	74.676	73.564	83.432	89.592	80.761	82.642	86.523	84.987	87.871	82.718	82.008	89.121	84.493	81.205	91.044	84.654
0	7.6445	0	0	19.584	7.4007	6.7338	11.711	5.244	6.2354	24.868	25.366	11.747	5.0647	0	2.7169	0	1.9848	0.14662	0	1.1184	7.7178	3.0395	0	0	0	0	4.1218	9.9141	7.3398	0	0	0	0	0	0	0	0	0	0	0	0	0	0	0	0	0	0	0	0
0	0	0	4.5234	24.309	30.538	48.34	46.343	51.958	45.401	53.803	53.033	52.465	46.701	53.252	57.25	57.43	56.648	40.067	49.172	50.058	41.591	43.911	46.902	37.551	45.085	45.891	44.18	37.105	39.691	45.298	37.836	37.848	44.296	32.832	33.387	40.072	31.347	50.592	37.622	33.743	44.193	30.522	27.772	27.762	36.05	32.115	25.865	23.275	19.017
0	0	0	10.68	4.109	13.06	25.83	27.715	21.97	28.292	25.561	27.148	44.006	50.533	49.036	59.152	50.275	56.929	60.57	54.221	65.701	64.572	63.969	46.599	38.054	50.214	51.579	63.447	60.673	60.261	58.869	66.225	72.804	71.389	73.276	70.24	74.136	60.251	68.543	63.349	68.587	64.088	67.354	61.735	61.329	81.193	74.991	74.005	72.64	74.356
0	0	0	9.1006	16.354	14.257	35.07	42.121	38.835	48.328	46.817	59.471	56.313	58.546	65.546	66.785	75.614	73.637	97.827	80.421	84.757	73.907	80.076	78.093	82.772	66.839	65.159	62.008	68.096	76.468	67.378	68.685	78.421	66.169	57.264	56.947	58.68	64.781	68.988	58.436	59.686	72.253	84.557	83.096	100.59	105.71	106.81	121.16	73.705	98.455
0	0	0	15.919	15.939	22.959	30.604	29.328	42.033	45.784	48.232	46.29	59.132	60.199	56.503	67.865	68.402	77.849	68.665	55.356	68.917	61.154	65.066	63.47	55.545	64.035	70.521	76.501	74.285	74.939	70.026	75.351	80.521	79.025	74.324	69.015	76.759	74.323	80.473	72.619	78.076	76.354	88.618	89.896	97.306	98.361	73.176	72.004	81.796	66.16
0	0	0	11.968	21.321	0	23.557	18.282	31.032	31.086	28.072	23.199	29.032	21.786	31.225	27.682	22.075	31.98	41.719	40.854	48.185	42.551	41.345	47.047	45.93	52.333	54.66	53.542	56.879	68.4	87.957	116.64	158.71	204.65	239.65	283.13	352.27	410.88	485.94	572.17	634.87	694.61	783.35	825.36	873.57	923.36	955.76	960.16	1013.5	1033.2
0	6.351	0	0	14.635	0.79242	2.7425	17.693	3.3245	5.722	7.1583	0	0	7.1621	5.7304	5.4566	1.1796	0.40966	11.735	0.15188	0	0	0	0.11038	0.49126	0	0.1537	1.6557	4.0845	12.589	12.425	15.942	1.4571	24.004	31.206	23.441	44.596	55.916	68.405	65.425	69.635	74.655	58.246	82.147	70.748	83.568	74.37	84.226	72.198	78.568
0	0	0	0.032178	10.116	19.117	14.443	22.617	16.175	27.934	15.255	12.983	40.667	49.044	77.989	101.83	153.64	215.02	235.08	293.75	324.66	374.09	401.61	442.77	495.62	558.05	578.32	600.06	602.76	635.71	645.12	672.26	662.22	693.43	705.46	714.15	737.24	735.87	750.68	755.93	762.96	779.78	791.96	784.67	820.3	810.65	830.97	850.61	851.84	858.01
0	0	0	5.6826	8.1619	10.601	20.595	22.161	25.556	23.727	21.773	13.995	26.232	24.849	27.986	26.547	25.526	24.938	34.318	31.127	35.679	21.718	31.783	11.688	15.511	25.456	17.313	14.056	23.473	15.784	22.009	20.745	27.471	17.873	10.725	9.712	6.2176	14.245	19.974	13.859	6.9709	14.782	5.5716	15.966	10.351	7.5234	0.090848	6.164	5.9409	12.326
0	0	0	3.7704	3.0112	15.9	13.912	20.818	19.812	26.662	36.656	43.061	31.984	36.032	49.664	29.195	31.328	32.987	40.023	64.15	67.036	67.15	70.088	85.595	52.045	89.025	60.986	94.517	117.55	72.924	75.674	78.21	92.324	107.52	86.045	91.048	90.854	102.29	99.595	105.22	113.51	108.66	107.27	113.15	114.5	128.3	118.58	123.09	113.49	117.71
0	0	0	6.6019	6.1027	2.4902	17.619	16.214	18.117	21.641	18.801	0	0	0	0	0	0	0	0	0	0	0	0	1.2758	0	0	0	0.61083	0	2.6155	0.70761	4.0815	1.9912	7.7283	3.6602	0	0	6.312	10.335	4.6791	5.6854	11.477	9.8963	7.2677	7.2852	11.171	13.891	19.758	18.386	8.0239
0	0	0	9.005	1.6463	6.6387	17.67	23.768	37.964	36.435	43.999	42.688	34.348	54.548	46.446	54.07	69.059	73.704	82.905	95.345	116.36	125.08	118.46	117.87	124.26	138.9	142.72	172.13	179.32	189.66	198.67	200.26	202.51	219.44	200.98	217.5	210.8	202.06	202.98	215.44	210.72	220.38	226.87	228.03	232.15	205.11	206.76	212.57	218.29	224.76
0	0	0	9.1962	8.7439	12.242	8.2938	9.5334	9.8303	14.026	18.653	17.974	20.657	18.391	24.7	21.594	22.133	25.067	25.661	30.871	32.94	36.793	35.193	31.471	36.468	37.854	35.558	29.93	43.665	31.749	43.76	38.672	34.707	37.936	24.35	33.593	25.413	34.42	32.996	34.235	37.164	36.7	42.745	41.97	59.46	62.829	58.584	66.222	66.249	61.174
0	0	0	5.7026	5.3139	13.094	6.5217	18.409	25.449	42.658	57.334	59.768	94.404	106.71	124.39	135.48	164.03	177.62	181.46	190.45	214.35	222.84	238.21	235.22	241.6	259.32	271.3	267.65	267.4	281.95	271.27	272.12	294.35	302.02	296.83	286.16	289.68	306.74	300.43	309.55	303.89	318.73	315.83	316.99	311.8	304.81	297.6	308.95	321.12	322.16
0	0	0	7.4805	6.2708	19.469	24.251	36.123	34.686	44.555	52.759	41.601	36.717	30.154	41.042	41.031	61.573	50.952	64.527	69.12	109.39	145.97	187.78	228.59	266.64	323.31	409.55	474.33	532.99	524.65	613.48	633.73	657.38	691.6	737.72	737.19	785.76	767.15	798.76	833.59	836.47	866.79	904.04	881.12	926.05	849.4	854.12	855.1	870.44	847.04
0	0	0.54499	9.1798	6.9575	15.485	19.766	25.147	25.65	36.181	35.819	35.291	23.886	30.619	39.188	47.907	57.793	49.635	63.542	64.663	74.687	78.621	77.209	78.996	73.513	77.9	100.58	98.936	101.65	85.213	90.716	83.488	94.931	92.769	94.825	98.468	94.55	82.618	84.123	94.962	103.23	107.13	103.71	109.92	99.346	107.34	103.48	96.107	98.847	106.57
0	0	6.2902	20.802	32.504	37.605	42.681	51.213	46.978	58.862	52.934	67.257	69.565	77.608	74.361	79.407	88.332	71.742	68.484	69.981	93.414	85.318	89.793	101.94	90.276	98.841	95.975	106.53	107.02	110.35	97.965	93.882	94.308	91.346	92.711	100.55	107.11	114.11	108.06	118.98	115.3	123.77	126.31	135.44	140.62	111.84	141.82	123.81	165.72	143.87
0	0	0.0091134	4.2764	6.8604	14.244	16.067	21.124	23.966	10.013	19.202	26.241	35.198	37.072	36.198	36.261	46.341	41.183	40.478	48.199	40.059	52.286	45.449	52.892	47.22	60.122	62.386	74.873	73.91	66.864	73.895	77.708	83.7	88.952	74.917	84.653	95.741	97.55	100.8	103.3	103.37	111.49	116.86	118.27	116.5	112.92	109.61	121.22	130.73	127.39
0	16.165	0	2.2782	0	9.9654	2.6729	9.2043	15.078	4.1334	1.2634	10.492	0.083609	0	0	4.0292	0	0	0	0	0	0	0	0	0	0	0	0	0	0.93441	0	2.9594	0	1.6026	5.0861	0	16.011	0	2.3645	3.2533	4.6936	9.4991	13.404	10.701	15.709	22.164	14.633	16.432	25.071	16.686
0	0	0	0.59355	0	17.7	19.457	18.79	21.947	24.668	29.782	25.584	34.3	30.823	39.427	28.211	28.924	29.97	29.151	36.886	39.134	41.76	41.34	40.697	38.847	34.849	30.33	33.869	43.557	43.708	40.472	35.696	37.213	43.172	34.804	37.181	32.949	34.027	36.541	40.708	36.828	34.115	34.688	33.492	32.26	39.249	41.87	33.776	30.246	29.429
4.1067	10.826	0	0	0	6.2872	5.7243	0	0	0.33674	0	0	0	0	0	3.4527	0	0	0	0	0	0	0	0	0	0	0	0	0	0	0	0	0	0	0	0	4.1261	17.262	34.908	29.588	39.015	44.433	58.878	57.864	63.907	64.972	75.553	74.459	70.222	69.451
0	0	0	8.838	7.7167	8.8151	10.412	16.902	19.922	17.603	20.407	25.017	32.417	28.78	34.808	35.664	35.949	41.014	39.888	46.144	34.405	58.454	49.948	63.428	52.178	61.625	60.583	78.608	75.757	68.108	70.447	69.396	77.768	75.318	70.666	80.952	81.86	89.473	74.939	77.719	74.035	73.862	85.45	82.291	83.577	78.322	66.419	67.039	72.395	59.668
0	0	0	5.4918	17.191	12.572	25.254	12.397	21.402	17.196	14.181	23.85	33.537	38.74	39.436	58.326	52.332	47.955	48.422	52.607	54.146	52.136	54.002	64.393	56.71	66.704	55.408	58.951	57.437	65.965	70.811	72.323	66.21	72.914	68.849	64.583	65.697	67.926	69.935	60.401	68.593	74.023	62.993	61.687	70.436	69.135	76.344	76.8	79.906	67.605
0	0	0	12.605	17.548	0	2.2949	0	0	0	0	0	0	0	0	0	0	0	0	0	0	13.281	29.865	6.434	0	0	6.4487	8.5134	32.462	37.419	61.811	64.907	81.525	90.898	95.353	87.102	93.594	99.047	130.59	138.88	123.93	137.6	150.2	144.1	136.88	136.14	132.31	125.16	124.97	130.37
0	0	0	0	4.3605	9.5157	12.489	14.436	20.074	11.109	15.661	10.848	17.443	12.944	15.926	16.654	22.901	22.9	32.652	40.535	46.275	36.372	35.462	38.086	45.733	45.315	48.361	44.34	47.867	48.566	47.233	44.331	58.733	57.528	63.459	57.556	57.763	50.459	46.982	52.404	45.482	50.031	55.842	48.64	45.157	48.051	38.763	33.967	30.275	29.508
0	0	0	11.175	15.19	25.165	19.093	44.902	35.188	45.904	0	0	0	0	5.3549	0	0	0.63619	0.78235	2.3943	7.9594	12.883	12.152	7.714	7.9733	24.471	18.872	16.807	35.293	26.896	9.6309	7.1329	8.1402	13.793	0.37323	8.6934	0.20334	0.31726	3.7522	12.197	6.5352	5.2909	0.039136	5.0358	3.0157	10.14	1.2341	0	0	0
0	0	0.18283	10.088	13.745	15.752	3.3081	12.69	15.951	21.009	35.405	23.652	30.893	23.485	33.066	37.276	35.289	34.21	22.989	31.237	13.013	32.314	35.216	13.451	10.521	12.219	12.107	23.399	23.583	15.489	7.4685	9.5445	11.203	3.2925	12.802	10.242	11.967	9.3487	8.1807	8.9127	16.471	20.702	26.473	30.845	36.426	33.942	36.866	40.781	53.333	40.676
0	0	29.562	10.758	34.018	0	26.355	41.845	3.3924	0	8.4301	0	0	0	0	0	0	0	0	0	0	0	0	0	0	0	0	0	0	0	0	0	0	0	0	0	0	0	0	0	0	0	0	0	0	0	0	0	0	0
0	0	0	5.2051	16.717	16.325	28.159	27.687	44.571	59.208	55.734	58.798	61.358	62.232	61.977	67.76	71.942	66.381	60.477	55.122	59.699	65.278	64.266	68.36	60.547	60.928	59.97	76.373	70.137	75.64	64.661	64.853	76.968	89.844	75.033	74.426	76.235	70.983	80.124	74.88	87.709	89.342	108.49	111.15	121	116.71	126.41	121.65	126.5	138.66
0	0	0	2.7795	7.3427	5.1501	14.431	30.284	32.775	45.177	65.601	75.836	91.874	107.02	127.29	132.43	149.86	166.63	184.36	203.16	222.31	223.4	224.6	242.43	256.57	272.66	282.75	282.85	296	308.57	313.16	317.7	318.52	323.1	343.27	330.82	341.78	340.32	340.96	364.61	364.39	365.09	381.11	380.49	382.9	379.25	377.88	369.92	382.48	378.87
0	0	0	4.7312	8.7772	11.252	11.235	5.9003	4.601	8.6757	13.623	12.545	4.2593	5.8258	9.1113	8.3174	6.4442	5.9288	7.1417	6.3921	13.702	9.2243	5.9741	6.6435	10.931	18.5	14.583	10.281	8.9664	10.133	11.5	13.976	17.296	14.39	18.468	13.646	20.255	24.239	30.887	45.941	51.57	69.789	94.323	122.02	136.46	160.39	175.48	179.92	210.6	218.76
0	0	0	0	17.685	21.85	10.887	14.195	12.851	24.395	25.155	23.493	25.768	23	26.691	36.229	30.106	31.185	32.398	34.066	38.571	52.338	70.918	67.86	72.129	73.995	79.058	110.82	109.91	129.28	127.59	139.53	155.08	184.88	170.06	175.75	183.08	191.42	206.42	203.95	221.19	223.87	253.38	254.16	277.32	297.17	318.71	333.08	321.95	332.78
0	0	0	5.6435	4.1319	14.591	14.903	16.922	29.068	22.085	21.114	19.495	21.73	15.46	9.8586	18.442	11.488	20.24	19.478	22.244	24.047	22.017	22.633	29.932	18.449	8.2041	14.334	20.447	19.048	13.674	15.738	21.996	16.963	18.722	17.792	15.932	36.848	23.522	28.206	20.345	15.383	19.489	19.632	15.774	22.8	23.736	11.566	15.016	12.469	6.3308
0	0	0	0	4.1629	0.76871	14.269	13.444	19.062	22.657	6.5863	23.42	18.869	19.575	26.071	28.818	32.478	27.799	27.118	30.392	32.071	56.326	60.768	55.798	60.661	63.244	75.274	105.5	115.35	96.082	107.08	128.52	120.02	144.97	138.49	160.41	167.91	182.83	183.13	187.81	184.72	187.52	206.22	211.86	219.13	213.56	225.65	232.36	229.61	243.3
0	0	0	2.2889	3.1548	5.2793	15.645	11.185	20.037	23.615	18.881	20.288	21.235	26.011	30.399	39.282	37.642	34.8	42.528	47.672	53.501	61.894	68.478	68.982	73.955	68.49	73.237	54.832	59.693	62.819	62.424	63.734	66.894	68.128	73.704	73.847	84.225	74.918	97.985	101.26	98.311	103.11	97.553	104.99	98.869	103.29	107.05	109.65	111.31	117.04
0	0	0	6.299	12.092	11.115	19.338	23.195	27.015	21.018	19.79	7.774	16.939	5.1325	13.98	11.894	12.231	14.51	20.377	22.129	25.054	20.311	18.874	20.169	22.531	31.459	25.029	22.443	25.693	36.304	30.489	30.292	41.719	37.692	40.263	37.123	32.494	46.456	31.854	24.074	28.577	29.657	38.539	46.561	45.311	41.137	37.117	49.078	50.52	58.047
0	0	0	8.004	13.518	8.2792	18.376	22.925	22.03	28.733	43.102	54.981	53.201	63.553	73.441	73.393	85.483	81.681	91.449	88.163	69.308	97.047	87.718	99.308	85.932	96.894	95.97	108.6	108.02	96.872	106.37	106.52	106.7	115.19	107.61	115.59	124.53	120.96	132.17	122.53	132.43	126.21	134.4	144.18	135.1	130.48	127.02	113.3	116.75	105.7
0	0	0.44463	3.3408	6.4439	5.8807	15.261	12.075	15.881	20.263	28.315	13.376	10.423	13.237	23.571	19.742	27.17	22.229	23.048	29.538	47.846	43.97	42.818	40.357	42.703	48.576	55.235	55.593	70.671	51.852	54.238	57.067	52.07	40.626	40.605	33.288	26.173	9.6605	18.636	14.442	23.002	30.603	42.019	47.158	49.658	51.537	44.437	50.912	67.131	66.736
0	10.271	8.6655	0	0.0096474	2.4416	3.5009	8.0579	5.8333	10.839	14.458	11.734	8.1154	13.814	18.59	31.024	28.205	36.432	43.247	57.644	67.252	72.051	66.251	55.767	53.369	48.091	45.669	75.069	65.878	65.244	50.95	58.091	66.947	86.096	73.216	83.486	87.719	93.387	141.98	175.37	240.1	291.07	368.89	434.65	516.47	597.81	656.41	736.35	843.4	932.3
0	0	0	0	5.2086	8.4086	21.588	14.443	25.983	20.226	23.3	22.484	18.517	25.878	25.035	26.268	32.976	37.879	35.015	44.595	48.436	48.696	37.737	35.54	46.335	67.876	57.719	58.774	63.269	61.061	69.821	66.069	75.656	84.556	75.604	89.609	83.088	97.871	87.904	97.691	98.802	96.404	100.32	107.24	110.87	109.4	99.205	101.61	113.33	119.59
0	0	0	9.3415	10.076	8.5581	0	0	0	8.3984	0	0	0	0	7.2245	3.882	2.2362	1.4545	0	1.4179	9.0963	1.2676	0	14.737	8.5174	11.739	11.219	8.3544	10.312	21.559	19.945	26.692	28.431	26.985	29.647	23.854	30.366	28.436	39.007	38.501	35.274	42.603	26.12	29.262	34.189	35.611	39.317	41.155	39.006	39.936
0	0	0	0.33678	11.109	3.2846	7.382	11.395	8.9283	11.732	18.882	10.448	18.069	13.089	14.095	12.983	0	11.982	6.6165	9.6558	13.143	9.5668	11.389	7.8478	9.3538	10.978	17.043	10.075	18.352	4.5212	5.3643	10.803	4.5042	9.2845	0	1.7956	0.44802	0	1.4459	12.895	2.2092	12.081	1.6092	13.643	15.261	14.513	8.4866	16.783	17.915	21.405
0	0	0	0	3.1934	6.5627	9.1299	5.1988	15.864	16.013	15.823	16.73	23.668	23.109	18.427	21.534	12.709	25.495	19.333	25.789	32.692	41.273	52.816	51.914	78.52	80.326	96.071	94.245	111.29	103.65	106.41	112.59	117.1	127.81	124.7	133.28	134.92	137.86	134.77	130.34	142.92	146.11	147.64	150.57	145.86	148.69	138.97	141.58	143.5	158.4
0	0	0	4.7246	9.4775	15.312	25.92	26.857	32.715	33.134	29.155	29.447	26.925	19.452	23.725	26.385	44.948	34.456	49.433	42.163	46.851	46.065	82.517	48.913	45.88	58.003	52.398	50.873	68.155	51.874	53.831	51.431	59.473	57.227	83.942	50.42	45.944	58.11	55.546	55.918	46.251	57.682	57.086	62.212	61.675	51.197	55.205	85.779	57.55	65.927
0	0	0	5.7936	8.9473	9.8764	7.6976	0.83515	8.9528	6.8181	4.6517	9.5747	12.132	6.9073	15.625	11.576	0	7.7038	0	0	0	0	0	0	0	0	0	0	0	0	0	0	0	0	0	0	0	0	10.474	15.266	15.419	17.733	13.687	29.981	21.247	32.994	28.227	29.611	30.706	35.035
0	0	0	6.083	6.705	6.437	7.8676	10.62	12.759	4.5769	19.062	0	0	0	2.9702	0	8.0393	0	0	0.71378	0	0	0	0	0	0	3.8915	0	0	3.8884	4.5557	14.146	16.323	22.808	29.012	27.355	29.953	30.647	37.286	40.059	44.092	39.84	44.668	50.133	42.362	45.948	25.677	31.112	31.328	29.249
0	0	0	5.1024	14.639	22.698	22.468	31.447	27.154	40.542	28.773	29.59	18.435	28.97	31.425	31.666	35.518	23.899	38.867	41.095	49.633	41.959	45.141	33.913	26.304	35.749	38.242	39.045	50.103	38.105	34.994	36.305	41.441	42.618	47.152	52.476	61.558	48.942	68.493	72.807	84.502	99.236	92.641	103.66	100.33	92.665	97.098	93.426	101.13	107.25
0	0	0	10.435	5.3692	23.576	16.378	14.276	26.01	26.527	40.91	32.185	27.641	21.454	18.055	21.076	20.652	27.052	22.626	27.965	19.077	24.71	16.69	31.816	33.68	40.884	28.449	25.457	32.206	48.691	50.117	52.882	62.937	70.394	78.788	75.463	96.532	103.63	129.76	142.72	152.26	151.52	162.9	187.12	178.95	197.67	200.56	199.23	198.5	223.16
0	0	0	19.34	27.262	35.236	39.033	28.546	32.321	31.32	18.689	36.078	38.795	40.961	39.638	51.593	54.513	57.353	58.48	53.388	58.319	54.589	54.656	48.627	59.978	58.819	67.342	68.431	70.421	78.261	68.214	68.07	77.479	77.671	69.574	68.086	70.432	65.449	68.09	60.709	55.247	51.354	57.977	45.92	52.806	63.64	65.662	55.464	51.721	52.93
1.4643	3.6609	0	0	0.70563	0.38311	4.6458	4.6679	17.234	0	0.72443	5.3366	8.8193	10.418	10.41	9.3597	10.211	11.048	14.558	16.82	14.352	11.482	4.2499	15.294	13.831	19.778	17.58	24.062	18.205	25.088	25.381	27.666	33.005	33.453	21.102	42.293	39.407	37.226	39.35	37.226	32.521	38.832	43.837	44.073	43.786	41.9	41.868	47.807	53.727	60.369
0	0	0	0	11.613	11.362	13.593	11.123	23.054	36.368	39.414	36.642	37.311	31.953	35.598	48.054	46.5	40.654	47.725	48.815	32.978	40.327	39.178	36.178	24.701	20.278	30.39	40.708	45.496	58.55	52.003	45.849	58.467	74.376	69.555	73.522	66.006	81.38	89.978	86.82	99.134	113.58	132.61	130.31	156.27	167.76	173.84	179.69	186.27	205.87
0	0	0	14.679	7.3894	18.172	21.399	42.292	68.639	139.35	166.91	241	257.7	310.12	362.42	440.32	558.75	606.15	575.92	611.33	648.48	710.34	799.52	834.51	796.95	841.17	832.71	939.01	914.91	829.57	834.43	841.64	836.7	925.95	967.49	866.33	848.43	855.41	839.5	867.52	888.41	876.73	899.19	874.54	839.45	846.41	825.61	821.75	823.31	805.72
0	3.8524	0	0	10.795	11.046	12.16	22.483	26.235	41.142	46.112	55.514	48.795	61.472	86.157	84.446	91.997	86.484	102.61	86.646	89.352	88.426	82.805	98.882	96.248	102.32	104.99	89.334	94.699	98.557	98.982	91.943	89.657	95.773	88.152	105.78	108.11	98.941	90.745	91.823	90.152	93.811	96.609	92.585	85.953	74.581	82.569	100.16	94.974	107.59
0	0	0	11.204	7.244	17.391	17.808	24.2	19.462	17.046	19.83	16.149	21.514	26.864	35.745	25.878	33.269	27.139	19.155	15.654	30.511	23.202	26.712	20.009	29.096	38.619	33.821	29.081	25.202	26.133	29.553	19.74	30.272	31.846	29.509	28.686	34.442	37.315	37.885	46.621	34.678	55.421	54.583	56.984	54.324	50.616	56.696	64.206	61.088	64.522
0	0	0	3.0884	8.043	10.513	4.4074	11.081	15.494	16.719	17.558	4.4332	21.061	11.31	14.56	5.7196	16.131	9.7346	3.7395	6.2222	13.904	1.676	5.6215	6.7184	5.909	15.411	20.51	21.128	16.763	19.671	15.966	15.339	24.227	23.744	24.747	23.804	24.383	32.309	32.633	29.532	31.103	40.442	32.173	31.56	32.398	30.088	34.775	43.163	41.509	44.088
0	0	0	7.3416	3.3639	15.368	18.447	15.048	15.242	29.642	27.641	18.557	17.529	16.887	20.788	25.182	37.126	26.11	34.589	38.968	51.599	50.502	49.321	52.417	58.799	69.514	76.164	88.854	92.176	85.63	94.447	92.851	90.558	104.15	90.551	94.643	100.98	94.274	103.1	102.49	117.79	118.63	127.22	131.92	118.94	106.43	98.267	102.98	97.921	107.67
0	0	0	0	13.834	4.7469	8.5693	12.437	15.511	12.617	26.519	20.345	26.159	28.636	32.838	43.174	43.462	53.239	57.802	59.417	68.236	71.965	77.776	72.907	83.321	87.569	94.797	97.19	94.883	87.255	85.62	92.837	89.856	93.805	83.611	88.663	94.702	89.515	105.69	94.994	101.3	104.26	94.644	111.56	105.42	106.23	102.9	110.22	106.85	112.76
0	1.9284	0	0	8.6342	7.0387	19.161	12.629	17.516	11.919	9.8178	14.099	17.682	26.162	22.31	32.332	38.114	45.28	54.683	51.35	66.317	70.606	77.523	69.529	79.277	82.365	81.51	84.852	94.49	93.85	74.706	80.751	79.492	83.477	85.602	84.727	75.275	85.189	88.108	83.115	84.815	71.07	86.813	96.491	90.495	81.633	81.652	81.598	80.926	78.687
0	0	2.2581	10.202	14.792	13.047	27.105	33.587	34.369	31.806	40.158	53.804	57.34	56.667	59.484	59.937	58.428	65.07	62.365	61.585	47.397	51.798	47.708	58.646	52.385	47.09	55.148	58.283	57.698	54.173	55.782	47.429	54.518	56.384	46.363	48.18	57.769	54.084	50.957	54.081	42.224	43.129	46.965	42.908	37.978	34.442	28.373	24.948	30.146	19.201
0	0	0	4.0108	15.043	18.908	9.9073	15.68	13.214	13.345	23.901	5.2633	16.401	0	0	19.932	7.0324	20.531	18.412	16.454	13.753	12.736	10.317	1.1039	7.6943	3.6564	14.832	9.8248	6.0808	2.3037	0	3.2933	0	3.6063	0	0	0	0	3.8731	2.1885	0.079083	3.1788	0	4.1184	1.2551	7.1516	0	0	0	0.61034
0	0	0	8.5578	0	10.139	15.723	15.919	15.242	21.878	17.825	17.508	21.769	21.436	13.593	22.694	21.029	22.03	22.274	8.2501	17.321	8.149	11.352	4.5494	7.9279	5.4873	6.791	19.363	12.829	14.083	6.9134	20.595	13.041	17.332	8.7301	3.3207	6.0726	0.88505	11.605	6.6848	5.2848	1.9433	0	7.3925	0	0	0	0.57203	0	0
0	3.8611	0	4.0915	0	14.875	9.691	20.72	16.967	18.498	23.051	32.009	44.441	53.198	68.341	99.194	104.87	89.754	105.67	105.49	122.21	119.84	139.77	143.94	127.55	146.34	145.33	155.61	156.22	166.21	178.92	164.19	173.11	185.95	191.94	194.09	208.49	210.42	208.73	213.83	222.28	243.67	253.09	242.07	242.18	250.8	268.14	291.76	310.54	293.83
0	0	16.132	0	0	11.523	47.581	47.811	51.585	50.787	52.213	57.34	63.928	72.566	62.575	70.483	83.927	75.719	86.451	92.811	101.35	109.33	94.564	102.86	112.37	120.97	134.9	128.17	127.68	142.4	137.51	137.03	143.53	146.72	152.9	145.08	152.12	151.73	146.87	163.96	154.13	161.94	163.65	155.94	150.5	156.27	159.24	171.54	176.44	185.26
0	0	0	9.3023	16.437	3.6891	10.922	13.072	14.652	9.6995	13.501	21.971	5.086	6.1393	9.0844	10.642	0	0	0	0	0	0	0	0	0	0	0	0	0	0	0	0	0	0	0	0	0	0	0	0	0	0	0	0	0	0	0	0	0	0
0	0	3.784	12.996	12.121	3.3266	7.9743	14.162	13.449	19.345	28.785	36.224	45.262	50.383	54.938	59.222	67.43	59.595	66.486	66.206	55.739	73.771	69.84	88.979	87.022	97.424	118.36	149.21	171.6	209.9	242.67	281.24	343.06	388.51	410.14	455.41	518.57	569.7	610.02	665.36	699.07	751.39	780.6	818.73	850.38	874.19	889.66	917.66	941.16	928.6
0	0	0	0.78807	15.255	19.829	22.256	33.682	19.103	49.027	42.002	25.654	31.676	33.781	37.39	60.011	60.766	60.253	66.596	68.558	76.347	70.39	66.01	62.983	72.832	70.391	71.598	70.692	69.179	77.694	62.785	71.805	77.785	77.956	72.78	74.731	70.002	66.191	81.906	78.517	70.947	79.994	66.135	72.27	61.863	72.121	66.3	78.048	76.195	73.578
0	0	0	3.7497	0.64685	15.528	17.954	13.666	27.127	15.003	36.082	33.86	22.2	35.622	26.295	34.834	18.161	22.579	27.459	23.064	22.593	11.696	24.446	21.16	34.632	32.961	38.638	24.639	31.29	39.751	46.216	37.369	40.678	38.328	42.712	33.407	41.637	43.775	43.929	43.393	49.699	30.087	24.53	31.614	16.838	18.594	4.5268	12.078	1.0668	17.331
0	0	3.0267	0	13.318	17.052	16.236	23.563	25.858	41.595	44.44	31.508	41.528	49.243	45.154	55.771	66.974	54.983	63.699	53.774	69.703	70.262	77.352	62.931	60.185	69.278	65.989	85.116	83.124	74.43	76.208	67.67	73.964	73.916	89.145	82.735	81.562	75.03	84.037	92.495	104.63	115.99	104.91	89.943	93.7	99.601	94.057	85.921	97.145	94.647
0	0	0	2.4444	13.384	12.843	3.3638	8.8485	27.653	22.31	23.103	24.979	12.564	22.193	20.909	20.575	12.843	19.983	22.978	24.404	27.441	24.846	19.973	19	13.659	9.3416	5.5881	6.8095	11.785	9.2764	3.1622	15.243	5.6196	6.5705	10.282	6.3618	18.843	4.6377	11.758	6.2741	9.5206	4.279	8.4079	4.7565	1.7979	7.7019	0	0	0	0
0	0	0	5.8099	8.7709	15.753	8.1323	20.818	46.565	36.691	40.312	41.374	41.482	43.552	38.094	22.478	12.163	25.268	29.188	45.414	26.355	23.832	57.757	60.605	55.772	61.294	63.452	67.948	66.884	65.857	62.671	51.083	67.474	76.734	80.318	67.461	91.534	73.215	85.774	80.531	80.19	84.966	90.918	88.183	96.949	98.068	94.645	113.72	106.94	114.23
0	0	0	0	26.298	7.495	23.629	13.776	25.805	7.5871	10.743	0	0	24.409	51.757	115.43	182.86	187.26	256.74	328.65	381.38	521.77	587.09	523.74	578.02	609.26	606.68	791.91	902.97	641.46	682.28	712.12	795.08	785.21	787.53	836.78	830.29	810.83	827.73	805.35	829.93	827.57	827.3	852.28	833.76	843.03	832.98	820.37	821.51	837.98
0	0	0	0	8.1645	6.9314	18.863	21.928	28.217	31.545	32.574	27.283	32.919	49.012	37.941	43.171	57.214	51.915	50.266	57.374	63.992	68.753	67.531	65.837	79.273	90.453	97.498	112.76	123.6	138.6	162.51	184.41	197.46	220.57	223.15	269.73	291.9	300.99	313.26	325.91	354.45	353.63	366.97	357.32	369.38	367.61	368.43	367.3	377.34	382.36
0	0	0	4.5277	11.807	16.15	21.246	21.264	19.444	37.864	38.613	25.832	21.798	31.064	33.383	36.063	45.31	40.133	46.081	37.502	59.671	45.433	51.899	39.574	37.158	40.18	41.357	46.121	56.424	38.441	39.821	31.78	38.137	40.261	46.904	41.558	45.246	28.208	40.806	41.998	41.022	48.854	43.748	49.863	46.221	45.182	43.874	41.947	51.007	49.577
0	0	0	8.1683	8.8271	17.597	7.4056	7.1228	37.382	45.831	58.677	85.579	104.81	126.48	140.98	191.27	202.1	235.75	234.01	266.18	276.12	299.38	347.05	383.32	398.39	435.48	489.3	546.41	618.95	621.12	615.35	700.19	713.29	743.95	759.08	774.99	799.46	780.35	808.61	814.6	852.71	832.92	841.51	844.63	823.88	831.63	824.32	825.27	803.32	782.84
0	0	0	18.008	30.685	23.138	27.968	32.461	10.041	27.435	33.372	29.68	25.945	25.173	33.413	48.299	36.589	33.796	24.557	23.013	40.105	42.351	50.988	31.59	27.78	29.635	30.493	52.715	46.573	53.863	43.2	52.157	52.41	83.282	64.521	69.95	62.785	67.812	74.706	61.507	64.016	67.546	81.015	74.428	78.8	75.028	88.375	82.184	78.726	81.666
0	0	0	5.1245	9.5493	0.45929	11.19	33.814	66.957	114.73	177.83	242.44	304.26	387.07	454.68	541.96	588.75	679.91	748.08	798.86	837.33	884.87	928.6	971.69	986.38	1009	994.58	1010.7	1033.2	1008.4	1016.4	1082.4	1093.7	1064.9	1080.6	1089.9	1085.1	1122.5	1072.8	1077.3	1053.1	1041.2	1054.2	1077.4	1067.6	1073.8	1091.8	1084.4	1104.3	1105.4
0	0	0	10.22	20.997	13.535	18.308	27.287	24.742	20.973	31.565	42.361	48.181	48.854	67.415	55.034	45.717	49.316	55.442	60.726	51.743	63.915	52.584	71.227	65.389	73.741	80.46	82.78	83.341	76.085	88.667	88.033	104.76	108.8	112.67	114.16	108.83	123.99	117.09	122.8	128.74	133.38	136.95	147.34	144.58	156.52	141.74	156.52	176.79	168.95
0	0	0	4.6718	6.4873	21.55	16.971	22.69	21.592	41.197	39.855	33.417	36.699	56.819	54.568	51.515	65.246	57.515	53.576	59.557	66.59	72.879	61.762	60.024	69.23	62.114	81.524	91.731	106.05	107.66	111.64	125.38	147.01	152.77	174.77	162.61	185.38	197.16	214.17	214.49	235.95	239.47	255.21	252.84	255.72	263.95	263.08	263.54	256.58	274.3
[truncated: 78 more columns]
