# Supplementary material for: Limits on information transduction through amplitude and frequency regulation of transcription factor activity
Source: eLife. 2015 May 18;4:e06559. doi: 10.7554/eLife.06559 (PMC4468373; doi:10.7554/eLife.06559)
Supplement: Supplementary file 1. — Raw single-cell time-trace data for HXK1 (15259 cells), SIP18 (21242 cells), pSIP18 mut A (18203 cells), pSIP18 mut B (17655 cells), 1× reporter diploid (21236 cells), and 2× reporter diploid (19222 cells). The data are also available from Dryad Digital Repository (Hansen and O'Shea, 2015). DOI: http://dx.doi.org/10.7554/eLife.06559.014 [file elife06559s001.zip › source_data/SIP18_FM7_786minINT_690nM.txt]

0	0	0	1.6119	12.278	22.482	35.142	32.629	41.492	62.448	63.334	74.326	72.909	78.498	88.961	90.231	115.36	105.3	115.03	109.04	74.007	31.548	77.875	71.505	101.41	132.67	115.8	138.47	146.97	148.38	177.97	119.36	122.1	159.38	138	159.19	170.62	184.86	163.79	184.25	179.21	176.87	177.77	177.98	178.62	191.01	188.68	170.93	171.8	175.6
0	0	0	2.9897	19.362	27.149	32.764	41.813	45.16	84.273	53.719	53.831	60.455	61.127	112.96	121.07	85.171	83.62	98.401	154.74	132.68	103.04	104.62	105.74	147.93	116.74	104.32	113.29	108.55	105.81	102.8	98.299	108.88	110.4	114.01	111.08	108.99	111.02	128.93	145.38	150.97	158.62	169.6	170.07	175.24	188.92	207.6	202.83	201.26	219.46
0	0	0	0	10.385	29.345	37.777	46.268	55.934	78.978	91.89	101.08	115.83	138.5	146.93	146.69	156.29	162.52	163.07	173.87	162.61	181.82	171.07	176.36	175.51	175.92	183.99	188.11	183.27	156.17	154.26	176.6	171.52	202.83	198.42	196.89	217.49	157.28	164.94	175.72	170.29	166.79	173.16	170.12	179.34	188.06	181.61	185.41	187.21	181.84
0	0.25198	0	9.2221	3.9736	2.8732	9.0067	4.0666	6.5846	2.9355	0	2.4016	0	3.4692	10.293	1.1976	3.1356	1.0817	11.028	11.929	17.667	37.659	34.552	52.722	59.279	45.174	69.833	94.734	106.74	124.26	127.86	152.17	180.06	195.48	202.7	208.41	159.13	164.76	166.05	182.59	176.13	178.34	174.7	189.73	195.81	195.34	189.18	186.14	184.25	196.53
0	0	0	0	11.657	11.39	18.647	15.021	17.549	23.483	24.206	21.867	28.805	23.613	23.846	20.749	16.799	21.797	13.137	23.7	13.08	16.129	18.664	21.865	17.451	6.5036	6.3048	0	1.9212	6.0226	4.855	5.0981	0	0	0	0	0	0	0	0	0	0	0	0	0	0	0	0	0	0
0	0	0	0	5.0159	11.078	11.93	15.836	15.39	12.253	17.196	15.525	4.6946	14.569	5.919	19.18	23.629	26.407	27.845	26.751	33.109	26.406	26.875	25.233	21.349	35.429	33.886	34.52	26.879	35.538	37.62	30.283	18.178	17.448	17.543	23.686	33.795	25.451	34.687	42.065	70.672	80.242	102.04	132.7	139.68	149.88	187.83	194.59	223.29	261.02
0	0	0	4.468	5.1164	13.993	14.058	20.958	15.648	20.052	25.466	24.443	20.97	20.036	23.233	31.643	23.728	19.753	20.266	31.724	30.328	28.986	27.736	27.237	32.32	31.666	28.491	26.339	32.359	50.725	59.582	77.098	81.462	81.89	77.59	73.968	90.408	97.965	96.632	100.3	101.97	101.87	93.394	90.456	102.64	102	113.48	115.23	126.03	121.86
0	0	0	11.511	8.3097	0	17.824	12.468	19.499	15.792	14.364	12.63	24.022	13.129	17.887	31.091	45.746	65.375	80.089	96.866	114.99	155.47	159.91	173.68	180.61	199.7	228.01	221.03	256.84	255.07	291.44	278.93	280.11	313.11	299.32	281.94	323.07	306.23	297.9	329.18	320.99	326.12	324.71	344.38	333.78	336.13	347.51	338.87	343.02	347.51
0	0	0	6.1409	6.2266	8.8088	4.0387	14.282	6.4691	4.8964	3.3356	0	3.9699	0	0	0	0	0	3.1977	1.9802	0.44345	0	0	12.444	38.576	83.136	120.31	173	223.81	287.64	320.76	380.49	429.79	471.08	546.46	582.5	613.26	684.17	707.72	760.14	770.58	778.84	850.44	857.4	870.01	893.32	895.48	910.31	913.33	940.1
0	0	0	16.451	27.277	32.067	46.245	43.695	46.446	65.447	65.709	69.103	52.092	64.308	75.057	59.236	54.951	68.735	58.366	60.227	63.302	54.505	60.029	54.666	61.806	56.512	54.52	61.822	69.476	80.782	87.382	70.956	79.412	91.739	66.781	88.581	85.775	88.394	77.757	90.077	90.749	99.895	93.143	107.58	126.85	127.87	123.83	96.197	110.88	96.832
0	0	0	8.7441	14.58	18.558	12.083	2.3327	2.9868	0	0	0	2.942	0	2.0253	4.0457	0	0	0	0	4.4761	5.3324	8.1602	11.459	30.847	27.559	41.813	57.469	62.944	83.035	90.312	95.29	121.24	135.96	148.2	207.12	169.59	203.01	174.46	4.6632	14.387	11.045	17.477	15.044	19.018	20.085	2.8576	12.722	6.7169	14.622
0	0	0	11.741	6.6261	9.5988	14.864	33.292	60.386	96.452	151.38	204.66	275.74	334.47	421	528.35	605.47	713.81	837.46	987.22	1056	1165.3	1293.3	1375.9	1465.7	1587.2	1590	1685	1724.2	1750.9	1769	1765.6	1844.3	1806.7	1901.8	1871.8	1884.2	1887.2	1875	1938.8	1971.6	2017.4	2059.7	2085.3	2130.2	2103.8	2145.2	2140.6	2166.4	2182.5
0	0	0	4.0386	28.632	39.496	37.797	53.922	91.436	61.414	97.394	162.49	156.43	162.11	163.77	187.16	213.04	210.48	189.15	247.87	252.32	190.66	226.14	258.23	271.36	295.63	229.33	199.85	210.6	196.49	210.91	219.67	233.36	257.39	238.78	258.77	259.16	287.97	293.07	305.71	314.8	313.11	313.06	328.35	343.38	348.28	317.94	316.85	314.29	322.3
0	0	1.7057	9.8045	9.9667	2.455	0	6.7714	0.13584	3.8726	0	2.3163	1.0218	0	0	0	0	0	0	0	0	0	0	0	0	0	0	0	0	0	0	0	0	0	0	0	0	0	0	0	0	0	0	0	0	0	0	0	0	0
0	0	0	5.8366	1.8447	17.445	15.538	31.053	39.235	29.173	24.786	23.762	23.726	26.875	26.565	27.736	29.596	19.25	18.843	19.359	14.055	17.543	19.35	23.656	18.326	20.299	22.591	24.118	20.453	23.223	17.591	26.282	22.582	35.791	25.361	20.682	25.979	31.521	35.224	35.206	37.56	43.43	43.079	42.306	42.476	46.795	39.64	40.116	51.718	49.526
0	0	0	15.391	13.466	13.177	11.492	18.022	17.484	25.579	20.401	18.803	36.01	29.931	30.697	46.047	50.283	63.349	99.569	134.05	154	182.31	222.88	272.5	315.17	395.47	463.58	539.35	615.39	716.11	789	902.65	1059.3	1142.2	1244.1	1352.3	1488.9	1600.5	1763.5	1918.1	1995.4	2059.4	2189.7	2200.2	2291.4	2464	2446.4	2555.9	2583.5	2710.3
0	0	0	6.6338	15.611	11.875	13.855	24.79	25.183	34.326	23.712	28.746	33.187	34.093	34.262	29.268	33.423	36.08	32.175	26.621	31.547	45.76	41.094	43.223	52.858	61.097	61.428	58.015	68.569	66.396	76.098	63.402	67.9	82.953	89.405	85.879	86.861	79.687	92.78	89.531	94.547	95.58	97.649	103.72	91.373	101.01	94.012	92.878	88.57	101.43
0	0	1.1815	9.2409	0	3.1957	1.3742	2.686	7.3393	5.7563	0	1.117	8.7558	8.6741	9.5738	9.5552	4.1712	0	0	10.455	0	5.9947	0	0	5.682	13.738	25.154	17.569	0	0	0	0	0	0	0	0	0	0	0	0	0	0	0	0	0	0	0	0	0	0
0	2.134	0	0	3.5734	11.761	8.4462	18.835	11.903	19.841	10.802	6.6587	20.789	19.962	31.512	49.85	69.698	93.995	122.02	156.86	169.45	213.52	214.15	237.88	257.71	294.89	309.26	317.78	334.58	346.27	346.98	365.89	373.18	392.05	401.77	422.93	426.07	434.68	455.29	450.43	452.2	459.83	458.38	472.42	461.96	467.93	455.21	455.7	444.11	422.57
0	0	0	6.6924	5.4516	16.669	15.647	17.169	18.852	20.996	23.978	22.131	13.142	1.364	12.404	15.315	4.5542	16.306	11.552	21.855	18.525	32.375	26.743	35.448	32.77	28.792	37.128	34.775	35.756	42.888	27.503	36.235	40.925	43.252	46.937	45.944	45.319	47.31	52.181	63.699	56.457	45.106	25.898	28.413	28.165	32.059	34.903	35.058	44.175	32.034
0	0	1.4708	0	4.3194	11.073	19.085	27.454	37.59	51.446	74.917	100.41	136.86	156.59	191.71	213.89	254.47	268.96	297.91	327.54	343.21	361.37	375.22	383.24	416.52	413.99	433.44	457.46	469.71	462.92	470.06	471.2	506.75	502.2	509.86	521.59	518.71	553.11	544.73	573.73	604.09	591.67	623.75	653.59	654.31	682.9	673.17	680.45	718.82	726.1
0	0	0	9.9284	13.269	13.04	8.6805	13.062	18.533	18.785	18.35	28.929	25.029	23.313	29.911	28.609	42.653	45.486	55.203	65.305	69.163	79.869	81.656	86.909	99.247	95.541	96.281	104.46	108.25	110.99	100.42	94.075	111.9	107.5	111.27	98.015	102.57	103.08	105.34	109.58	113.02	113.97	114.1	100.08	100.52	102.58	101.96	103.19	108.15	111.14
0	0	0	5.147	8.8765	21.467	16.122	17.816	12.132	25.377	14.489	21.733	13.595	18.246	15.519	16.933	22.724	20.968	25.085	24.239	25.091	25.969	19.582	17.651	29.106	30.211	35.529	38.663	40.305	49.781	44.705	47.608	33.088	47.655	42.761	47.69	61.249	44.657	62.022	76.066	90.812	87.113	102.43	112.13	98.105	111.88	113.44	129.48	139.12	142.81
0	0	0	12.446	10.835	16.389	26.62	38.162	39.299	40.177	44.753	45.391	53.769	47.478	48.165	48.297	56.008	62.712	62.861	61.618	59.747	64.035	59.834	62.313	65.097	64.229	62.638	63.003	65.786	63.219	65.795	59.161	59.335	77.029	68.534	68.126	76.565	73.82	85.795	85.177	81.016	93.575	92.41	85.866	87.791	89.183	101.69	100.28	100.33	97.169
0	0	0	9.0506	13.076	20.663	22.568	20.122	24.713	32.992	33.021	26.344	35.2	40.014	37.456	27.283	39.147	30.794	28.621	26.94	28.528	25.685	16.577	21.941	24.547	20.835	21.472	27.853	19.268	23.189	14.207	36.504	46.031	39.15	16.071	37.524	36.884	38.26	15.933	17.423	22.896	16.471	6.0524	4.8476	3.8147	14.038	7.61	0	0	0
0	0	0	3.8912	8.4463	26.487	6.5775	0	8.338	6.0667	5.0484	3.4786	16.416	3.3917	15.518	16.081	5.8947	7.8987	14.731	29.89	31.047	18.144	7.7619	7.0922	12.882	41.219	17.831	21.423	25.049	27.129	42.364	46.664	54.788	63.23	71.944	128.9	114.05	120.22	149.88	162.97	189.75	201.49	229.65	244.57	254.28	272.62	258.49	287.47	313.31	314.08
0	0	0	0	14.467	5.0733	7.6503	12.828	7.8697	6.009	1.925	0	1.6253	0	0	2.0974	0	0	0	0	0	0	0	0	0	0	0	0	0	0	0	0	0	0	0	0	0	0	0	0	0	0	0	0	0	0	0	0	0	0
0	0	0	4.6813	4.3035	5.2628	10.207	1.5683	2.4171	0.26563	9.3675	11.84	13.054	13.575	9.6816	9.5424	9.7725	8.4738	0	2.973	9.5925	20.445	36.778	38.901	55.572	72.761	73.496	82.452	95.472	112.84	114.69	97.416	106.4	121.73	143.62	151.28	150.31	150.01	144.01	147.62	152.7	142.01	169.11	185.12	178.52	208.37	200.85	197.83	206.04	202.61
0	0	0	13.073	4.4094	14.352	12.37	19.539	15.324	18.704	0	2.5618	4.9055	13.661	15.387	7.5758	16.334	8.9161	25.465	19.297	23.638	25.547	30.44	38.048	28.866	32.678	42.249	43.96	53.667	43.5	40.1	43.598	52.142	53.014	41.512	43.831	54.334	62.237	46.5	56.828	64.618	65.189	70.92	79.604	69.572	79.05	77.86	81.481	92.036	88.63
0	0	0	12.463	12.886	6.0422	9.3908	10.129	12.363	20.09	9.7617	1.8083	24.393	20.269	21.982	15.526	13.033	14.675	20.8	22.337	19.658	23.274	33.123	39.059	37.119	26.257	23.867	20.042	32.511	36.09	39.078	30.051	23.802	18.733	22.538	26.695	36.506	33.67	25.778	30.828	34.43	35.927	36.4	34.933	41.931	42.918	33.47	21.765	30.28	29.275
0	0	0	13.76	16.391	17.194	24.479	29.518	41.816	42.256	39.058	42.501	51.851	50.822	49.678	38.752	46.984	35.203	50.334	57.879	51.058	59.13	50.73	60.528	66.272	69.301	67.418	28.578	26.892	39.662	33.047	41.445	37.131	25.147	30.438	26.298	27.365	23.452	22.353	23.271	26.193	18.998	7.3189	7.8732	10.378	9.0979	9.3194	2.5687	5.654	0
0	0	0	8.201	3.9551	9.1063	5.7181	2.5939	10.754	26.807	32.15	26.029	32.678	50.072	36.078	29.048	33.489	41.471	45.732	52.09	52.005	63.403	72.733	72.199	80.208	57.709	79.255	78.996	85.111	83.642	89.318	94.135	97.757	101.12	110.29	98.86	108.78	111.53	124.56	126.99	127.53	134.49	138.62	142.67	143.88	152.86	159.74	155.27	159.32	168.5
0	0	1.4667	4.987	0	6.1947	12.558	15.148	16.93	28.35	42.216	48.01	49.526	55.13	59.159	68.797	77.25	82.685	89.023	83.456	86.187	95.398	91.538	98.283	106	104.63	108.19	95.695	111.63	106.55	110.81	92.609	111.14	123.13	114.86	117.51	110.83	111.59	117.76	117.59	128.71	124.77	122.51	119.38	120.97	119.11	119.28	124.47	132.63	122.45
0	0	0	0	20.17	22.105	24.215	28.483	34.52	36.998	33.986	36.635	49.49	63.997	81.219	93.188	117.71	145.43	181.59	216.79	265.9	302.38	326.26	398.81	421.19	450.66	521.33	547.16	571.49	614.1	654.45	632.77	655.87	676.73	684.12	685.01	685.72	685.08	683.89	699.45	666.43	649.78	637.92	626.75	618.19	611.89	594.11	597.12	590.77	595.33
0	0	0	4.3604	2.2445	3.9135	1.0725	6.2322	8.5043	8.6695	8.4913	14.43	9.4104	7.2274	7.5507	3.5021	8.2161	12.589	14.865	12.891	6.6503	11.679	9.9351	15.639	15.414	12.505	12.707	8.8723	8.6367	11.051	14.263	11.17	17.487	17.36	16.994	14.779	15.059	12.177	17.809	18.251	24.757	20.352	25.845	17.233	17.381	19.841	26.086	27.681	30.587	29.718
0	0	0	3.9878	7.1392	10.448	13.021	11.91	16.736	16.442	14.228	7.9494	19.801	16.268	17.058	16.48	20.687	24.083	25.344	22.037	23.66	23.873	25.222	19.487	26.6	16.484	21.44	18.535	20.809	31.017	19.179	27.962	30.35	30.804	24.586	28.038	34.602	35.225	46.55	44.542	43.407	46.172	49.024	47.157	42.799	49.505	52.479	54.207	51.148	53.943
0	0	0	4.8821	5.964	15.103	1.9834	10.315	15.097	12.462	12.095	3.6616	5.2854	4.9104	11.789	2.2122	5.1713	6.1736	10.175	11.266	4.3389	11.672	7.1176	8.4227	10.009	0.032892	10.108	6.5194	9.31	2.5976	3.7875	3.6953	5.8594	8.7406	1.8396	0	0.72587	6.8615	5.4847	6.976	9.5916	8.8708	3.4664	8.666	5.0795	7.9779	11.621	6.6631	7.3431	9.5766
0	0	0	4.463	9.6283	3.6129	13.518	2.8225	3.9848	13.156	5.7213	19.069	31.805	25.643	16.504	22.572	20.037	25.044	26.07	29.238	26.352	27.205	32.472	41.517	41.633	29.352	27.401	18.439	22.743	34.541	32.393	23.988	14.585	17.887	21.728	25.775	15.27	12.741	14.409	17.984	18.194	15.375	19.762	15.84	16.966	23.678	15.557	11.593	16.762	15.662
0	0	0	6.9823	22.693	20.652	17.035	17.362	21.861	26.455	13.768	18.074	20.276	15.16	8.9034	8.6783	9.215	15.138	9.7378	23.19	20.111	21.933	20.058	19.517	50.753	84.798	45.756	63.114	73.627	81.473	97.112	92.428	89.136	97.239	108.07	155.85	161.31	174.3	205.46	241.79	261.23	299.7	325.77	385.06	375.94	413.51	439.64	452.07	500.46	505.54
0	0	0	18.084	23.323	25.998	21.095	22.221	25.925	39.816	34.356	31.596	32.504	33.205	35.834	31.65	28.82	6.9913	29.607	43.166	29.313	41.616	58.319	64.311	68.768	76.068	90.55	109.78	115.07	108.4	121.38	116.15	126.64	137.81	145.73	138.45	134.03	142.41	136.47	132.89	131.3	121.23	118.32	122.36	136.9	141.72	142.12	164.19	148.24	147.74
0	0	0	1.687	11.726	19.305	26.981	26.937	31.558	40.582	36.303	45.508	44.368	43.026	39.969	41.62	51.347	44.02	44.447	43.735	41.023	38.999	29.293	42.579	44.738	38.772	35.483	35.912	39.05	37.629	29.123	15.28	29.179	27.36	25.209	23.667	6.9561	4.7642	10.504	15.13	19.488	15.984	9.7515	9.521	10.349	13.745	18.693	13.34	15.355	20.765
0	0	0	11.102	22.755	15.984	14.526	19.882	23.146	26.818	24.62	18.537	31.088	39.835	29.492	24.43	23.308	29.06	42.383	58.746	47.036	53.01	55.737	69.758	75.257	79.247	88.297	93.632	95.471	134.98	159.15	181.94	215.62	245.47	302.76	348.54	382.38	438.43	504.75	512.9	573.36	627.29	658.32	687.52	742.21	776.43	795.9	810.78	841.05	865.45
0	0	0	11.134	14.202	2.9647	7.8977	8.5913	9.8708	20.074	18.036	23.448	21.77	12.249	17.943	19.354	15.96	10.629	18.472	19.845	11.346	14.8	7.4894	6.2697	14.203	16.196	16.464	7.1868	10.376	9.4477	12.37	13.604	20.716	30.125	25.237	28.472	22.005	40.159	36.063	40.767	51.533	41.3	50.41	48.162	56.069	60.037	62.321	53.281	59.297	71.393
0	0	0	10.177	18.14	14.572	3.665	8.3555	7.9246	6.6505	8.3834	17.901	19.297	8.993	24.407	12.897	14.681	16.891	23.75	25.855	24.687	21.837	21.655	26.402	24.751	19.81	30.961	27.766	29.933	31.093	37.164	29.536	39.422	30.664	45.893	52.126	57.891	62.259	70.997	87.905	98.773	116.94	122.09	140.64	158.53	167.8	177.81	201.31	218.64	233.71
0	0	0	9.6517	24.294	9.3703	18.239	16.273	27.636	15.804	16.669	23.292	19.543	21.123	21.554	25.836	23.01	15.648	11.053	7.8017	11.125	7.3892	7.7644	0	0	0	0	0	0	0	0	0	0	0	0	0	0	0	0	0	0	0	0	0	0	0	0	0	0	1.5437
0	0	0	10.915	13.003	9.4521	13.725	2.4864	7.896	6.882	6.828	19.189	14.091	8.2023	16.247	12.147	10.189	14.968	17.952	15.925	12.701	8.3868	9.3536	10.903	20.734	15.975	17.467	15.76	16.159	18.48	30.059	27.082	31.01	42.52	42.657	49.981	45.319	57.817	67.296	76.926	77.723	83.448	97.95	93.892	99.291	105.14	106.21	110.84	110.64	121.16
0	0	0	16.355	12.453	2.5612	11.177	7.0754	7.8865	15.333	19.098	20.102	27.621	20.798	26.542	28.676	29.963	24.547	29.456	29.126	28.153	29.297	27.063	24.701	33.581	30.911	32.447	25.77	31.232	33.145	41.76	24.386	30.851	45.37	42.882	52.106	52.429	61.434	74.075	87.317	130.36	165.16	215.03	264.82	334.34	377.53	447.21	498.49	584.04	627.04
0	0	0	2.3157	0	19.259	26.126	45.4	45.19	49.532	52.597	76.457	82.253	91.509	102.71	102.87	121.32	103.99	91.409	101.54	92.273	108.91	112.56	108	110.8	119.23	124.42	123.54	133.34	136.97	114.06	146.49	152.1	140.38	132.56	132.51	145.85	144.73	141.46	152.04	152.6	151.09	143.77	153.69	147.13	148.4	137.93	157.48	160.12	162.07
0	0	0	5.2154	0	14.122	13.958	18.58	21.011	11.237	5.6211	12.323	16.029	27.243	29.074	23.514	22.24	17.31	22.688	8.0141	14.044	8.5067	15.249	20.356	1.2964	2.4403	9.2935	10.705	10.409	0.36793	0	0	0	11.023	0	0	0	5.4327	0	8.085	3.7434	6.5901	10.106	32.85	14.663	16.473	10.813	16.348	24.827	13.884
0	0	0	4.1752	9.6634	6.0527	2.19	2.5107	0	4.4394	0.67528	7.8963	2.78	2.3751	0	0	0.69644	0	5.2983	0	0	0.8928	23.696	14.905	17.697	17.869	15.124	15.664	21.105	14.932	18.585	21.028	15.368	6.9146	13.382	15.389	22.603	15.37	9.6772	4.6364	19.189	13.965	16.657	14.308	13.909	6.3618	6.7287	3.7621	10.062	0
0	0	0	5.1219	22.841	14.248	20.593	14.522	18.92	15.757	0.60308	6.7397	9.5102	17.833	16.26	11.194	16.941	24.463	14.272	22.01	13.711	22.657	20.14	22.522	17.273	18.767	25.309	24.758	31.223	39.708	60.436	86.543	106.23	116.27	138.77	166.09	190.96	214.08	247.38	268.03	308.56	307.08	338.61	342.54	359.86	384.81	373.73	406.12	383.37	420.2
0	0	0	6.3108	10.056	20.521	14.903	24.055	23.143	28.23	42.139	31.01	46.408	50.401	59.829	55.474	62.15	60.655	50.503	58.458	55.371	62.846	61.457	54.432	58.231	60.574	63.799	75.116	76.739	66.398	66.659	63.47	73.438	61.332	64.705	56.527	65.789	61.818	72.049	71.6	74.115	65.862	64.113	67.312	71.135	77.099	76.437	61.935	62.429	61.61
0	0	0	2.5661	24.929	24.501	21.156	26.536	25.458	27.879	36.709	34.106	41.67	39.256	43.356	32.879	47.612	33.636	39.188	40.737	44.649	49.33	38.636	50.951	54.22	51.607	45.315	59.859	61.599	61.803	49.212	52.671	65.331	71.452	65.642	59.238	44.785	51.442	52.922	63.812	79.765	85.896	97.784	98.176	114.16	139.83	166.13	176.52	188.92	211.75
0	0	0	0	13.775	13.006	5.6606	17.023	14.369	20.147	13.112	8.0322	0	12.309	14.786	3.329	0	0	0	0	0	0	0	0	0	0	0	1.3256	11.793	8.485	0.23284	5.496	7.1591	9.8848	6.8201	5.2187	0.95957	2.7344	2.9202	0	0	0	8.8742	0.41062	10.58	9.5209	10.927	24.081	18.831	20.007
0	0	0	12.051	20.168	10.705	19.247	28.794	30.942	34.201	36.373	40.861	64.229	35.722	57.96	38.826	54.384	54.096	61.394	57.009	61.697	58.482	61.637	59.702	67.464	68.442	66.504	58.605	61.602	66.349	63.648	65.37	73.283	66.978	69.527	63.522	63.58	58.327	65.225	79.56	76.545	76.626	78.189	79.586	69.86	82.429	80.267	83.377	87.809	83.843
0	0	0	0.43811	11.36	15.735	24.506	29.057	31.206	42.907	40.165	39.961	42.808	55.942	59.238	45.459	58.323	66.178	89.804	120.18	160.18	202.81	257.41	313.32	386.1	441.95	497.5	543.28	568.01	629.45	664.77	682.46	739.74	750.86	817.26	810.77	858.97	871.26	882.15	910.73	950.2	938.09	947.31	940.03	972.87	1011.2	1006.7	1013.9	1012	1027.5
0	0	0	6.5471	15.227	24.882	26.348	20.208	25.604	33.391	33.665	41.087	37.306	44.061	39.894	41.198	40.219	37.943	42.119	36.86	36.349	26.965	34.29	35.148	30.438	28.944	24.27	20.581	23.124	24.977	32.642	9.3682	19.346	19.835	19.251	7.8517	9.9109	11.923	7.8333	6.9328	11.809	4.9773	3.0546	0	0	0	0	0	0	0
0	0	0	6.3164	12.28	38.036	31.43	30.245	18.9	24.81	23.673	16.452	19.273	25.2	29.265	16.278	28.074	24.427	24.986	30.273	29.098	18.419	16.715	20.903	17.186	13.45	16.019	27.119	29.125	25.361	19.825	24.588	19.29	31.622	7.3734	18.191	21.227	18.456	17.138	30.449	26.224	18.133	17.83	20.132	23.04	30.123	21.323	13.768	19.244	24.85
0	0	0	12.836	13.331	20.586	18.025	10.985	20.189	19.886	14.607	21.044	14.926	27.308	23.45	29.853	28.359	27.892	37.342	33.724	33.722	22.134	27.378	16.867	16.37	11.129	8.7252	7.2769	0	0	0	0.072746	0	0	0	0	7.6691	1.1489	0	0	5.1904	1.3087	25.856	24.703	28.255	25.628	29.106	38.67	56.085	51.438
0	0	0	7.9166	13.096	14.951	7.5429	10.174	15.042	15.714	9.9115	0	5.6021	9.6992	5.6116	0	7.9067	0	7.4109	0	2.978	2.638	2.2492	2.0976	0.38728	4.7246	0	5.1161	2.6327	2.6451	0	0	0	0	0	0	0	0	0	0	0	0	0	0	0	0	0	0	0	0
0	0	0	10.813	3.9971	6.4975	9.8319	4.2567	26.701	34.538	15.344	17.016	16.319	5.175	21.119	15.9	22.28	15.296	14.979	17.705	10.912	13.266	11.446	13.444	24.147	23.979	36.549	31.566	35.464	48.303	53.099	54.701	64.43	83.338	81.456	84.237	80.597	97.184	109.92	111.34	140.02	173.3	224.12	271.94	342.56	412.48	471.98	513.82	602.6	663.96
0	0	0	0	12.926	14.666	24.757	23.632	29.116	29.526	36.745	42.122	52.899	49.234	68.733	68.411	78.175	65.518	66.108	73.983	81.46	86.253	88.572	84.732	90.927	104.68	103.17	105.1	105.3	108.83	107.92	95.732	103.29	112.14	133.2	130.84	143.16	128.34	131.15	121.77	144.61	122.5	149.31	141.46	153.56	173.05	161.51	175.54	157.85	173.27
0	0	0	7.149	14.329	14.986	12.134	19.043	22.212	28.691	36.109	34.597	46.495	49.139	50.666	48.941	56.56	58.356	58.756	45.667	53.992	67.005	57.719	70.899	72.443	67.988	81.788	69.163	81.844	73.514	83.928	71.587	72.504	79.292	81.475	84.214	90.34	77.56	95.754	83.12	86.036	89.695	93.177	96.521	88.454	103.07	86.813	94.166	93.882	90.29
0	3.126	0	1.2577	5.0555	0.052492	0.88719	16.173	10.646	12.345	6.725	4.0455	6.2398	5.1393	5.736	13.715	3.0593	11.198	2.176	9.5557	6.5225	4.529	0	0	0	2.261	1.859	5.8273	0.48424	6.2175	2.5729	11.418	19.146	26.83	43.96	50.313	61.032	76.857	71.733	79.718	85.851	93.165	104.2	106.96	124.45	134.23	131.6	126.95	124.64	131.98
0	0	0	10.531	9.3226	39.657	49.588	37.177	44.387	0	8.2493	0	0	10.003	6.5552	30.146	32.136	27.03	23.625	12.857	29.499	7.7329	13.57	8.4187	0	0	0	0	0	0	0	0	0	0	0	0	0	0	0	0	0	0	0	0	0	0	0	0	0	0
0	0	0	1.1344	3.9933	10.191	20.632	6.4468	21.044	26.97	37.555	35.859	38.378	40.915	54.879	61.936	65.424	67.478	63.685	88.28	86.95	78.034	76.943	73.094	75.296	114.67	78.079	89.073	79.943	95.564	105.52	89.508	72.401	77.95	67.954	77.568	79.659	74.619	76.665	77.79	90.339	77.733	87.904	88.435	79.872	82.142	82.577	80.703	90.732	87.945
0	0	0	6.1587	6.7345	11.512	10.464	7.5207	12.254	13.504	8.7104	6.7427	5.9331	14.494	13.357	0	14.733	8.3782	19.224	15.272	15.389	17.065	15.164	24.582	25.076	27.614	37.031	38.325	54.401	55.797	57.653	54.734	57.914	68.863	61.947	62.379	60.518	69.683	76.893	87.038	85.183	77.858	82.633	86.803	86.409	93.65	98.154	80.278	87.744	87.558
0	0	0	10.137	13.929	16.781	18.674	12.684	11.281	19.959	8.5761	17.079	15.72	19.853	37.386	45.829	69.541	93.77	114.74	133.14	157.72	176.62	226.09	242.58	268.93	295.95	323.36	371.91	409.26	452.77	482.21	573.86	573.18	656.77	711.39	860.28	961.27	1034.1	1166.8	1251.3	1425.2	1495.8	1628.2	1740.7	1888.5	2051.6	2167.3	2190	2238.2	2277.4
0	0	0	0	3.6534	7.5221	8.6908	5.3821	15.517	22.874	18.142	15.869	16.097	20.553	18.618	28.875	34.685	55.381	53.029	50.678	67.591	69.837	79.303	111.46	108.55	113.55	127.19	141.94	148.57	158.88	156.68	174.86	141.43	172.6	178.73	192.58	194.43	187.1	197.78	176.58	209.28	194.09	202.44	195.08	174.95	176.92	174.93	187	207.44	205.12
0	0	0	21.912	22.945	13.837	12.299	1.2858	27.692	36.916	22.535	1.3384	0	0	0	8.3499	4.4126	0	7.0361	26.672	0	0	0	0	0	0	0	0	0	0	0	0	0	0	0	0	0	0	0	0	0	0	0	0	0	0	0	0	0	0
0	0	0	4.5909	4.3704	9.5624	26.25	31.178	34.131	39.021	20.064	28.424	36.357	45.463	42.249	5.9638	30.129	9.562	46.538	47.228	59.2	54.006	75.215	96.202	90.942	104.92	123.92	135.03	132.04	155.62	165.6	160.69	190.75	211.32	188.61	222.07	234.28	257.04	241.82	268.02	294.68	285.01	296.2	323.08	315.44	326.8	325.43	337.29	353.3	345.93
0	0	0	2.9473	17.021	16.078	19.478	16.945	34.318	27.522	27.482	25.577	24.149	18.658	28.718	43.432	50.848	55.929	62.776	61.63	64.951	59.971	86.066	86.48	87.589	88.71	75.26	82.756	86.837	78.011	103.74	91.962	96.93	90.469	101.3	105.42	119.61	116.16	109.03	122.58	128.82	119.32	141.63	141.55	141.29	135.57	135.22	149.02	152.72	150.3
0	0	0	6.0678	12.799	15.916	9.0715	18.676	21.437	27.208	24.681	27.49	44.446	84.438	116.71	147.12	219.78	266.23	329.51	382.51	428.08	472.83	537.5	560.17	613.52	625.63	709.64	726.2	781.56	778.15	811.27	803.63	835.36	854.81	858.96	862.98	882.14	867.65	899.01	893.78	904.59	907.12	920.54	941.01	941.98	946.07	948.96	963.3	949.74	979.34
0	0	0	10.274	14.07	25.918	20.58	25.588	31.908	27.5	28.685	31.204	31.895	40.568	41.465	31.834	33.854	43.424	45.167	54.313	52.209	67.402	59.698	73.927	88.789	95.244	96.948	103.99	119.18	137.77	134.48	150.13	154.68	138.22	144.37	159.77	139.44	223.42	212.83	210.51	207.74	228.49	143.96	152.55	157.43	157.35	160.83	159.64	155.15	168.92
0	0	0	7.0731	6.3539	0.35962	6.7965	11.998	15.978	23.561	18.49	24.551	26.844	33.175	39.051	34.004	36.405	34.198	42.228	39.494	38.011	50.665	52.427	55.803	52.782	58.523	53.205	50.557	61.826	58.461	63.911	62.577	59.218	46.59	65.841	65.062	85.468	83.347	87.388	99.804	110.31	106.72	119.23	119.99	133.54	126.78	143.27	145.21	166.18	153.77
0	0	0	6.5663	8.3771	8.1455	9.2388	5.7256	9.4593	17.717	27.179	27.205	17.198	23.737	22.115	23.485	20.352	29.799	38.329	45.063	66.193	92.523	143.03	169.06	208.48	258.22	290.71	330.27	387.24	414.54	444.44	488.4	539.68	550.02	623.66	645.78	706.45	742.16	718.26	744.52	780.92	769.64	799.95	833.75	851.41	847.6	869.59	862.31	906.57	898.63
0	0	0	19.24	17.554	5.0143	0	0	6.9992	8.7157	0	0	0	0	14.158	0	0.51714	6.8193	0	13.45	23.342	20.784	31.241	21.179	21.351	26.133	36.916	44.753	51.227	50.071	42.582	40.895	46.333	47.372	38.458	43.464	29.55	53.268	66.259	63.912	72.287	77.611	80.448	98.385	90.513	106.52	103.61	102.07	109.47	115.79
0	0	0	4.7773	15.971	16.582	15.546	25.313	25.253	30.85	32.653	31.026	33.627	44.364	32.325	29.321	33.257	45.24	46.335	40.123	50.721	61.098	73.214	87.432	116.12	119.69	154.41	189.67	257.88	285.47	321.74	344.24	385.06	415.77	437.19	483.12	501.91	544.79	557.11	568.68	608.07	634.42	627.55	661.69	680.4	682.75	682.33	712.61	691.34	604.28
0	0	0	15.505	13.622	37.544	38.939	54.221	52.241	55.767	63.234	56.774	61.677	70.254	73.938	82.811	95.37	106.74	120.89	151.51	159.91	168.09	174.96	187.91	204.05	198.32	232.16	242.43	280.25	317.98	341.73	397.15	457.83	487.81	517.99	603.98	680.31	700.32	716.43	836.81	922.4	1062.2	1107.1	1139.1	1303.2	1369.5	1421.5	1341.8	1713.6	1735.3
0	0	0	8.3481	5.8833	38.571	40.341	49.075	49.909	51.499	45.509	57.381	61.193	61.754	59.144	45.443	46.28	33.536	32.578	29.222	34.972	37.764	42.01	56.391	47.289	56.395	71.366	84.749	92.81	96.955	104.45	110.34	136.34	134.23	140.33	154.31	163.11	166.55	175.48	186.97	203.4	196.74	210.58	217.97	222.42	224.2	217.24	215.89	234.95	229.64
0	0	0	0	28.105	23.536	22.769	27.251	39.177	38.542	43.81	44.594	53.014	41.175	44.53	41.728	40.075	41.278	40.54	41.037	23.886	31.499	39.084	28.084	33.739	27.071	27.742	35.662	41.916	38.018	35.625	33.952	39.192	30.45	29.738	31.247	29.763	27.79	17.729	13.353	9.1422	11.597	19.013	14.124	22.23	18.236	16.778	32.695	20.187	14.659
0	0	0	10.673	8.3132	11.465	13.42	11.939	9.2692	7.5198	10.594	12.746	42.356	104.24	180.53	325.08	469.02	732.95	974.11	1281.2	1516.1	1926.1	2313.2	2606	2811.7	3107.3	3274.4	3512.6	3689.4	3821.7	3789	4021.9	4151	4028.6	4303.7	4284.7	4383.8	4153	4338.2	4221.3	4181.9	4086.6	4212.8	4239.2	4374.6	4225.7	4274.2	4263.2	4250.1	4213.2
0	0	0	0	0	25.481	13.701	14.524	11.468	12.635	7.724	5.144	6.9843	12.334	17.504	0	0	2.5086	8.4255	2.3065	1.2309	3.2032	2.5176	1.3457	8.057	0.84387	0	5.2406	10.756	3.3508	5.0177	7.7062	7.5437	14.052	0	0	0	0	0	2.404	11.215	0.97238	0	0	0	7.4468	11.017	1.3838	2.8567	7.8352
0	0	0	3.9018	12.472	15.662	20.073	27.359	37.352	66.75	70.91	107.49	139.46	171.91	203.54	233.36	280.83	320.99	352.16	380.91	413.54	454.72	483.44	499.03	540.53	546.59	583.72	576.51	613.63	614	643.07	634.91	643.24	661.34	652.96	683.19	685.26	704.21	723.72	721.35	726.58	789.87	781.68	805.57	800.93	833.71	839.59	845.83	859.06	857.15
0	0	0	13.712	20.143	20.407	27.741	24.293	31.164	32.154	34.787	41.735	38.233	40.282	41.162	35.821	38.688	34.565	43.808	46.064	34.182	47.692	40.274	32.713	34.179	39.519	36.762	43.118	40.678	50.144	44.672	56.562	49.553	46.309	47.518	40.802	45.065	48.749	50.854	57.093	67.08	60.125	63.78	60.205	69.452	74.685	73.764	68.369	85.501	77.196
0	0	0	7.5385	1.3473	6.6263	10.398	10.909	9.6199	16.581	13.218	21.624	11.63	8.7682	16.323	33.415	12.526	10.521	22.011	24.371	19.5	19.152	31.272	49.062	72.963	105.88	99.267	164.1	179.05	193.31	220.85	257.58	274.96	307.82	363.5	359.53	369.49	365.28	381.57	410.84	432.88	392.2	449.1	440.12	442.86	434.69	432.36	441.22	455.81	423.56
0	0	0	4.4649	6.3257	11.002	24.521	15.847	16.302	19.454	13.768	22.904	21.197	25.363	17.908	14.734	18.399	9.6836	22.444	13.27	13.055	6.8441	1.2138	6.1118	2.79	4.0196	0	0	1.3355	0	0	0	0	0	0	0	0	0	0	0	0	0	0	0	0	0	0	1.0216	0	3.1269
0	0	0	8.4553	7.9044	17.735	28.96	28.185	34.63	36.014	31.467	38.187	40.376	38.321	46.48	31.824	46.278	37.146	49.743	44.555	40.296	56.533	44.411	55.276	64.666	60.319	64.057	72.055	78.87	84.89	84.645	98.226	108.65	120.93	115.79	125.67	123.94	136.94	157.93	159.55	175.75	171.65	190.63	199.1	205.63	210.27	216.4	229.64	215.54	212.59
0	0	0	8.7589	13.579	23.087	13.651	20.024	17.972	18.924	29.592	23.229	28.915	21.83	33.284	40.907	38.945	44.258	52.67	55.26	66.459	60.091	81.419	75.407	83.423	87.078	95.494	107.51	121.28	120.97	137.16	132.35	123.64	113.46	180.59	191.44	147.79	164.01	219.82	244.84	244.24	253.99	253.77	261.19	272.63	282.68	295.75	285.11	308.08	303.13
0	0	0	4.13	3.2891	10.972	10.915	15.881	15.444	17.576	14.348	6.8368	18.184	25.475	24.575	35.399	34.816	31.886	32.118	33.694	40.544	25.154	43.449	40.445	35.313	31.441	39.951	37.145	29.63	29.727	28.391	35.431	30.749	38.132	34.771	39.676	30.127	35.436	21.642	35.31	38.27	41.013	39.703	31.306	35.926	25.953	33.521	37.652	40.976	42.913
0	0	0	31.955	21.894	23.553	19.622	14.134	30.456	28.714	21.436	27.268	24.937	19.958	31.827	14.667	24.453	21.295	30.211	28.695	18.57	30.969	20.597	25.756	20.972	13.386	23.084	25.458	13.236	39.197	23.788	5.9765	3.7245	14.519	4.0848	0	0	0	11.708	0.040312	4.4761	0	2.6065	1.3524	0	0	0	0	0	0
0	0.66532	0	3.0668	12.382	0	8.8356	9.8714	11.075	25.073	19.128	16.328	11.507	20.582	2.0297	9.9856	17.356	10.557	2.7768	0	0	1.6746	3.1763	1.7003	8.3664	8.2652	0.95585	4.4609	7.2278	0.81219	1.4939	1.5449	2.6653	4.2483	0.96986	2.7516	17.664	32.49	20.571	23.243	26.891	21.869	25.982	26.777	25.51	29.337	20.406	25.276	30.613	29.809
0	8.9377	0	3.1669	6.7589	4.0097	11.403	20.305	26.671	36.273	37.82	51.042	51.571	61.633	64.642	83.63	86.803	100.65	104.92	113.53	117.76	125.43	120.87	122.41	128.22	150.19	149.26	154.24	150.87	150.27	143.6	154.14	154.83	154.24	158.63	162.65	175.13	183.86	181.36	173.71	174.91	177.98	173.95	176.44	179.17	178.71	177.24	179.4	162.93	157.14
0	0	0	9.2677	0	4.6085	2.2893	11.576	9.7343	1.5784	1.871	10.99	2.7735	10.742	16.23	13.586	18.671	0	11.979	10.316	11.669	13.258	12.158	19.865	11.11	18.78	22.377	19.697	24.144	18.756	19.521	23.197	20.628	23.851	15.918	17.577	23.158	17.698	14.695	23.376	28.115	23.287	21.305	28.542	17.497	20.257	21.393	18.767	27.017	17.623
0	0	0	0.79687	10.576	26.205	21.738	17.527	37.023	33.016	43.191	37.886	25.231	52.099	51.724	80.744	62.182	96.985	103.64	112.74	107.4	116.19	133.4	138.09	145.82	150.72	157.23	176.13	180.63	177.95	187.51	171.71	151.49	180.56	169.38	159.7	178.48	151.59	170.77	173.37	179.18	162.15	177.81	169.86	158.06	148.61	153.99	157.35	154.63	156.48
0	0	0	7.2794	4.9264	13.473	10.545	14.534	19.839	23.733	25.631	28.771	30.655	27.862	29.817	34.29	21.484	26.643	22.075	21.297	25.524	21.029	25.196	24.114	21.513	20.132	21.507	19.269	19.756	16.96	17.213	22.635	22.281	24.666	21.447	20.178	14.631	16.955	2.6818	15.715	20.785	20.431	13.573	0.65935	7.9241	0	1.3294	0	5.9072	7.7176
0	0	0	11.525	9.5817	12.88	14.795	11.07	21.662	13.78	20.802	20.73	26.572	31.136	25.731	34.943	31.09	28.624	21.586	16.69	29.011	26.723	14.226	10.328	12.547	14.304	13.535	7.9815	13.67	24.226	21.247	6.4355	14.096	19.947	36.137	41.073	35.915	16.84	22.955	15.995	26.843	33.966	44.467	48.637	52.417	65.688	60.798	63.831	69.491	70.15
0	0	0	1.1975	7.2237	20.371	20.186	23.501	23.091	40.323	37.825	47.482	56.28	63.49	61.903	73.143	89.431	80.72	92.951	94.014	108.87	105.98	111.01	150.55	201.66	252.62	280.75	348.82	382.09	461.12	493.91	528.67	598.28	648.53	703.47	714.67	724.23	754.37	791.19	785.44	821.34	826.39	859.82	878.27	866.77	880.75	887.33	886.7	900.72	918.73
0	0	0	5.5355	2.1715	13.276	13.953	17.118	21.714	13.578	4.2238	12.501	10.842	20.186	24.629	19.44	26.078	6.7934	17.443	5.4729	19.573	10.693	13.152	15.94	13.724	12.248	6.5158	18.099	15.52	30.774	27.366	10.679	18.019	21.637	27.389	18.851	18.09	16.412	8.7338	15.351	15.17	12.864	8.0269	21.175	15.553	18.334	8.9028	9.4586	32.474	14.067
0	0	2.797	7.1304	13.122	3.5393	0	3.5082	6.0067	9.5492	10.961	16.419	18.264	26.633	26.672	21.009	33.387	40.1	51.869	48.514	45.707	63.708	64.558	67.396	72.908	86.155	86.061	90.722	106.2	108.53	123.62	116.19	133.08	119.04	121.78	117.92	108.74	126.37	125.69	129.59	131.26	131.36	138.76	136.82	136.74	138.6	143.6	145.97	150.45	144.87
0	0	0	10.576	16.153	14.37	10.501	13.866	13.836	7.9019	18.094	15.154	28.454	18.999	26.049	23.294	30.9	44.028	67.146	90.177	114.34	158.81	200.37	245.93	260.85	311.13	363.07	409.96	453.19	460.25	472.94	516.08	559.77	574.38	567.06	598.77	676.79	721.56	746.34	800.37	804.04	836.03	883.48	944.45	983.09	1039	1060.7	1109.4	1136.4	1186.9
0	0	0	11.566	10.932	9.6021	17.115	17.815	22.097	24.397	13.525	15.606	18.447	19.013	19.945	16.426	27.2	25.021	26.312	31.636	17.633	30.812	32.839	28.519	39.963	35.755	51.957	41.813	50.719	57.912	50.136	80.538	84.872	85.488	81.888	93.47	38.489	29.73	40.014	36.264	41.286	33.579	33.937	31.218	22.727	24.375	27.369	22.689	24.516	25.539
0	0	0	7.3918	19.155	14.898	23.631	29.356	29.829	48.188	48.426	55.392	66.169	68.415	72.789	64.75	62.646	78.826	63.01	77.649	63.747	76.052	81.318	83.092	75.66	80.202	71.658	87.932	90.984	90.295	95.776	97.839	95.288	84.872	102.63	87.432	94.911	75.627	82.677	73.513	66.291	66.065	89.003	75.915	80.52	71.996	83.869	92.222	77.393	78.883
0	0	0	12.795	4.5784	7.3307	14.78	15.105	18.108	21.411	12.874	22.568	24.847	19.977	28.682	13.909	19.457	20.558	8.0005	25.667	18.72	22.374	16.101	18.412	18.963	14.725	18.531	14.445	20.257	19.73	15.706	19.04	19.446	26.167	19.413	22.006	24.514	27.601	32.216	41.758	36.868	36.14	38.446	37.294	44.286	58.483	58.667	60.479	70.409	86.406
0	0	0	0.27699	11.175	7.4968	14.279	18.821	18.477	24.324	21.49	17.708	36.237	27.285	32.446	20.619	27.042	34.196	37.948	40.655	36.338	39.513	48.726	63.9	59.537	60.951	63.367	54.21	61.38	68.909	71.064	77.183	75.694	81.293	88.802	106.57	122.85	117.88	125.1	129.84	141.14	140.11	165.44	154.25	156.78	160.16	164.88	160.5	172.18	171.19
0	0	0	15.99	7.8503	19.972	32.353	24.922	33.395	20.799	13.548	12.301	20.397	31.087	29.107	28.359	34.731	19.967	27.772	25.358	31.505	28.775	23.37	34.314	29.101	22.998	32.396	28.448	35.827	30.312	18.952	26.331	30.858	23.99	20.283	31.775	30.952	30.074	24.727	33.982	38.084	32.486	33.224	33.466	28.218	38.567	33.861	36.858	50.137	33.89
0	0	0	34.51	12.73	16.602	8.213	34.431	32.395	12.767	26.965	33.165	36.454	29.469	48.12	47.256	52.066	41.195	49.817	36.223	46.192	56.874	55.727	66.131	62.757	63.711	72.904	72.363	80.239	97.514	111.71	137.49	175.19	200.19	207.33	287.09	300.08	374.86	351.38	430.3	457.73	471.25	475.94	512.4	547.87	563.71	536.36	560.74	582.89	587.69
0	0	0	7.0103	37.048	15.442	14.196	16.369	38.079	40.848	27.578	29.982	28.071	33.87	52.675	37.279	44.397	32.887	42.732	68.036	31.776	32.982	33.103	41.754	42.354	35.893	41.668	33.149	33.747	37.451	34.65	40.8	50.169	52.179	52.29	55.256	42.35	55.458	65.26	59.539	56.687	59.62	66.731	63.804	64.725	65.758	75.625	70.412	62.719	74.023
0	0	0	3.3559	16.464	19.96	21.458	21.491	25.233	27.843	28.463	25.578	42.143	36.352	43.516	30.168	29.353	40.152	35.543	43.987	44.607	55.977	72.166	74.79	86.173	82.923	91.692	95.235	104.29	110.71	121.52	136.39	138.7	147.69	158.76	166.89	175.96	170.88	169.22	172.39	180.57	200.37	191.6	186.34	199	197.15	184.37	197.96	197.27	197.37
0	0	0.062789	5.6723	3.0959	5.1648	14.315	20.762	23.597	28.707	24.723	22.359	32.695	27.433	33.676	24.176	36.414	43.805	40.759	41.184	41.849	52.193	55.683	60.978	67.175	65.855	75.18	76.823	75.759	84.663	90.154	93.962	100.75	109.17	98.996	100.76	109.56	106.51	117.9	119.78	129.36	126.03	130.58	135.03	128.42	143.55	153.07	150.5	148.37	156.74
0	0	0	1.3737	3.116	4.4269	11.188	6.1197	6.4546	15.415	17.223	22.945	22.979	30.924	30.928	44.143	47.932	61.045	73.269	78.187	90.345	79.915	91.253	87.753	94.672	108.75	122.12	119.29	125.87	123.04	122.76	141.27	94.479	124.34	127.35	121.7	141.33	148.6	150.81	152.57	170.82	161	174.52	186.87	184.91	173.96	171.35	189.01	222.24	212.29
0	0	0	18.13	26.553	0	15.145	0	18.149	31.602	20.8	17.1	29.219	25.802	24.95	28.863	29.972	24.422	33.234	24.859	36.703	35.516	33.885	46.71	61.062	86.559	97.549	144.82	162.87	190.24	220.95	245.57	296.51	322.76	366.3	317.24	401.6	421.98	450.22	495.4	484.65	507.97	519.55	525.86	550.53	533.74	557.2	575.53	583.97	590.22
0	0	0	11.696	9.4712	26.17	20.968	21.209	33.013	48.09	51.595	49.356	32.4	38.054	33.572	39.976	37.598	51.668	51.331	61.026	66.377	61.282	64.043	67.595	64.292	90.125	70.962	160.68	165.89	169.2	174.8	184.15	193.79	117.95	129.75	125.38	119.78	113.76	129.18	123.43	145	141.75	138.29	156.24	149.74	152.77	158.71	167.28	166.91	166.75
0	0	0	6.4633	6.6506	18.02	14.155	18.735	19.742	24.243	28.735	22.379	32.437	23.763	30.256	27.801	31.621	30.357	39.195	36.507	35.204	36.692	38.772	44.938	50.548	56.498	68.366	89.51	132.16	156.62	222.89	279.62	381.39	424.22	514.94	587.96	672.32	754.4	837.04	927.39	971.39	1041.8	1072.8	1102.2	1188.3	1238.7	1272.2	1335.3	1313.4	1376.4
0	0	0	0	12.322	21.102	35.597	37.765	38.33	36.628	39.598	44.431	57.117	60.416	61.973	60.217	72.609	68.6	76.771	87.576	83.292	85.139	87.284	81.909	87.676	91.474	84.598	93.433	95.202	93.055	89.967	83.229	102.3	107.7	105.81	115.02	101.39	96.376	116.13	122.96	148.07	135.02	148.92	155.86	164.11	167.9	177.91	180.95	186.36	196.12
0	0	0	12.557	13.284	22.35	26.363	27.11	32.682	40.895	30.458	35.829	36.113	40.196	39.859	41.532	43.791	41.405	53.747	61.13	61.445	65.784	69.122	74.298	80.579	84.067	88.278	87.488	95.751	125.8	115.97	138.96	129.17	128.02	142.55	139.28	148.82	147.45	158.63	110.1	126.6	125.6	134.1	118.71	147.91	143.94	158.9	164.93	170.42	179.65
0	0	0	0.92747	6.9825	15.862	23.441	33.228	30.136	63.91	62.497	75.738	72.853	65.489	70.188	24.172	26.218	30.222	37.483	72.415	69.705	73.526	78.515	75.105	80.138	80.095	82.126	79.096	88.067	96.171	99.338	89.817	100.18	95.27	102.26	101.65	101.11	101.03	74.65	78.885	103.26	97.834	99.696	85.48	102.05	87.489	94.303	97.602	99.538	88.204
0	0	0	5.1855	30.309	29.669	16.118	8.0818	25.916	43.842	15.921	26.359	19.768	14.01	33.485	35.795	38.169	38.326	47.616	42.776	42.889	39.98	43.097	43.839	49.818	50.304	60.76	52.756	58.064	63.103	64.459	70.912	81.101	88.669	85.927	86.468	83.543	88.027	107.74	96.666	101.43	94.562	94.265	93.236	95.148	96.424	92.86	88.126	89.936	87.086
0	0	0	16.157	3.4829	24.101	12.564	4.1844	7.986	9.8731	0	0	0	0	6.5562	0	6.6255	2.3359	6.529	3.9053	12.038	8.6652	8.7452	12.137	4.8299	3.4329	8.5476	11.577	20.967	23.504	12.375	18.447	24.845	31.709	32.091	31.024	51.739	54.139	62.827	84.175	91.261	86.163	90.922	93.74	105.17	131.5	123.1	121.32	147.33	127.19
0	0	8.4335	8.2556	0	16.968	19.944	31.461	36.851	22.863	18.627	24.419	21.143	26.965	29.062	28.933	39.213	34.143	48.664	32.35	39.729	47.004	47.078	59.107	61.299	62.969	38.907	49.901	50.08	46.05	41.443	49.525	55.19	65.872	54.023	63.806	61.021	58.612	61.072	62.906	67.476	71.132	75.634	78.022	81.471	78.947	73.321	70.361	87.005	80.628
0	0	0	6.0181	16.807	12.875	7.4065	4.3799	6.0215	3.3378	6.5665	10.133	0	10.44	6.0091	0	13.669	3.4854	1.1578	0	0	0	0	0.76179	0	9.6356	13.422	4.1318	14.051	22.769	17.625	27.199	42.714	40.841	34.174	37.834	50.696	34.835	42.257	54.58	60.674	55.442	49.246	46.373	52.377	55.691	56.79	59.667	60.066	52.283
0	0	0	8.6635	2.6481	14.206	19.465	30.324	22.747	23.043	19.719	19.256	16.286	21.465	25.739	27.039	28.925	24.878	15.805	23.452	18.39	17.728	15.505	21.948	14.204	13.939	8.5252	17.19	23.142	18.268	10.718	18.096	16.54	20.938	15.583	11.736	14.03	18.435	22.289	13.23	17.66	13.625	13.2	16.578	17.71	13.025	19.769	20.755	21.147	21.859
0	0	0	9.8199	15	9.216	0.94868	7.3793	5.8237	0	9.2878	4.5866	7.6931	5.5751	9.4701	11.206	12.099	11.251	24.075	22.71	25.923	22.974	28.946	34.248	26.112	33.316	36.733	45.377	48.138	44.148	59.927	54.082	60.87	62.771	75.102	70.418	76.628	70.965	84.038	100.72	93.791	105.03	113.91	123.94	136.4	157	165.81	189.02	176.77	204.52
0	0	0	18.548	14.397	8.8852	15.029	22.031	19.49	21.756	21.576	13.419	23.518	19.298	25.277	14.297	23.4	26.471	15.343	24.276	13.208	30.668	19.954	30.57	24.742	13.964	29.189	35.91	14.542	15.429	21.987	20.035	13.696	19.629	15.638	21.87	24.285	27.225	29.899	30.226	42.919	32.65	43.983	38.606	35.084	40.222	50.559	46.067	45.679	50.051
0	0	0	0.76841	15.71	10.358	10.076	9.2245	11.192	24.642	34.071	44.649	60.27	90.868	119.39	130.71	197.95	211.71	265.21	294.48	314.29	356.88	394.9	422.32	422.82	461.8	474.21	485.42	495.08	475.29	487.75	491.64	505.52	516.76	509.95	510.8	529.7	514.43	552.78	532.63	530.22	538.63	539.43	561.78	533.51	559.47	544.27	548.33	539.2	549.51
0	0	0	1.6152	14.426	10.948	8.6266	11.84	5.991	22.166	17.682	15.057	21.057	19.13	22.989	27.299	21.898	26.242	30.801	29.912	35.773	33.775	43.288	39.28	45.421	44.386	53.289	66.616	70.318	96.932	99.839	80.952	85.9	91.145	124.49	121.7	139.75	108.46	112.37	136.23	113.09	110.05	109.49	100.4	110.28	100.86	106.97	117.5	104.99	102.12
0	0	0	4.8474	9.2611	8.4074	11.327	11.961	17.749	11.184	8.2674	11.521	15.571	15.159	12.48	19.521	7.0096	0	3.1431	2.224	6.4908	8.639	8.8435	4.9999	24.104	26.993	42.55	46.534	53.833	68.783	98.258	90.647	101.93	114.67	143.28	152.01	171.35	161.19	182.53	182.41	217.47	229.15	235.97	269.18	282.68	293.39	287.32	298.73	306.96	296.7
0	0	0	5.1034	9.4512	14.433	10.525	3.6855	15.644	7.3065	13.903	7.5455	23.254	21.149	21.057	27.102	13.022	10.258	17.221	25.528	35.781	34.314	48.378	35.971	60.413	35.279	62.263	71.997	97.3	92.436	121.18	122.15	194.79	137.94	152.8	186.84	170.56	143.98	163.67	20.861	24.633	28.868	33.374	33.117	40.769	43.441	34.175	36.649	31.416	38.707
0	0	0	5.4574	3.409	9.4463	5.8036	15.29	5.4791	13.859	18.053	26.319	17.984	26.898	31.099	39.178	36.1	33.857	36.071	35.54	38.107	35.572	43.026	45.158	44.81	37.075	42.029	45.181	40.348	37.507	37.365	54.271	43.052	43.009	46.709	46.281	47.572	41.431	30.962	48.004	39.258	33.921	36.044	28.537	33.049	19.611	22.724	25.374	29.266	34.633
0	0	0	3.0528	22.873	23.555	35.864	17.833	38.937	33.783	32.579	34.053	30.904	21.223	70.799	76.184	32.916	30.14	19.203	80.124	65.209	11.43	15.253	55.838	66.409	64.771	18.199	21.364	18.541	54.745	88.212	0	0	0	57.629	68.261	48.708	0	0	0	0	0	0	0	0	0	0	0	0	0
0	0	0	7.5354	15.409	15.515	9.528	6.4085	18.108	8.09	17.935	9.1498	20.449	21.087	28.331	50.812	68.322	94.696	131.04	155	203.09	250.58	317.82	375.09	419.88	479.52	539.8	624.69	663.62	693.12	721.97	779.24	841.79	869.66	904.74	954.51	989.42	1006.9	1000.9	1038.1	1072.6	1069.1	1099.8	1108.1	1134.2	1170	1176.8	1215.4	1179.2	1192.5
0	0	0	10.787	8.6147	17.705	28.798	24.445	24.316	27.567	28.331	31.805	43.319	41.962	46.463	45.213	54.787	63.585	76.286	94.22	96.384	113.71	115.03	137.41	153.53	161.78	178.45	189.92	195.93	228.3	236.09	255.34	265.03	270.57	283.52	287.36	298.6	319.9	338.51	221.17	252.87	250.6	256.5	277.2	312.21	318.67	335	376.88	357.66	374.17
0	0	0	8.3041	5.196	9.6695	15.103	10.487	13.039	11.492	15.248	16.968	25.55	21.982	29.169	25.73	24.343	13.086	12.699	16.806	18.916	25.222	18.192	18.42	31.618	11.001	14.352	21.522	19.577	38.768	51.78	35.217	53.261	75.131	112.67	135.28	135.71	135.95	136.47	193.4	165.15	184.13	196.14	193.88	213.02	220.48	202.68	196.96	211.12	236
0	0	0	9.8252	14.057	8.9016	6.8312	4.4323	6.0567	13.434	11.39	3.1878	5.412	9.2924	26.452	18.605	26.211	34.814	41.402	50.15	61.248	62.587	66.571	44.414	53.83	56.214	62.899	52.073	50.766	78.082	74.542	73.561	70.376	72.678	72.425	63.846	45.19	47.163	61.44	52.08	57.235	52.621	53.993	46.426	53.439	47.25	54.84	43.513	48.309	51.601
0	0	0	1.6934	12.407	0	17.471	21.534	22.806	21.863	21.672	23.79	22.077	24.463	14.71	16.973	24.985	24.56	34.962	27.175	28.354	32.155	34.621	42.776	44.025	50.754	45.774	55.539	50.397	51.619	62.196	61.274	71.242	60.018	73.172	88.284	98.126	105.96	98.458	105.02	99.146	107.31	99.632	92.409	96.6	99.403	76.634	79.164	77.042	71.815
0	0	0	9.4805	16.005	26.812	37.823	54.044	53.187	53.821	50.473	66.083	101.4	55.183	64.88	63.141	67.523	99.622	62.749	74.651	71.705	72.147	77.55	73.945	100.97	79.287	68.389	67.195	74.834	76.374	69.834	75.189	78.648	78.011	82.797	80.527	75.926	76.32	74.805	84.121	84.55	74.891	76.169	72.553	67.605	68.256	75.407	70.166	72.267	64.537
0	0	0	7.343	20.547	18.521	4.1367	5.5758	4.8467	5.5374	0	3.7834	11.611	17.147	6.97	0	0.93558	0	0	4.7837	0	0	0	0	0	0	0	3.8589	0	0	0	0	0	0	0	6.9111	6.8601	0.30704	0	0	0	0	0	0	0	0	3.3813	0	0	5.3315
0	0	0	1.8117	7.086	8.8042	12.308	2.7029	5.0901	11.432	10.169	5.0395	0	1.6621	0	0	1.2722	0	0	0	0	0	2.8394	0	0	0	0	0	0	0	0	0	0	0	3.8344	7.9759	24.611	34.399	29.044	35.226	59.44	61.057	92.38	87.618	100.55	113.55	134.16	137.67	158.53	148.15
0	0	0.37223	4.3202	2.21	11.875	21.601	21.62	26.756	14.984	18.399	18.447	18.907	26.835	28.77	26.401	34.532	21.636	27.725	30.088	34.175	36.11	31.503	38.844	36.199	37.027	38.157	49.601	50.11	43.656	44.127	49.59	53.796	49.658	47.841	43.455	50.486	60.697	55.911	60.287	64.817	60.371	58.394	71.674	59.765	68.454	64.67	69.486	68.682	76.21
0	0	0	1.507	6.0065	3.0093	9.3651	16.833	13.896	19.155	10.996	10.911	16.13	14.874	15.149	19.286	16.063	22.509	18.892	21.942	20.669	19.965	12.577	19.928	13.815	12.825	22.427	21.569	16.151	15.559	6.7449	9.7807	8.741	10.085	10.262	11.425	25.053	31.452	21.85	16.485	21.411	18.889	21.881	21.931	23.523	41.403	19.322	20.421	11.399	0
0	0	0	12.787	12.121	12.788	15.589	16.319	22.129	23.002	18.734	28.158	35.586	34.192	39.136	30.285	38.052	41.682	55.076	56.885	59.224	68.988	62.276	73.496	76.12	87.852	85.355	89.375	87.639	109.77	111.85	129.76	141.95	151.76	175.38	183.22	210.2	206.01	239.49	248.41	263.24	270.05	271.26	277.17	280.4	296.2	303.65	305.78	314.73	318.64
0	0	0	15.56	27.892	0	26.054	15.822	17.208	18.636	19.129	25.402	0	15.557	20.928	7.6687	12.118	14.189	44.501	40.309	43.623	40.855	47.925	48.623	54.055	63.587	57.071	66.84	64.057	68.556	66.395	64.194	53.686	68.553	48.905	64.3	67.458	54.228	66.102	60.286	82.67	67.915	73.67	62.664	73.939	59.032	53.247	61.18	67.078	54.301
0	0	0	6.4643	11.651	15.374	16.276	20.24	23.165	34.846	38.704	39.637	45.502	42.549	36.592	39.892	43.813	38.702	36.349	29	31.072	44.451	41.475	33.938	41.717	37.068	42.789	35.452	39.253	37.8	46.115	34.602	37.089	31.842	42.306	45.9	42.821	42.029	38.553	32.375	34.146	35.121	42.782	42.459	38.983	47.27	43.176	39.69	40.996	41.053
0	3.4269	0	4.4631	7.3469	7.1775	14.211	6.4007	9.3217	14.445	25.596	0	0	9.7635	0.54403	3.2523	0	0	0	0	0	0	0	0	0	0	0	0	0	0	0	0	0	0	0	0	0	0	0	0	0	0	0	0	0	3.8638	0.58409	11.299	10.418	11.958
0	0	0	14.571	22.032	15.691	22.995	5.5201	14.099	13.545	3.4574	6.2105	7.6578	5.5274	6.3362	0	0	0	5.7149	7.4769	4.0127	10.501	5.7392	17.33	15.787	10.358	0	0	0	31.841	27.989	59.051	95.001	124.28	168.37	200.96	270	354.08	408.02	464.79	512.44	559.22	588.33	637.65	666.61	726.19	737.93	745.14	799.46	798.96
0	0	0	11.498	11.285	25.977	14.529	37.79	28.955	17.024	19.61	19.332	12.665	19.507	13.615	10.375	16.32	5.772	1.9813	0.38254	0	0	0	5.4178	0	0	0	3.8113	3.1566	0.35638	0	2.0825	7.2612	11.144	5.017	5.357	16.972	15.461	11.971	18.632	20.757	23.456	28.791	28.217	30.343	35.577	25.99	33.926	37.241	34.872
0	0	0	5.1277	5.0376	12.428	9.5489	9.0914	13.022	22.217	17.873	22.08	17.347	12.884	17.993	16.658	18.77	16.067	21.79	10.037	15.287	4.5058	19.519	10.818	15.196	15.389	5.2143	11.95	9.2478	7.9391	8.8214	0.79088	5.5087	8.8216	16.626	13.003	26.892	38.021	36.416	40.011	41.929	36.84	42.912	32.848	40.325	42.042	37.298	39.484	61.61	49.428
0	0	0	6.5217	14.473	11.122	9.9163	19.914	14.805	24.49	17.397	13.003	0	16.449	7.0396	17.746	12.837	9.383	15.035	11.657	14.97	13.246	17.455	20.033	22.265	28.987	45.314	49.979	60.515	83.739	91.85	152.27	179.28	205.25	208.36	189.8	230.05	235.58	161.76	169.67	162.78	164.62	154.23	159.88	160.79	150.76	172.18	177.6	183.7	181.03
0	0	0	13.086	16.286	7.8382	12.757	2.6815	10.409	10.349	20.801	20.19	17.359	14.587	20.745	17.43	16.415	20.235	24.667	17.389	28.023	30.943	28.317	26.631	45.416	42.553	43.804	46.98	49.311	40.117	50.062	63.265	65.971	66.457	66.754	70.22	52.096	69.593	77.437	64.239	78.378	71.778	77.778	76.067	81.916	90.165	95.237	98.777	104.99	102.67
0	0	0	19.455	32.091	0	0	32.527	35.722	36.088	28.587	28.741	29.277	33.58	34.673	24.216	34.298	31.609	36.776	32.081	25.731	26.958	37.02	35.505	42.009	37.285	33.427	49.754	48.327	51.12	60.546	67.455	96.311	162.83	214.29	327.83	450.08	574.99	762.68	946.25	1145.4	1384.7	1565.9	1748.8	1865	2046.7	2282.4	2406.6	2526	2733
0	0	0	9.0499	6.8344	12.801	15.599	21.51	23.616	27.533	25.28	22.298	22.127	42.852	38.59	33.286	41.532	40.089	45.043	44.197	49.068	53.287	71.877	75.833	96.824	117.56	132.68	153.86	165.3	187.44	187.02	231.4	234.89	269.45	272.75	290.49	310.58	340.07	322.25	354.05	369.36	385.76	382.3	404.74	403.81	389.19	382.81	391.4	407.24	398.46
0	0	0	5.1345	6.4701	3.2664	8.3171	4.9319	0	0.45552	4.1164	1.1797	0	0	2.0482	6.0492	8.662	15.917	22.012	16.685	14.912	22.392	21.98	28.983	37.461	60.72	67.189	87.182	84.612	93.274	99.37	109.9	109.45	113.12	120.35	133.42	145.48	149.83	157.35	168.16	172.9	166.96	178.98	179.65	169.28	170.28	183.64	177.52	190.55	198.42
0	0	0	11.346	9.6223	17.86	15.127	18.058	11.131	14.591	9.3712	13.224	20.387	17.981	15.499	20.333	11.723	11.232	19.944	13.935	18.121	14.903	10.337	22.617	15.33	13.43	16.073	16.493	17.802	13.365	17.546	19.02	27.564	27.294	28.932	30.346	41.482	54.065	33.723	44.589	35.866	39.989	33.743	30.535	33.885	27.682	28.223	24.615	33.15	43.954
0	0	0	13.54	11.603	4.9201	5.7505	18.24	17.948	17.573	11.58	11.519	14.825	18.807	21.544	19.809	20.78	20.315	26.306	30.05	27.385	42.724	39.981	48.273	56.782	50.536	62.591	54.492	62.856	78.186	77.773	83.068	88.48	89.333	89.557	99.207	109.18	101.59	95.888	101.92	108.36	113.7	110.88	119.84	112.84	120.53	118.63	119.45	119.75	115.76
0	0	2.6545	3.6108	18.642	0	10.988	12.583	12.165	12.313	12.794	14.314	9.8243	8.1131	12.489	16.307	35.92	41.187	48.859	41.77	40.214	37.978	42.85	41.277	37.323	38.673	26.213	28.447	25.683	29.159	25.181	13.808	35.164	34.55	33.536	25.403	22.787	19.307	15.924	21.976	40.924	32.162	34.082	32.217	30.742	40.269	41.554	27.509	38.63	48.262
0	0	0	8.0268	18.377	13.237	9.6689	15.751	16.54	18.521	19.607	19.998	22.198	26.948	25.652	21.482	21.313	35.497	44.523	51.391	55.427	60.425	59.283	72.189	74.455	67.35	73.096	68.281	72.926	93.178	82.79	85.963	94.79	84.337	85.144	75.759	85.395	88.203	84.44	85.747	89.187	89.001	80.102	89.935	89.89	93.204	96.377	102.6	101.92	106.56
0	0	0	7.9453	15.85	17.481	20.915	26.531	37.279	44.528	54.237	55.7	64.04	69.9	79.264	78.583	101.16	101.32	90.427	89.252	81.705	83.987	80.499	77.418	85.805	86.534	74.744	75.053	66.557	69.768	75.062	55.236	78.886	81.42	83.121	75.063	64.119	67.882	63.097	67.165	85.099	74.25	79.189	70.006	69.337	67.944	53.025	39.191	36.847	43.23
0	0	0	4.3928	12.186	11.476	10.326	25.251	31.625	48.324	61.596	81.826	101.95	115.93	135.56	154.98	167.77	176.87	177.68	194.49	218.83	225.61	229.02	246.86	238.26	240.1	248.15	243.89	240.33	238.38	256.47	261.71	265.83	250.14	277.27	330.17	256.18	253.49	265.99	259.45	258.89	242.75	245.33	239.54	251.89	240.87	252.19	246.92	256.53	250.18
0	0	0	0	2.1149	13.732	17.675	15.38	17.743	24.853	30.975	34.242	35.219	48.416	63.584	100.87	122.64	178.15	214.54	224.62	264.95	286.38	329.44	375.07	403.56	403.79	409.77	433.56	447.69	417.68	461.24	477.57	490.24	525.61	483.94	514.97	560	532.93	571.87	585.96	596.31	600.55	585.94	603.44	589.24	593.15	594.86	611.5	602.83	617.93
0	1.2923	0	8.5521	3.5294	8.9483	9.853	0	10.736	14.862	10.858	7.9772	7.7555	9.7788	0.79509	4.5187	9.637	14.587	24.926	14.702	42.565	51.961	81.564	86.407	97.382	98.495	112.89	141.31	148.83	142.3	135.68	166.21	180.77	182.77	179.37	190	206.87	218.55	239.12	257.36	232.01	238.25	244.02	235.09	252.12	261.32	259.75	265.51	252.95	257.6
0	0	0	4.5162	7.4338	1.7679	13.151	4.6248	3.9738	0	8.576	9.2557	12.564	22.799	15.034	23.015	15.236	5.7854	6.655	10.901	8.9825	7.4346	2.1526	0	6.2175	6.5428	14.199	10.563	10.425	10.289	9.327	0.86548	2.4895	9.4233	20.818	29.177	23.018	15.201	14.833	10.005	23.28	26.893	41.56	41.918	54.783	61.529	44.977	61.014	70.794	76.813
0	0	0	0.37918	8.6471	11.23	13.949	26.465	28.499	30.874	41.039	58.512	61.137	81.219	76.8	98.663	109.21	112.36	125.47	136.83	135.17	144.61	139.79	150.57	166.74	161.08	155.51	171.97	170.03	172.85	185.11	191.48	219.3	231.4	235.98	241.02	249.55	251.68	273.24	292.38	321.29	323.06	337.63	349.58	356.86	355.69	365.74	367.46	378.77	396.21
0	0	0	11.324	20.278	6.1254	23.199	19.851	34.727	38.262	31.327	31.153	48.453	50.988	61.086	57.893	72.229	79.829	85.497	104.33	95.912	117.79	116.48	130.59	120.46	131.63	130.52	153.82	176.42	206.4	214.12	274.97	310.79	349.31	384.97	389.13	470.09	497.34	524.33	574.41	620.27	640	640.34	677.12	687.73	691.51	709.64	706.96	722.23	721.23
0	0	0	4.1222	10.111	17.112	15.362	22.316	17.99	21.669	18.277	18.968	28.539	35.41	71.516	131.99	181.29	230.33	323.61	371.66	451.69	508.34	597.73	666.97	743.8	820.21	850.82	943.22	994.87	1033.8	1093.3	1140.8	1212.2	1251.1	1263.4	1319	1377.5	1426.2	1505.4	1578.6	1592.1	1642.6	1702.2	1738.8	1780.8	1803.2	1839.5	1775.1	1796.6	1893.2
0	0	0	20.427	54.696	50.011	35.941	74.656	69.197	87.219	87.493	77.91	86.362	34.861	84.443	47.372	75.547	68.542	103.96	119.95	82.085	103.43	111.03	101	125.06	124.59	102.4	110.16	109.5	120.18	125.1	132.98	120.3	147.65	153.62	155.84	150.68	169.93	176.53	173.27	166.3	191.92	201.65	197.8	207.38	193.53	207.13	193.37	194.02	197.71
0	1.982	0	1.4716	0	8.6752	13.418	15.219	14.412	6.2914	4.8734	3.1664	0.22506	1.993	9.8338	5.3692	8.2409	0	5.642	3.3594	0	6.2388	4.7791	12.505	3.3547	2.9358	5.3161	9.1559	10.841	8.0508	3.374	5.7031	11.163	8.5413	6.3539	0.81313	5.6844	5.3453	9.3865	12.735	15.904	9.1501	20.679	14.495	15.328	16.576	4.4002	19.757	18.057	18.647
0	0	0	4.9262	4.7771	6.3097	16.129	5.2671	11.417	13.518	16.299	20.436	3.8905	15.632	5.7432	8.8732	13.017	14.828	2.2326	0	5.8558	0.71665	14.622	20.139	17.846	26.728	21.558	30.576	31.971	24.192	33.123	36.301	39.832	42.085	47.224	47.871	54.316	66.105	62.208	65.022	61.74	54.027	52.026	62.896	57.606	58.249	48.885	51.793	49.05	43.901
0	0	0	15.566	3.0781	22.094	29.01	28.864	37.222	50.838	56.106	80.073	72.583	71.973	89.446	95.533	93.3	98.255	111.51	121.18	108.75	118.66	124.05	127.15	129.23	123.42	143.56	123.09	132	141.68	152.97	157.39	163.37	170.27	167.53	168.18	156.91	179.83	169.5	176.43	183.13	171.37	188.09	181.72	183.2	179.27	183.88	184.6	186.79	194.41
0	0	0	8.699	16.096	15.257	0	16.021	14.904	18.23	23.202	24.659	29.079	36.254	34.823	50.284	50.492	65.278	68.86	69.711	74.179	80.464	76.099	81.259	81.876	96.703	93.679	88.658	93.31	90.375	109.67	98.312	69.489	84.897	75.57	85.972	83.26	73.606	74.552	76.129	94.624	77.11	91.481	89.495	90.114	99.094	94.143	95.195	106.52	112.5
0	0	0	14.258	13.167	10.674	17.184	17.063	27.695	27.072	25.483	33.876	36.234	42.779	48.472	38.265	34.76	42.606	43.336	60.164	52.306	52.974	48.493	46.231	62.763	63.294	57.502	45.946	40.708	64.232	61.108	64.341	64.19	64.121	90.64	72.441	75.087	80.481	96.765	92.807	106	101.34	101.12	109.19	111.2	105.48	106.2	99.324	105.22	110.21
0	0	0.6806	4.382	8.7303	16.143	6.9183	4.2864	10.555	18.158	14.694	20.705	20.221	10.533	17.36	15.213	24.337	20.324	25.021	31.293	28.025	33.46	33.892	40.262	47.746	46.337	53.488	49.776	49.545	58.819	69.308	70.837	86.555	83.643	91.364	88.114	72.918	85.011	95.077	90.873	97.882	91.446	102.34	94.488	96.211	98.243	99.675	91.321	94.764	96.488
0	0	0	18.377	14.61	15.764	24.937	24.278	16.014	35.096	22.613	28.144	30.926	20.057	34.335	29.18	39.049	54.082	61.103	62.286	74.247	84.468	96.497	105.12	108.02	107.83	127.9	118.72	133.32	137.73	143.95	170.78	158.55	176.34	181.86	185.11	189.42	199.39	207.14	219.96	211.57	215.12	235.11	256.81	246.79	231.46	232.03	241.93	239.87	218.68
0	3.6841	0	7.9727	0	3.7846	7.5202	0	0	0	1.9462	0	0	0	6.5113	0.59039	10.758	8.2403	16.107	21.884	21.28	22.39	24.154	24.922	23.301	29.764	33.224	44.377	58.373	45.134	41.982	51.954	59.336	59.136	55.078	53.463	59.761	60.701	73.115	76.026	84.679	71.727	69.577	77.973	70.535	80.886	85.589	70.513	72.248	76.138
0	0	0	2.6726	7.0805	11.895	17.485	16.826	15.133	24.742	30.196	30.321	39.336	42.508	54.966	56.616	73.979	73.677	80.647	84.63	87.611	93.697	103.65	102.49	113.21	110.22	125.49	129.56	136.66	149.88	159.84	152.16	184.29	196.33	210.95	200.26	204.95	211.38	210.4	222.86	247.7	252.23	258.21	249.34	270.98	273.97	281.66	295.25	290.97	297.53
0	0	0	2.2955	12.557	10.215	19.717	25.272	28.731	31.929	34.252	36.309	34.188	38.357	35.267	41.408	44.906	44.411	59.057	73.281	92.602	121.77	153.63	192.43	230.94	244.34	285.51	327.52	355.31	398.39	439.3	451.89	522.46	517.26	549.58	554.85	551.55	572.87	583.21	626.3	634.97	640.02	677.94	668.96	678.15	684.24	657.3	658.45	647.15	665.91
0	0	0	7.0311	10.959	24.511	22.692	13.257	20.053	22.299	20.21	15.064	5.9652	9.4448	0	17.89	20.53	18.844	22.492	22.925	38.673	16.66	19.399	25.182	44.29	31.932	38.958	49.188	52.785	60.252	63.008	59.718	44.039	54.885	71.529	78.809	100.86	89.306	108.32	109.63	135.42	125.14	139.87	137.05	131.24	131.07	121.23	133.79	146.03	134.99
0	4.3451	0	3.5062	0	8.0418	1.1243	8.3576	0	4.2633	4.1889	1.2274	4.7037	13.304	8.4073	7.1973	12.425	7.3649	8.9174	12.896	11.293	14.635	13.002	16.505	12.191	17.04	16.719	16.576	22.91	13.346	21.403	21.888	25.333	32.345	26.661	17.91	25.794	27.939	14.724	28.625	28.868	33.052	34.228	22.656	23.632	14.413	20.338	21.265	26.043	33.379
0	0	0	8.5037	10.232	29.845	33.019	44.201	40.45	32.607	28.284	33.203	31.265	45.141	45.64	46.402	47.281	31.959	46.929	29.012	29.122	45.353	62.157	58.126	36.672	42.853	47.349	46.116	41.229	35.424	36.749	19.477	30.933	46.782	41.018	47.313	33.56	46.418	35.935	41.869	55.842	46.315	40.26	47.834	48.515	50.871	36.805	33.685	45.008	52.525
0	0	0	105.64	0	0	31.01	77.605	94.062	96.169	91.844	72.733	69.694	32.014	55.082	52.27	62.79	71.671	62.975	70.594	58.66	77.37	82.302	71.927	94.906	44.904	39.512	52.651	51.407	60.752	49.706	66.996	50.647	50.019	60.433	53.876	46.599	52.715	63.954	64.611	72.281	78.19	58.993	78.687	65.166	72.303	71.939	77.473	75.72	70.364
0	0	0	5.3004	9.7425	19.354	15.04	19.449	16.829	21.719	23.632	14.91	12.42	22.72	26.986	21.916	24.517	23.957	30.992	23.08	26.285	22.531	38.516	57.001	71.587	99.554	109.69	132.4	163.93	179.5	212.52	228.19	230.26	232.07	275.4	281.65	298.54	298.02	306.79	301.22	296.74	293.95	282.94	280.29	301.78	283.15	286.74	280.93	297.29	292.8
0	0	0	12.59	16.485	18.154	17.741	18.263	23.293	31.66	32.225	31.49	43.545	42.101	31.815	35.04	38.68	39.942	49.806	45.733	46.189	54.99	54.278	58.359	57.513	61.839	61.427	66.114	60.782	80.242	73.912	83.29	79.573	78.406	78.806	87.801	79.291	82.588	90.752	90.518	95.062	92.759	84.51	95.473	96.72	101.1	103.1	107.89	113.49	114.64
0	0	0.013583	3.5193	3.3191	6.7169	10.365	13.3	9.8278	9.3946	4.4604	5.6015	5.602	1.4131	3.5189	14.969	9.3307	4.3865	4.0734	7.8709	9.3155	12.803	3.3464	9.8622	10.674	12.05	20.298	29.706	21.519	21.431	14.898	16.537	14.754	12.217	18.28	19.11	29.084	31.889	32.434	27.454	33.279	24.922	30.048	30.499	39.714	37.765	41.868	45.269	27.582	25.652
0	0	0	2.0343	4.8858	3.8659	10.595	18.745	16.84	21.771	13.828	19.234	22.557	29.278	34.916	38.184	26.546	32.805	30.94	36.225	35.377	46.891	34.668	44.039	64.906	88.413	140.24	152.6	190.84	219.54	246.77	262.83	306.16	328.63	364.06	394.27	422.35	451.03	454.6	471.47	483.48	505.32	532.87	535.58	543.88	564.22	582.15	588	578.61	579.19
0	0	0	11.2	21.785	27.067	29.685	46.756	52.455	55.977	65.572	60.023	72.117	82.771	67.784	82.464	79.047	77.381	69.644	59.019	60.002	63.201	61.827	60.793	59.751	58.198	52.988	53.975	50.12	51.04	43.501	51.868	50.938	53.184	45	57.782	57.474	56.047	39.088	55.25	45.412	50.181	42.713	35.856	47.116	35.555	42.961	38.182	41.805	48.552
0	0	0	8.0089	11.471	16.148	24.683	24.391	27.062	36.147	40.755	38.224	51.13	54.843	60.704	58.633	53.558	72.653	92.572	168.99	235.28	251.66	326.35	391.08	495.99	627.47	651.9	721.35	766.4	836.31	867.7	935.15	943.8	1013.3	1004.3	1134	1113.9	1129.4	1184.8	1170.3	1125.4	1139.6	1181.7	1179.3	1168.5	1193.9	1169.6	1194.6	1204.6	1242.8
0	0	0	15.019	22.993	11.952	25.52	22.796	16.874	30.263	2.5722	23.797	37.915	21.195	32.596	34.463	35.199	36.597	36.932	39.152	55.82	74.357	82.704	87.906	150.58	117.86	130.22	133.62	151.16	165.03	179.33	192.51	210.21	228.85	255.41	188.78	220.21	228.38	241.91	241.44	258.92	251.18	256.67	245.82	247.61	260.44	256.71	241.02	247.14	251
0	0	0	12.537	15.305	9.7256	9.9518	10.616	4.5386	20.538	22.687	25.929	17.805	7.377	24.503	8.4201	17.442	6.9047	17.092	27.976	14.618	9.1022	5.8948	10.999	15.972	8.3385	17.073	10.984	5.4635	26.651	13.313	19.756	17.013	28.117	23.103	21.402	17.623	25.079	32.178	27.797	19.665	22.884	27.13	20.649	18.791	14.53	17.793	10.664	8.9148	15.761
0	0	0	13.052	9.9663	17.402	17.084	18.632	15.807	22.42	22.102	26.856	27.101	12.494	30.663	30.256	36.763	29.832	34.526	44.436	39.656	46.526	47.883	63.22	77.068	82.541	94.464	83.737	90.984	108.53	110.19	111.75	136.76	153.93	152.09	169.15	152.12	168.73	183.82	171.4	182.39	189.21	199.36	188.61	199.99	204.77	203.68	210.01	230.84	218.19
0	0	0	0	8.4888	26.333	33.623	30.25	37.413	48.67	58.862	57.658	62.85	65.805	86.313	90.368	121.24	129.69	144.37	162.09	192.11	193.22	205.64	238.58	246.55	282.7	300.44	336.58	347.38	385.58	392.45	406.23	429.44	380.69	440.64	492.52	492.36	518.09	521.16	554.83	621.17	622.91	671.92	710.8	749.51	744.95	764.88	836.12	870.62	875.09
0	0	0.62159	17.838	12.505	11.692	10.291	4.4339	16.761	23.168	15.258	23.639	25.885	37.59	36.365	19.823	33.376	8.3175	23.166	27.49	7.6546	5.4607	0	0	4.7222	5.7234	5.6006	4.5678	0	1.6545	0	0	0	0	0.34136	7.2712	5.9337	4.2671	0	3.9949	0	0	0	0	0	0	0	0	0	0
0	0	0	21.842	28.474	43.343	52.026	52.329	72.087	86.074	88.592	91.84	82.667	71.646	90.674	82.491	80.808	81.642	96.043	113.33	91.731	92.5	89.085	81.391	102.27	88.311	93	90.839	99.411	115.45	115.4	122.38	127.4	132.91	130.97	141.77	130.31	140.2	136.74	142.29	143.84	146.18	150.73	142.72	142.88	139.09	139.19	129.17	125.64	138.14
0	0	0	6.4888	8.7504	9.0659	13.579	17.636	16.287	20.7	18.712	0	6.1629	18.963	18.783	26.203	13.963	13.127	23.665	22.224	28.12	22.129	32.517	29.914	35.97	30.413	33.024	28.56	30.522	23.435	25.024	27.311	35.02	35.71	25.928	30.97	30.566	26.655	23.599	31.827	33.338	31.627	41.764	22.734	35.065	15.201	17.201	23.118	27.477	30.68
0	0	0	0	22.723	22.6	16.645	18.585	24.632	35.589	23.374	9.6648	18.348	19.956	26.761	24.437	6.0874	12.838	23.248	71.113	91.251	92.901	124.29	155.29	203.61	268.77	239.76	277.44	310.33	360.3	453.2	384.07	397.96	392	428.05	548.32	459.52	473.94	475.28	484.21	496.8	508.78	535.25	531.19	561.22	568.46	571.15	605.48	619.88	613.21
0	0	4.71	18.563	8.1324	15.315	14.012	17.121	15.592	18.786	15.776	13.519	20.757	25.63	21.655	18.95	25.759	23.983	37.295	25.472	28.966	49.855	44.684	49.413	46.018	42.461	49.368	58.698	78.303	60.205	74.125	63.365	118.89	112.88	112.36	130.21	118.41	113.49	125.88	102.63	117.78	104.03	98.524	108.31	97.235	108.32	103.07	89.03	93.944	92.293
0	0	0	7.7525	19.918	29.639	45.281	49.681	58.687	63.297	71.076	81.699	91.637	105.06	117.28	138.47	165.39	200.64	212.57	291.42	304.46	274.9	314.83	343.48	387.34	373.29	370.29	392.52	421	409.52	424.18	442.8	421.84	442.51	429.07	451.89	462.5	473.22	480.89	483.05	479.93	488.47	499.18	501.33	505.49	479.98	449.99	490.05	497.7	495.95
0	0	0	0	15.144	18.383	28.303	29.923	31.644	29.787	50.854	32.954	22.965	36.739	42.991	38.96	51.346	45.345	51.919	51.186	61.801	42.381	58.138	58.067	57.954	73.41	64.443	81.317	75.882	70.51	81.11	72.521	81.75	98.507	92.004	101.17	97.705	108.24	104.24	126.52	133.55	144.93	140.1	151.12	162.83	177.05	192.59	185.56	184.61	201.11
0	0	0	8.0905	9.0742	12.232	6.3563	1.1253	0	28.106	26.873	22.566	23.1	16.451	32.566	33.358	39.444	32.793	38.505	29.764	37.123	27.463	30.515	28.774	31.715	29.707	39.767	29.058	29.434	32.717	35.301	37.209	45.475	53.574	48.742	53.107	21.136	36.294	37.546	25.554	35.352	37.742	33.599	27.834	31.02	27.877	30.412	19.707	20.815	25.141
0	0	0	8.9275	7.7223	24.884	25.011	18.895	23.53	18.802	19.997	19.389	32.243	33.661	25.102	30.631	24.726	19.748	22.065	22.936	26.637	28.28	15.398	28.865	23.81	36.805	51.969	40.197	41.626	42.801	35.828	40.285	44.767	44.231	49.591	56.198	65.92	64.144	49.593	67.724	61.696	65.83	63.647	51.101	57.267	70.366	54.834	53.636	53.229	64.146
0	0	0	3.2314	6.8146	18.159	12.429	9.5756	16.73	7.5786	9.7397	8.0037	3.4562	0	3.4325	8.7181	18.279	2.8748	0	13.751	27.808	27.193	29.762	34.434	50.392	48.921	50.534	58.935	67.562	71.937	80.884	36.607	66.358	69.215	88.773	92.666	85.935	79.731	84.027	114.98	138.14	189.93	239.74	312.14	359.77	422.52	473.87	585.81	627.31	698.46
0	0.9017	0	0.88343	3.4715	8.2414	13.825	28.931	23.385	34.572	42.728	38.052	43.2	47.99	50.307	54.187	47.955	56.563	60.32	60.392	61.679	57.484	51.384	54.787	46.099	55.408	61.009	59.821	59.06	53.492	53.356	46.105	56.763	46.136	55.161	52.073	66.112	66.259	62.99	60.755	90.168	66.902	76.503	81.214	84.232	80.345	88.72	80.352	77.86	72.433
0	0	0	9.093	12.442	17.37	10.959	11.708	17.655	31.092	23.107	17.049	21.521	27.499	36.851	24.559	37.916	32.529	39.262	39.707	48.658	46.686	49.242	50.637	50.083	49.557	51.524	52.777	56.111	48.315	48.823	51.756	52.631	50.195	41.04	48.59	44.674	39.964	44.547	50.792	49.681	42.017	41.903	41.691	43.623	50.006	49.752	41.307	47.04	46.772
0	0	0	3.1385	11.73	16.449	14.387	18.977	20.955	29.936	27.719	30.908	33.479	43.645	37.378	35.857	35.123	38.257	35.103	31.341	27.56	46.053	40.766	40.793	47.195	37.742	52.531	52.238	60.125	57.747	62.804	46.676	52.441	51.559	57.824	62.506	65.824	61.734	66.757	59.047	60.227	67.407	67.41	72.849	66.613	73.402	71.172	65.157	68.4	71.27
0	10.675	0	12.297	1.1139	6.4211	3.2611	0	1.7894	0	0	0	0.0069039	0	1.858	0	0	0	0	0	0.45164	1.8779	5.0565	3.4594	5.4976	9.4924	20.357	21.992	27.924	29.776	24.346	31.826	24.622	38.185	26.945	42.598	29.335	30.011	38.447	53.883	47.114	50.831	55.25	57.046	65.345	80.789	90.396	86.387	96.082	110.68
0	0	0	5.0807	14.773	0.99159	10.916	8.2565	22.898	24.758	23.117	30.585	22.74	30.231	23.189	32.632	34.003	33.627	37.133	33.078	29.699	33.573	35.237	33.01	39.956	40.987	39.494	34.294	34.549	31.699	33.012	33.494	36.129	32.637	43.738	38.055	29.407	33.467	32.087	41.478	37.662	37.93	36.034	28.86	26.042	30.351	28.305	37.82	39.366	36.459
0	0	0	13.445	25.584	24.765	26.73	34.823	48.572	40.003	25.449	39.168	39.431	34.231	37.226	26.368	27.276	25.552	33.42	40.314	39.321	36.656	40.973	40.192	43.76	43.961	52.595	40.733	51.74	64.309	67.822	82.494	83.354	85.755	97.973	66.505	65.784	80.21	76.658	82.04	87.298	91.952	78.935	130.58	105.41	109.5	114.85	121.25	127.1	129.07
0	0	0	11.017	13.851	7.6796	24.711	24.654	33.378	35.438	27.051	15.782	21.695	32.898	28.258	21.886	23.378	29.735	33.81	28.463	20.13	32.766	30.693	84.054	120.31	167.57	231.9	289.42	376.47	463.49	475.12	592.22	611.73	662.22	713.94	773.97	780.33	833.92	876.3	873.06	947.33	981.14	934.42	1028.3	1082.6	1189.6	1238	1288.9	1367.4	1423.1
0	0	0	0	13.895	19.285	22.581	32.547	26.835	30.062	32.179	31.781	37.731	45.356	45.056	57.448	55.605	47.339	48.569	37.279	37.292	50.142	46.2	53.943	49.984	41.454	50.494	55.663	62.265	56.205	72.114	56.878	59.499	63.906	77.236	83.618	90.934	93.211	105.77	109.69	117.27	128.95	136.42	151.61	160.42	172.04	172.49	171.27	186.13	193.8
0	0	0	8.7842	10.218	12.276	14.915	21.559	18.069	25.593	15.917	20.175	21.689	23.704	26.903	24.844	28.629	28.351	23.518	20.223	21.488	34.068	25.139	23.709	27.266	21.621	33.011	24.382	38.041	27.08	41.659	23.253	25.497	31.481	37.115	34.858	41.053	30.459	37.371	31.128	35.253	31.647	41.016	44.697	38.482	40.729	36.517	34.157	35.854	38.56
0	0	0	0	27.732	37.007	46.042	50.197	46.549	53.237	52.323	44.941	57.648	60.71	103.35	53.746	59.864	65.9	68.722	76.671	68.009	90.081	99.641	126.41	129.99	158.32	125.25	182.66	148.22	175.43	178.01	183.8	168.78	178.56	174.99	194.74	192.37	177.3	179.2	205.68	198.78	195.79	200.27	200.18	201.12	210.76	218.35	223.08	235.29	234.7
0	2.2703	1.2255	12.533	0	11.374	7.2471	4.8625	9.1477	15.59	19.808	29.376	22.804	3.2185	18.122	27.725	20.228	22.478	36.44	34.349	26.541	34.406	25.347	26.085	33.325	26.606	29.331	27.467	22.805	25.817	34.62	34.988	37.879	50.74	42.423	48.937	37.25	48.21	60.019	53.318	63.965	64.214	54.256	56.436	50.237	62.806	67.213	56.825	66.698	66.458
0	0.44358	0	0	16.258	16.994	21.687	24.007	20.235	33.798	24.753	24.229	40.461	36.096	41.67	30.939	34.489	37.994	34.048	55.718	38.543	52.773	55.533	63.442	76.757	57.263	71.19	65.463	71.413	80.124	80.497	76.145	82.097	79.636	80.612	79.575	76.125	75.935	70.476	78.813	79.393	78.968	70.862	78.066	68.786	72.644	62.471	65.575	71.309	65.845
0	0	0	11.924	0.27811	5.1717	13.108	8.0942	13.774	25.735	23.331	28.97	28.768	20.244	31.791	26.338	35.323	29.171	35.004	33.948	38.357	38.178	32.856	36.166	34.162	33.865	43.142	32.36	32.41	36.028	41.743	42.455	50.029	61.506	59.548	60.764	52.153	67.765	76.514	74.412	81.033	79.668	83.596	84.86	97.376	100.72	114.42	110.9	121.06	129.66
0	0	0	9.224	6.4743	3.8977	7.956	4.235	10.342	18.423	23.608	30.157	37.786	31.177	48.852	52.283	59.409	61.001	74.649	85.904	76.605	75.497	80.168	78.24	85.001	94.137	98.344	93.318	96.875	101.6	111.87	115.02	112.64	117.36	113.89	116.55	102.02	116.72	117.13	108.75	118.5	113.63	110.33	109.5	109.54	109.86	106.57	98.002	99.923	100.57
0	0	0	4.6102	0	23.16	30.423	31.852	23.005	53.613	49.899	66.056	74.259	85.702	106.58	104.68	120.73	143.17	147.05	159.53	175.91	182.14	240.44	223.3	239.66	226.62	233.42	253.66	243.89	231.05	248.21	241.65	243.29	257.63	239.77	255.19	258.62	270.28	256.46	263.3	272.15	267.36	256.48	257.65	259.09	243.75	239.09	233.25	223.35	235.53
0	0	0	1.0149	12.661	23.73	35.944	37.496	31.75	36.394	40.64	46.107	56.967	80.06	120.24	197.9	189.34	201.69	248.75	284.21	307.96	314.03	341.38	367.13	377.59	374.7	397.63	405.84	423.97	436.49	423.85	429.74	453.03	453.04	550.86	471.31	455.34	456.84	476.74	507.6	515.81	514.27	508.9	523.49	503.52	520.94	532.95	521.67	527.2	528.67
0	0	0	15.389	23.162	30.161	40.22	39.967	45.488	53.3	73.295	95.78	144.25	189.2	354.73	507.64	599.13	784.79	961.71	1029	1274.3	1203.2	1504.7	1610.7	1736.2	1809.5	1945.8	2032	2148.8	2126	2218	2235.5	2322.8	2265.7	2302.9	2267.9	2369.9	2452.3	2439.2	2439.9	2448.1	2412.6	2474.4	2446	2427.7	2410.1	2476.6	2467.5	2522.7	2427.4
0	0	0	0	6.1614	15.777	20.366	21.531	26.622	34.56	38.771	37.996	50.126	54.158	55.148	60.673	71.426	69.812	74.081	71.487	86.609	86.071	83.633	84.178	82.626	86.628	90.248	92.678	103.62	97.714	93.864	49.077	104.76	92.072	102.72	93.489	81.399	77.064	79.278	88.7	105.14	92.502	103.85	94.435	94.32	97.746	99.186	94.064	85.568	96.564
0	0	0	4.9775	22.588	15.55	13.073	6.948	12.945	3.7358	17.702	16.043	23.829	33.314	35.517	62.286	75.889	104.67	126.45	141.3	155.11	226.52	276.81	312.99	320.21	380.74	469.84	517.05	564.91	605.15	639.38	713.41	776.58	812.94	857.76	821.78	915.42	982.65	989.73	995.65	1018.2	1029.6	1104.5	1041	1088.4	1101	1123.7	1140.4	1126.8	1150
0	0	0	25.102	10.465	24.709	26.079	31.89	26.652	46.348	50.76	54.994	55.988	73.39	67.273	95.097	97.648	110.74	116.24	124.32	126.65	144.41	148.37	150.98	155.67	176.01	184.4	202.86	198.6	222.42	229.13	222.52	222.21	241.29	254.21	282.16	269.65	314.05	316.73	327.5	365.18	349.09	372.64	372.26	353.97	353.52	346.79	347.56	370.53	382.33
0	0	0	4.4012	6.792	14.427	24.021	23.921	21.68	25.894	17.761	10.17	7.677	6.7784	5.6005	19.896	8.9095	12.824	12.848	16.397	21.456	21.929	20.804	25.066	32.173	36.949	39.032	35.72	50.93	56.78	43.648	56.097	71.284	72.188	82.878	77.487	102.27	101.43	90.233	118.78	109.76	113.38	98.653	94.852	91.027	98.211	96.173	91.13	89.143	86.471
0	0	0	16.415	9.0889	11.054	14.328	25.849	38.683	40.268	44.064	37	48.487	39.128	44.207	53.878	48.311	40.218	51.957	48.482	45.781	50.235	42.352	50.511	52.982	45.044	47.617	42.539	39.634	47.016	49.334	49.344	51.822	64.809	56.377	64.669	49.529	58.646	71.178	64.507	68.992	63.062	65.267	56.353	56.585	58.729	63.522	44.268	50.944	55.738
0	0	3.6474	3.2889	2.8401	3.178	3.9419	3.6483	0	0.75761	0	0	6.8899	0	1.6537	0	0	0	0	0	0	0	0	0	0	0	0	0	0	9.7982	31.892	63.355	116.16	166.57	221.73	285.55	336.02	395.65	453.94	487.29	580.01	632	694.39	749.77	727.82	811.69	879.51	878.84	887.12	931.99
0	0	0	7.3991	6.5697	15.242	13.841	17.058	16.135	18.343	14.538	17.22	15.663	23.784	20.532	18.706	14.558	12.068	11.74	8.8333	13.363	7.5164	10.743	10.405	10.785	17.05	23.408	21.883	28.983	20.886	22.011	36.967	40.326	37.381	38.975	45.767	36.514	41.836	28.719	46.014	46.174	42.274	40.773	33.044	38.698	27.354	37.024	29.927	35.44	45.035
0	0	0	9.3439	10.013	8.5324	18.608	19.386	26.814	32.438	28.567	29.611	38.751	38.172	42.711	30.348	39.931	42.6	43.046	49.612	37.528	56.836	52.45	46.362	47.488	38.346	54.422	52.802	62.801	56.644	54.269	61.226	58.905	71.589	72.175	77.167	83.145	86.308	107.58	102.8	107.89	120.9	121.05	136.96	146.44	152.78	157.95	161.14	163.56	173.7
0	0	0	9.8689	23.66	20.914	11.698	16.499	23.301	27.603	12.971	30.657	33.893	39.732	50.935	47.956	64.254	69.179	87.994	91.829	94.085	81.818	118.77	97.681	104.43	119.95	113.23	111.96	142.17	138.34	160.11	165.31	165.59	177	188.5	210.95	187.99	193.13	187.88	180.65	178.38	174.24	185.22	183.02	179.11	204.13	195.72	192.39	216.4	192.05
0	0	0	0.66074	5.836	15.578	24.583	25.383	28.394	28.514	34.702	31.8	44.923	40.962	51.266	33.342	54.901	47.072	60.044	50.862	51	60.942	50.396	60.091	69.678	74.753	69.752	72.738	75.518	87	93.775	83.445	95.537	103.04	106.58	100.2	94.066	95.771	96.684	106.33	124.72	111.41	124.24	108.25	116.57	124.65	128	130.43	165.65	265.94
0	0	6.0003	0	0	19.004	40.668	54.93	55.622	69.304	69.272	64.801	63.162	78.046	73.425	70.888	64.682	66.157	69.294	61.954	54.541	56.736	58.592	50.48	55.358	53.082	53.134	54.375	45.085	48.414	50.252	55.609	52.711	53.155	52.172	52.258	48.555	45.486	32.424	45.367	43.948	38.792	43.204	37.312	35.285	29.804	32.772	23.955	35.645	37.197
0	0	0	29.897	29.333	0	38.553	42.105	41.832	52.272	15.226	36.858	60.387	15.297	46.898	47.413	26.007	56.153	37.753	48.021	50.343	42.167	35.338	37.592	35.496	44.019	36.282	36.225	42.039	28.202	19.314	22.355	23.398	23.263	34.899	40.646	55.882	52.335	44.402	50.177	40.805	52.241	52.988	47.509	66.12	60.291	51.337	49.087	36.05	17.254
0	0	0	0.097416	12.097	18.328	12.196	14.059	26.539	19.896	14.18	0	0	12.025	17.794	9.6722	0	3.3309	0	0	0	0	0	0	0	0	0	0	0	0	0	0	0	0	0	0	0	0	0	0	0	0	0	0	0	0	0	0	0	0
0	0	0	12.979	20.069	12.862	8.5945	16.103	14.185	6.0427	15.729	16.511	18.706	15.141	9.4924	9.4212	3.5706	0.12218	0	0	0	0	0	0	7.9617	7.1327	17.656	21.212	27.719	37.827	50.207	46.835	51.618	58.466	100.96	103.16	113.58	92.409	106.61	98.376	117.1	127.4	127.7	133.83	141.81	152.24	138.51	146.39	147.74	142.96
0	0	0.1213	0	4.2511	12.572	15.468	22.106	34.129	22.823	17.347	16.009	33.253	34.068	31.238	29.927	39.412	37.585	33.878	40.002	40.5	52.855	36.258	48.282	50.2	41.807	50.373	48.309	44.995	49.002	39.494	52.672	48.672	50.163	45.604	47.525	54.663	54.235	56.563	58.005	59.228	59.302	62.932	56.892	62.36	66.698	71.767	61.659	61.404	63.186
0	0.72268	0	4.1411	16.942	0	19.031	9.9449	40.646	39.45	42.299	38.662	33.615	37.796	29.629	35.117	38.463	35.216	33.629	33.737	39.521	35.157	52.984	38.88	50.474	43.814	38.572	35.031	45.258	40.732	39.557	36.004	47.379	41.721	41.352	40.072	50.792	53.692	37.993	47.205	55.628	51.277	64.105	60.901	79.888	90.706	78.905	66.496	83.909	97.541
0	0	0	7.614	19.467	25.394	48.068	69.437	112.27	126.35	140.59	170.29	187.81	211.48	241.08	253.76	257.45	274.07	324.67	364.01	379.43	345.49	347.78	384.23	444.37	485.38	559.62	596.81	673.85	715.93	783.12	866.84	902.59	997.41	1023.9	1155.1	1074.3	1182	1224.8	1280.2	1299.7	1338.7	1393.3	1454.3	1525.7	1559	1623.9	1683.7	1744.7	1818.6
0	0	5.5663	15.055	0	8.0605	2.55	0	8.4937	0.24225	2.1953	0	2.227	0	7.9866	4.1609	10.657	1.3308	11.84	6.0206	6.6773	14.159	13.111	8.1052	18.466	23.054	10.036	27.69	28.279	28.13	22.439	31.192	34.875	37.419	28.03	30.068	33.024	30.61	44.488	47.614	44.184	32.137	30.83	31.432	36.151	11.982	4.1141	2.517	0.97077	0
0	0	0	0	5.1306	39.166	39.28	29.275	31.296	26.071	33.498	30.405	38.02	37.917	33.685	36.949	43.678	49.514	58.719	31.213	48.811	46.647	65.405	63.496	45.755	45.651	66.89	71.917	86.129	48.812	69.633	79.053	113.71	102.09	126.86	133.92	122.49	136.42	146.11	186.17	182.82	199.16	220.71	226.59	230.15	234.47	238.06	247.46	240.02	267.62
0	0	0	10.439	18.243	28.2	20.547	13.387	35.594	38.563	28.766	47.883	66.584	86.126	94.177	104.48	99.029	90.032	92.147	110.64	128.89	150.89	150.64	157.79	162.88	178.34	185.8	201.92	199.8	218.55	232.46	217.97	216.18	205.4	254.14	241.55	268.68	247.97	212.6	204.41	196.92	243.13	239.23	250.39	247.85	262.29	246.21	257.53	252.66	260.65
0	0	0	2.7891	8.0089	5.4352	13.059	12.212	14.227	12.535	13.565	23.788	26.499	27.795	30.635	25.102	26.201	20.973	38.561	35.392	28.793	23.945	28.779	18.687	30.037	27.389	17.57	15.415	19.305	27.637	17.319	3.4753	27.244	18.523	10.738	13.58	12.256	3.2762	5.5693	9.5808	22.256	12.109	7.2751	7.0188	11.453	6.1761	15.272	14.14	16.183	25.255
0	0	0	1.0078	12.172	8.7111	21.556	29.914	58.126	78.662	123.47	129.79	146.64	176.9	226.23	249.02	277.4	317.88	345.43	358.17	407.17	405.41	404.74	420.35	413.96	433.2	425.8	446.01	457.52	483.05	532.79	575.96	596.25	656.19	675.67	739.57	805.7	887.24	922.74	1028.4	1116.1	1309.3	1516.8	1491.2	1486.6	1607.5	1742.2	1807	1986.7	2051.3
0	0	0	0	20.676	12.398	15.3	18.824	23.402	23.384	30.336	35.376	23.367	21.324	15.663	18.417	20.304	19.601	18.732	21.39	29.786	28.034	33.264	30.588	48.996	49.027	45.366	52.782	62.458	60.144	67.898	71.188	61.548	71.689	95.018	127.66	168.65	202.37	224.5	277.79	325.55	349.83	369.58	400.05	427	462.36	499.42	523.46	527.01	581.12
0	0	0	4.7302	14.596	14.374	10.993	0	6.3729	14.219	3.5633	0	0	6.834	17.069	0	12.607	6.9009	8.4183	7.1096	9.9047	9.6697	7.6259	11.461	13.791	15.647	18.396	27.06	31.069	21.135	20.599	19.489	25.039	25.41	10.107	11.009	14.741	17.628	18.739	24.221	27.331	23.753	16.984	14.569	14.983	23.411	14.133	6.0843	12.174	15.469
0	0	0	21.109	16.43	18.581	16.602	15.15	15.93	16.733	15.621	30.788	19.476	17.001	14.765	23.764	22.123	19.826	12.442	9.9192	11.497	14.715	12.869	10.111	14.895	16.848	16.907	6.2252	11.748	18.689	20.925	25.809	22.926	22.635	27.301	25.237	30.283	26.695	34.546	43.337	45.763	50.938	47.411	45.102	16.618	48.214	26.764	26.71	22.886	27.859
0	0	0.96017	10.625	9.1936	7.9295	14.342	12.653	0.36459	18.18	21.039	22.416	19.122	16.158	24.071	23.185	21.284	30.462	34.535	26.757	24.655	33.493	24.748	29.52	34.874	31.82	37.575	31.375	41.173	47.541	43.555	47.611	55.168	77.933	74.134	81.304	87.321	117.71	133.23	141.12	160.12	171.71	192.89	182.78	193.52	216.34	220.36	227.68	235.77	223.04
0	0	0	4.0628	12.106	9.09	4.5889	8.8159	4.6479	11.245	2.4369	7.3842	20.914	22.685	11.37	13.384	10.448	3.7928	9.7655	1.6677	4.1506	4.0028	0	4.9196	9.3342	20.678	30.773	22.783	26.203	36.296	36.49	18.383	38.297	55.263	69.847	88.32	84.56	105.21	123.82	137.79	121.12	131.05	145.08	145.49	143.85	159.02	146.22	143.47	146.47	152.21
0	0	0	1.9031	1.3009	6.0609	13.568	0	1.0808	0	0	0	0	0	0.7238	0	1.2183	0	3.2986	0.28298	2.7023	0	0	0	0	0	0.36879	6.2501	8.1854	1.3965	0	0.25656	0	6.4892	0	0	0	0	7.7637	10.418	12.067	4.8697	3.4294	16.958	19.741	27.185	46.898	35.194	39.053	48.487
0	0	0	5.3737	6.8905	15.135	10.059	10.185	16.399	15.333	11.613	18.253	14.842	14.176	18.316	15.081	20.354	27.174	25.117	33.686	37.275	39.822	38.89	33.552	39.577	30.226	42.983	43.299	37.893	45.598	35.101	45.058	41.266	49.424	38.124	39.233	45.556	47.099	55.787	51.763	52.607	56.592	58.515	60.694	62.603	62.78	73.279	71.484	68.043	68.168
0	0	0	1.8331	18.791	13.065	14.805	17.536	5.8085	22.16	28.289	28.625	34.175	34.621	26.28	40.536	8.071	10.849	15.504	31.301	17.332	33.084	28.666	33.512	53.84	48.584	40.621	34.455	44.205	41.328	49.873	58.344	52.47	54.857	73.786	78.536	93.055	93.506	87.914	98.741	103	104.7	113.55	119.38	122.06	113.86	129.91	126.29	145.19	120.52
0	0	0	12.767	14.325	15.483	13.765	11.915	4.0867	15.611	24.31	21.904	29.921	20.804	24.666	29.608	36.306	35.293	50.623	41.362	48.627	57.2	58.527	57.27	68.079	75.033	66.64	68.644	77.86	57.758	75.484	70.394	81.831	78.454	70.931	84.104	75.806	93.346	99.616	81.198	97.001	90.825	106.21	99.007	105.52	98.059	102.63	104.29	103.35	94.243
0	0	0	1.5959	2.3683	11.81	4.2847	6.4565	0	1.21	2.7309	0	2.1167	9.2871	0	3.7673	4.1623	0	2.7305	0	0	0	0	0	0	0	0	0	0	0	0	0	0	0.82803	0	0	0	1.9245	0	0.88312	1.0802	3.1193	5.8225	2.9669	0	0	0	0	3.3463	15.66
0	0	0	16.744	13.897	5.7804	16.561	11.08	18.529	30.882	25.235	31.253	37.124	38.723	43.692	36.846	40.813	48.874	55.85	69.507	67.973	84.855	87.527	92.692	114.08	118.63	129.57	123.37	110.39	130.5	125.5	131.25	129.31	129.34	121.05	121.8	130.22	136.58	140.27	135.38	142.04	139.74	137.15	131.56	144.5	142.73	156.74	153.09	163.94	153.31
0	0	0	0	14.946	19.063	23.761	29.963	34.153	33.013	35.079	42.856	41.973	43.299	42.607	49.224	50.662	69.396	63.688	74.738	69.492	85.401	93.122	95.765	102.35	96.595	116.48	120.09	131.01	126	139.67	128.33	131.45	140.19	154.67	149.32	150.65	158.56	160.88	160.14	160.76	165.52	166.82	176.01	178.26	172.85	176.27	177.09	177.4	177.3
0	0	7.0379	5.5107	9.3187	3.8279	11.401	14.3	14.527	19.205	16.694	25.831	17.761	17.088	22.276	19.401	24.478	28.36	29.435	22.036	24.894	24.612	25.422	24.297	30.631	30.841	30.632	30.432	29.27	28.979	31.712	35.711	44.384	27.315	32.828	28.562	32.958	25.606	27.046	40.318	50.07	46.355	45.238	39.995	41.814	42.872	50.166	39.38	49.494	46.325
0	0	4.7618	6.0104	0	8.6388	12.767	19.706	18.474	13.633	10.967	13.7	14.186	18.526	25.551	17.09	28.237	15.778	22.267	23.355	28.774	15.792	24.827	28.459	22.216	30.572	34.593	28.744	33.283	29.303	31.681	20.997	31.929	39.867	30.955	33.958	32.701	39.932	41.332	42.803	48.565	45.048	48.115	51.674	47.992	51.78	45.563	47.944	53.292	44.029
0	0	0	0	29.499	28.323	25.369	43.594	47.182	59.67	54.587	59.212	73.713	70.142	65.49	59.789	47.796	56.119	59.576	67.756	56.695	60.94	72.773	78.573	78.433	83.338	81.262	95.824	102.72	97.664	94.903	99.398	104.66	107.25	81.299	89.621	85.874	79.618	76.16	76.975	82.453	81.636	93.739	88.787	96.237	98.074	102.4	117.48	111.62	109.2
0	0	0	10.756	11.23	21.018	22.336	18.985	23.197	18.461	15.327	18.468	36.51	57.185	75.682	96.04	127.08	155.41	199.51	225.85	268.63	294.9	301.12	355.99	409.26	405.32	432.34	435.64	469.23	472.87	499.79	496.31	491.77	514.69	524.54	531.32	552.5	547.29	532.67	558.48	578.94	555.52	558.8	566.8	570.53	562.33	570.12	560.72	575.07	569.37
0	0	0	9.1015	8.2466	16.27	6.1278	7.9742	13.395	24.267	15.306	22.545	15.752	11.323	16.287	13.455	25.246	22.067	26.921	20.266	25.446	24.289	24.195	22.878	30.303	33.37	31.827	28.345	34.105	43.174	37.319	52.62	51.179	65.373	62.037	69.696	55.699	65.095	70.797	64.48	68.389	64.369	66.521	59.79	58.807	62.317	63.246	47.483	46.72	56.863
0	1.6087	0	18.278	0	17.563	17.206	29.021	29.854	27.632	30.113	15.082	32.054	31.286	27.388	26.719	35.433	41.687	40.664	43.163	41.563	49.916	48.359	46.985	60.375	62.192	60.601	63.596	70.604	69.491	75.767	70.231	78.699	57.913	82.312	65.09	56.784	56.442	54.786	60.826	74.303	59.841	59.853	44.212	28.921	40.863	43.5	44.049	43.76	26.927
0	0	0	0.16434	7.7714	12.353	21.904	20.987	20.867	25.176	23.844	27.082	28.936	32.288	38.062	30.613	32.202	32.047	32.035	30.609	28.818	22.294	38.988	33.888	35.047	20.267	26.408	22.151	17.101	10.121	8.8353	23.115	8.7337	19.535	17.941	23.595	19.726	31.626	19.276	30.945	37.164	44.764	42.95	36.684	32.573	32.139	35.291	41.122	44.664	55.324
0	1.1598	0	5.0469	0	7.184	10.371	22.229	16.533	17.171	13.847	11.226	18.954	10.52	12.428	21.793	8.3815	15.847	10.135	18.52	12.863	13.152	12.477	28.764	32.833	67.18	100.49	125.33	158.67	188.81	204.8	250.98	287.88	306.51	354.5	379.14	423.7	449.71	455.69	464.78	492.47	504.85	512.52	536.95	539.56	560.96	551.59	568.18	561.52	557.25
0	0	0	38.819	0	0	16.669	14.124	18.504	19.446	16.458	14.157	15.731	24.029	27.054	50.337	82.869	90.754	124.28	152.67	184.43	217.28	238.92	256.66	269.63	304.22	325.28	329.43	386.77	384.89	419.55	423.67	437.02	466.08	454.3	451.12	470.5	460.27	498.01	500.55	553.95	563.14	631.26	681.06	746.93	759.76	803.02	851.56	921.26	952.77
0	0	5.2369	6.4346	11.45	8.081	0	0	0	17.27	0	2.405	19.081	16.114	16.105	13.747	11.996	10.268	16.318	17.811	12.379	20.534	13.718	16.34	15.699	10.006	19.781	11.921	10.529	14.884	10.726	17.205	17.341	24.355	9.5427	13.096	24.617	21.234	34.28	41.073	42.095	46.175	47.258	48.988	51.077	58.254	62.038	55.385	60.847	60.085
0	3.7374	0	7.7677	3.3221	5.7852	5.497	2.0607	7.0038	12.915	14.135	11.937	20.739	21.5	29.77	23.453	38.341	38.863	39.947	42.999	41.778	40.412	34.897	40.748	44.221	41.952	51.636	56.951	55.676	46.175	56.844	57.989	56.114	59.709	42.231	53.556	46.489	41.315	49.731	62.696	55.245	49.684	46.097	43.996	51.898	57.852	65.501	61.56	56.205	52.416
0	0	0	0	11.385	16.14	12.241	22.277	23.175	30.931	25.46	30.518	30.152	29.799	27.242	24.557	12.73	24.116	21.289	17.002	4.7386	15.898	23.959	16.602	13.154	21.291	24.056	35.595	41.033	40.022	41.734	39.212	51.286	40.119	42.1	39.734	37.372	33.824	26.251	28.869	25.523	27.94	35.235	30.126	41.875	37.355	45.975	56.445	42.158	44.151
0	0	0	9.7228	4.9524	16.66	19.287	34.997	41.001	42.207	63.057	66.461	94.009	94.088	127.56	132.59	149.19	171.82	196.4	213.35	241.2	275.9	299.34	319.2	355.8	380.63	433.18	497.9	573.25	645.9	699.67	773.74	880.56	857.39	1008.3	1005.6	1061.4	1148.3	1180	1157	1214	1211	1253	1284.2	1285.3	1292.7	1321	1333.3	1345.1	1382.9
0	0	0	14.282	8.7348	7.2178	11.417	16.422	26.687	25.356	11.342	17.201	26.539	28.334	41.224	24.149	38.474	46.183	46.247	47.405	33.45	49.973	52.714	60.154	64.117	51.614	66.112	62.507	65.281	64.729	68.635	66.338	59.074	63.207	53.7	67.445	74.27	72.52	72.152	64.355	65.627	63.961	60.032	70.612	62.5	65.482	69.744	65.274	71.242	67.718
0	0	0	0.94935	7.0063	15.055	14.011	20.441	21.333	20.976	26.779	19.648	25.73	27.24	35.636	25.669	20.98	29.343	26.491	30.747	20.706	30.432	34.433	46.311	47.46	48.662	51.74	70.152	83.081	90.763	109.89	113.72	144.98	146.7	136.1	147.59	181.25	195.28	200.17	208.35	214.46	229.11	257.93	259.36	292.54	311.7	322.01	337.64	352.75	365.57
0	0	0	11.554	16.063	5.7939	9.2304	18.682	21.012	33.845	45.093	57.129	66.252	74.765	79.896	87.044	108.69	122.83	130.84	153.08	165.79	176.07	200.95	211.05	232.51	247.16	254.76	268.53	276.25	277.66	291.95	301.39	313.88	324.47	322.5	315.25	310.05	303.26	266.61	274.11	312.35	321.35	331.94	321.83	260.79	307.12	261.36	265.67	272.33	270.08
0	0	0	13.692	16.497	39.542	45.172	68.718	66.717	75.066	68.515	74.082	87.111	91.909	93.474	105.09	92.854	100.05	113.83	101.08	119.69	95.062	115.01	101.73	113.12	106.02	111.02	110.54	116.3	97.67	109.66	109.52	111.75	118.08	110.89	113.08	97.452	102.95	71.179	78.908	90.23	84.386	77.762	71.204	78.332	58.167	62.506	53.23	64.825	62.078
0	0.36332	3.1054	1.858	0	2.7856	8.056	14.206	10.982	0.48154	0.66313	0.04953	9.4554	10.412	8.7083	11.394	16.016	8.7972	12.886	14.285	15.777	10.412	11.007	19.836	12.3	18.036	23.964	28.715	33.549	30.733	39.624	35.967	51.123	56.751	51.041	63.638	68.032	86.163	81.711	91.063	98.423	103.44	96.699	108.43	108.2	118.37	120.35	121.67	137.9	133.79
0	0	0	12.904	16.58	18.133	23.256	25.21	39.796	34.623	34.318	42.186	45.065	54.739	62.588	72.047	89.262	107.4	157.08	216.84	310.27	372.72	451.08	577.26	656.25	753.03	835.59	943.81	1033.8	1172.8	1238.6	1324.4	1394.4	1463.5	1538.4	1577.7	1640.1	1680	1690.9	1689.5	1734	1765.8	1721.7	1788.5	1775.5	1808.1	1866.2	1892.4	1929.6	1909.4
0	0	2.2403	2.843	8.4237	17.889	12.976	23.238	28.666	31.901	36.241	41.646	38.743	42.709	38.614	36.942	40.536	42.538	35.805	22.195	24.916	32.853	31.728	31.848	36.406	39.561	31.874	24.713	38.812	35.761	27.924	27.58	30.255	37.63	28.557	27.951	28.255	35.311	33.493	41.201	38.808	35.891	35.932	29.508	28.484	28.688	29.136	35.493	35.214	33.367
0	15.172	0	0	8.1217	9.3169	11.538	21.919	23.868	25.317	15.377	22.171	29.718	34.347	41.397	54.983	60.003	68.218	71.205	82.88	69.222	92.4	75.834	88.279	90.233	90.259	103.83	112.4	109.75	111.48	105.39	115.91	112.93	104.77	100.93	117.16	124.65	121.04	117.93	110.21	101.53	104.49	107.08	107.89	99.116	101.42	101.25	97.959	85.224	76.898
0	0	0	4.7195	12.589	9.5175	2.4958	0	3.794	0	11.888	15.579	14.208	21.542	22.803	30.138	25.577	33.508	40.648	38.72	42.057	37.71	35.183	36.289	41.207	45.954	52.4	55.777	54.548	60.71	54.796	51.477	43.762	46.128	46.869	50.822	52.642	52.893	51.043	65.434	82.416	76.246	92.191	98.36	112.36	110.82	97.031	127.88	147.92	155.74
0	0	0	0.011548	6.5423	9.3743	14.541	25.432	16.477	21.472	19.977	22.039	21.197	32.051	31.833	34.166	29.898	29.301	30.157	33.676	34.273	24.71	39.468	32.835	33.591	30.712	31.172	32.782	34.191	30.475	36.652	43.788	38.199	49.156	42.635	46.544	43.025	44.211	27.794	41.226	53.914	47.517	45.456	40.289	34.067	25.178	31.411	32.072	38.011	44.785
0	3.349	0	8.0382	1.011	7.9914	3.204	0	0	12.304	6.9189	8.5736	11.88	20.004	31.459	43.881	128.55	102.32	103.92	113.18	103.9	132.9	126.65	184.44	138.69	145.93	205.93	189.74	197.49	170.93	220.95	286.15	269.49	244.64	243.83	252.23	264.86	282.91	324.81	324.84	373.53	353.9	367.03	393.55	412.84	378.48	413.43	414.86	429.26	416.24
0	14.404	0	7.9515	8.1659	0	3.7469	0.10829	12.807	16.208	23.406	21.209	11.792	9.3247	3.9197	14.021	20.696	9.2344	15.469	8.3257	17.412	20.4	18.74	25.554	26.586	32.936	23.185	29.401	32.943	25.926	36.477	32.08	35.458	36.293	42.34	47.751	47.563	55.605	44.03	55.296	60.052	63.95	50.445	46.503	52.324	58.145	49.736	41.1	39.248	38.239
0	0	0	8.5775	12.272	21.328	12.472	17.511	23.671	20.049	15.439	15.201	21.651	17.225	14.34	12.099	20.502	25.692	20.937	20.606	12.435	26.587	22.992	28.747	21.106	20.512	25.576	21.883	19.78	25.864	20.956	25.262	18.499	27.45	18.309	26.175	23.514	28.491	31.178	33.448	38.029	29.164	30.349	31.449	28.43	36.777	41.238	40.532	42.396	43.786
0	0	0	6.8265	5.4855	16.951	12.015	13.557	14.402	20.098	10.108	8.306	14.316	5.7403	23.728	24.352	19.232	29.972	21.877	42.116	56.036	57.571	64.206	69.881	76.102	77.131	87.658	134.12	145.67	163.15	155.42	172.67	176.99	199.46	208.56	214.97	230.55	223.16	233.75	250.92	245.81	249.04	248.64	233.13	248.55	240.92	251.3	263.77	248.35	259.23
0	0	0	2.1575	1.0683	5.0955	12.741	18.665	20.236	9.4272	15.753	4.8539	14.818	18.51	10.658	20.225	4.227	8.2331	0	8.1154	10.293	15.257	5.2325	11.313	0	26.318	22.773	26.568	24.535	31.494	9.3607	10.234	21.827	15.407	34.574	39.514	51.731	44.857	41.296	30.405	37.17	40.806	46.979	45.412	46.158	50.555	38.849	44	34.128	28.988
0	0	0	14.231	6.1081	8.174	16.995	26.223	23.729	37.728	37.833	50.759	52.046	38.029	48.641	49.961	56.879	47.901	62.609	60.482	55.576	62.678	61.914	69.04	69.676	58.927	75.947	73.056	71.491	76.685	83.691	91.213	99.444	114.27	114.09	115.34	116.04	130.31	146.69	140.91	145.45	143.89	150.19	146.67	158.76	169.58	156.74	160.99	160.95	167.73
0	2.1118	0	13.724	0	34.304	14.176	15.68	16.713	0	0	0	0	0	0	0	0	0	0	0	0	0	0	0	0	0	0	0	0	0	0	0	0	0	0	0	0	0	0	0	0	0	0	0	0	0	0	0	0	0
0	0	0	0.72794	2.857	3.5706	19.128	0	3.5672	2.7522	0	0	8.4634	0	10.538	4.9026	0	0	2.54	14.765	16.548	23.478	25.599	23.722	43.665	40.525	38.371	49.679	39.342	52.242	49.626	42.773	38.123	42.105	54.24	46.714	60.64	38.909	41.881	37.971	62.494	61.793	65.998	84.432	106.47	118.78	122.01	123.44	131.84	151.95
0	0	0	7.6821	17.198	11.575	9.1884	12.776	18.148	17.45	15.619	15.835	20.173	24.021	12.893	10.161	17.401	19.631	28.665	51.327	31.565	46.006	43.182	44.84	39.306	42.388	22.563	20.269	17.506	27.223	28.015	38.034	30.96	37.749	55.17	68.429	90.062	113.06	124.97	148.57	184.27	220.4	244.15	259.92	299.38	334.4	347.6	373.82	399.07	397.16
0	0	0	4.9678	6.5352	8.5771	20.524	19.024	22.901	16.709	14.248	27.794	29.468	23.136	25.471	27.125	33.317	32.519	44.054	46.456	49.207	45.75	45.414	46.752	51.902	56.402	52.698	46.869	51.227	53.257	53.398	52.501	65.656	68.527	70.398	81.248	65.697	73.847	84.096	90.615	115.2	109.45	135.23	134.04	138.95	150.78	167.64	173.66	171.83	195.41
0	0	0	12.385	12.077	4.8206	13.313	22.375	18.466	21.228	18.909	24.959	21.885	28.636	50.576	65.837	101.32	124.47	165.51	199.09	204.74	237.73	265.46	286.87	324.28	360.4	364.3	391.04	393.18	406.74	444.94	476.14	481.93	465.74	477.01	516.13	547.06	563.04	546.1	540.61	588.74	612.76	479.15	574.59	595.87	603.25	590.41	513.93	549.86	555.46
0	0	0	1.1138	11.968	17.186	15.404	30.851	28.151	39.556	37.591	34.199	48.912	52.718	61.502	59.872	63.609	71.215	64.086	54.849	66.496	80.537	81.566	80.02	84.745	80.326	103.8	93.284	110.02	93.968	111.62	97.301	100.44	94.94	105.14	106.62	112.4	106.33	108.87	101.87	110.16	107.85	114.05	121.33	108.57	126.65	113.33	114.82	117.48	118.71
0	0	0	3.7448	12.593	4.5604	8.5253	12.831	14.084	15.6	13.833	18.578	22.83	29.572	30.256	30.677	34.08	45.195	50.104	51.47	49.05	56.95	57.968	60.767	63.689	58.537	73.096	69.981	68.759	77.555	72.86	74.161	70.734	82.357	79.128	90.249	97.154	100.43	126.2	145.19	181.85	219.21	269.46	305.89	359.85	413.94	452.08	509.66	579.56	635.27
0	0	0	10.705	2.3808	15.383	21.703	31.393	34.554	26.365	17.285	20.029	26.182	6.8419	14.081	8.3169	20.743	3.3264	22.306	16.282	27.22	18.073	31.909	39.208	23.969	34.495	30.825	30.733	43.652	44.213	73.384	48.827	63.955	57.385	43.876	48.943	54.037	62.158	57.555	56.017	72.67	66.47	68.385	78.245	79.909	74.734	78.842	72.893	87.298	89.169
0	0	0	8.0382	0.85272	10.064	12.517	4.3396	9.3381	10.897	8.8759	11.49	15.103	14.505	9.5292	17.222	15.52	13.496	21.24	20.639	10.104	14.194	9.9141	7.8568	11.828	2.1151	11.062	1.6915	0	4.9022	14.13	10.539	15.742	16.913	19.785	18.654	14.267	17.076	29.409	21.917	29.485	18.07	30.621	19.142	21.249	25.612	23.987	23.646	21.942	27.002
0	0	0	7.429	11.257	3.2361	0.68366	2.9883	0	14.277	4.8603	16.63	20.139	31.879	35.451	27.553	29.186	31.178	31.241	33.921	40.697	33.536	17.048	23.647	39.606	44.108	48.083	44.471	42.505	46.4	50.168	36.567	40.393	45.465	58.098	77.565	74.366	79.425	68.636	77.702	72.324	72.91	79.244	81.927	88.538	101.09	91.55	85.322	79.55	94.599
0	0	0	0	12.672	10.299	16.982	17.07	6.46	12.822	27.488	8.3273	19.551	28.122	13.947	21.765	20.731	22.786	26.804	23.316	34.297	53.039	66.748	68.235	73.529	80.211	84.317	82.764	79.56	69.806	73.648	106.84	113.99	106.15	92.855	109.02	124.66	117.6	103.13	117.65	132.54	133.71	132.81	133.03	133.47	146.46	128.9	129.4	131.89	141.51
0	0	0	9.5381	6.7265	17.229	25.3	18.23	0	11.491	4.8756	11.162	7.1692	10.748	6.6831	13.213	15.082	8.758	19.717	7.0233	10.218	12.249	14.234	16.598	13.078	15.681	7.5443	4.629	20.105	11.195	27.325	30.646	27.575	32.734	44.237	53.678	78.295	70.808	70.372	77.673	87.588	90.684	100.28	97.136	106.85	106.4	117.12	135.62	162.17	153.76
0	0	0	11.951	14.765	17.691	18.759	19.487	21.075	23.047	27.541	26.096	29.427	24.497	24.459	40.102	42.138	42.669	59.948	61.506	64.042	62.183	70.528	97.137	120.39	133.29	170.27	205.63	219.45	266.88	288.66	315.16	358.68	346.71	398.14	428.9	431.39	461.19	453.01	474.08	496.22	485.21	486.23	502.78	492.83	509.04	506.59	522.69	519.04	519.2
0	0	0	2.0055	8.9705	11.554	10.766	5.1511	22.305	30.76	28.534	33.099	21.425	30.999	32.903	31.409	31.037	32.192	35.086	34.712	29.097	35.4	42.507	51.803	48.865	53.403	42.831	40.737	46.553	46.048	62.336	69.539	82.317	98.103	93.84	119.87	124.07	157.85	151.52	190.49	203.97	203.14	220.56	242.16	254.89	246.14	260.96	248.5	275.12	282.19
0	0	0	23.595	37.268	51.646	93.718	85.674	113.76	132.3	157.48	151.05	171.46	157.59	222.73	193.3	194.52	209.58	222.66	229.6	223.41	235.08	210.76	234.83	235.25	266.12	235.25	268.27	272.05	315.49	342.68	392.16	425.16	484.1	499.2	384.36	550.27	607.18	611.77	633.18	672.15	703.48	697.31	757.25	776.4	815.07	800.44	799.13	843.21	840.95
0	0	0	7.0394	2.1749	20.569	21.406	27.849	31.972	33.783	32.25	30.793	34.209	33.138	31.393	38.661	45.19	54.024	52.484	51.444	62.049	57.046	59.904	60.871	60.827	66.97	58.708	62.223	79.118	79.659	71.812	72.251	79.36	89.58	87.251	82.292	88.702	82.099	85.406	94.841	90.157	87.7	74.782	68.202	70.973	60.808	71.677	72.517	78.464	69.608
0	0	0	0	9.891	19.941	18.947	26.263	32.949	32.086	30.313	36.719	38.055	39.85	38.397	33	22.722	30.863	22.483	22.294	14.279	11.329	18.782	9.3792	14.732	11.745	12.072	14.171	16.629	17.091	14.853	8.8041	12.069	6.8711	6.3287	0	0	0	0	0	0	0	0	0	7.8617	5.8927	17.645	22.853	24.023	25.813
0	0	0	2.9493	2.4838	19.195	29.326	30.244	28.013	18.654	9.935	17.122	17.686	18.548	21.359	24.164	26.768	15.921	20.665	11.858	16.978	13.091	4.9612	9.8016	6.2412	9.7279	5.1948	2.2716	7.9282	8.7367	0	0	2.7548	5.4629	0	0	0	0	0	0	0	0	0	2.6429	0	0	0	0	0	0
0	1.3041	0	0.94376	0	8.2938	7.3153	18.644	16.497	16.927	17.823	15.428	17.388	15.477	16.917	25.746	11.655	22.73	13.301	19.592	17.519	12.195	5.6973	12.971	7.2576	16.149	15.576	11.828	13.412	10.791	7.5861	6.462	4.4206	3.5081	6.1269	8.4023	19.951	21.274	14.829	8.2461	6.6057	13.558	12.838	13.699	13.511	19.26	13.944	14.2	3.9231	0
0	0	0	0	18.638	26.504	34.308	37.678	37.113	52.66	57.49	55.043	57.828	66.847	62.624	104.76	99.609	114.38	146.16	166.41	195.04	201.48	227.42	264.44	278.4	296.07	317.65	333.85	379.96	403.44	381.33	424.15	403.56	442.68	430.15	453.31	440.05	444.86	457.16	490.52	485.91	485.49	469.73	496.3	490.81	449.07	481.21	466.76	483.31	482.32
0	5.0423	0	9.6603	7.9208	0	28.34	6.3142	15.65	6.4452	13.538	20.1	18.304	0	17.918	33.977	36.18	26.412	31.169	25.149	29.606	34.201	27.75	32.034	20.133	27.583	29.927	35.487	25.47	29.366	19.23	26.48	37.384	29.982	23.47	17.106	27.426	22.625	21.682	19.301	22.9	17.041	13.269	9.6869	9.0429	4.8394	0	0	0	0
0	0	0	0.92527	25.509	18.041	13.161	23.508	36.969	48.866	43.023	47.647	55.158	47.619	55.306	61.028	68.798	73.138	73.286	84.511	82.36	88.58	102.91	122.4	114.38	116.29	121.1	131.47	125.3	125.48	139.82	119.47	136.84	127.79	112.32	116.14	130.02	140.25	135.44	146.11	143.9	134.34	135.71	138.85	141.72	136.74	137.72	139.1	140.89	135.54
0	0	0	14.326	7.8976	14.369	15.714	24.927	26.091	30.467	25.653	32.513	35.48	42.517	37.736	35.388	37.504	45.35	47.558	39.219	43.65	60.022	64.503	63.21	68.396	69.152	83.345	84.478	106.41	93.258	107.2	100.57	103.92	110.23	115.32	129.74	136.07	127.39	128.74	134.08	146.12	153.52	155.03	178.45	180.21	195.71	206.95	217.55	219.64	245.07
0	0	0	11.339	23.925	18.028	23.553	27.351	28.469	30.839	22.996	20.988	26.336	30.482	24.739	18.671	22.475	18.999	23.566	31.782	18.305	35.586	25.664	33.244	29.796	31.168	34.624	39.783	40.219	52.769	50.941	62.228	50.845	53.767	62.408	48.779	43.893	46.607	44.39	43.213	52.027	45.772	42.063	43.356	48.984	43.459	45	43.955	44.893	46.401
0	0	0	0	5.9743	16.86	13.636	21.924	11.493	10.428	7.9627	6.0143	8.7823	9.5118	13.803	23.939	23.496	25.66	31.99	35.795	40.323	33.743	47.836	40.554	47.033	49.194	40.046	41.915	39.775	44.455	34.573	41.338	35.824	29.967	31.15	33.593	38.419	27.74	28.084	28.139	26.968	15.544	8.0325	0	0	0	0	0	0	0
0	0	0	6.2826	12.982	5.9967	10.721	15.099	13.55	19.717	24.33	24.831	27.731	32.116	37.053	39.076	65.808	100.89	158.43	228.87	296.5	408.03	484.68	665.35	724.41	841.84	924.07	1011	1103.8	1099.5	1221.8	1300.2	1339.5	1355	1438.1	1428.6	1447.1	1470.7	1438.4	1586.8	1528.1	1538.1	1540.4	1592.2	1534.7	1573.3	1579.9	1586.1	1574	1605.9
0	0	0	13.698	3.2188	11.773	1.8975	11.822	11.539	21.338	10.242	25.637	43.01	48.982	49.239	54.503	51.183	49.648	54.101	58.661	71.027	69.553	68.226	71.981	77.04	91.291	89.098	89.848	94.846	103.4	102.7	104.57	113.12	128.58	164.37	205.55	210.98	233.63	281.37	306.54	349.83	351.33	384.07	425.5	450.53	469.95	486.86	482.43	504.32	525.91
0	0	0	4.4489	1.7876	10.721	17.673	21.104	27.13	24.028	15.271	13.099	7.6799	12.769	6.0687	20.393	12.75	22.181	20.997	25.351	19.948	11.624	0	5.5478	0	10.14	23.033	14.825	14.93	4.4015	0	16.016	0	0	3.454	7.9126	14.785	22.196	15.815	11.874	6.7426	9.7749	14.653	14.412	33.04	37.997	32.338	33.452	17.747	17.853
0	0.95338	0	4.5363	2.9785	9.1929	7.8483	10.034	8.0691	8.3111	0.24686	1.1988	3.7738	6.7956	13.026	9.8882	16.215	1.2909	16.029	11.938	10.53	6.7839	10.953	21.852	10.236	19.61	18.245	18.892	21.062	25.834	20.067	26.505	25.767	24.015	25.567	21.699	26.937	21.215	18.947	25.673	28.812	28.172	26.176	32.766	24.977	19.231	16.959	21.754	27.734	29.363
0	0	0	5.975	17.197	4.6563	15.565	14.845	12.873	9.76	14.803	16.333	20.112	20.249	14.11	15.728	21.537	20.644	23.848	34.284	36.383	43.509	49.301	49.049	53.052	52.816	55.239	56.714	51.873	64.523	59.31	62.976	56.292	59.428	57.342	50.69	59.847	53.598	70.83	68.494	70.794	70.104	58.012	59.989	63.106	60.247	58.82	60.672	62.998	61.2
0	5.877	1.348	14.69	5.6977	0.95255	0	1.6004	0	8.8884	4.5567	10.511	19.464	28.132	24.916	29.076	18.961	10.329	10.581	14.03	11.637	15.757	2.5713	0.52311	6.8972	25.326	20.745	22.053	15.775	24.038	18.123	15.186	43.313	99.276	208.53	287.66	429.59	563.21	699.46	832.61	1047.4	1218.5	1407.4	1609.2	1789.1	1836.1	2029.8	2134.3	2250.2	2396.6
0	0	0	5.6165	8.0782	20.927	20.949	25.207	18.201	0	1.5669	5.9947	14.244	14.163	18.818	13.926	16.88	30.139	30.411	32.774	30.954	52.151	48.465	58.28	61.571	51.72	76.501	72.947	90.418	82.288	87.825	98.259	108.86	124.85	114.63	122.26	121.61	147.29	149.95	140.63	160.43	141.67	151.58	153.58	175.15	171.44	202.9	194	209.08	208.42
0	5.4305	0	0.21197	1.1891	0	15.296	26.359	30.272	35.189	42.066	54.149	54.209	50.477	59.589	72.122	74.908	68.789	79.395	84.665	81.837	94.204	104.51	109.07	102.45	112.79	108.64	118.72	109.45	118.31	127.11	121.75	128.85	126.92	128.15	146.53	165.52	184.59	175.9	208.25	200.63	202.56	212.54	209.88	214.67	211.15	204.03	219.61	207.04	198.33
0	0	0	0	21.228	32.633	22.65	41.065	48.781	60.167	54.153	65.488	74.315	88.971	118.49	153.95	142.88	212.07	279.06	378.54	407.16	426.24	522.41	521.45	556.46	578.59	689.77	749.31	734.68	771.41	737.25	626.37	637.64	639.07	792.21	742.59	766.42	682.27	767.5	784.31	780.66	830.64	831.79	850.96	822.82	830.07	840.49	852.69	832.84	835.8
0	0	0	5.0481	13.014	10.245	12.738	17.701	17.868	21.164	17.977	24.437	25.563	25.123	25.619	20.393	24.163	19.081	17.708	10.384	10.491	18.886	18.014	13.976	17.568	2.3356	14.312	11.882	18.87	13.91	18.504	3.4614	4.536	2.3574	9.7232	15.886	10.975	4.569	6.6935	2.7827	5.9648	7.2934	5.359	6.3517	6.4291	11.989	4.5198	9.7507	7.8508	9.7759
0	3.4016	0	24.239	5.6544	4.5917	7.139	0	21.376	21.544	2.8763	0	0	0	0	0	0	1.7944	0	0	0	0	0.77361	0	0	0	3.6483	12.844	14.388	0	3.8014	29.406	12.836	18.586	0	9.0102	20.187	27.884	35.632	35.326	52.45	49.035	46.451	51.726	45.574	38.561	32.166	42.584	51.552	49.01
0	0	0	0	16.436	18.703	7.6818	18.914	27.927	51.522	31.938	26.07	3.019	36.54	43.847	27.483	24.155	24.625	21.564	24.174	12.345	18.109	27.433	19.44	18.243	19.424	14.959	28.51	35.091	30.473	34.172	23.962	34.589	25.614	21.031	27.498	34.526	31.492	28.595	22.948	23.44	23.742	43.856	37.598	43.866	44.519	56.768	58.616	54.436	52.747
0	0	0	5.0586	14.563	19.526	15.487	20.519	26.28	23.898	27.04	29.371	36.726	37.05	34.391	36.123	35.288	37.413	35.491	26.94	31.153	44.568	43.135	43.381	50.206	41.25	49.94	50.716	70.03	59.236	75.442	58.099	65.797	66.526	75.289	77.586	87.008	79.753	85.639	75.653	83.732	83.985	90.375	92.527	86.292	91.642	88.886	84.131	91.175	88.959
0	0	0	10.207	9.4272	14.603	9.2279	4.2618	5.7004	1.7776	13.184	0	11.227	5.1055	4.2499	8.3162	8.9541	21.298	38.328	66.02	85.234	94.491	117.54	149.56	159.95	195.08	207.86	250.5	266.74	289.43	296.3	295.9	312.9	317.39	343.56	338.4	349.87	353.29	349.92	370.04	373.46	370.03	380.08	372.21	371.95	372.53	377.73	387.75	377.08	389.85
0	0	0	12.899	19.698	16.666	25.542	8.4766	18.719	18.159	19.207	26.616	30.635	29.561	36.585	34.553	6.4038	0	5.17	19.204	14.838	22.257	14.014	59.086	63.311	57.93	58.68	81.731	87.135	133.28	176.25	180.27	205.14	234.65	318.82	349.35	370.64	357.52	380.36	407.38	461.88	489.61	527.49	551.18	587.24	599.64	597.9	643.68	628.66	657.7
0	0	0	42.203	13.139	13.666	0	0	4.3778	0	0	8.6323	2.2299	0	4.4217	0	0	1.42	0	0	0	0	1.1171	0	0	0	0	5.5115	8.8625	2.7218	1.4275	0.67421	3.8876	0	1.8643	2.2685	3.015	0	4.7811	1.504	0	7.7384	13.968	9.5621	18.247	17.174	24.265	35.64	27.041	20.045
0	0	0	8.8407	4.7097	4.4118	1.9953	2.8809	4.0157	0	7.6914	9.4266	10.394	11.09	3.9398	16.449	16.366	19.696	31.293	37.374	40.964	44.831	61.213	68.577	54.524	64.632	67.279	62.503	85.848	69.522	84.093	90.268	81.346	85.902	91.053	68.969	69.636	83.915	77.052	67.308	69.304	67.165	63.516	57.505	67.952	61.116	64.522	58.83	68.852	58.823
0	0	1.725	1.5991	0	13.745	22.953	21.736	16.438	15.003	10.111	14.946	9.6038	15.012	20.512	15.989	20.672	6.9746	26.019	15.509	19.912	23.34	14.966	27.89	0	10.788	12.439	19.069	18.002	25.489	14.051	20.294	29.737	28.63	15.059	13.801	21.709	19.059	26.836	28.706	39.51	24.366	26.45	20.046	24.634	35.784	16.112	29.441	39.369	26.383
0	0	0	7.9803	9.2136	10.896	9.079	12.859	8.9507	6.727	11.107	6.6144	11.683	3.9227	7.3196	4.8334	15.945	14.515	26.783	20.241	20.062	21.612	24.819	30.427	52.65	41.305	40.79	44.437	51.938	56.604	65.045	65.403	64.417	73.7	97.283	84.716	63.85	66.453	80.528	87.392	77.648	77.686	78.446	81.121	90.546	77.767	88.341	84.876	84.171	86.674
0	0	1.012	7.1116	10.598	12.935	9.7353	21.31	22.299	17.904	8.3759	21.536	18.967	17.494	21.233	17.413	20.87	0	14.159	8.5898	4.4041	0	6.364	9.8746	1.4159	0	6.522	5.3805	9.1484	6.7694	7.1885	6.2788	11.773	21.369	21.318	43.336	75.205	95.54	100.71	160.93	198.2	236.07	251.42	305.87	314.58	340.53	362.46	381.33	423.92	457.89
0	0	0	10.595	5.5362	4.0367	10.549	1.1619	2.9654	7.6747	8.1697	1.3495	6.9191	6.7739	8.8644	4.859	16.726	11.725	16.97	18.877	21.637	22.013	18.789	20.867	18.319	26.612	28.078	34.627	33.796	32.228	26.039	32.068	29.172	36.936	26.928	20.745	26.602	26.364	30.849	34.094	35.259	36.759	30.816	31.105	33.478	36.212	36.338	30.847	30.783	35.927
0	0	0	4.4729	13.935	12.623	2.2391	12.157	11.031	11.961	16.378	10.919	15.012	13.23	14.84	14.121	17.847	19.732	32.172	33.336	42.992	45.402	65.646	75.336	92.697	120.77	140.06	173.64	216.02	227.46	255.97	279.2	297.71	303.5	333.25	350.31	357.87	373.66	355.56	368.79	357.22	381.33	375.5	376.4	411.33	418	440.66	448.3	463.59	458.16
0	0	0	5.1862	19.241	15.644	26.514	28.991	35.7	41.295	39.298	40.696	45.124	44.175	46.401	43.691	42.111	37.666	47.65	46.075	47.798	40.912	30.072	33.426	47.52	42.786	41.444	48.677	42.443	40.44	43.251	29.761	51.601	55.576	54.267	51.76	44.546	45.018	58.401	64.351	91.368	94.392	101.66	98.487	103.86	111.83	133.97	124.68	137.75	161.8
0	0	0	6.2238	6.6395	16.008	15.618	4.8285	15.985	23.889	23.408	29.343	53.696	71.253	71.269	75.338	73.111	82.902	95.333	112.69	112.62	135.44	121.26	132.73	151.17	176.89	181.47	180.58	186.93	207.98	190.86	183.05	217.28	209.76	220.34	229.6	217.14	190.24	149.8	233.73	251.02	261.61	255.58	282.6	290.36	304.65	320.67	332.14	358.83	374.07
0	0	0	0.66505	10.866	21.066	24.899	22.742	19.654	28.924	22.145	21.46	32.291	44.383	80.684	91.648	113.83	136.22	176.5	191.32	209.13	219.82	242.39	256.19	266.1	273.04	289.26	311.17	324.75	333.04	329.61	351.72	366.96	414.89	402.84	418.62	460.65	482.03	511.13	525.36	551.3	590.8	640.82	655.79	686.49	748.16	779.83	806.52	874.75	887.96
0	0	0	4.3012	19.197	22.617	28.661	29.45	36.361	35.732	42.223	30.673	24.555	19.28	0	25.875	22.757	24.563	12.218	15.137	23.042	15.498	26.601	25.949	39.649	52.492	64.629	57.99	66.169	75.589	97.039	87.119	72.187	70.877	141.71	166.37	157.08	195.29	216.63	235.69	277.3	299.44	369.65	405.73	457.43	514.07	552.32	603.82	658.28	679.78
0	0	0	4.8073	0	19.622	18.526	17.915	17.837	9.5411	15.056	16.416	19.67	20.09	17.962	23.854	14.214	7.377	17.576	11.802	31.183	26.898	25.81	26.794	41.975	38.807	42.648	47.099	45.133	53.768	61.836	47.377	58.979	54.332	75.776	82.016	89.451	68.715	57.99	59.737	68.604	63.226	84.974	86.324	86.171	86.489	87.734	82.308	75.743	91.51
0	0	0	0.14463	9.2666	10.814	9.731	8.668	11.968	18.2	19.276	27.164	27.068	51.845	41.944	44.385	52.831	49.737	52.936	55.841	57.374	62.963	70.602	65.341	72.275	68.442	71.583	73.246	75.248	69.901	74.575	81.136	82.523	93.334	89.127	92.539	99.14	97.471	74.747	95.608	90.217	93.859	86.916	77.871	82.917	69.843	77.038	86.024	80.101	85.717
0	0	0	5.6062	10.964	14.409	16.202	28.657	35.066	44.784	37.245	53.77	78.925	89.691	91.591	77.506	56.964	58.992	50.646	46.702	49.299	62.361	58.701	53.339	56.265	46.563	55.283	49.443	58.007	51.847	65.565	50.753	49.705	44.833	52.135	54.264	54.85	49.746	53.473	44.432	49.806	50.272	54.332	55.925	54.69	57.424	54.903	52.267	57.435	56.451
0	0	0	9.5302	11.876	16.676	26.939	20.02	22.56	26.346	22.084	30.84	30.746	22.336	30.574	29.785	32.711	30.148	36.161	37.904	48.407	45.957	62.292	64.868	62.11	67.17	72.75	72.619	67.39	73.656	85.949	85.415	102.15	91.044	88.349	122.69	127.1	132.39	140.79	168.75	186.07	226.32	276.49	306.75	364.79	413.59	444.12	490.05	536.49	582.09
0	0	0	37.364	0	11.141	15.82	19.955	9.2883	29.688	26.433	14.566	28.851	40.52	45.886	53.679	79.013	109.29	148.52	255.49	317.18	309.74	364.13	446.94	496.87	546.48	659.64	728.76	804.5	887.37	851.94	950.65	1021.5	1058.7	1092.3	1096.7	1135.1	1156.5	1180.9	1211.6	1250.4	1240.2	1287.2	1239.3	1292.4	1288.7	1305	1313.3	1317.2	1341.3
0	1.7511	0	0.066079	6.4697	7.2416	16.501	11.26	18.185	16.662	10.291	17.758	10.469	10.478	0	8.4203	26.397	31.533	38.16	24.04	56.991	52.99	53.228	67.757	72.413	82.455	69.871	80.485	83.495	94.862	97.257	95.886	98.029	96.4	91.348	162.65	151.92	183.67	177.63	206.58	214.41	223.73	225.61	240.51	264.65	271.35	270.15	271.93	272.56	281.03
0	0	0	0	8.5891	12.368	9.5263	14.541	13.265	11.775	30.416	15.459	20.714	7.928	12.996	10.005	15.128	19.948	43.683	58.108	84.402	107.63	143.17	184.51	240.41	297.85	339.8	436.88	510.46	571.16	620.09	666.36	760.24	774.23	864.54	925.66	974.31	1006.2	1048.1	1103.6	1133.5	1159.1	1176.4	1257	1277	1293.4	1322.1	1327.7	1356.7	1371
0	0	0	5.8782	12.92	7.0715	6.2439	6.7166	3.6402	1.3408	12.814	10.89	21.719	34.562	21.491	34.011	41.945	54.861	71.91	82.784	89.797	99.7	109.97	117.74	126.77	136.61	144.98	164.27	176.15	166.62	187.9	183.39	194.56	204.6	226.54	234.57	234.31	241.56	242.93	261.8	257.46	267.17	273.29	275.42	278.04	274.38	290.81	286.37	300.28	322.19
0	0	0	11.508	3.6368	9.7227	18.144	20.51	51.981	85.705	157.96	195.68	269.08	432.57	547.47	512.03	592.82	682.45	744.31	1004.2	875.27	934.34	987.45	1040.4	1235.6	1126.1	1152.2	1198.4	1221.6	1412.3	1261.1	1275	1271.7	1263.9	1507.1	1392	1332.8	1354.7	1300.9	1345.7	1348.8	1311.6	1355	1352.3	1362.3	1401.6	1374.2	1366.6	1383.1	1369.9
0	0	0	6.7737	2.4616	16.911	15.59	19.591	18.11	13.931	15.196	9.4687	12.004	3.1239	7.487	15.606	16.686	14.535	24.702	44.803	67.538	76.269	107.33	146.55	159.32	189.69	211.6	245.89	280.67	295.52	296.66	312.82	321.88	345.81	375.38	365.05	393.51	405.66	410.02	433.1	416.03	414.05	412.89	408.89	419.33	396.25	418.35	413.71	400.98	410.8
0	0	0	9.232	9.9419	11.529	6.6177	2.9356	7.1384	6.6171	16.85	5.2716	23.351	6.0741	16.262	22.761	33.124	47.97	58.077	54.202	63.863	74.215	72.595	77.689	82.872	112.25	95.291	108.31	99.06	107.29	99.051	94.368	105.14	100.3	106.45	97.858	96.171	99.492	105.6	108.95	95.023	91.463	108.59	86.111	100.65	83.55	88.991	82.065	96.375	100.61
0	2.3387	0	3.3155	3.2731	8.1348	3.6002	3.5296	0	0	0	0	7.7279	0	0	5.383	0	0	0	0	0	0	0	0	0	0	0	0	0	0	0	0	0	0	0	0	0	0	0	0	0	0	0	0	0	0	0	0	0	0
0	0	0	8.0762	15.15	11.8	14.002	30.237	52.106	78.682	114.3	156.37	218.2	250.32	303.61	379.3	429.22	509.22	561.63	616.47	684.67	740.05	777.1	868.43	933.75	958.58	1016.9	1080	1161.3	1188.6	1220.5	1244	1307.4	1338.3	1391	1426.2	1408.9	1487	1504.2	1544.6	1551.8	1583.3	1638	1638.4	1671	1685.8	1690	1722.5	1712.4	1737.5
0	0	0	10.855	30.291	16.612	28.493	19.14	23.31	31.421	20.252	18.835	26.855	15.387	26.85	30.046	23.847	55.732	61.461	67.401	74.705	82.113	112.86	125.92	123.85	138.47	138.06	151.41	145.25	146.93	161.54	162.69	174.83	166.07	153.76	171.51	191.59	143.73	116.49	118.86	117.66	120.72	112.92	104.58	115.54	111.31	112.65	118.69	115.54	102.51
0	0	0.23756	0	32.456	44.449	43.996	53.367	54.036	53.484	52.671	50.536	57.849	27.996	34.286	40.375	51.028	46.48	27.595	50.128	51.607	37.158	29.134	16.676	18.983	12.304	33.958	0	0	0	0	0	0	0	0	0	0	0	0	0	0	0	0	0	0	0	0	0	0	0
0	0	0	9.61	10.373	12.79	15.003	11.841	23.365	22.24	16.759	28.485	36.139	41.375	47.242	45.443	47.982	47.282	51.211	56.808	55.648	61.29	54.057	58.59	61.195	56.083	63.989	55.621	58.797	71.671	73.302	82.695	72.636	66.746	78.107	78.296	81.444	79.065	88.811	88.242	94.696	93.332	83.793	92.513	93.834	91.64	101.6	97.69	98.162	99.684
0	0	0	5.6559	3.9855	16.288	6.7087	17.101	14.378	8.752	0	1.8002	0	8.9227	5.5943	4.0167	11.594	0	9.1168	0	6.9339	0	0.43366	5.2429	0	4.029	4.7647	16.777	2.0941	8.9168	9.8187	0	7.6596	13.904	0	1.1392	11.003	9.5267	2.8783	6.1111	11.313	8.529	3.7666	19.203	8.2715	11.204	8.8716	9.5507	23.84	20.179
0	0	2.0646	7.4184	4.944	10.888	8.705	25.639	26.953	45.86	57.889	75.644	93.406	117.26	119.81	133.35	159.57	160.02	183.77	207.53	218.51	215.82	241.28	254.64	261.43	271.02	291.88	295.33	296.11	280.47	298.97	308.78	311.51	328.69	317.97	303.45	309.32	318.09	302.46	284.72	302.22	310.94	313.83	288.09	289.91	279.6	272.6	290.62	293.43	310.05
0	5.1331	0	0	6.1314	12.075	1.2793	0.1156	3.0569	23.857	4.4411	23.705	7.3632	14.079	24.183	53.675	58.406	74.245	78.908	95.329	93.23	89.73	107.65	146.39	197.09	264.18	321.07	327.38	429.1	547.89	640.34	751.98	764.98	859.66	936.52	1057.3	1113.4	1198.2	1184.2	1255.4	1245	1237.5	1399.8	1304.3	1473.3	1476	1457.2	1411.6	1414.1	1418.4
0	0	0	8.1459	21.122	18.489	19.814	18.267	25.356	33.043	26.231	51.27	37.246	42.116	48.244	44.833	50.673	72.715	82.01	90.708	96.205	114.68	133.87	154.83	182.23	188.1	206.65	209.7	239.53	262.67	272.61	292.93	313.04	316.02	321.21	342.83	355.56	397.5	386.11	404.3	450.16	428.47	449.72	480.02	481.1	493.94	515.72	543.27	541.13	550.71
0	9.0178	0	4.1487	1.9133	3.9571	15.801	11.715	20.684	22.74	19.158	29.093	12.722	26.651	22.214	32.542	25.611	25.731	26.985	24.262	11.162	22.296	28.494	22.599	19.352	31.228	17.089	24.652	12.563	13.619	18.941	9.0147	13.128	10.41	20.541	17.133	26.406	30.246	17.747	26.676	27.387	20.317	26.496	36.072	39.884	53.093	50.304	53.576	64.898	60.563
0	0	0	8.0474	9.1662	16.341	11.348	19.716	26.48	34.271	31.729	37.605	40.118	43.345	44.07	43.687	49.42	50.072	47.9	44.186	45.435	55.452	60.119	54.856	56.825	54.052	66.392	66.378	81.295	85.525	94.152	87.454	93.925	105.01	119.26	125.57	132.47	132.67	129.59	137.76	144.44	144.29	160.69	167.08	161.15	162.16	166	160.15	158.1	171.3
0	0	0	9.7994	4.4186	12.849	12.248	21.791	18.12	30.769	27.944	35.504	33.971	40.591	49.013	59.007	52.504	48.037	44.804	42.474	47.481	52.961	53.031	43.601	52.586	44.522	53.065	49.235	56.249	43.885	58.611	44.092	41.099	43.021	52.537	49.871	54.622	52.069	47.69	49.569	49.798	52.823	59.998	61.637	59.865	67.996	57.575	60.165	64.045	61.537
0	0	0	8.0759	6.012	13.773	16.057	16.817	19.396	18.628	25.157	17.888	16.309	19.723	30.586	18.147	32.561	26.227	26.155	29.391	30.675	32.558	30.235	27.034	32.454	23.882	26.066	32.645	35.822	35.49	32.44	30.728	28.627	36.324	22.491	16.464	19.971	21.242	22.277	29.749	32.59	29.194	18.851	14.672	25.903	31.235	32.375	25.233	23.165	29.759
0	0	0	12.517	15.122	18.606	27.105	21.872	23.454	26.001	23.561	29.066	28.605	22.863	25.731	33.47	38.396	35.63	40.776	37.031	40.04	39.292	36.505	42.073	46.499	55.114	49.059	62.325	61.133	67.598	64.641	66.392	93.615	90.479	103.31	100.26	89.475	86.704	101.49	104.18	118.53	114.84	114.04	113.64	115.76	104.05	106.96	192.3	201.36	223.76
0	0	0	5.4839	4.4766	16.46	17.264	16.955	17.124	12.86	14.913	19.708	29.918	22.886	25.965	24.491	31.682	19.385	27.797	32.264	31.871	27.571	26.627	15.847	25.646	38.889	25.267	22.245	26.615	23.544	22.489	12.278	19.747	16.594	31.018	32.918	27.784	31.942	17.652	39.561	36.585	53.004	69.627	91.942	108.76	133.12	151.58	167.67	188.96	200.7
0	0	0	17.265	20.666	17.991	25.908	27.344	45.838	48.351	51.857	71.439	58.638	69.062	60.293	69.11	74.811	58.484	63.591	59.248	40.977	39.196	62.162	61.661	56.888	67.048	59.742	55.637	51.317	49.515	54.066	61.952	62.249	61.059	62.15	70.019	66.542	57.865	60.387	65.496	69.234	66.769	65.897	61.829	66.013	69.396	60.393	58.91	61.52	53.674
0	0	4.5119	6.1157	0	0	8.394	3.8537	9.8277	9.2381	5.2077	1.7287	12.097	12.282	11.522	8.6888	10.745	17.294	14.788	17.129	10.286	23.373	20.159	20.484	27.42	18.094	22.782	28.06	23.774	24.474	19.574	25.406	25.572	31.692	26.138	28.461	32.585	26.211	40.862	39.204	38.196	34.043	33.812	44.004	37.743	46.656	50.823	50.828	51.244	53.605
0	0	0.68986	0.75269	0	12.232	16.919	20.805	21.518	9.5596	16.741	17.097	21.902	26.653	25.707	22.476	25.423	18.95	21.329	10.94	15.428	16.383	18.373	23.841	16.667	20.217	17.413	25.048	26.961	24.091	14.458	20.488	19.711	20.676	13.187	14.594	16.824	22.093	19.129	18.807	19.546	19.679	21.351	24.706	24.492	28.789	27.982	30.554	41.853	36.926
0	0	0	3.9439	13.379	0.57126	5.6737	4.9458	3.1533	4.3561	0.72268	0	0	0	2.9564	2.6542	0	0	0	0	0	0	2.0348	0	9.415	7.5305	14.496	11.222	12.039	18.038	19.134	18.09	17.28	10.861	15.336	17.871	19.134	22.553	8.8005	8.1236	8.1839	8.2381	6.3071	0	0	0	0	0	3.8679	0
0	0	0	0.047565	20.029	13.953	31.299	26.961	32.076	35.853	32.849	50.338	52.786	66.871	65.524	79.824	85.068	85.785	94.684	101.12	96.565	100.44	103.52	96.416	108.8	112.61	109.05	118.31	112.88	112.07	116.67	109.5	124.51	116.78	130.98	125.04	120.32	128.81	138.34	141.1	162.76	173.04	188.07	182.79	194.02	208.81	217.56	223.68	232.48	234.39
0	0	0	10.831	9.371	19.555	22.846	34.033	38.169	51.353	76.293	75.868	93.814	79.453	85.325	92.173	114.5	104.94	121.88	116.36	121.11	123.63	113.06	137.37	153.35	133.28	139.85	127.69	139.92	145.36	128.16	137.17	128.9	148.2	151.34	150.2	140.21	146.81	160.36	158.59	158.66	152.64	152.24	157.45	153.48	159.82	154.41	151.42	147.07	153.23
0	0	0	11.738	8.6146	17.521	14.467	0	13.139	14.368	7.5056	14.501	10.155	14.602	24.497	36.308	28.079	28.362	43.544	59.383	34.714	44.578	49.531	55.306	63.515	66.731	60.774	54.983	68.701	65.816	106.32	130.48	143.48	171.87	185.28	209.45	243.08	274.85	278.79	284.77	318.35	327.08	319.81	339.78	381.07	368.91	362.66	378.91	400.17	400.35
0	0	0	11.041	0	17.565	22.686	23.119	20.231	16.556	3.0284	20.496	13.831	19.888	21.129	19.494	30.904	13.52	23.39	10.548	23.235	20.411	19.905	19.316	13.952	21.118	16.147	26.585	22.949	26.541	5.5196	19.764	18.807	21.404	11.481	13.912	16.076	25.039	19.532	20.64	26.704	22.541	14.426	25.981	19.605	21.571	13.7	20.435	24.834	30.248
0	0	0	3.0398	8.8125	16.445	18.701	21.39	24.271	28.843	25.601	29.459	35.676	39.451	32.596	31.304	28.827	35.799	33.541	30.513	30.243	39.055	38.436	39.407	48.442	47.631	62.96	64.942	89.568	86.236	98.961	94.07	107.77	104.72	125.89	119.56	141.33	142.58	157.53	151.75	165.41	160.64	166.32	175.79	178.85	184.67	174.59	176.75	183.13	183.48
0	0	0	18.015	3.2154	8.9729	18.52	11.307	10.509	14.411	15.485	22.194	14.434	31.571	22.257	24.016	29.87	36.159	43.01	35.539	46.278	39.063	38.827	35.643	43.202	46.958	41.675	61.863	54.044	60.521	71.533	77.136	68.349	66.375	71.218	87.335	86.125	70.225	92.741	106.19	112.49	100.79	110.65	135.91	116.45	105.97	101.74	116.96	128.67	131.4
0	0	0	9.6167	16.936	27.606	36.502	32.747	42.052	40.413	45.508	47.982	60.245	85.324	103.22	150.78	195.89	243.7	305.32	346.03	404.67	428.12	533.21	598.19	578.14	632.54	635.49	668.29	699.55	723.41	739.6	786	784.28	789.33	789.95	862.34	825.83	883.41	906.82	964.57	972.74	983.02	1024.9	1085.6	1104	1157.3	1129.1	1204.3	1172.4	1207.3
0	0	0	5.2434	0	4.65	12.567	11.305	13.134	4.211	0	0	3.3227	8.4679	9.3891	6.3611	19.364	7.148	14.687	15.738	26.85	26.858	38.856	49.314	40.994	61.575	64.509	79.691	79.395	81.498	91.85	91.889	104.69	110.6	99.792	103.12	109.16	116.75	105.44	119.72	125.45	117.38	122.6	130.88	128.14	137.58	119.79	133.18	134.49	134.38
0	0	0	8.8411	10.187	13.774	15.011	10.173	11.1	11.523	17.03	14.078	18.899	0.31183	19.812	21.418	18.655	23.639	29.597	21.804	23.612	21.252	21.253	25.65	25.032	25.514	24.73	25.937	25.089	37.282	46.551	41.891	45.411	45.156	67.893	38.584	38.582	35.346	6.6171	0.61082	0	0	0	0	0	0	0	0	0	0
0	0	0	4.9252	6.3767	12.632	7.9043	3.1864	10.313	8.7494	9.1495	10.191	8.1498	6.8151	0.11703	8.3703	7.5176	11.973	15.535	5.0472	12.026	13.831	24.689	22.061	12.411	30.312	24.589	29.136	34.323	31.418	22.552	28.341	30.506	17.088	26.24	29.672	28.976	32.481	21.305	29.741	23.356	27.303	24.355	23.631	20.81	26.051	2.2923	4.52	12.976	20.838
0	0	0	0	1.8514	11.055	10.931	6.1674	10.337	9.7214	16.907	12.849	11.376	10.964	5.4478	19.805	22.185	25.514	21.138	19.558	27.118	17.683	18.302	17.186	25.676	26.918	28.533	35.231	29.59	36.326	23.445	31.252	27.368	21.752	27.139	24.826	32.599	22.947	38.083	34.653	54.747	44.762	65.655	64.576	68.557	63.154	67.23	77.957	81.27	97.685
0	0	0	6.0959	0	14.216	20.482	17.807	21.107	16.345	10.043	9.7728	11.157	13.553	16.891	14.161	16.529	8.5308	8.9338	6.345	17.143	17.184	23.338	28.719	30.021	41.494	44.857	51.319	63.196	50.868	59.527	63.796	69.434	76.058	58.674	64.558	68.65	78.593	71.622	82.748	82.262	86.866	76.622	94.347	90.556	88.938	86.027	83.998	95.083	86.827
0	0	0	12.161	4.3875	13.819	12.282	23.177	13.353	15.612	16.307	15.407	18.894	30.647	26.144	35.02	34.711	27.891	36.87	36.552	36.781	26.37	37.083	37.335	33.454	35.079	37.789	51.196	38.396	37.922	40.969	53.183	51.902	59.768	53.459	57.77	59.452	67.227	52.16	61.589	62.482	66.566	62.825	56.789	59.905	41.799	47.503	48.254	58.331	57.885
0	0	0	8.0738	12.302	13.242	17.442	19.998	25.274	28.36	23.378	29.389	26.681	33.202	34.699	38.524	52.939	43.237	58.813	58.249	56.211	59.51	54.689	62.116	64.019	68.174	67.909	67.837	71.682	70.346	73.56	65.843	79.63	80.495	81.237	77.052	62.844	64.258	71.554	80.798	104.49	91.183	105.07	117.6	137.16	143.88	167.37	171.57	175.61	176.1
0	0	0	1.4206	19.296	22.088	20.224	30.975	23.528	38.16	27.165	47.868	42.971	50.328	48.669	58.701	74.738	76.241	89.544	120.84	128.67	152.73	178.95	212.26	245.92	297.57	348.85	396.9	457.95	548.98	594.5	649.3	755.86	822.18	892.78	952.15	989.13	1024.3	1097.6	1158.9	1207.2	1239.2	1326.7	1315.4	1346.3	1422.8	1418.3	1412.9	1430.7	1279
0	2.2354	0	0.22638	4.9691	10.422	5.5838	7.7795	7.8323	8.7827	8.5627	5.9968	2.2178	4.6899	0	5.2953	2.9117	6.3937	4.6667	3.2706	8.6098	0	0	0	0	0	0	0	0	0	0	0	0	0	0	0	0	0	0	0	0.85949	0	4.2798	0	0	0	0	0	0	0
0	0	0	5.7868	12.396	19.411	6.5416	28.551	14.432	33.756	20.934	36.224	35.449	47.074	33.749	37.676	48.067	47.843	40.225	38.667	36.384	50.931	44.774	41.418	45.068	37.709	44.592	42.918	46.77	41.984	53.625	37.343	32.081	39.267	47.421	45.231	47.201	44.595	45.9	39.32	46.816	50.157	58.44	58.606	55.75	64.576	61.062	64.074	63.118	65.07
0	0	0	7.8971	7.0858	20.073	20.98	7.8075	10.182	15.175	20.591	9.3228	13.517	7.9929	22.563	1.3853	15.808	7.4248	14.799	14.055	11.216	18.132	19.015	21.317	21.616	26.975	30.012	37.665	45.837	58.781	53.756	66.996	81.6	95.136	95.038	115.52	141.19	159.54	183.83	204.08	235.76	238.99	240.27	250.51	267.31	288.08	308.53	299.88	311.48	317.55
0	0	0	3.0375	4.8657	18.653	17.877	22.466	18.292	19.962	18.358	14.462	14.021	10.156	22.108	37.429	41.418	64.018	80.572	115.04	157.59	199.37	259.43	326.55	431.94	479.74	646.92	742.9	864.58	907.67	1061	1209.4	1251.4	1467.8	1587.8	1688.6	1813.6	1800.3	1976.5	2017.4	2132.6	2246.6	2333.8	2325.6	2380.8	2444.4	2433.2	2532.1	2536.6	2557.3
0	0	0	0	8.6059	21.161	11.43	9.1665	29.811	28.731	24.525	23.61	25.584	28.319	32.239	26.139	17.047	25.113	24.877	40.604	30.36	56.264	70.739	76.705	91.48	86.689	122.52	140.08	149.38	170.37	159.42	174.74	184.96	200.12	206.15	196.81	224.64	238.39	236.16	236.07	220.48	215.89	243.06	247.02	255.69	253.64	272.22	265.35	264.99	263.83
0	0	0	13.609	4.6136	18.355	11.841	12.465	8.1746	6.1057	7.6212	0	2.8015	4.0006	7.9987	0	7.348	0.014101	5.3143	5.7794	3.0926	1.9037	1.8326	8.1652	15.016	32.134	52.508	80.557	92.217	116.85	136.18	145.67	156.97	194.75	179.96	210.89	208.47	210.03	237.85	245.98	256.9	251.65	246.48	243.81	242.03	262.87	253.21	250.61	241.63	240.07
0	0	2.3125	1.857	6.972	6.0608	10.038	7.1242	12.469	7.0243	5.2031	9.2353	9.3554	5.0922	0	2.7844	2.4573	3.6557	9.4063	6.5633	3.0868	3.7692	10.879	0	8.0136	5.3332	4.7298	4.0181	12.525	12.998	14.323	18.747	18.439	32.021	24.835	28.674	40.517	30.251	18.106	13.212	19.283	29.589	26.804	20.012	35.961	16.667	35.233	41.228	43.918	35.557
0	0	0	14.339	18.035	8.1771	9.7897	9.6167	2.9203	20.573	19.427	28.322	29.654	16.569	26.355	20.975	17.935	16.716	23.598	18.205	25.95	28.396	22.408	31.147	42.611	36.789	44.806	27.74	38.429	28.475	31.403	31.574	33.226	45.703	39.943	48.995	37.485	61.769	76.837	87.711	124.48	169.91	221.87	305.29	365.65	436.69	487.01	507.19	602.71	657.54
0	0	0	17.63	13.776	25.712	14.078	17.741	19.656	21.524	30.693	20.312	18.769	13.527	18.326	16.672	19.204	14.378	18.082	5.0975	10.887	7.9787	1.1749	4.5942	11.787	8.6388	14.096	5.4259	0	8.5968	8.9165	8.862	10.784	20.158	12.288	13.619	3.1764	12.506	19.001	10.646	18.647	16.621	11.967	8.8305	7.195	5.8773	9.5512	2.0476	0	0
0	0	0	15.292	21.352	29.137	37.216	42.35	50.871	54.998	51.967	55.881	67.21	65.863	62.188	64.037	73.31	69.423	69.943	62.322	64.797	75.487	86.738	90.181	119.35	131.71	170.33	199.66	236.51	250.22	315.71	343.38	350.84	410.67	410.51	436.23	466.62	475.72	493.28	480.21	496.81	506.8	526.38	543.71	545.52	550.28	562.35	588.34	590.85	597.06
0	0	5.3824	0	0	8.2822	14.428	15.878	22.952	28.495	21.583	25.365	32.635	34.12	30.335	21.973	19.072	18.732	18.663	19.869	26.777	9.3536	0	3.4507	6.9948	21.778	12.975	13.321	1.2645	10.338	15.025	1.1484	2.8391	6.218	11.998	26.65	18.194	25.091	12.973	22.686	17.474	11.579	27.325	14.339	20.829	21.694	36.425	32.185	34.382	42.421
0	0	0	0.2713	4.129	27.949	23.192	23.621	27.55	41.884	43.393	45.695	45.747	44.97	41.757	48.289	44.909	48.738	52.709	52.259	54.241	51.394	58.853	50.62	54.642	61.844	60.18	45.732	68.005	61.494	79.316	80.788	78.998	79.237	86.973	83.19	92.609	109.47	90.052	95.704	110.11	113.27	108.79	112.65	100.28	97.764	109.2	112.06	120.2	100.39
0	0	0	8.0857	11.607	18.416	30.321	21.266	35.221	33.061	28.768	29.67	34.565	52.395	81.25	88.648	118.23	165.87	190.44	244.42	276.82	299.23	299.24	361.49	400.18	412.8	442.87	463.66	476.75	496.66	489.86	519.8	510.56	532.66	539.56	518.87	546.77	537.58	553.57	555.16	571.04	558.46	527.83	540.53	544.98	532.64	539.94	540.6	558.55	523.06
0	6.4907	0	5.1499	0	4.3099	6.1935	5.3216	17.324	19.831	13.825	21.109	14.64	14.01	7.342	16.681	22.621	25.102	32.216	44.79	51.025	55.255	82.452	103.87	118.94	124.95	153.06	153.68	157.54	166.46	166.48	183.34	181.01	178.79	189.13	202.77	211.32	236.06	221.35	226.12	223.59	241.29	234.27	218.26	234.69	233.89	225.61	225.02	220.79	222.35
0	0	5.267	5.195	20.293	0	13.041	17.127	24.647	34.324	44.96	58.094	49.83	62.581	56.148	66.407	69.9	69.241	74.871	82.301	77.54	78.079	76.042	81.689	91.039	86.543	89.79	82.232	86.188	81.273	88.745	76.632	85.442	94.104	84.159	56.974	61.549	53.875	58.239	54.352	67.004	61.637	62.082	51.112	56.202	62.791	68.076	76.894	71.108	68.44
0	0	0	7.0553	13.283	13.083	11.43	21.24	19.557	22.951	20.438	19.387	23.606	25.677	24.501	23.993	26.086	27.05	24.456	15.875	17.452	31.502	31.18	28.493	28.519	31.357	35.618	32.096	46.016	35.209	42.218	26.516	27.546	27.053	34.795	34.756	29.852	30.254	25.414	15.074	24.528	29.16	23.702	25.255	20.179	26.585	12.092	15.698	21.656	24.882
0	0	0	21.085	3.633	12.95	8.3207	10.723	23.691	19.693	19.84	28.084	44.078	55.191	15.985	8.7595	5.9214	8.4935	7.2628	0	4.4435	0	0	0	2.9622	23.28	26.437	24.285	34.252	36.394	36.943	25.74	36.127	44.354	48.605	60.119	54.311	57.529	50.036	63.413	57.697	60.911	63.001	65.681	62.914	76.868	103.17	97.911	108.52	114.66
0	0	0	9.6262	4.3393	4.7928	12.778	28.352	18.818	24.429	19.4	25.75	23.222	29.703	40.149	43.374	28.638	39.25	39.015	46.971	48.879	46.431	41.449	43.309	43.951	46.598	52.46	49.749	41.226	50.365	38.078	42.075	41.494	46.44	48.54	51.397	68.202	62.423	60.949	54.179	56.478	61.956	61.329	64.522	61.81	62.669	69.376	69.416	61.27	55.525
0	0	0	8.6223	1.1485	19.069	8.4057	13.174	0	21.871	0	10.636	18.623	18.767	5.1148	2.5462	10.371	4.2756	8.1972	18.894	20.958	63.816	62.354	95.564	128.62	150.09	176.42	213.85	234.76	266.14	300.09	300.19	341.28	344.28	381.23	420.53	419.63	432.76	439.28	483.12	513.05	499.72	522.18	538.33	545.58	560.8	585.39	544.69	477.28	491.06
0	0	0	16.591	11.992	10.481	11.812	11.151	7.328	22.114	29.009	32.857	52.719	62.777	75.499	93.864	112.16	155.14	197.31	222.45	240.94	261.26	284.67	318.42	347.24	368.78	404.06	414.66	437.22	450.18	442.7	458.36	503.92	520.22	518.15	529.54	555.75	566.99	601.4	614.83	596.43	593.21	620.32	626.1	608.55	604.14	633.18	636.78	644.4	671.2
0	0	0	18.545	4.2136	24.313	25.269	21.799	21.525	5.4848	3.4728	8.3855	1.8407	8.9537	8.4179	17.4	23.377	20.236	18.316	25.563	5.978	6.7044	19.82	13.415	2.2569	6.8422	5.0059	5.8374	9.5092	0	0	0	0	0	0	0	0	0	0	0	0	0	0	0	0	0	0	0	0	0
0	0	0	0.2711	9.3152	2.9085	17.476	51.747	106.53	213.47	330.26	418.23	534.62	677.48	871.81	1052.6	1146.4	1260.6	1423	1619.5	1774.9	1897.3	2043	2082.3	2144	2248.6	2334.5	2383.4	2464.8	2535.3	2631.8	2698.9	2729.9	2693.2	2706.1	2855.5	2896	2822.1	2886.7	2956	2958.7	2898.2	2996.6	3039.9	3024.5	3085.2	3084.7	3062.8	3085.1	3051.8
0	0	0	7.0658	6.9303	6.9942	6.8514	8.9897	10.151	13.223	10.552	10.971	10.071	13.042	10.991	17.536	29.157	32.3	33.796	23.338	14.11	19.638	30.977	40.381	29.702	31.914	28.103	44.456	42.643	30.464	35.097	48.24	51.763	57.139	54.646	63.086	85.381	104.6	99.887	113.82	131.22	144.54	144.87	170.73	172.28	184.91	186.49	197.76	194.06	203.58
0	0	0	0	17.197	13.963	19.296	24.792	26.7	28.903	31.036	31.801	45.227	39.435	40.831	30.414	31.022	34.842	29.128	39.313	33.07	29.199	32.494	40.011	38.126	26.999	25.488	21.87	22.027	34.645	29.655	31.535	17.248	23.442	20.975	28.848	30.668	18.968	21.054	28.713	25.445	30.27	30.932	22.602	22.325	25.471	19.862	15.375	20.559	18.041
0	0	0	9.0893	8.5368	12.79	31.478	27.2	23.527	30.609	12.871	17.909	22.331	18.759	13.252	16.963	29.641	20.124	35.746	25.439	22.824	16.629	10.113	13.467	11.127	13.315	10.561	5.0469	8.7509	6.122	1.1581	0	2.9641	12.009	12.953	11.642	5.4661	4.4261	6.8483	23.26	34.644	23.866	29.224	26.286	39.174	40.57	57.975	46.957	62.006	67.085
0	0	0	0	22.371	23.321	23.654	27.37	29.574	34.418	43.575	49.781	51.703	61.789	50.718	51.173	39.64	40.072	37.27	36.7	39.365	40.872	40.19	43.912	45.884	44.186	53.902	53.038	59.625	67.713	65.277	53.697	64.655	56.119	71.203	58.942	64.002	51.773	59.978	54.335	51.136	54.679	70.675	62.742	64.107	59.477	64.564	78.962	81.985	78.151
0	0	0	8.2139	16.658	29.471	29.451	34.057	42.556	49.96	37.453	42.618	42.816	45.169	36.498	41.237	18.402	20.305	21.767	16.221	25.1	14.763	20.637	7.9885	13.913	24.329	3.4249	10.774	11.291	38.03	38.464	16.275	28.057	24.694	30.731	40.176	42.767	38.696	25.269	32.532	40.743	37.651	29.298	22.032	31.019	25.263	27.516	18.776	19.577	21.885
0	0	0	5.7341	7.2049	3.8012	11.688	24.051	27.373	36.98	37.901	42.548	38.455	40.392	38.115	39.832	43.159	36.633	41.493	39.894	32.657	40.536	43.492	38.009	47.64	43.241	45.046	40.913	56.787	59.424	53.072	56.01	67.127	67.388	70.471	60.976	61.287	67.237	66.108	75.141	87.032	80.743	81.266	79.812	80.055	75.42	80.462	84.557	75.384	80.676
0	0	0	13.535	14.238	10.372	11.541	30.173	26.014	19.545	24.721	16.707	21.764	18.78	18.837	26.93	34.129	34.949	45.144	68.744	84.052	103.75	124.83	169.03	261.21	339.77	416.62	526.86	618.61	725.74	794	858.86	937.29	1046.8	1134.7	1251.8	1288.4	1367.8	1471.5	1454.4	1503.2	1593	1604.1	1637.4	1664.6	1665.9	1695.7	1760.1	1653	1881.7
0	0.69979	0	0.75938	5.8985	8.1777	8.9547	12.691	17.237	15.348	10.274	13.165	13.359	15.483	21.432	20.59	20.27	27.028	36.517	38.404	36.709	48.077	46.623	44.314	43.976	37.402	51.647	48.695	49.437	49.63	37.59	36.547	30.284	33.484	26.869	33.683	26.335	22.724	24.789	26.609	26.499	20.426	21.765	25.517	23.367	26.962	29.638	29.117	33.765	34.452
0	0.53121	0	8.1295	0	7.5545	8.7077	17.446	16.761	11.264	8.052	12.427	8.1136	19.809	17.104	16.23	18.132	10.677	17.157	4.4161	12.602	8.2246	10.184	10.758	0	4.768	13.259	10.284	14.74	10.418	3.888	7.6978	18.444	13.138	7.2457	8.2721	13.845	6.5476	9.6492	14.681	13.277	18.706	13.343	18.524	11.876	13.749	10.785	14.039	17.222	18.264
0	0	0	6.0428	11.182	7.685	21.519	22.058	15.008	19.335	23.374	34.363	22.79	27.827	21.448	18.968	27.552	28.964	33.873	32.009	18.505	20.55	27.995	27.347	27.38	30.562	23.495	17.681	26.736	30.284	25.257	31.538	28.703	28.745	36.563	31.416	21.989	29.751	29.923	38.121	36.408	23.199	33.568	31.848	24.142	21.434	22.164	28.484	38.644	40.933
0	0	0.59194	7.7697	0	9.4924	4.3474	18.477	9.7052	5.5158	0	0.58807	1.1173	11.484	14.604	6.8059	7.3133	0	0.071794	2.6556	2.9195	0	0	6.5987	0	1.1972	1.866	0	2.5567	0	0	0	0.86999	2.5541	0	0	2.4524	0	0	0	5.3518	0	5.1109	5.3597	6.5368	6.6612	3.4121	4.1814	10.789	1.3913
0	2.9258	0	6.9496	0	12.059	6.1627	4.9736	11.885	8.9031	12.572	5.0475	19.144	36.798	34.492	54.82	61.302	61.304	73.604	58.847	69.056	76.085	86.158	79.836	85.553	95.59	84.596	90.686	106.9	87.851	114.52	115.67	109.63	102.06	108.77	120.59	121.59	128.38	101.56	122.88	126.87	118.29	125.12	114.14	117.98	116.89	116.95	116.4	127.14	119.12
0	0	0.45473	8.7427	13.863	17.695	23.587	31.345	29.779	17.035	35.348	32.936	44.29	67.986	81.68	101.59	150.46	188.19	246.5	279.71	301.49	347.72	383.71	444.07	463.19	491.67	474.87	487.29	516.58	538.3	530.97	511.58	576.21	627.89	627.15	674.03	645.02	762.23	791.44	854.86	918.6	967.32	1008.4	1085	1093.7	1176	1196.8	1223.7	1234.6	1274.4
0	0	0	8.2691	16.281	22.464	29.666	28.507	29.831	33.859	41.171	41.565	26.931	38.757	39.851	39.292	37.47	31.75	46.585	46.825	47.043	53.261	62.6	54.82	53.113	64.227	54.554	53.894	64.252	52.677	61.225	53.466	55.974	61.523	68.64	72.25	80.45	79.484	73.084	64.883	79.275	72.825	75.546	75.899	84.385	73.404	83.764	88.782	96.006	88.914
0	0	0	19.593	22.985	24.917	55.067	62.104	55.116	53.71	62.417	79.25	50.628	50.094	37.019	39.21	44.509	23.402	44.767	35.68	46.866	39.296	54.72	55.967	54.629	50.268	47.298	55.648	48.263	42.008	27.724	12.549	32.374	30.055	24.424	18.531	34.266	26.13	9.017	25.571	26.265	21.553	22.649	29.105	18.928	0	0	0	2.8122	0
0	0	0	6.6849	4.2954	20.454	8.9591	13.596	16.55	13.565	7.2873	16.102	21.363	15.755	13.679	16.039	22.042	21.004	25.724	35.917	38.398	35.632	45.503	70.389	87.401	112.94	138.18	183.23	215.04	214.16	256.95	270.39	290.37	320.18	396.21	431.7	420.62	455.78	422.89	427.41	419.62	443.78	471.98	584.17	576.88	560.28	547.33	536.67	540.39	556.38
0	0	0	6.2393	9.0727	12.032	13.43	18.749	16.293	18.277	21.56	23.56	57.491	102.74	175.92	263.2	368.5	489.81	628.45	710.22	819.66	931.82	989.82	1091.9	1216	1333.8	1368.5	1444.8	1510.6	1613.6	1644.5	1611.2	1667.2	1667.7	1723.5	1741.2	1673.9	1721.6	1769.7	1825.2	1816.2	1824.4	1888.1	1908.7	1894.8	1848.9	1934.1	1912	1930	1910.6
0	4.2515	1.1981	0	3.5299	0.84141	5.8832	15.377	6.0172	6.9712	9.198	9.5292	12.111	20.266	14.756	21.197	19.277	15.375	21.213	18.642	18.513	17.636	18.29	25.78	19.986	19.243	17.184	25.541	23.062	24.76	29.051	34.83	37.435	42.426	37.426	41.829	41.687	45.008	38.383	54.34	55.485	59.969	62.495	63.593	71.098	65.438	78.418	84.133	99.569	96.247
0	0	0	9.7007	12.628	14.279	20.48	22.421	25.142	16.762	21.71	19.052	17.646	15.318	18.561	18.141	20.165	19.393	24.778	34.465	26.514	33.331	41.309	53.235	62.62	67.551	74.403	91.259	99.91	113.8	116.63	120.53	135.27	138.02	163.4	159.23	149.32	161.15	149.84	155.43	161.31	158.92	174.41	162.36	182.73	180.46	208.16	204.63	204.58	219.22
0	0	0	4.5106	0	12.511	13.152	20.95	17.282	11.823	11.541	16.445	11.112	14.043	22.994	18.471	20.555	14.2	21.609	14.932	21.805	20.307	12.094	26.29	24.73	21.615	29.565	34.759	41.562	46.52	45.472	41.985	53.433	65.316	55.538	60.309	65.82	75.146	74.937	91.526	94.538	85.811	98.861	106.75	106.19	110.18	104.04	112.88	115.65	119.22
0	0	0	10.774	10.78	12.74	17.08	7.5126	21.459	18.717	19.781	27.391	34.941	43.873	60.197	87.684	87.608	112.9	124.86	150.66	197.96	220.88	229.65	251.52	285.67	311.87	341.91	350.87	394.14	430.47	419.45	422.1	453.86	479.18	498.06	502.06	520.72	512.96	536.79	549.63	558.9	547.42	568.91	567.9	584.92	614.46	608.37	625.97	632.75	663.95
0	0	0	0.24993	22.62	26.135	30.32	46.01	42.412	53.308	49.876	56.044	66.349	61.715	60.862	64.39	74.145	62.7	74.702	71.772	76.399	86.295	86.487	96.875	109.87	116.37	141.39	181.75	227.25	288.03	365.4	429.79	533.35	621.49	721.68	819.47	883.4	963.71	1060.5	1093.7	1191.9	1218.4	1263.2	1313.5	1352.8	1378.3	1423.7	1423.7	1428.3	1497.1
0	0	1.5569	4.0707	6.671	3.0933	10.03	18.304	20.134	13.579	15.578	10.655	13.855	17.263	16.02	13.756	18.702	24.214	19.592	17.846	15.901	35.933	27.365	31.118	40.706	30.493	44.803	44.324	48.013	60.823	58.983	64.007	71.413	92.319	90.806	103.46	105.74	112.71	126.62	142.61	150.86	157.9	161.42	161.47	176.78	174.58	170.9	180.55	189.28	199.27
0	0	0	8.9375	5.6826	7.3841	12.53	17.886	12.777	19.76	18.063	10.457	16.918	12.857	16.289	20.751	17.783	21.407	18.906	29.714	32.674	30.684	38.279	41.848	47.269	55.6	62.543	71.385	94.423	100.84	91.937	106.03	119.88	124.3	141.28	133.06	149.34	161.3	174.3	190.29	194.2	197.2	196.47	184.28	175.95	187.54	194.29	199.3	184.65	187.76
0	0	0	7.7124	29.062	28.509	38.575	55.308	67.3	78.593	81.812	106.17	114.21	123.72	119.22	125.96	138.49	143.99	148.27	157.74	161.64	150.1	166.03	158.69	180.28	178.66	179.06	183.85	206.46	202.97	206.77	203.89	238.94	261.31	304.73	351.62	428.49	496.36	591.06	730.99	824.01	950.32	1089.3	1249.2	1383.2	1549.1	1631	1751.4	1930	2037.9
0	0	0	6.0604	3.2253	12.799	9.413	15.603	16.901	21.73	6.3076	15.535	8.447	19.074	22.647	23.096	26.811	15.018	19.642	23.347	34.244	32.575	40.146	50.174	36.925	52.287	58.162	65.058	65.857	60.996	77.328	80.561	88.768	98.647	89.737	94.902	111.09	111.65	115.52	126.58	129.83	128.45	136.61	144.03	148.7	146.33	140.3	141.58	149.26	141.9
0	0	0	9.8125	9.3131	9.7757	14.161	6.6031	5.0128	7.6376	4.392	0.69174	1.0253	2.0046	13.961	0	11.206	4.5922	11.705	15.584	11.711	18.663	13.995	16.269	22.092	18.409	15.284	23.616	22.717	19.636	19.591	15.939	22.629	26.124	14.002	18.721	17.627	19.971	24.939	30.172	25.968	25.118	21.435	18.236	25.727	30.891	31.106	21.318	26.792	28.347
0	0	0	8.6263	11.416	6.2571	10.451	14.75	19.231	15.893	11.008	14.486	22.804	22.154	18.533	9.509	17.924	15.599	23.486	19.09	17.797	30.963	17.844	23.414	30.782	28.405	29.742	23.965	33.351	28.532	26.601	25.317	23.218	25.339	25.431	19.06	27.692	33.837	36.449	29.578	29.56	29.846	34.548	36.408	32.719	38.424	40.996	36.75	41.879	39.377
0	0	0	1.938	9.4742	8.6384	0.056127	5.1656	11.23	17.363	12.557	7.2512	6.2818	6.1228	12.84	18.927	6.7673	0.75079	31.703	25.948	22.111	1.2816	17.388	14.436	19.559	12.678	13.599	12.847	13.948	11.746	23.31	27.022	22.964	22.842	23.068	55.187	53.346	57.911	44.576	48.531	60.079	55.059	69.528	66.167	73.341	65.475	74.642	79.654	88.447	87.919
0	0	0	9.3863	11.012	3.4663	11.096	12.213	16.382	16.864	13.575	18.348	11.361	19.174	16.525	15.998	26.749	24.295	26.529	28.781	21.144	26.363	36.034	22.736	28.42	31.045	25.892	20.215	27.238	22.958	20.857	25.556	25.648	26.265	21.707	24.585	20.278	17.402	24.136	26.759	28.761	25.613	20.984	25.917	15.331	15.359	14.889	18.857	17.651	18.67
0	0	0	9.3565	3.016	19.398	22.211	25.473	32.379	35.781	40.869	51.041	51.036	60.338	66.966	80.877	83.026	81.881	97.768	119.3	127.31	123.58	139.33	151.52	158.45	175.62	183.52	192.63	215.9	229.83	234.42	217	246.56	250.99	255.45	241.36	260.42	252.93	258.91	265.78	285.21	274.6	270.77	239.57	243	266.73	255.12	256.65	248.7	254.98
0	0	0	11.023	29.597	36.183	31.877	48.323	54.704	67.847	79.773	75.721	95.599	88.614	86.617	93.348	83.781	95.802	96.993	91.285	98.972	106.13	116.25	95.459	105.69	102.51	104.31	106.33	120.89	103.34	114.78	101.97	97.7	93.931	96.445	96.424	95.207	92.566	90.519	76.677	90.598	82.44	82.223	82.726	71.107	79.734	73.001	62.412	66.031	70.693
0	0	0	16.007	19.306	8.8196	5.8806	9.047	13	20.75	8.7558	18.373	17.528	26.102	19.218	24.428	21.727	27.302	30.786	32.458	35.829	55.38	46.033	51.742	75.714	70.036	62.465	63.894	70.84	61.938	85.359	64.435	64.671	65.604	88.873	99.704	92.534	74.649	87.231	73.177	83.078	81.695	88.806	89.485	84.256	92.017	84.878	80.475	84.283	86.242
0	0.18	0	2.5993	2.2702	4.0408	13.395	5.0957	24.922	50.524	70.781	98.768	137.18	165.39	195.63	245.61	289.24	324.34	367.1	411.1	440.82	441.35	480.34	490.5	522.71	536.88	564.88	563.02	548.82	584.2	559.97	561.04	539.64	577.19	571.82	611.31	621.36	595.07	642.45	648.85	664.92	658.04	678.18	671.84	668.01	691.22	651.71	686.47	707.09	698.35
0	0	0	9.8399	5.6414	13.701	6.2362	25.927	18.949	21.787	22.005	21.583	18.703	35.844	37.723	41.49	33.851	30.543	31.887	28.832	41.591	41.619	37.628	47.105	32.522	38.517	34.286	33.922	35.369	43.111	42.694	53.259	45.734	65.991	60.137	66.751	54.691	68.107	57.016	60.465	82.573	72.628	69.767	65.182	60.748	70.022	55.768	36.897	45.174	53.482
0	0	0	14.402	14.542	19.549	29.263	17.612	21.999	18.268	27.768	24.101	37.718	42.493	41.979	42.421	60.874	65.007	76.919	105.53	117.35	157.81	201.84	226.57	260.49	285.64	349.48	386.58	393.79	455.17	479.37	520.97	564.02	579.17	592.1	615.37	635.87	656.7	685.33	701.48	669.87	702.69	691.83	696.44	705.72	725.3	740.89	715.57	724.92	735.62
0	0	0	4.2175	8.039	13.617	12.39	10.753	15.259	16.354	20.198	19.137	15.221	6.9507	24.97	16.842	21.913	17.839	28.473	26.68	23.309	25.925	21.773	29.139	25.18	30.522	27.7	26.132	22.815	26.418	25.503	34.716	31.304	40.431	38.3	36.051	25.93	38.408	45.741	44.235	47.132	42.402	46.853	36.579	42.748	45.327	51.593	38.072	34.422	47.107
0	6.6778	0	2.4899	0	7.5383	9.0157	0	3.3499	11.669	15.132	7.1763	13.781	18.124	23.737	10.772	24.731	20.173	27.254	22.935	23.53	32.381	27.22	30.519	32.004	29.846	35.885	43.709	49.882	45.189	43.182	45	45.422	56.575	44.266	42.771	46.634	46.991	53.494	56.412	50.907	50.427	47.229	47.331	56.292	54.425	62.232	56.308	55.223	61.905
0	0	0	11.531	21.595	19.663	24.3	26.23	29.787	28.912	30.49	29.973	39.828	42.687	42.586	37.293	32.111	47.585	53.543	61.153	60.278	48.668	52.429	60.286	67.436	56.416	67.595	72.264	74.663	100.72	108.63	135.11	145.3	160.69	189.87	213.51	235.61	244.39	278.55	292.97	304.59	314.87	312.74	331.86	330.66	364.51	353.14	379.05	379.11	380.14
0	0	0	4.7078	0	14.488	9.8722	6.851	12.267	14.575	3.3373	6.3179	6.6394	12.633	23.719	17.2	20.063	12.127	28.567	14.607	20.976	36.559	23.154	28.823	26.484	34.801	43.893	49.432	52.677	64.399	58.239	77.348	102.21	101.97	91.643	103.7	126.76	127.67	138.08	118.81	116.47	111.54	117.09	128.98	128.18	137.67	138.15	143.21	149.19	146.4
0	0	0	0	4.2872	15.066	13.786	7.7419	0.87367	0	5.0178	0	0.41678	0	0	0	1.7491	4.4406	18.098	22.358	39.91	59.614	84.083	105.11	125.81	169.24	184.27	205.99	229.64	260.49	275.91	293.18	307.72	310.14	322.13	336.3	344.2	350.99	349.76	377.2	382.12	372.59	368.81	397.93	394.5	407.88	385.8	384.97	407.8	412.31
0	0	0	19.36	6.5603	12.596	24.165	15.129	14.805	10.816	12.331	19.199	14.477	22.024	25.259	26.046	25.286	13.309	14.983	8.4145	9.2352	5.235	4.2929	1.6584	11.992	9.7595	11.67	12.588	9.5572	21.77	20.158	5.8195	10.504	22.55	47.431	58.627	69.975	58.59	74.906	75.647	97.771	108.53	124.9	144.54	156.26	174.72	176.3	192.38	208.01	214.4
0	1.7061	0	8.2417	7.1735	4.6539	0	2.1117	8.4076	4.8978	9.057	8.0025	10.289	2.8979	0.31243	6.9951	9.7725	6.5571	12.873	6.2542	8.3495	14.745	7.3193	15.397	19.789	23.71	15.516	6.2343	21.12	26.375	30.306	33.705	42.197	47.776	60.307	63.243	71.908	71.96	79.695	94.639	102.03	96.982	100.72	105.25	103.96	118.92	119.69	131.99	137.33	144.41
0	0	12.569	0	16.17	14.905	21.462	22.504	28.46	42.262	38.887	36.523	55.881	65.696	80.566	80.018	78.853	95.582	111.06	116.42	115.39	131.39	134.99	151.64	162.37	151.87	155.8	147.89	157.05	179.05	173.77	179.06	172.49	162.55	185.63	184.56	181.92	173.49	174.05	185.94	196.49	196.41	195.06	183.37	193.7	201.66	182.92	192.75	203.19	193.24
0	4.8336	0	4.1346	3.9953	4.4545	5.2544	10.438	11.1	13.246	10.218	11.68	13.07	23.643	17.434	28.735	22.543	27.592	33.591	36.059	36.912	50.599	45.863	49.421	52.794	66.907	70.803	79.131	86.933	80.601	78.695	86.899	93.396	95.769	104.54	103.28	125.42	132.19	130.79	132.36	139.54	137.94	147.15	152.07	156.33	159.61	167.89	161.35	151.34	146.35
0	0	0	5.8141	7.5294	10.886	16.008	18.081	14.848	19.263	18.961	7.0842	21.545	15.602	21.384	18.089	23.614	34.189	33.071	27.184	27.951	33.294	32.26	29.599	36.389	28.205	37.266	35.284	36.348	37.607	40.085	42.791	52.256	58.801	74.997	82.822	105.97	132.65	162.67	185.48	235.92	264.47	287.33	340.14	363.84	396.41	444.43	451.1	506.09	512.61
0	0	0	8.464	14.705	21.501	27.764	38.587	49.121	46.408	50.156	60.185	68.456	65.513	75.544	73.733	91.545	92.471	96.345	95.216	97.646	96.767	97.573	120.99	149.88	168.97	184.81	226.66	258.92	281.54	296.77	326.3	373.13	405.77	423.13	440.17	427.04	454.79	479.87	513.25	541.56	540.6	538.68	551.8	600.39	565.4	605.64	627.93	622.37	616.87
0	0	0	1.9649	12.496	28.802	35.797	22.237	16.918	16.94	20.315	17.04	18.65	10.156	5.4051	25.409	19.82	27.294	28.018	30.592	22.258	23.75	29.163	25.09	18.456	26.475	20.243	18.412	22.663	16.211	14.776	14.157	0	0	0	0	0	0	0	0	15.698	6.8228	13.42	25.128	22.351	26.879	19.876	31.408	43.297	43.594
0	0	0	2.2351	5.2254	12.386	13.974	21.278	22.263	22.875	18.644	8.4813	9.9446	8.3673	12.861	17.158	13.03	21.375	11.798	19.146	17.952	15.618	24.183	14.107	15.609	15.334	13.779	15.841	20.505	22.368	8.0058	7.7803	17.375	20.473	16.962	20.715	37.063	55.973	61.547	67.986	76.204	89.854	82.137	96.245	110.96	110.26	151.12	161.55	160.34	176.65
0	4.9144	0	7.6647	13.752	0	0.82194	0	12.56	19.494	10.856	23.357	20.084	14.615	16.538	20.644	28.518	24.699	22.528	25.857	26.614	27.942	24.861	27.485	28.703	35.936	23.718	30.247	33.996	31.562	35.433	33.776	34.921	25.227	30.627	33.21	42.17	59.709	41.87	56.211	46.984	46.871	41.866	47.839	50.357	63.568	49.414	94.814	169.16	24.405
0	0	0	12.829	11.369	21.66	24.519	25.629	29.506	33.871	32.919	45.571	41.326	46.425	38.861	35.913	40.898	36.919	45.136	63.06	87.269	103.27	96.469	108.38	109.5	114.14	124.13	121.06	133.12	158.91	155.03	173.36	170	160.49	196.38	187.17	176.59	190.44	204.16	204.77	199.15	191.47	177.09	190.04	186.8	188.16	207.49	193.38	197.42	224.67
0	9.9117	0	9.5136	0	7.8963	31.522	27.772	24.204	25.871	46.341	52.916	54.566	40.655	30.958	30.528	45.045	81.439	69.054	75.448	79.393	75.81	108.63	103.5	112.16	108.91	122.59	148.87	142.37	192.38	205.62	211.11	224.78	238.23	279.47	381.2	377.71	407.99	521.58	494.52	604.21	564.09	663.03	622.08	735.69	772.12	787.11	833.22	793.52	861.22
0	0	0	8.4646	11.521	13.458	14.275	12.096	16.561	14.334	25.316	27.641	37.889	31.594	32.051	50.67	50.009	55.369	55.278	69.265	64.763	59.173	61.472	67.471	73.579	66.149	66.233	96.649	92.163	134.08	171.63	167.68	217.57	253.87	296.25	361.4	391.15	419.32	473.24	510.18	545.64	578.05	637.44	636.2	658.86	680.59	732.45	747.29	794.51	800.71
0	0	0	9.7515	21.688	21.129	23.517	26.349	31.163	31.982	30.388	22.613	44.901	28.74	33.058	26.044	23.272	31.989	26.048	36.472	32.081	32.243	39.043	52.953	47.435	36.009	38.645	22.615	28.657	32.721	25.14	19.42	18.876	12.366	11.847	13.793	10.569	6.3411	0	1.3004	7.2902	3.5149	0.50123	0.33848	0	0	0	0	0	0
0	0	0	1.9358	0	21.592	28.759	47.554	54.222	62.701	51.724	83.064	102.43	123.62	136.16	144.22	157.9	127.63	163.97	159.15	166.27	149.79	177.84	177.04	170.16	172.71	169.43	180.31	167.41	164.02	170.03	149.01	158.95	170.86	143.09	150.72	161.4	164.46	144.46	150.65	151.94	143.39	145.1	155.06	141.95	145.03	142.66	144.2	145.72	143.79
0	6.4829	3.1562	0	0	4.886	8.8755	13.864	9.5382	8.3192	0	7.0474	0.87284	6.7369	9.5829	10.597	17.154	10.249	18.292	10.756	9.654	12.28	15.616	19.411	10.651	17.891	19.026	29.244	25.986	27.636	28.359	13.716	13.163	15.905	20.466	27.968	17.812	21.844	13.006	22.295	32.653	26.934	32.616	32.851	31.169	35.325	31.52	33.567	40.496	42.769
0	0	0	10.479	10.326	9.6612	14.267	20.555	16.203	22.664	16.567	16.035	17.423	7.1153	15.215	14.191	19.148	15.705	25.229	25.195	22.204	21.245	23.727	27.149	33.727	25.309	30.839	20.891	23.434	30.42	39.461	39.008	42.488	55.584	53.656	47.413	39.453	50.912	52.377	50.578	53.313	46.876	52.003	42.631	42.532	44.913	43.317	36.447	32.616	45.874
0	0	0.41699	6.4485	11.07	11.993	4.1766	3.9342	4.5004	1.0104	2.4747	10.537	18.543	20.468	24.242	25.389	35.298	27.346	28.471	38.182	38.485	50.948	43.35	40.547	47.401	70.215	74.499	71.449	70.393	77.311	85.944	69.886	79.557	84.877	110.23	123.21	120.71	129.97	124.32	137.65	142.15	141.33	155.69	150.8	165.84	179.79	174.98	190.31	198.55	206.53
0	0	0	8.6344	6.1415	6.2285	4.626	9.4797	2.6059	4.082	11.549	7.4792	15.085	7.8778	14.378	18.388	18.92	26.448	45.282	55.928	64.665	83.997	111.91	126.96	168.2	194.69	211.04	255.39	289.47	347.31	385.78	395.04	434.81	474.71	557.97	566.75	567.88	607.1	632.62	688.4	715.77	746.82	781.25	797.76	853.59	867.71	916.24	938.49	965.12	992.83
0	0	0	6.1204	14.632	10.479	0	0	29.008	30.062	16.11	0.05942	11.338	17.777	28.779	24.201	40.538	36.09	22.113	41.303	41.671	31.526	49.664	49.257	58.692	59.109	46.329	55.012	56.955	54.62	66.55	72.454	75.051	77.398	71.687	80.645	114.43	111.57	110.61	126.23	117.81	126.57	116.53	118.8	120.8	118.46	108.34	108.72	119.76	118.34
0	0	0	8.8133	15.072	11.729	14.583	11.732	13.468	20.353	19.662	21.259	25.316	25.141	24.134	28.439	30.913	24.703	28.135	26.199	22.155	17.114	19.771	11.911	15.676	19.726	18.457	11.816	16.289	16.983	20.271	20.884	28.603	34.816	36.211	34.586	31.048	42.233	57.69	48.381	62.724	59.955	60.032	62.15	55.236	54.711	54.96	48.165	58.25	53.618
0	0	0	0	10.749	8.7103	23.046	22.916	21.666	25.477	26.653	26.995	35.189	50.59	70.629	103.36	161.12	178.02	219	269.45	292.8	338.01	371.84	422.89	456.49	480.28	516	532.89	547.77	574.7	599.11	582.85	625.26	634.4	655.61	620.06	621.96	634.91	623.46	637.17	651.76	639.8	647.7	640.3	633.87	657.59	658.65	616.47	607.71	733.66
0	0	0	0	16.395	12.511	13.151	19.384	14.909	18.647	14.037	19.48	17.841	20.172	26.019	17.906	20.135	25.86	25.54	25.856	22.647	27.303	28.811	27.67	39.589	27.33	34.828	30.554	38.082	39.115	29.972	34.749	36.652	43.228	37.533	41.571	48.981	47.606	49.842	54.794	59.438	59.608	59.596	61.997	64.518	74.281	81.707	71.264	76.955	77.751
0	0	0	3.1112	1.3119	11.836	13.531	18.512	17.076	16.121	16.2	20.335	11.302	4.0733	10.445	14.753	9.3278	4.1437	5.669	5.0838	3.8519	5.8772	16.569	29.911	77.117	132.39	180.17	252.86	337.62	422.09	483.09	560.51	623.52	706.33	790.95	788.41	880.58	931.69	962.86	1063.1	1054	1077.3	1092.4	1092.6	1108.7	1116.9	1142.3	1167.6	1168.3	1145.3
0	5.8166	0	0	0.3214	3.4535	3.2822	17.666	19.222	20.606	19.272	22.025	21.459	37.76	47.652	47.486	64.039	77.474	77.866	95.155	83.719	98.811	101.14	99.471	96.918	110.62	109.58	121.75	145.18	161.52	175.47	212.79	254.77	302.96	358.28	394.1	438.72	484.2	493.82	527.35	555.63	623.68	628.69	671.51	701.77	728.06	754.32	763.56	754.09	755.88
0	0	0	4.5014	7.3049	23.144	15.69	12.314	20.073	34.462	31.19	32.219	35.791	35.506	43.105	57.535	46.994	52.243	55.698	60.265	66.241	50.73	58.223	69.925	67.222	77.558	74.292	106.74	86.521	83.96	93.393	98.713	91.007	90.958	84.724	97.677	105.18	84.497	104.87	110.82	128.71	116.72	119.7	128.06	122.34	123.34	117.81	134.97	124.33	142.66
0	0	0	11.204	15.156	9.2832	10.102	11.266	18.156	30.079	32.906	32.604	31.113	38.308	39.568	37.887	52.924	43.634	55.498	37.38	44.777	58.622	54.369	54.053	56.008	49.403	50.619	60.332	55.084	65.268	57.681	52.39	59.21	55.87	58.65	52.897	51.108	46.645	40.657	50.468	47.348	47.356	41.993	41.434	35.148	36.971	42.876	45.652	40.572	33.951
0	0	0	0	15.83	35.146	63.245	90.894	126.12	153.32	179.64	211.48	249.79	257.94	288.59	318.49	327.09	292.99	317.09	310.59	338.53	356.74	373.57	390.17	415.13	484.52	530.28	538.65	558.96	618.91	631.85	647.99	618.31	731.67	743.74	700.49	767.3	747.96	769.22	762.06	871.46	846.49	920.17	975.11	886.45	973.84	939.88	1068.1	1084.5	989.28
0	0	0	6.6523	27.638	32.979	39.013	29	42.641	45.203	57.643	34.125	37.88	51.472	47.38	54.186	46.12	47.196	64.409	50.853	58.797	49.705	61.141	49.7	54.979	50.117	44.386	48.39	44.837	32.387	30.003	26.367	48.243	63.074	59.037	42.204	15.933	0	0	0	12.163	0	0	0	0	0	2.2584	0	0	2.9011
0	0.72387	0	0	10.52	12.023	18.335	18.708	22.165	30.339	23.609	39.255	34.449	37.555	29.764	49.238	49.812	47.026	46.857	39.534	38.225	37.43	42.364	44.579	39.101	28.868	44.83	38.151	28.755	27	32.388	17.502	17.742	13.939	13.036	23.747	26.808	32.088	20.09	21.54	23.727	20.889	12.257	16.352	15.412	17.604	12.599	6.8951	9.7457	5.3061
0	0	0	9.8002	6.5476	27.802	34.977	41.776	33.874	33.341	36.639	37.491	39.971	54.969	58.197	64.526	74.517	63.444	68.381	70.983	72.01	77.007	74.003	62.024	49.492	49.139	54.679	61.99	61.846	56.367	57.168	63.525	68.924	71.485	55.478	66.75	71.028	67.595	61.569	77.416	67.634	57.663	70.21	83.463	85.353	83.011	79.467	88.3	90.736	83.37
0	0	0	2.9683	5.5058	10.602	3.9791	10.457	7.2988	9.0659	10.102	15.381	14.09	29.966	44.354	66.879	103.42	143.49	187.49	232.11	282.79	281.99	336.72	381.5	429.9	478.52	500.1	530.49	534.71	608.78	598.23	617.87	587.17	610.06	580.43	594.27	658.66	662.16	684.94	688.97	700.9	698.09	716.25	710.45	711.49	709.6	704.24	724.17	742.63	744.2
0	0	0	8.6059	12.211	14.176	10.184	13.552	8.2364	12.157	9.0982	15.441	11.491	7.3064	18.832	13.366	22.578	14.362	27.557	18.914	19.268	15.562	10.233	9.5269	20.239	15.31	18.622	10.276	26.105	33.708	35.326	49.492	68.433	80.262	90.465	91.999	93.786	123.09	139.5	138.29	172.01	169.16	189.85	182.35	207.29	191.81	210.88	210.48	214.08	218.66
0	0	0	11.611	6.0649	8.1199	11.291	6.5221	7.0403	11.553	9.8088	6.7768	13.021	18.232	24.902	15.021	21.592	24.863	24.57	24.785	25.152	23.906	26.363	30.053	30.31	28.057	32.364	52.137	51.742	53.666	55.057	54.732	58.311	60.129	55.575	58.104	63.404	64.029	77.555	86.482	92.1	83.846	81.573	87.376	93.814	106.12	104.34	100.54	100.19	100.4
0	0	0	3.6418	6.007	18.119	20.9	23.736	35.58	29.326	26.183	34.632	33.56	34.256	39.702	29.636	42.548	43.567	57.483	59.903	54.703	63.279	56.014	64.516	68.235	70.785	69.181	72.085	75.136	86.139	83.569	68.908	75.337	76.237	82.571	65.24	67.048	65.694	75.99	85.656	93.648	91.422	89.838	92.327	90.686	92.184	100.89	92.099	98.459	106.17
0	0	0	14.937	9.6636	25.372	1.0373	9.4526	0	0	0	0	0.61391	0	0.92415	0	0	0	0	0	0	0	0	0	16.022	34.365	67.122	75.773	92.175	129.64	152.98	154.31	193.04	203.39	250.83	288.11	279.19	275.44	285.37	309.62	314.84	335.08	341.95	350.89	356.88	372.5	352.76	374.66	365.99	377.21
0	0	2.4798	2.6326	3.798	9.9021	13.725	22.353	25.556	14.13	17.514	13.26	9.6451	22.251	20.137	18.246	19.544	12.112	21.773	13.01	15.802	17.57	19.79	30.412	14.229	16.021	22.341	27.826	28.392	29.428	27.92	23.555	35.161	50.362	37.462	41.238	53.243	61.04	59.31	72.18	83.067	72.083	79.228	91.822	84.625	83.258	76.155	65.104	72.263	72.883
0	0	0	4.9266	12.243	16.427	23.831	12.736	3.2231	8.0451	13.893	22.975	21.696	27.051	23.484	25.736	17.79	1.5328	0	0	0	0	0	0	0	0	0	0	0	0	0	0	0	0	0	0.90366	6.6438	0	0	0	0	0	0	0	0	0.42163	0	0	0	0
0	1.4414	0	6.5429	0	7.455	11.902	21.86	22.548	20.545	19.564	20.993	20.401	15.568	34.721	55.831	67.654	78.344	104.54	104.73	114.98	112.04	116.14	131.78	127.36	124.33	119.49	140.49	140.03	145.02	130.24	128.69	135.85	152.07	141.47	120.97	145.19	148.13	129.59	144.97	161.61	147.32	160.59	171.72	135.8	139.43	142.88	144.9	144.05	158.72
0	0	0	6.6125	18.464	24.284	59.712	75.63	108.24	150.64	198.71	236.42	286.21	321.74	370.82	417.63	423.87	494.59	532.71	569.84	577.92	580.13	620.6	618.97	644.82	644.43	612.06	659.65	661.27	688.84	672.71	707.84	701.91	718.26	721.66	708.88	729.28	651.39	745.13	716.27	732.17	739.6	747.4	759.91	726.91	654.61	715.96	712.81	610.15	724.34
0	0	0	3.068	5.7954	17.372	12.217	2.9284	10.339	1.4138	3.2837	2.2468	5.2799	7.6246	4.7247	8.7448	10.139	3.3942	4.6056	9.7098	18.48	14.914	8.5492	6.6139	14.573	12.843	14.381	6.9144	10.79	15.964	15.178	0.69064	0.96724	4.2639	27.22	28.699	37.374	38.907	52.093	68.896	95.648	114.06	131.3	158.25	183.26	197.98	213.48	232.45	231.79	258.95
0	0	0	22.371	7.0352	5.7849	8.8293	18.088	12.733	22.308	21.904	16.306	18.066	14.521	23.38	10.293	23.002	19.507	27.985	21.648	19.852	17.745	18.13	23.143	40.045	21.092	36.948	32.619	33.683	43.707	53.527	59.591	68.962	80.409	82.51	82.765	81.504	88.098	102.49	97.8	104.44	114.15	122.4	119.88	121.5	117.09	135.31	124.01	126.72	131.05
0	0	0	0	12.753	7.4789	14.148	10.747	8.1208	17.782	18.686	13.698	35.368	19.515	27.183	18.071	16.867	23.133	16.227	26.081	22.47	26.225	35.434	38.904	50.887	34.323	40.671	37.306	45.409	46.277	62.807	61.085	58.682	67.248	74.51	97.826	152.91	147.02	179.45	174.68	185.41	211.4	180.2	177.17	190.92	201.35	208.67	189.38	224.65	201.78
0	0	0	15.909	23.808	7.2485	26.12	34.14	37.645	32.552	24.994	21.971	29.517	30.964	31.856	19.716	19.634	12.633	8.08	13.149	4.1264	12.205	7.6936	12.985	10.889	0	8.6301	10.296	17.169	6.0326	0	2.5796	3.2323	5.8917	0	0	0	0	3.3705	4.2748	4.2078	12.528	16.211	18	11.68	17.063	20.945	15.938	16.671	11.953
0	0	0	15.259	20.855	7.8971	12.156	21.407	19.338	22.206	25.085	27.581	37.894	30.301	31.086	34.012	40.24	44.518	53.164	62.446	56.006	62.953	64.055	68.954	79.995	68.269	68.745	86.925	83.66	80.934	86.752	82.469	87.396	81.179	90.064	92.562	92.606	91.303	94.668	101.35	95.671	90.596	92.952	92.218	97.79	95.803	98.203	93.499	100.07	109.85
0	0.064937	0	6.276	4.0261	10.915	11.981	11.716	8.8516	17.94	20.274	13.473	10.863	13.925	11.316	16.019	18.618	26.1	29.305	17.455	22.637	16.443	18.184	32.186	65.836	121.55	165.95	233.63	294.34	376.38	432.37	514.65	576.83	687.45	729.81	830.28	849.03	887.26	963.61	989	1060.2	1060.6	1149.3	1151.8	1165.7	1184.6	1183.6	1203.8	1187.8	1204.5
0	0	4.5164	0	10.643	12.062	17.394	16.291	18.674	25.84	14.056	29.56	26.849	44.587	23.152	11.956	9.19	1.7813	0	3.7091	0	0	0	0	0	4.5066	0	9.7267	5.1801	4.1604	4.3878	6.0358	15.876	13.953	25.995	39.651	25.007	55.396	37.68	40.187	39.007	49.086	42.439	51.776	60.376	54.47	55.12	53.117	54.703	50.947
0	0	0	10.944	20.087	24.499	26.587	39.705	39.636	45.045	40.833	46.712	53.807	53.302	47.027	50.023	60.173	49.183	58.989	43.379	39.535	50.779	50.604	44.988	54.632	50.471	56.153	50.759	53.084	49.507	54.055	46.635	37.414	38.146	53.031	49.883	54.312	48.047	52.47	50.448	52.927	54.505	56.509	64.225	62.158	62.571	59.1	54.235	57.234	61.651
0	0	0	6.6623	12.666	28.267	17.491	27.78	12.467	31.957	25.403	26.49	37.399	53.391	51.952	64.352	65.813	95.388	102.63	121.67	130.41	147.53	161.24	175.21	186.74	203.59	214.38	237.58	227.88	242.12	235.23	255.9	260.09	260.52	272.46	257.25	258.9	258.39	246.68	261.09	257.39	264.94	264.24	249.24	265.56	257.34	253.13	244.66	248.26	261.65
0	0	0	5.8011	3.6224	12.166	23.893	23.921	31.274	25.478	26.753	30.713	38.338	56.962	67.647	90.921	118.4	126.94	139.86	147.85	171.16	176.66	220.46	241.18	270.53	279.87	311.17	382.4	312.31	340.83	341.1	330.12	350.37	362.53	374.66	387.47	365.88	394.05	399.87	404.28	403.01	393.36	391.36	359.62	382.49	363.42	366.67	373.52	359.16	343.34
0	0	0.49072	3.6298	11.106	0.80171	9.4988	3.6084	11.927	12.497	14.028	14.393	17.256	24.735	38.79	56.686	83.7	95.554	120.26	133.71	152.54	183.28	216.35	207.01	245.26	251.15	260.39	276.88	287.43	293.72	317.25	311.81	311.05	324.78	327.18	333.27	343.8	353.59	346.7	337.2	354.5	344.74	353.2	350.99	359.23	351.66	359.61	352.99	371.2	348.89
0	0	0	9.8551	18.789	19.757	20.878	32.945	33.168	33.661	25.806	37.112	34.913	35.614	44.604	38.981	47.648	43.222	63.118	50.573	48.171	56.093	59.729	50.11	54.37	59.837	59.775	58.345	65.474	75.6	91.059	99.993	98.322	104.96	110.22	119.11	114	109.67	113.37	128.58	132.67	128.83	130.97	135.35	132.23	127.61	134.9	153.77	144.31	151.15
0	0	0	6.364	5.8108	11.183	14.493	14.838	9.7844	20.067	20.589	25.569	15.736	16.132	21.153	16.983	15.866	14.274	21.923	17.649	16.247	15.49	19.143	13.792	25.048	21.713	23.628	19.18	19.27	26	25.664	35.881	36.323	47.046	41.592	40.688	30.391	43.938	49.956	48.182	51.213	53.367	55.909	43.307	47.388	44.142	39.998	41.352	45.497	45.94
0	0	0	9.838	8.992	17.103	9.8526	15.833	19.227	14.967	10.299	12.147	17.379	4.0604	0	10.215	8.4392	0	0	1.6033	17.439	19.754	8.2559	5.2897	18.735	21.879	23.815	25.267	26.507	40.905	44.608	27.08	23.648	43.359	48.469	63.393	61.918	48.067	46.859	58.365	59.257	58.696	71.549	70.865	89.384	78.632	74.914	78.645	88.703	87.634
0	1.417	0	4.3304	13.708	9.2578	1.5586	6.5421	10.24	16.525	13.342	12.869	14.878	18.151	17.019	13.39	19.778	19.677	21.184	13.844	15.511	23.625	22.693	20.07	21.082	16.219	26.445	16.249	33.536	18.327	31.843	20.626	16.426	18.02	24.368	22.764	23.112	23.193	21.562	15.699	20.317	24.204	23.398	35.415	22.645	25.888	22.34	17.996	21.441	18.226
0	0	0	1.6558	18.273	18.913	17.969	25.168	30.502	29.436	30.721	32.66	44.019	42.233	43.76	41.922	47.514	42.564	41.237	33.027	31.927	44.396	44.691	48.883	47.595	41.642	47.912	42.185	54.394	50.754	61.002	49.861	45.679	48.137	45.07	52.284	58.869	47.326	48.185	48.169	48.348	54.757	49.346	59.113	52.749	65.026	58.952	48.106	56.281	59.05
0	0	0	17.43	26.594	20.191	24.273	27.489	31.564	35.299	42.595	55.236	51.508	60.971	68.667	64.24	70.304	86.036	136.42	162.69	207.37	256.7	325.81	424.42	492.98	567.34	664.29	765.46	859.15	961	1033.7	1094.6	1161.7	1208.1	1230.1	1256.4	1256.3	1333.8	1393.8	1400.1	1450.8	1433	1463.4	1522.5	1549.8	1541.7	1569.8	1575.5	1507.7	1489.1
0	0	0	4.7736	15.824	19.722	26.24	27.069	25.699	30.511	30.693	33.164	39.632	46.212	44.711	44.899	50.62	55.884	58.613	61.765	63.625	64.067	67.487	66.928	74.97	83.461	87.901	97.332	98.476	99.489	122.13	153.15	211.73	298.05	372.36	451.67	547.48	652.57	757.77	894.66	1069.8	1163.3	1320.5	1459	1584.8	1738.7	1746.4	1903.9	2020.4	2101.1
0	0	0	5.747	3.7619	7.6096	3.6984	5.968	1.4947	4.4529	0	9.5649	11.448	14.211	17.035	10.56	11.057	13.729	17.928	25.692	14.784	22.778	17.109	21.969	35.395	43.006	48.049	51.039	45.607	53.152	51.249	50.777	55.763	66.338	75.001	94.056	102.22	108.68	105.96	126.13	120.59	125.78	143.49	158.83	180.05	204.06	215.09	212.01	237.69	250.75
0	2.105	0	0	21.156	25.378	19.414	23.788	36.62	41.874	38.881	40.256	42.203	53.395	51.957	45.905	33.216	41.776	32.648	38.66	20.71	31.413	35.979	22.017	24.428	29.782	31.822	32.557	39.423	36.618	35.141	29.239	34.867	31.175	32.031	33.534	26.266	23.518	26.406	19.341	13.053	18.769	26.432	21.343	22.283	23.004	26.084	31.211	19.588	20.174
0	0	0	1.7516	0.74205	13.058	12.816	30.336	27.665	29.301	20.701	19.898	18.972	20.666	25.425	23.222	21.377	28.381	18.711	22.514	31.335	23.888	27.698	30.47	32.059	29.976	41.064	40.979	51.967	47.7	50.648	61.33	61.64	62.606	61.138	69.036	67.357	74.245	69.976	80.702	71.354	79.762	58.922	56.991	51.831	52.491	53.566	57.123	52.769	56.882
0	0	2.3184	10.37	13.852	0	5.8822	7.569	10.299	20.11	4.8917	10.645	5.1623	5.02	8.0446	9.7732	20.961	23.162	18.014	22.639	20.085	25.875	21.153	31.215	30.652	27.379	25.333	25.084	31.925	39.598	37.451	38.573	47.437	50.222	52.911	47.949	50.402	51.641	57.472	49.472	51.824	45.415	54.473	45.139	43.783	49.896	51.522	58.553	56.531	56.701
0	0	0	0	15.252	12.525	5.1755	20.236	20.973	27.112	33.35	32.369	21.075	50.906	59.247	53.988	66.009	61.345	61.022	61.984	70.512	66.776	61.862	59.995	62.551	71.307	76.245	82.332	76.605	94.989	77.799	66.574	70.828	58.183	62.787	57.923	58.504	58.892	56.252	61.586	72.472	65.33	73.443	78.268	60.904	59.131	55.662	68.596	74.774	74.318
0	0	0	27.475	36.681	46.862	60.924	62.057	84.413	89.618	99.423	93.988	83.917	106.78	108.67	99.284	108.84	115.73	115.94	107.75	96.509	91.898	93.599	103.09	86.153	76.33	71.024	70.383	73.5	81.97	60.216	62.827	67.646	68.378	52.35	54.891	56.751	57.369	69.965	57.187	58.821	53.978	54.706	44.179	43.79	50.838	51.49	41.41	53.943	48.514
0	0	0	3.5907	10.096	7.8133	15.101	16.524	14.013	22.99	24.377	21.261	23.19	25.062	20.008	17.086	29.369	25.22	28.238	28.112	16.726	26.783	26.82	22.507	33.381	31.911	28.743	28.523	32.015	33.499	36.607	34.467	44.495	33.954	38.06	38.152	36.483	34.111	38.535	42.072	45.64	43.488	42.767	36.731	34.744	34.728	35.438	41.859	46.034	40.466
0	0	0	12.733	16.446	14.375	15.999	14.238	14.848	21.049	25.186	25.253	28.939	21.883	33.39	32.41	32.897	15.308	31.305	32.176	26.816	22.546	24.708	22.839	22.645	15.412	22.014	18.273	12.674	16.219	20.134	16.31	30.029	35.671	24.087	22.632	24.414	26.789	28.339	21.327	34.639	14.554	24.495	10.551	21.254	11.853	16.376	1.2351	0	1.4318
0	6.1517	0	4.4174	8.0768	15.18	13.576	17.127	20.348	26.599	17.492	22.338	17.772	10.229	4.3768	13.617	4.8078	5.7742	3.825	0	1.2703	0	4.3454	2.3643	0	0	0	0	0	0	0	0	0	0	0	0	6.8454	23.734	20.116	25.766	27.203	30.605	33.639	30.326	43.981	68.511	84.202	97.871	110.27	71.553
0	0	0	4.6187	10.937	16.683	13.535	15.027	11.885	23.854	22.514	28.532	26.232	18.013	30.444	31.501	31.803	41.849	42.532	42.605	42.744	50.074	52.76	56.951	63.951	67.993	68.904	67.659	69.387	78	75.928	85.025	94.106	103.45	104.02	105.11	99.35	111.59	121.24	125.88	122.83	119.49	126.9	117.55	110.69	126.44	128.1	122.53	121.11	116.17
0	0	0	0	23.389	22.389	12.928	23.231	35.163	38.17	38.1	46.276	53.223	58.68	64.337	59.851	58.922	67.069	68.943	70.275	64.086	83.259	85.109	79.084	93.89	88.809	91.606	99.887	113.25	100.69	105.99	113.82	112.14	102.05	109.16	107.25	107.95	98.562	106.03	81.302	83.752	87.015	98.968	96.646	96.979	98.068	106.9	109.15	97.877	97.189
0	0	0	7.6519	17.706	18.52	12.616	15.48	27.22	21.701	35.743	24.43	41.939	36.763	41.523	46.419	51.121	56.267	66.055	73.254	67.493	79.72	79.959	84.621	98.939	88.468	95.458	109.53	108.56	117.66	122.01	117.74	138.11	129.71	147.43	151.13	157.51	162.28	179.61	187.27	191.98	199.3	179.29	193.92	205.29	197.68	210.57	212.13	209.85	216.03
0	0	0	0	22.881	17.391	27.982	45.696	47.319	33.45	47.536	51.959	54.078	38.333	42.798	34.862	44.582	40.437	41.558	38.518	1.1104	36.753	40.208	34.088	42.92	44.198	37.914	30.937	23.499	30.293	29.186	41.404	43.329	42.573	56.259	32.748	12.238	36.444	27.837	35.981	49.58	34.277	39.888	38.425	27.061	21.967	24.39	33.128	31.515	29.516
0	0	0	5.7408	4.8987	15.362	12.018	21.52	10.719	10.147	15.617	8.5781	11.583	12.794	5.6266	19.776	29.667	27.52	37.4	38.04	42.973	46.101	53.976	47.46	44.013	42.676	54.068	57.43	57.571	56.948	39.468	52.591	64.082	59.414	65.711	60.148	58.958	62.243	67.346	86.394	97.284	112.71	117.22	125.71	145.41	155.26	179.07	193.98	208.9	221.6
0	0	0	7.146	3.0694	1.7965	4.7868	0	4.8805	3.6101	4.7095	0.77095	6.4175	15.113	18.139	10.657	21.702	19.507	18.745	23.562	24.726	14.297	13.338	13.567	14.143	9.3813	17.914	21.135	25.498	22.284	21.55	24.162	23.003	28.995	20.168	20.949	23.899	20.938	24.536	38.771	31.916	26.796	21.085	22.516	28.011	36.641	37.264	28.013	33.845	38.552
0	2.5002	0	6.7469	4.1455	9.4095	16.676	13.689	21.614	17.755	25.117	26.489	25.052	24.095	23.509	23.132	23.725	30.558	44.292	49.724	63.877	83.677	112.83	146.68	169.08	181.11	172.11	195.89	244.09	249.68	286.02	284.45	290.72	306.07	329.22	338.06	353.35	392.95	377.41	409.03	388.79	395.05	404.86	400.15	410.14	430.45	456.33	436.43	447.72	377.86
0	0	0	5.8634	21.759	14.911	21.245	23.863	18.246	34.441	39.056	36.355	59.48	78.168	141.56	181.57	239.88	314.84	361.69	402.9	473.82	525.4	612.07	623.55	650.24	713.54	778.07	804.74	885.41	855.34	858.12	909.04	903.15	914.75	932.37	924.06	933.38	946.61	937.39	942.02	977.03	960.32	930.29	937.99	984.83	967.58	980.48	959.28	984.15	985.14
0	0	0	23.918	25.168	22.59	16.134	0	0	10.948	8.0879	40.747	19.104	46.163	70.022	76.214	107.23	131.42	135.23	187.44	214.26	238.68	238.53	257.47	224.4	252.49	300.01	298.73	312.47	309.5	304.51	308.43	308.92	327.71	311.89	322.84	343.74	297.19	294.19	280.43	295.48	307.56	299.24	249.97	241.46	263.92	236.68	246.77	232.13	234.2
0	0	0	4.9683	16.397	25.775	34.57	34.126	18.737	37.636	50.042	42.906	40.564	39.378	47.335	31.937	39.354	39.901	36.8	32.567	30.595	36.728	36.578	35.312	31.259	21.226	19.731	10.498	15.639	32.726	24.342	27.7	17.51	14.745	24.618	0	0	0	0	0	0	0	0	0	0	0	0	0	0	0
0	0	0	3.8056	3.8846	13.566	15.307	23.45	24.497	26.665	25.143	15.265	20.262	27.437	23.892	32.985	24.761	27.656	21.593	29.423	18.526	27.443	19.087	16.066	16.678	22.569	34.085	29.803	23.716	22.818	10.76	14.169	22.506	18.614	29.534	22.331	41.752	41.15	38.174	35.198	32.178	35.878	39.857	41.592	45.03	53.199	48.322	51.784	32.43	32.784
0	0	0	2.7376	6.845	5.7003	14.445	7.7345	18.368	13.299	13.988	15.174	25.872	25.648	26.272	25.393	23.668	15.739	13.644	10.543	8.9716	18.444	21.71	12.427	24.321	23.655	26.756	23.73	28.828	26.073	18.52	18.549	23.285	27.02	25.512	25.266	40.305	21.08	20.546	15.989	20.688	20.591	21.957	22.769	30.769	32.036	21.05	21.073	23.521	29.383
0	0	0	8.2989	8.3209	13.373	22.639	29.477	20.41	21.655	30.045	38.657	41.214	36.958	44.661	39.572	32.893	12.244	28.707	23.726	22.192	21.351	24.653	40.653	22.802	28.308	27.06	27.703	31.181	28.068	17.013	8.8591	19.767	33.305	16.76	20.301	18.231	25.336	24.284	42.868	39.164	50.467	57.213	78.526	62.127	60.834	53.372	65.946	72.632	65.81
0	0	0	10.616	0	13.422	8.0601	15.088	13.384	9.0913	4.1695	10.833	5.8096	9.1348	15.953	18.871	18	3.9787	15.229	7.2474	11.323	14.961	16.598	22.752	17.056	23.53	17.856	22.616	21.984	19.731	13.809	18.637	26.731	23.356	15.278	24.292	22.837	26.58	17.995	24.837	25.11	26.194	24.302	33.165	26.23	28.101	20.043	23.349	26.592	22.847
0	0	5.2956	5.7079	6.5598	0	0	0	1.1473	2.2146	0	1.1064	6.5401	7.4911	17.017	2.4562	7.4835	7.9734	11.346	26.824	28.701	31.784	23.512	29.994	41.763	47.75	48.543	53.773	34.841	70.998	65.001	57.178	59.812	40.32	65.128	77.612	61.153	61.579	57.735	73.067	69.372	68.95	74.239	73.504	77.164	95.393	82.05	92.707	85.319	96.468
0	0	1.0841	12.816	10.611	8.3551	8.0466	7.544	5.0933	20.836	18.123	14.262	20.636	10.777	20.673	16.559	20.518	22.958	22.798	26.193	19.529	19.478	14.514	17.622	22.55	12.561	24.088	10.362	14.03	16.362	19.277	15.256	23.877	26.118	29.019	29.993	23.074	36.447	43.581	43.558	56.575	52.493	56.12	50.427	53.469	57.207	59.54	56.656	62.719	69.758
0	0	0	12.559	6.1752	18.665	32.1	52.506	52.47	40.785	41.714	45.613	46.105	55.281	56.886	40.112	52.26	36.469	46.379	39.182	41.148	42.539	36.727	47.993	39.361	42.407	40.909	50.46	45.899	39.935	36.933	36.915	41.94	48.481	34.611	43.714	42.635	43.708	30.245	39.984	38.931	33.731	34.839	42.657	35.249	29.14	30.883	30.435	33.931	31.032
0	0	0	12.574	14.235	21.586	26.948	37.698	55.862	80.161	105.16	151.97	187.16	236.98	267.75	316.55	340.95	379.24	416.36	459.57	484.84	544.09	524.98	534.14	571.35	560.87	594.94	590.86	640.15	658.2	616.77	628.82	645.94	624.02	656.61	671.4	691.38	722.9	752.11	804.7	835.76	893.6	900.11	984.1	1030.4	1094	1141.1	1181.8	1237	1303
0	0	0	0	1.5542	13.31	11.15	11.433	11.26	16.822	18.402	21.071	21.27	16.916	27.407	30.433	26.471	28.624	21.303	20.565	33.015	21.732	36.252	44.656	51.163	62.123	71.095	112.22	130.74	163.2	195.26	220.66	252.37	298.34	309.37	342.32	372.07	390.99	408.84	424.2	406.65	414.25	415.29	481.27	471.54	451.61	470.3	483.09	485.17	503.23
0	0	0	0	9.8256	13.74	27.465	30.17	54.413	59.711	76.109	92.868	86.84	98.575	105.27	127.72	131.05	151.12	148.24	137.93	153.75	161.04	184.74	194.71	181.8	228.71	239.52	286.66	298.42	314.37	369.18	401.72	433.57	452.44	504.06	526.39	561.16	554.57	593.25	603.33	602.76	586.24	617.53	600.71	623.69	625.33	618.45	618.06	634.61	652.07
0	0	0	10.797	2.1265	22.803	15.783	17.094	18.537	19.444	20.848	27.372	23.253	21.526	21.675	18.865	18.143	29.902	27.437	14.51	24.09	13.368	11.922	14.412	19.596	22.762	23.974	33.423	21.005	25.99	17.298	12.077	14.757	5.9352	0	7.63	8.4182	0	4.3929	7.1273	9.9269	0	3.0948	2.7331	0	0	0	0	0	0
0	0	0	3.3809	10.884	7.3338	15.713	21.113	19.598	26.944	22.685	26.297	27.439	25.048	43.513	40.277	42.361	53.665	62.664	61.899	84.159	61.4	62.511	59.316	86.112	81.838	86.503	83.969	82.539	91.025	95.553	89.114	63.823	79.028	85.671	104.41	81.538	84.449	90.859	91.372	102.07	83.232	100.55	98.903	91.402	83.204	85.509	86.365	95.007	91.245
0	0	0	0	0	14.733	16.221	8.4988	11.177	8.8052	24.922	19.611	26.086	27.071	25.64	27.495	23.045	18.044	16.239	17.86	24.763	27.204	32.113	30.935	40.384	21.862	23.482	28.018	33.225	48.197	48.794	42.993	38.365	55.267	74.506	80.964	85.87	84.799	75.141	4.8281	8.9114	0	12.627	15.002	21.35	17.833	11.56	19.933	14.962	15.403
0	0	0	11.043	1.0913	16.489	14.682	13.542	14.442	8.181	11.318	2.0877	14.528	6.636	14.403	0	7.7722	3.6898	8.5059	0	0	0.87205	0	0	0	0	0	0	2.898	0	0	0	0	0	0	0	0	0	0	0	1.4716	0.055591	0	0	0	2.5581	0	0	0	0
0	0	2.0905	5.6763	7.6465	4.9027	9.0461	6.535	8.3891	10.232	11.14	5.1099	12.507	6.4868	12.009	9.0987	8.055	14.207	8.0597	17.243	9.6538	22.783	18.404	12.418	20.766	17.213	17.542	18.821	15.421	10.625	12.922	19.757	20.791	22.406	17.377	13.066	80.928	73.512	45.327	38.217	46.126	39.89	39.16	39.269	36.328	41.48	41.184	37.539	37.219	31.257
0	0	0	4.0668	7.0085	5.9056	9.9658	17.55	15.481	17.983	15.025	16.47	20.012	19.346	18.285	30.963	15.85	22.609	16.25	19.752	13.696	19.839	8.4854	7.5416	6.6632	13.885	12.89	17.205	8.6038	8.5927	0	0	2.7132	0	4.3717	8.6694	11.755	16.423	13.053	1.5304	2.1849	2.8836	11.044	5.0833	6.7995	9.7336	6.3656	4.6291	0	0
0	0	0	8.804	14.074	9.7764	8.5802	9.5332	14.025	17.69	25.928	24.179	30.797	16.096	24.129	26.881	22.545	21.207	28.016	44.376	21.271	20.563	18.747	9.9216	31.331	12.907	24.598	13.716	15.063	24.619	23.947	19.863	33.49	37.292	38.395	30.939	34.629	47.19	57.77	44.755	46.811	46.103	58.182	47.271	50.721	51.602	56.781	52.567	47.356	58.405
0	0	0	6.2784	3.3447	7.721	11.227	17.145	9.196	16.238	11.246	8.0581	13.299	23.96	14.907	19.633	13.79	10.811	6.9798	0.79584	7.9609	0	2.7947	1.4166	0	3.3039	1.7934	9.2181	6.2291	0	0	0	0	0	0	0	0	0	0	0	0	0	0	0	0	0	0	0	0	0
0	0	0	17.618	4.7888	10.414	12.482	10.545	17.12	22.117	31.42	36.092	36.36	28.336	50.113	38.691	51.605	58.166	66.034	67.601	74.979	82.498	96.191	89.768	104.3	112.94	117.34	110.46	120.31	126.35	133.88	144.21	154.14	163.44	160.97	160.35	160.82	171.45	204.69	204.31	242.6	275.17	320.13	352.5	399.4	423.96	481.04	494.56	536.9	563.33
0	0	0	1.1917	7.8178	8.5211	9.5146	15.848	19.807	32.538	24.643	25.379	19.344	16.141	22.525	25.165	21.254	18.602	26.645	36.002	29.814	28.133	28.703	14.965	26.881	15.066	17.299	8.5939	17.505	11.964	16.93	12.634	11.927	9.2669	11.629	15.054	12.564	9.2006	0.57006	0	3.3519	0	5.6284	0	0	0	0	1.6626	17.634	9.5621
0	0	3.8302	3.2843	9.3822	8.5191	0.70702	5.5443	3.1495	1.2471	0	2.0049	3.7469	15.873	0	6.7013	0.26914	0	0	0	0	0	0	0	0	0	0	0	0	0	0	0	0	0	0	0	0	0	0	0	0.048701	0	2.3579	12.088	18.612	31.265	31.179	34.794	41.356	50.993
0	0	0	2.431	2.2844	13.163	12.944	16.632	20.958	8.6155	5.1511	15.117	12.351	22.61	19.439	17.911	23.105	6.9904	12.163	10.408	9.1085	3.8997	9.9878	10.899	8.9741	10.328	11.978	12.999	13.32	13.6	5.9965	3.035	10.689	16.847	8.2887	3.8599	12.911	10.557	9.6345	16.888	19.727	12.935	12.69	21.036	10.294	15.813	10.474	13.142	21.887	17.286
0	0	0	4.1029	9.5789	10.563	8.4726	10.341	13.278	12.503	0	3.6648	11.744	22.415	13.973	18.822	4.3558	0.87676	4.2878	10.449	11.294	17.527	24.602	26.491	54.716	63.714	70.05	78.392	89.704	107.56	113.82	124.18	130.5	138.1	148.66	174.44	156.79	155.38	158.41	153.91	172.82	166.59	183.41	172.9	186.43	198.95	201.52	191.11	181.56	198.86
0	0	0	4.8649	7.5828	8.0748	10.915	7.099	17.464	10.59	8.0577	26.392	32.193	31.998	31.336	41.306	33.561	35.916	28.649	23.7	25.437	23.112	30.093	28.474	24.597	28.408	25.901	31.643	30.583	33.515	42.695	27.631	29.591	27.775	30.944	29.249	38.569	43.121	35.485	34.767	40.762	34.599	38.294	29.266	37.152	37.45	33.444	33.553	37.224	36.175
0	0	3.725	0	20.085	15.497	6.5791	12.754	10.082	24.526	18.887	13.727	10.456	7.6482	16.254	0.21353	0	0	0	0	0	0	0	0	0	0	0	0	0	0	0	0	0	0	0	0	0	0	0	0	0	0	0	0	0	0	0	0	0	0
0	7.1097	0	9.433	0	10.473	8.2549	6.2088	10.017	0	0	0	0	0	0	0	0	0	0	0	0	0	0	0	0	0	0	0	0	0	0	0	0	0	0	0	0	1.2569	0	0.2317	5.3964	0.98025	4.6329	9.2228	4.6511	9.4224	7.3948	11.829	21.562	17.005
0	0	0	6.2667	10.114	12.059	18.136	19.759	20.071	20.573	15.048	25.002	26.426	26.197	27.426	22.937	32.307	22.135	33.025	31.561	29.227	35.963	38.54	42.437	39.255	45.414	35.258	39.002	21.683	15.966	23.047	10.359	27.662	27.977	30.633	29.945	13.301	14.822	20.156	28.559	34.831	29.636	32.169	28.706	36.128	35.55	36.487	43.198	41.719	43.369
0	0	0	3.5959	10.483	28.762	36.054	47.299	49.722	54.254	43.681	63.822	68.447	78.332	83.229	76.638	85.078	64.295	83.857	62.181	90.401	63.166	92.322	94.665	87.324	87.961	87.981	96.419	93.053	86.056	80.629	85.585	88.513	96.865	82.527	81.189	85.443	101.67	82.616	83.429	91.308	86.598	96.683	96.524	83.092	80.617	77.865	83.522	95.297	89.119
0	0	0	8.0607	9.1187	3.9086	10.31	13.888	12.683	9.8654	10.41	15.998	7.9923	2.3833	11.223	6.6567	9.416	7.3654	12.156	7.8017	5.29	7.7436	10.973	11.387	16.822	21.457	12.779	9.2001	10.903	15.529	14.926	14.121	23.594	18.123	24.131	24.469	19.707	24.078	29.597	40.2	43.121	35.456	32.985	24.274	26.359	32.618	32.345	38.611	45.112	38.401
0	0	0	6.283	3.0151	10.492	10.497	7.1347	15.408	9.1625	10.61	13.382	21.146	19.497	24.572	23.165	22.4	15.107	11.455	2.9129	12.666	17.192	9.4401	4.7506	16.218	4.2563	6.4012	11.659	5.3137	13.707	11.732	0	0	5.9526	13.257	18.403	12.477	0	0	0	0	0	0	0	6.9321	0.91447	0	0	0	0
0	0	0	4.4285	10.477	12.544	10.038	4.4286	8.5723	11.098	6.8677	8.255	2.6291	5.4805	6.5383	7.8841	12.954	4.5099	14.684	13.225	15.533	26.035	42.028	21.162	25.622	19.669	20.821	13.142	21.4	17.774	24.007	29.159	18.031	20.081	25.67	28.453	35.311	43.138	30.767	33.578	30.903	34.529	40.734	38.012	37.704	38.635	49.218	60.979	69.085	54.663
0	0	0	7.632	6.3547	8.4838	13.591	20.125	23.621	23.09	29.911	26.172	32.295	36.057	43.399	31.209	36.906	42.701	45.713	53.563	48.244	48.453	50.887	51.173	46.013	51.335	40.987	42.42	44.568	45.903	43.942	64.823	63.494	71.835	68.592	65.853	73.046	71.45	75.082	79.25	73.789	76.54	76.952	72.918	71.96	73.954	84.783	79.304	80.151	80.599
0	0	2.031	3.8957	23.446	18.467	21.594	25.038	27.675	40.992	30.375	32.256	47.537	43.256	47.094	47.564	42.409	54.724	74.97	99.48	112.93	164.9	174.71	217.76	264.26	288.41	318.47	338.95	385.18	420.77	433.28	447.71	453.85	465.5	463.62	482.34	494.53	494.15	522.82	571.45	620.49	659.1	693.94	734.03	800.77	898.81	972.19	1037.2	1163.7	1107.8
0	0	0	0	4.8995	15.674	25.953	38.111	30.472	14.533	35.976	28.019	30.783	29.279	27.011	33.725	34.229	37.305	41.954	44.971	51.385	38.073	46.145	62.753	63.649	83.017	82.814	94.736	87.557	103.97	101.04	106.38	91.535	82.611	84.231	90.905	109.64	97.063	110.35	112.86	130.32	101.77	111.21	118.05	114.21	103.82	107.77	114.33	120.73	106.16
0	0	0	8.9735	11.892	1.0806	13.447	15.079	25.959	21.267	16.51	19.233	27.59	23.429	25.144	24.152	29.394	40.424	39.565	35.301	36.551	52.755	48.152	48.56	52.2	45.558	48.725	37.521	43.545	40.103	37.511	40.746	35.918	39.231	37.373	36.918	38.817	41.21	50.247	48.479	46.374	45.424	53.907	47.465	53.348	52.946	57.784	52.334	55.372	55.166
0	0	0	8.0447	12.388	0	0.32427	6.0232	4.5178	7.0485	3.3403	8.3447	0	0	0	0	0.14214	0	0	0	0	0	0	2.2697	3.0671	1.2625	0.6388	0	8.7803	4.6508	3.0823	1.708	13.841	3.1107	12.759	15.371	8.3685	17.338	6.4432	25.073	18.94	14.647	19.995	14.99	16.165	17.86	11.939	21.107	19.715	16.012
0	0	0	4.7734	0	12.139	12.277	15.932	14.836	11.954	0	4.6321	1.2953	11.722	13.528	10.915	22.925	16.315	31.132	28.372	39.231	36.25	46.481	61.394	52.146	53.348	64.564	73.146	73.862	74.317	67.906	76.387	101.11	96.338	88.028	93.489	99.579	97.095	85.391	103.62	100.08	99.683	99.872	108.93	102.24	111.01	102.05	105.23	99.216	101.91
0	0	0	1.8624	13.402	4.5095	5.6533	8.8801	17.889	16.792	28.351	28.488	44.623	45.666	42.296	62.152	60.296	64.816	60.286	60.655	70.914	69.393	74.316	63.237	64.241	59.218	56.497	56.454	53.1	55.073	50.151	48.722	55.124	24.194	42.365	49.461	69.383	76.591	117.61	207.1	329.18	436.9	612.32	730.35	871.89	1015.7	1172.2	1335.9	1481.4	1584.8
0	1.1132	0	6.6943	6.2384	7.1804	6.5237	11.562	7.6252	12.576	15.91	12.869	15.357	26.467	23.932	23.04	25.641	24.657	23.525	23.553	27.722	25.619	24.022	20.606	17.255	16.058	18.313	28.512	31.9	36.85	33.884	49.338	55.792	79.148	68.279	82.931	83.614	92.193	98.061	111.24	127.16	141.41	136.51	134.56	141.79	145.54	141.98	144.26	154.78	154.51
0	0	0	13.941	14.682	12.866	18.426	32.039	52.288	70.04	78.932	91.93	124.32	146.72	168.11	184.65	204.26	211.93	219.24	255.85	252.24	274.92	290.26	294.5	317.06	315.17	327.15	326.91	339.42	345.34	329.01	332.06	331.83	341.38	341.66	357.39	365.49	361.41	375.08	386.63	378.54	394.49	402.93	394.55	396	423.41	413.32	419.02	422.5	425.98
0	0	0	4.4892	11.431	17.319	12.525	26.917	25.619	19.657	19.486	30.101	40.351	42.657	44.032	42.268	45.248	50.532	50.723	64.367	76.548	95.714	103.41	107.96	125.89	124.79	161.66	162.98	198.75	191.55	215.83	210.75	222.2	229.51	240.19	264.28	259.22	268.65	272.32	274.95	285.69	283.08	301.44	303.53	298.52	318.56	296.11	304.76	311.4	308.34
0	0	0	1.1719	3.6581	10.029	26.067	29.884	23.787	32.233	22.737	22.52	24.869	26.269	27.884	24.912	27.75	30.152	33.432	28.601	35.387	26.89	27.031	26.421	30.849	32.685	27.06	33.326	38.739	42.973	39.28	36.416	31.149	39.594	50.656	56.39	65.53	67.125	72.57	75.932	73.78	79.703	69.744	76.706	84.458	79.091	97.698	100.05	100.45	96.603
0	0	0	5.5713	8.5741	12.383	7.7132	11.671	11.637	9.6779	11.344	4.6116	11.8	1.7	7.6382	5.1667	8.519	14.585	19.708	20.76	19.208	25.489	31.58	31.065	37.967	44.012	46.519	53.928	63.086	64.228	69.953	61.893	72.234	76.363	84.578	84.021	91.724	99.5	94.907	107.05	100.7	102.61	100.25	105.25	113.46	105.6	117.98	107.69	120.65	121.15
0	0	0	6.4764	3.0973	13.005	30.617	33.066	49.627	72.778	87.234	107.7	127.84	127.91	154.29	176.02	192.82	196.09	212.43	216.05	226.67	233.02	232.5	242.15	254.37	243.83	250.72	248.43	259.8	255.25	268.29	261.82	278.36	283.25	282.08	295.91	257.32	268.8	279.1	285.68	267.62	275	278.25	269.64	272.47	272.58	276.19	265.44	265.57	265.51
0	0	0.693	16.494	16.175	25.19	1.7427	1.241	14.509	24.71	20.802	28.892	28.294	43.818	61.283	27.499	46.76	55.025	53.432	30.533	70.989	67.509	67.282	63.731	72.041	53.549	79.659	75.893	74.112	90.898	76.316	66.954	65.46	64.986	75.46	72.709	78.143	61.268	62.022	64.435	74.894	71.823	92.218	100.21	102.97	104.86	104.06	104.54	92.995	104.89
0	0	0	13.786	4.2745	26.058	28.483	32.699	39.124	39.578	52.284	49.158	67.181	62.524	78.124	70.624	88.479	78.726	80.465	74.794	82.544	76.069	74.769	73.946	66.72	58.355	70.939	71.601	69.897	75.644	66	57.868	57.513	61.048	56.201	49.847	54.385	41.484	57.375	61.595	63.052	57.918	53.846	50.313	60.283	71.702	68.179	46.448	51.299	56.09
0	0	1.2627	7.9915	13.99	8.094	14.007	10.22	9.9483	16.632	11.229	11.089	17.06	23.718	20.798	20.202	22.55	26.245	19.097	30.13	25.679	37.502	28.61	26.169	29.146	19.669	38.885	32.859	27.685	35.381	22.195	31.805	31.618	34.806	30.917	32.695	35.595	30.199	33.827	37.136	33.587	32.771	35.832	29.229	41.673	34.575	38.663	34.372	41.351	40.613
0	0	0	0.79129	26.199	77.942	113.8	134.66	140.53	132.13	159.01	173.03	203.92	200.7	199.94	205.73	203.39	180.24	182.29	174.11	165.48	162.99	175.69	173.56	168.77	180.02	186.87	192.26	183.17	188.36	177.36	183.75	212.15	226.92	185.99	211.67	199.34	200.39	179.06	202.22	209.64	200.78	188.21	189.44	181.5	202.04	188.88	176.67	187.17	177.49
0	0	0	6.585	7.4468	6.7327	11.874	5.2311	1.3606	11.105	7.1076	14.896	8.9794	5.3236	13.439	15.649	15.322	13.056	16.887	11.48	13.058	14.586	24.805	21.274	28.674	29.847	42.286	41.052	38.699	51.939	53.92	63.954	76.112	80.843	81.388	94.968	89.76	105.69	122.53	130.86	165.31	178.12	125.14	97.271	83.905	81.575	87.718	82.573	85.864	78.942
0	0	0	12.342	8.6195	9.9846	16.824	17.098	22.458	18.37	26.445	17.396	22.973	18.764	24.547	26.133	30.841	25.69	30.067	28.625	34.833	33.667	33.607	47.015	46.299	68.313	92.472	114.42	136.08	151.36	160.24	180.32	214.78	219.43	230.81	255.37	258.59	264.65	273.73	293.94	295.89	303.92	313.27	322.1	333.7	331.33	324.5	357.51	364.1	367.85
0	0	0	6.7963	16.122	20.469	21.961	32.206	35.071	47.402	41.205	49.749	47.29	55.165	53.867	55.174	57.802	51.351	53.914	44.792	47.915	53.387	58.987	54.949	55.366	53.951	61.248	57.894	62.662	53.938	68.558	47.971	50.728	50.457	52.439	62.439	58.799	50.193	55.828	50.439	48.59	56.969	53.515	54.664	52.361	70.139	58.38	63.438	67.366	60.558
0	0	0	1.9921	2.8906	12.991	13.183	16.82	20.209	11.7	13.421	14.086	10.52	6.9073	9.5232	6.5013	11.572	16.728	15.962	15.114	18.057	5.1616	6.4123	7.2506	3.3283	8.5471	1.4446	0.76025	10.169	9.1766	0	0	0	0	2.4564	0	0	0	0	0	0	0	0	0	0	0	0	0	0	0
0	1.6302	0	9.7381	4.6174	0	24.888	29.407	33.094	26.077	19.746	34.845	38.725	58.262	45.981	29.784	51.923	30.355	36.718	30.547	37.317	37.281	31.419	46.395	30.093	37.625	35.909	38.865	46.387	40.241	29.485	28.255	33.579	36.262	23.971	26.808	27.487	24.407	22.68	25.088	29.289	25.924	24.359	27.86	23.511	19.805	8.2938	8.7599	15.561	15.387
0	14.651	0	0	4.9859	0	5.1263	8.0311	20.363	4.7057	20.172	21.999	31.534	42.046	63.8	89.125	142.28	161.55	204.65	241.52	327.13	346.97	394.62	438.27	500.96	538.11	584.75	599.69	629.83	661.38	678.51	688.07	692.51	698.95	736.24	753.51	752.86	747	748.41	753.37	768.95	785.44	803.6	800.65	805.4	832.29	818.23	840.15	850.09	829.71
0	0	0	6.3939	8.2328	0	4.9323	2.1149	8.1235	0.53589	9.3479	13.528	0.81307	4.4534	9.4231	14.28	17.933	22.656	28.337	14.273	19.802	32.863	20.14	31.251	35.002	37.181	32.861	35.851	32.302	35.354	42.37	35.97	46.265	43.158	47.118	45.428	40.152	46.902	50.938	52.536	57.412	58.241	54.444	60.433	47.015	55.67	57.799	64.366	65.312	66.689
0	0	0	13.21	13.254	32.102	30.426	18.489	29.406	55.886	56.013	47.005	58.943	72.352	57.936	61.288	57.599	44.897	54.693	40.861	45.71	39.458	24.441	27.927	20.05	21.181	13.001	22.976	15.39	9.3198	29.199	15.34	22.17	23.103	13.212	22.777	21.096	34.362	14.655	24.766	23.745	27.84	18.107	18.661	16.543	24.36	19.241	18.934	19.94	19.063
0	0	0	7.8556	4.4537	17.899	17.398	14.43	22.25	25.764	12.04	12.34	16.656	11.18	18.609	26.077	23.633	21.907	23.29	25.619	27.662	21.434	22.379	27.439	23.799	31.031	23.409	24.472	48.909	43.321	41.939	41.773	41.669	54.394	52.568	54.772	62.355	58.61	61.808	67.179	67.32	57.225	44.725	39.146	38.589	45.68	37.488	40.561	38.124	41.792
0	0	0	10.572	11.512	17.734	16.706	19.297	27.877	25.786	9.5461	9.5181	15.065	16.711	14.179	11.924	22.576	23.546	27.128	28.067	21.867	34.631	28.976	38.301	42.659	39.337	43.945	63.241	63.494	63.197	66.956	70.067	77.08	87.486	76.393	76.989	80.421	73.293	85.155	88.768	97.724	91.443	90.108	100.5	104.83	123.61	126.61	112.81	112.44	120.12
0	0	0	7.6232	10.333	9.4393	2.2621	9.576	3.1383	7.6619	0.033175	11.897	20.552	31.895	32.924	26.905	36.525	30.085	36.151	33.745	30.714	41.855	36.845	37.061	39.562	43.324	46.046	50.273	41.454	49.02	47.654	46.431	47.532	54.18	57.001	72.985	77.121	86.819	84.576	93.802	98.144	104.68	97.096	113.77	113.13	131.14	133.8	132.37	133.74	157.16
0	0	5.5902	3.5217	7.5476	10.788	14.121	31.601	29.669	32.392	30.281	35.26	32.5	36.061	20.023	33.751	17.302	28.148	27.096	16.177	16.09	23.712	24.584	24.334	25.36	22.898	16.501	5.0882	9.2929	9.4239	7.5603	9.516	20.391	14.683	13.425	15.552	14.279	19.191	19.207	9.4138	23.364	21.554	11.984	17.395	4.3427	9.9654	15.643	4.3156	9.0549	4.0755
0	0	0	3.3972	6.0637	8.0956	14.424	9.7258	32.617	39.749	37.199	37.511	39.075	35.245	37.339	39.976	42.173	34.108	38.424	42.523	36.826	42.927	50.074	44.398	43.529	46.619	40.795	38.204	47.519	48.285	57.839	54.073	61.096	56.678	73.592	63.003	80.385	84.738	72.439	89.738	78.325	96.484	115.95	108.29	107.64	89.091	91.395	103.32	116.72	109.79
0	2.43	0	1.53	0	5.2762	4.9571	14.08	7.1234	12.017	9.3391	8.2646	6.4484	12.761	7.0885	14.537	6.8305	3.8003	9.1549	7.7667	11.638	10.34	9.3674	11.918	9.5756	10.573	9.6316	14.285	16.043	7.2548	12.151	19.589	18.968	20.939	17.627	18.896	16.771	18.778	9.7383	18.042	21.216	17.159	21.23	16.702	10.639	7.0679	15.646	11.228	17.013	19.027
0	0	0	17.478	22.551	18.382	9.5954	31.171	33.677	31.469	24.278	30.474	63.119	46.258	38.932	38.7	44.578	46.899	41.315	36.273	34.602	48.356	41.708	39.455	46.187	51.688	68.122	61.951	59.857	56.206	72.195	65.466	74.682	84.071	105	111.26	112.43	117.07	125.8	130.13	149.49	152.01	161.16	162.3	174.13	193.11	183.09	192.04	185.9	191.79
0	0	0	5.5569	13.239	10.669	10.27	15.538	16.062	15.372	21.116	16.142	25.354	18.204	27.774	28.534	46.947	60.014	64.293	66.349	76.589	83.784	99.455	137.15	182.99	230.89	297.44	386.67	471.73	541.33	659.3	758.52	872.44	900.64	1006.3	1079	1145.9	1180.9	1243.1	1261.9	1319.1	1331.1	1361.5	1372	1394.4	1397.4	1415.1	1418.6	1423.3	1430.8
0	0	2.8284	5.8071	0	7.2299	8.7172	12.151	5.7457	3.4622	0	0	0	7.9364	0	5.5716	8.8763	0	6.811	0	8.4603	4.6753	4.3771	7.3624	6.5106	8.84	6.0557	19.908	11.761	9.3204	12.41	11.269	11.296	19.02	10.163	7.1031	12.333	16.017	15.351	15.536	20.467	11.877	11.949	16.723	14.038	14.964	15.473	19.273	26.534	20.941
0	0	0	7.8563	13.174	15.901	14.016	27.968	24.106	18.438	26.171	20.909	29.441	24.98	28.697	31.947	32.735	35.745	47.606	50.018	48.147	50.439	52.456	68.236	64.175	74.866	72.209	79.768	82.241	82.841	89.211	98.115	108.43	98.098	124.9	127.53	129.14	134.35	147.45	158.16	161.77	160.7	169.5	180.46	192.76	193.37	194.37	210.71	215.37	215.3
0	1.3205	0	5.5851	1.8633	1.821	9.6174	11.565	19.096	20.818	11.682	4.7851	17.834	16.872	19.895	22.911	13.023	20.165	17.112	23.038	18.282	15.808	6.2868	11.881	6.2254	13.861	20.391	16.338	16.364	17.501	12.252	11.967	24.565	16.877	27.611	23.852	33.873	40.978	41.176	24.811	31.407	30.512	36.379	35.047	40.587	37.335	45.993	40.108	27.611	31.326
0	0	0	15.855	12.044	1.7124	8.7949	4.1398	2.6761	8.4913	7.6097	12.679	1.5693	0.23178	0	1.7107	1.5946	5.8218	0	0	0	0	0	0	1.641	4.0194	0.40443	0	0.89804	1.2413	2.2997	4.3341	13.047	9.6699	8.8839	1.7181	1.0688	1.02	3.2499	3.7604	3.0806	3.0008	5.9012	0.5241	0	0	0	0	0	0
0	0	0	0.7971	7.5705	7.7523	10.491	5.9566	19.232	19.08	15.316	20.762	15.897	13.798	9.5709	9.4977	20.973	18.012	24.116	23.689	17.127	27.301	42.48	37.958	40.599	52.829	47.594	59.979	59.453	57.022	67.516	71.529	66.549	62.269	67.221	84.775	75.037	91.059	77.596	90.45	88.087	84.041	73.724	80.081	81.53	88.167	78.321	74.253	78.426	73.722
0	0	0	11.813	11.466	14.823	10.721	15.763	7.7953	4.2603	9.831	0	0.65987	0.56696	0	6.8436	0.44888	0	9.9497	3.2626	0.556	0	0.81379	3.3388	0	0	0	1.29	3.4784	6.0823	18.077	17.031	38.455	46.825	65.349	71.42	84.6	89.009	119.08	150.71	181.24	203.53	226.46	269.82	305.23	324.52	366.9	404.14	437.73	456.83
0	0	0	3.5675	11.392	23.884	28.247	28.718	34.538	39.982	38.459	45.566	35.498	37.093	33.691	48.779	63.012	54.964	69.501	66.94	72.292	68.218	78.332	81.454	96.314	90.898	69.974	77.753	60.56	58.905	63.893	54.223	56.759	52.971	62.812	58.794	61.815	72.49	61.683	61.178	65.601	53.157	52.415	45.185	51.657	62.157	49.117	43.958	38.923	36.424
0	0	0	11.818	3.2342	2.1876	9.0427	15.288	17.807	23.186	15.829	13.947	1.5377	9.1067	7.6102	19.813	10.321	15.994	12.654	14.689	15.358	19.121	0	8.3734	6.9599	9.2304	12.129	11.749	10.207	9.425	1.5587	1.7949	2.1132	0.64281	8.5068	4.7901	12.524	17.459	12.481	4.6624	8.3431	8.0566	10.329	4.9731	15.132	5.5544	8.3182	3.4383	0	0
0	0	0.093565	6.5521	3.5619	1.9553	8.8427	8.3794	15.804	14.174	7.7496	13.947	18.75	21.674	28.413	23.25	29.066	30.082	31.537	37.59	31.457	44.496	36.76	38.315	58.379	38.183	45.7	38.522	36.425	43.505	43.029	46.479	38.729	47.321	46.123	43.158	47.349	53.37	55.964	57.693	57.401	58.019	64.498	56.349	55.882	66.453	70.496	65.099	65.943	65.186
0	3.1853	0	11.268	2.5546	8.284	7.9693	4.4954	5.2959	7.2727	3.6642	0	3.529	13.728	22.121	9.3102	22.048	23.044	29.949	20.636	13.346	8.8933	11.341	5.3082	0	0	0	0	0.81521	0	0	0	0	0	0	0	0	4.2945	17.838	24.205	34.52	29.154	43.841	41.656	50.806	61.278	65.029	59.374	67.695	63.817
0	0	0	0	6.5489	48.909	65.663	75.531	117.73	59.185	178.09	240.77	314.55	369.11	458.23	527	574.18	651.29	712.03	740.4	751.9	789.24	817.89	825.45	842.18	898.77	874.95	898.21	899.61	891.76	879.91	858.36	856.48	894.57	714.39	697.41	914.51	874.9	987.06	1011.8	991.83	1042.5	1075.1	1085.8	1066.6	1078.2	1086.6	1083.5	1106.1	1068.2
0	0	2.8351	3.8456	10.336	0.21724	7.0745	7.9431	9.7878	15.481	18.669	24.249	17.317	12.008	7.7944	9.0627	12.376	14.673	14.568	9.4099	5.8522	9.2173	9.8864	7.6645	4.5587	4.5836	6.5875	0.81705	1.1125	7.9897	7.8248	3.7406	11.484	8.6868	15.866	14.703	15.368	10.803	14.442	24.356	17.133	12.745	14.134	12.22	10.298	12.685	18.149	16.581	29.669	16.701
0	0	0	0.80125	11.861	10.356	18.158	21.411	19.596	21.369	25.935	26.549	20.644	16.95	25.849	28.285	39.728	25.79	42.65	32.572	34.824	33.414	28.751	22.549	28.996	28.684	25.915	21.572	22.22	22.728	24.853	11.351	23.405	29.632	23.32	21.193	11.091	5.4356	2.2202	5.7574	16.071	6.6347	8.8549	0.049449	5.4882	4.5696	8.8635	4.3581	10.89	16.605
0	0	0	3.2251	12.652	11.732	7.9719	8.1416	10.77	7.3076	11.271	0.80434	11.842	5.9153	11.682	3.4505	8.2338	4.789	13.187	12.982	9.732	6.1458	5.6571	9.1108	4.2972	3.3197	4.7852	12.214	9.2159	10.637	11.452	8.4297	11.743	9.3214	12.956	10.345	18.181	14.236	26.996	21.478	26.848	18.906	26.238	27.53	27.092	24.083	27.214	35.766	34.286	33.955
0	0	0	3.9213	3.2647	5.8337	8.9647	3.0996	0	0.82152	0	0	0	4.6068	3.0009	5.0629	3.3191	0	1.9268	6.9477	7.3488	11.767	18.529	22.392	32.84	47.746	49.341	53.214	62.778	63.893	75.349	78.435	101.78	100.09	109.68	114.47	116.78	123.86	109.53	132.36	134.63	133.79	152.83	137.95	140.26	144.26	129.34	140.68	141.02	143.77
0	0	0	7.3821	9.3283	19.643	21.042	25.34	32.505	34.718	36.011	36.612	49.705	38.164	37.904	43.285	42.493	34.923	38.004	29.211	31.497	24.576	35.067	31.891	25.633	23.281	24.564	17.748	26.541	22.957	23.694	25.417	13.585	26.33	16.205	8.8847	15.545	12.873	7.8793	5.398	11.307	8.9001	13.495	4.1845	0.15535	0	0	1.1583	5.502	13.019
0	0	1.1978	7.0648	10.458	5.8947	9.7655	10.27	15.491	12.673	9.3281	10.739	14.502	17.595	15.361	8.9376	14.73	18.443	18.987	21.334	18.713	24.089	24.108	23.465	29.262	23.743	33.733	30.589	32.595	33.657	27.435	21.862	18.412	26.277	21.201	29.633	38.539	45.539	55.099	50.171	64.676	67.322	73.077	81.86	87.526	90.958	104.52	105.02	104.35	104.24
0	0.77489	2.1443	8.2899	1.2704	0	13.234	17.447	13.983	9.6703	20.759	10.57	16.812	18.151	21.598	11.817	26.39	30.49	31.692	36.72	27.172	44.529	39.296	40.479	66.95	49.892	64.56	51.917	56.371	60.141	59.525	64.302	64.667	72.902	68.665	63.998	73.395	74.546	80.35	82.139	91.518	82.776	93.623	88.734	93.97	95.512	100.87	99.024	97.248	94.509
0	0	0	1.8769	7.1746	14.107	21.108	23.278	21.252	32.332	26.472	31.868	33.998	68.169	44.193	52.639	68.019	58.675	58.566	60.114	57.785	58.456	62.95	60.036	65.291	68.014	64.942	66.076	57.603	64.967	62.536	69.219	64.984	70.18	66.699	77.038	72.489	75.943	68.237	73.828	74.636	80.258	83.168	72.142	76.192	72.301	67.476	73.765	77.504	81.834
0	0	0	16.848	18.36	18.696	18.676	36.337	41.422	43.546	54.391	59.431	70.711	81.074	82.833	90.837	97.124	105.46	109.1	103.87	112.76	130.84	133.1	131.77	146.64	134.77	161.65	159.22	163.42	155.52	172.36	157.08	150.39	151.57	165.17	163.66	163.42	154.93	161.04	154.12	158.73	152.12	158.89	154.87	161.87	152.48	158.93	149.66	148.48	144.3
0	0	0	6.7821	16.17	16.137	25.151	28.421	33.398	30.644	32.015	26.717	40.425	34.928	28.395	18.99	32.792	25.3	29.379	29.278	29.772	38.176	31.758	40.768	44.618	30.92	43.04	38.981	44.111	35.169	36.913	45.209	37.077	37.686	40.513	39.917	39.027	45.047	44.734	45.54	52.247	46.999	48.297	44.131	46.822	50.551	52.5	52.416	51.446	52.97
0	0	0	0	13.127	14.723	31.538	29.71	29.296	41.802	37.479	42.343	47.064	40.044	38.261	43.153	52.034	47.57	57.593	55.397	55.867	55.688	55.333	61.07	53.94	54.921	50.156	54.563	56.283	55.382	61.161	53.008	69.028	73.936	68.825	75.1	62.137	58.455	69.286	76.968	83.564	72.605	72.387	70.069	76.428	81.915	78.915	83.897	84.17	90.559
0	0	0	8.9455	9.293	10.964	6.2397	14.212	11.754	23.081	15.117	12.341	19.768	11.352	19.668	20.204	14.326	20.588	21.05	19.906	26.03	23.393	24.986	23.578	30.905	29.509	35.263	35.587	41.679	45.795	27.068	41.14	45.389	29.538	22.29	37.022	51.589	40.27	46.642	50.487	48.799	55.16	47.099	40.688	27.76	28.978	44.385	45.419	49.3	37.203
0	0	3.4458	0	10.799	16.045	7.791	7.0739	0	0	5.5424	0	0.20167	15.054	10.281	14.532	7.0344	0	0	0	0	0	0	0	0	0	0	0	0	0	0	0	0	0	0	9.7917	0.43802	11.359	0.78669	12.896	12.622	16.545	19.609	21.223	30.254	41.235	40.536	42.435	49.659	62.819
0	3.3936	0	8.0736	3.0492	6.024	18.102	5.8526	16.68	17.642	17.717	17.857	12.459	14.774	6.1618	10.793	15.339	9.1847	10.235	7.5006	13.068	13.733	17.909	20.677	16.815	19.039	14.963	14.986	13.102	10.695	22.383	19.09	27.073	19.427	31.876	33.453	46.053	69.942	76.075	108.99	104.49	117.87	114.78	128.12	148.77	161.06	156.83	169.48	175.17	181
0	0	0	16.989	7.3912	30.809	30.441	31.935	45.876	43.363	46.525	60.458	55.889	65.324	61.385	86.385	88.702	97.623	117.48	120.24	117.34	108.81	147.21	145.15	148.11	135.46	129.18	132.12	149.04	140.12	132.21	140.16	147.77	141.71	148.06	141.21	148.07	149.62	158.5	158.07	165.84	171.31	174.36	157.22	159.46	178.19	192.82	197.39	198.57	193.71
0	0	0	4.5983	19.108	34.435	47.159	43.273	39.582	49.313	52.991	59.293	54.937	66.99	93.093	117.55	156.2	182.2	230.83	264.18	314.03	363.48	421.95	500.81	563.87	595.92	650.62	672.73	773.31	824.5	830.9	870.4	854.64	980.78	972.88	1051.4	1065.6	1095.8	1088.8	1174.8	1223.5	1268.1	1296.7	1311	1487.3	1495.3	1555.1	1602.1	1655.1	1783.2
0	0	0	0.70692	4.1951	26.371	31.999	39.315	46.6	43.858	40.357	48.602	55.194	60.42	64.32	62.52	60.517	41.099	61.271	45.02	50.774	43.526	47.129	57.465	41.735	46.921	53.676	52.977	51.272	52.03	42.849	32.637	48.675	49.22	39.111	49.968	44.075	60.204	47.114	59.389	64.524	67.335	74.767	87.929	76.505	81.828	77.827	74.786	84.564	78.523
0	0	0	11.112	4.8857	7.8984	39.384	57.092	70.484	63.125	69.835	72.471	79.536	98.094	93.929	97.179	111.56	109.2	119.9	111.4	114.7	120.23	101.55	110.21	107.48	100.25	107.02	112.26	118.05	118.3	105.18	104.65	114.66	115.6	109.46	107.66	111.19	117.21	114.35	117.43	113.93	122.55	123.14	130.38	120.34	122.64	113.63	121.11	133.13	118.45
0	0	0	17.706	14.576	18.812	21.263	27.201	37.12	32.013	47.227	40.27	41.532	49.035	59.411	62.693	47.734	45.639	52.013	73.906	66.47	67.663	64.715	83.688	76.204	89.287	77.822	77.226	77.534	96.176	97.822	93.69	101.58	95.43	113.63	105.62	120.13	134.62	148.52	161.18	177.69	181.86	182.45	187.86	200.36	203.58	209.89	205.05	212.86	206.36
0	0	0	10.429	15.282	0	39.695	36.744	0	25.867	34.521	38.512	29.398	17.921	24.059	21.147	23.348	17.461	32.097	23.115	20.635	28.408	38.985	45.776	70.322	76.936	96.009	104.36	116.68	140.6	145.86	169.03	187.04	206.53	209.94	216.82	235.61	220.76	258.7	266.13	258.17	266.91	260.41	265.44	271.49	274.38	269.04	255.06	271.3	255.9
0	0	0	6.0546	6.8332	18.324	20.56	28.086	29.687	45.436	43.823	29.702	42.888	52.818	48.248	48.62	43.568	40.276	46.59	50.215	51.48	53.111	64.417	56.772	58.458	60.341	55.096	50.819	55.68	57.523	55.154	50.167	64.677	54.062	51.08	56.055	57.705	62.212	56.451	57.465	63.963	67.405	72.127	64.487	85.757	75.426	77.541	92.719	103.27	105.74
0	0	0	6.6219	23.572	14.009	25.21	26.785	26.759	43.058	37.215	55.422	49.482	74.557	79.904	56.127	91.097	103.12	131.93	140.62	143.43	133.66	123.7	142.01	145.1	135.89	154.67	170.25	163.89	173.1	154.52	174.5	159.56	191.19	201.48	206.7	202.79	220.22	237.21	274.36	275.05	290.21	287.48	279.97	295.49	285.46	308.74	271.77	271.13	280.02
0	0	0	2.8932	2.9022	3.5773	14.45	7.0023	9.9593	16.365	20.534	17.741	12.404	10.396	21.913	21.103	33.152	30.95	34.584	50.157	59.813	63.904	68.741	84.159	90.491	101.77	112.25	115.53	120	124.75	137.83	147.42	163.46	167.42	164.23	179.68	172.49	195.91	208.92	200.72	206.86	207.71	219.61	207.02	203.37	216.26	227.39	213.35	204.22	202.01
0	0	0	4.1896	5.9341	17.984	16.905	8.9017	40.752	31.675	37.796	41.862	42.315	46.005	47.804	48.71	52.836	49.576	52.706	52.009	59.553	59.42	68.326	79.746	99.196	113.69	136.8	182.82	210.81	241.75	285.49	318.66	357.98	365.89	414.87	462.01	502.08	522.01	545.48	592.87	603.31	633.82	668.78	664.18	694.15	674.75	704.06	705.3	723.72	732.24
0	0	0	11.014	0	4.4023	0.36493	7.2716	5.1593	7.8403	0	7.5722	15.823	28.02	13.697	12.178	8.9111	1.7941	5.0184	18.307	4.3794	0	0	0	0	6.873	12.419	15.891	7.7352	27.196	21.549	20.92	33.78	43.638	59.079	69.669	50.69	54.425	43.46	64.844	57.696	60.799	59.279	60.223	77.455	81.548	84.149	82.51	80.603	89.162
0	0	0	4.2183	6.7032	15.345	8.7986	13.932	14.435	2.1251	0	7.5659	2.0528	10.471	20.721	28.312	41.255	37.359	60.69	46.726	44.575	48.249	52.023	13.363	29.704	29.565	26.878	31.04	40.316	44.277	33.273	43.207	69.682	87.575	92.378	121.75	167.2	216.24	254.03	249.05	305.51	341.3	391.09	435.94	487.66	537.05	580.27	611.15	673.23	666.99
0	0	0	4.7695	5.7498	9.6537	6.0964	9.8004	9.8484	6.1666	10.508	2.2072	9.0708	0	2.7482	0.62196	0	0	1.4277	0.034202	0	0	0	0	0	0	0	0	0	0	0	0	0	0	5.224	0	0	0	2.575	11.79	23.107	32.28	45.619	60.805	78.077	89.632	120.55	136.03	165.45	171.16
0	0	0	3.2871	10.526	11.856	24.017	22.738	26.717	31.517	36.834	42.515	47.759	47.358	59.626	60.936	74.709	75.458	81.865	95.675	89.387	89.858	82.699	89.739	96.744	102.39	132.46	131.85	149.03	163.47	179.92	187.83	230.76	267.32	286.45	290.09	286.55	319.78	332.65	361.93	368.87	372.27	387.79	396.33	419.48	426.44	429.57	418	407	437.35
0	0	0	14.026	12.41	20.724	22.677	12.846	11.181	15.796	19.834	17.615	24.659	17.22	25.128	17.907	22.15	13.644	27.439	20.731	21.863	17.106	25.46	29.647	24.613	22.476	32.028	24.048	21.776	26.623	30.563	39.451	37.47	46.281	31.628	34.099	17.608	26.764	44.897	43.09	34.112	39.688	45.425	26.742	30.27	43.933	46.194	28.52	28.612	36.496
0	2.8896	0	4.2535	6.8584	9.8158	10.344	25.097	32.105	36.688	22.821	43.855	42.559	48.765	47.28	54.214	58.983	54.334	49.243	42.995	53.066	60.219	52.773	54.928	59.34	61.208	53.938	50.092	35.959	47.953	45.681	45.906	52.209	58.325	58.436	49.118	57.663	45.144	43.354	57.294	61.416	58.545	58.418	53.806	49.232	46.833	43.542	46.799	57.175	44.768
0	0	0	6.3005	7.0105	15.618	28.149	28.162	29.877	33.579	34.37	33.635	33.424	29.786	27.877	35.463	33.033	36.903	41.688	36.351	46.779	51.665	52.809	48.181	55.675	53.33	53.509	60.004	70.537	85.083	78.902	89.358	107.26	129.61	151.03	173.35	215.92	258.9	283.66	341.09	369.02	415.01	420.92	464.92	482.31	525.37	550.88	591.82	595.63	610.4
0	0	2.0325	4.3088	8.6391	5.7798	14.696	18.518	25.892	22.199	23.202	19.805	22.982	21.832	28.277	23.048	25.345	33.3	27.842	31.872	29.445	29.878	31.95	27.901	30.908	30.169	27.874	27.393	31.108	33.985	28.222	33.602	30.432	39.16	32.776	30.474	37.983	40.464	44.234	45.063	47.143	43.878	44.166	43.38	43.845	42.555	51.408	48.114	42.89	55.831
0	0	0	4.5799	11.139	8.9774	13.485	6.9383	17.593	21.304	11.605	15.453	6.5967	9.3431	7.5861	11.18	11.681	11.363	17.853	16.767	16.742	12.475	15.512	18.165	12.299	15.33	10.097	9.8892	14.75	12.527	17.972	19.679	19.477	18.782	19.992	25.373	34.574	41.727	28.689	33.181	41.129	35.627	54.776	46.86	57.156	54.485	66.532	84.344	103.56	95.233
0	0	1.7898	3.845	8.6408	5.4795	8.5116	11.108	8.3725	13.816	10.218	12.872	11.014	10.162	19.232	9.7553	14.693	15.593	18.181	14.663	16.417	33.264	24.104	20.807	40.332	30.04	41.417	35.113	34.089	34.508	22.823	37.045	25.226	34.117	28.864	31.916	41.259	42.771	53.937	59.873	69.419	76.097	75.324	77.222	85.416	98.79	113.33	106.92	108.31	119.62
0	0	0	3.5101	14.737	28.397	13.925	23.271	18.559	34.488	34.565	27.07	35.26	40.891	62.613	69.651	103.41	104.52	132.86	155.28	172.35	195.87	211.51	245.55	254.39	269.35	271.03	276.85	291.02	265.22	279.84	297.19	289.23	299.19	288.21	291.85	288.86	225.3	321.56	313.23	293.93	327.28	316.13	306.71	301.91	305.89	309.6	291.4	300.75	315.78
0	4.9041	0	1.3497	6.8716	5.0214	3.2348	1.742	6.9278	4.9117	5.3192	7.7187	8.0511	8.9135	9.024	6.0858	7.0249	8.4957	14.693	9.4284	12.72	9.9505	17.579	10.005	14.818	13.759	9.1544	0.070037	7.2729	1.5149	18.435	9.6698	0	0.8717	0	8.3086	3.0089	7.5989	0	0	2.7736	0	2.8816	0	0	0	0	0	0	0
0	0	0	7.9137	5.5857	8.6834	13.359	17.099	15.333	17.394	21.157	4.8149	13.917	6.3347	22.977	10.996	11.535	8.1016	9.8366	22.099	4.5466	11.791	11.63	13.292	23.032	21.606	21.535	16.189	15.251	25.409	21.585	14.254	10.246	13.493	17.318	27	12.1	17.239	19.596	19.359	19.597	21.978	24.974	20.161	16.595	26.019	25.507	16.506	22.265	22.89
0	0	0	12.531	18.121	33.243	35.669	37.851	40.279	41.596	40.539	47.237	47.701	44.694	53.019	44.201	56.771	52.858	55.045	55.534	62.93	53.32	55.39	49.486	55.359	69.254	50.895	68.239	68.849	62.778	49.292	49.583	51.749	55.876	34.337	40.429	48.1	46.485	42.727	59.525	58.782	54.055	51.719	57.841	52.787	65.612	62.586	58.674	65.736	67.469
0	0	0	5.7676	3.4065	17.397	1.4853	23.46	24.887	33.067	33.437	27.129	31.816	38.515	44.512	57.804	51.685	61.019	67.704	75.837	82.011	83.152	80.571	75.558	100.02	98.885	112.92	120.12	67.157	72.535	62.511	60.087	72.949	69.67	76.388	81.79	88.264	53.68	55.989	55.997	53.495	47.185	34.805	33.705	31.14	27.14	34.418	27.998	23.161	19.145
0	0	0	7.6755	4.8231	32.82	57.051	97.55	136.07	223.47	267.69	326.66	397.85	446.9	463.19	500.39	545.87	532.07	603.25	549.42	589.99	594.1	625.96	644.27	617.28	611.01	603.37	639.42	625.66	579.13	617.54	641.62	652.3	644.29	626.57	601.33	619.33	612.78	590.92	618.6	608.01	609.05	584.53	604.53	578.86	595.14	591.83	583.73	578.73	592.92
0	0	0	0.75094	25.517	39.997	37.275	47.114	56.65	57.428	61.133	68.664	72.146	71.519	75.702	64.327	87.757	77.279	80.824	73.538	74.787	87.174	77.166	85.978	75.326	77.224	85.756	84.932	91.903	81.747	88.048	73.62	68.921	77.605	67.457	67.806	67.354	58.961	65.95	47.304	58.274	59.123	57.636	57.67	45.367	53.867	43.926	39.633	39.361	39.86
0	0	0	37.862	24.867	48.809	42.994	43.308	54.834	60.476	62.256	62.786	71.082	61.82	61.882	53.611	70.989	64.039	66.008	53.801	52.49	56.906	46.925	47.412	45.596	43.69	58.444	50.301	58.095	52.954	55.355	49.29	36.923	44.278	47.239	49.518	45.603	24.483	35.675	33.452	30.093	36.301	40.543	39.458	35.82	57.042	32.254	25.428	30.054	25.989
0	0	0	7.378	3.4622	12.089	12.288	17.156	21.658	15.643	9.9251	13.943	19.732	22.056	26.486	25.961	28.082	18.055	30.041	23.233	33.527	25.09	40.42	52.005	38.898	52.816	60.351	59.302	73.53	72.693	75.072	69.3	96.099	99.501	86.729	96.433	100.82	102.7	93.75	109.37	108.84	97.547	104.58	112.27	114.46	119.02	118.72	114.25	120.77	118.92
0	0	0	13.761	12.144	20.907	14.772	23.867	12.594	35.788	48.361	48.596	61.32	36.542	68.41	81.432	88.891	106.69	118.43	126.19	126.66	135.4	148.5	165.47	183.32	192.2	213.97	255.32	293.93	326.97	370.23	386.79	434.35	452.48	519.77	570.44	586.56	626.78	653.62	698.12	687.83	742.39	709.26	715.55	749.31	753.89	787.01	789.02	758.46	790.28
0	0	0	4.3254	9.3285	18.783	15.2	15.705	12.584	12.191	16.961	16.116	15.157	18.988	19.596	19.426	18.158	25.745	31.623	25.081	30.448	21.362	31.74	33.799	52.106	80.848	96.47	151	167.56	213.23	237.85	280.1	300.61	347.88	362.84	393.01	412.86	423.65	480.49	497.25	526.05	528.98	542.02	556.53	531.89	564.1	551.15	584.4	590.11	590.66
0	0	0	7.3862	11.729	15.423	8.5643	10.873	9.4172	18.959	9.6181	27.435	31.635	31.591	35.525	26.909	25.745	23.018	29.544	38.212	36.898	32.897	24.192	19.53	30.673	39.699	35.016	29.108	36.143	31.049	31.744	16.812	28.358	25.196	40.081	47.672	46.212	53.182	37.937	44.894	39.905	39.797	41.524	43.008	51.395	58.82	49.965	48.048	52.293	58.575
0	0	0	28.516	0	5.9699	4.0102	2.0502	7.4478	12.822	9.5637	0	5.4511	7.0411	15.735	6.1792	16.73	13.146	20.352	21.321	20.238	24.858	24.289	19.509	23.41	28.113	25.34	34.374	35.378	38.201	30.93	31.322	35.897	36.751	32.426	30.498	32.162	30.865	33.365	40.254	39.31	39.633	28.488	33.835	33.047	41.397	44	40.075	34.519	35.007
0	0	4.6136	6.589	5.251	14.878	5.1148	5.8421	11.241	11.311	19.15	19.142	12.753	33.915	36.204	28.084	15.14	14.929	18.398	16.864	43.069	42.471	41.632	36.019	127.26	98.654	87.918	83.759	91.25	96.676	108.86	140.66	102.6	112.04	147.84	157.83	156.02	159.46	150.88	155.33	152.9	158.44	165.73	153.59	166.6	185.42	177.44	172.44	171.74	165.67
0	0	0	10.463	23.928	17.966	26.133	23.39	19.937	31.572	15.731	27.748	36.702	38.624	34.35	48.904	39.79	29.67	36.39	50.929	28.059	27.187	23.104	10.807	26.663	39.628	39.34	25.351	26.499	38.642	31.395	20.376	31.694	40.209	53.153	69.312	68.489	84.518	71.701	92.771	94.428	100.85	116.24	115.39	122.45	141.41	133.2	133.67	143.04	152.55
0	0	0	10.747	12.436	18.685	18.305	17.282	35.895	21.122	32.269	30.495	33.614	35.344	40.848	52.896	76.493	86.67	108.75	124.92	137.5	151.56	171.14	201.83	224.21	234.86	250.69	266.1	279.41	297.24	311.64	326.41	357.33	357.16	386.25	394.34	393.52	423.7	439.22	494.59	510.65	548.24	584.08	631.13	667.74	701.57	763.15	816.06	800.67	858.85
0	0	0	0	12.98	9.4161	11.666	9.3568	12.876	16.868	13.713	17.149	23.303	19.454	16.761	21.481	14.877	0.018366	6.7838	8.9121	17.985	10.812	8.1401	4.7498	20.037	14.83	21.242	23.388	31.509	44.633	53.632	53.918	70.684	76.886	94.096	109.12	139.03	139.92	139.79	150.05	190.81	184.24	218.49	227.85	248.18	264.41	255.78	268.69	319.3	340.94
0	0	0.82144	5.8839	2.1935	4.1396	3.1134	10.34	4.1118	6.8862	8.5621	14.875	16.643	22.456	25.118	22.581	22.254	18.669	19.29	18.007	23.655	14.15	17.953	18.62	14.453	18.327	15.581	16.35	21.925	14.133	15.941	16.388	31.841	28.828	19.01	21.964	21.751	23.384	11.231	23.579	26.815	22.439	24.092	10.528	18.812	13.901	18.368	14.182	21.65	20.654
0	0	6.0072	6.9821	9.8081	3.3507	6.9762	3.8349	9.787	8.1913	0	2.4806	14.038	22.799	33.452	45.863	52.73	56.317	60.613	63.531	55.094	58.823	47.896	54.889	51.765	54.878	45.563	45.259	48.614	45.826	54.545	46.084	59.198	68.479	85.774	89.228	96.251	96.782	94.158	111.85	107.66	114.51	124.47	117.52	121.09	134.7	120.94	116.02	119.73	133.33
0	0	0	3.4898	11.43	15.628	30.146	30.905	33.245	47.111	36.497	38.433	44.694	43.768	60.348	51.376	52.947	46.946	56.845	52.643	56.289	55.738	57.221	68.976	69.616	71.425	76.209	86.618	89.072	91.385	88.343	71.181	88.652	95.473	87.221	86.459	74.44	90.162	87.411	95.343	104.42	99.271	100.97	108.3	108.5	103.77	104.16	113.29	119.32	112.38
0	0	0	2.2294	5.1143	8.9213	21.387	0	20.859	25.211	23.089	28.772	25.317	24.956	18.196	29.26	36.152	34.877	44.174	39.402	43.132	44.451	57.775	49.857	56.66	64.253	51.14	59.102	44.751	44.973	56.126	49.824	56.382	56.023	60.839	72.23	81.591	92.332	83.521	81.153	86.995	85.545	83.073	78.878	81.766	89.021	83.24	67.759	67.504	70.957
0	4.2823	0.16403	6.9692	4.1887	3.7123	0.18522	3.3862	0	5.0875	4.3872	8.4908	7.4745	0	16.375	9.1374	15.485	13.033	15.808	19.954	16.046	17.319	11.846	13.933	17.64	15.835	22.834	12.196	14.53	22.259	18.777	24.048	27.239	33.089	28.148	24.089	25.744	34.605	47.705	41.763	58.672	55.44	59.32	61.318	75.498	77.277	85.379	86.433	91.877	95.647
0	0	0	6.6029	11.852	6.707	15.297	3.6221	14.742	5.837	1.595	2.7321	10.58	10.731	12.227	16.154	10.165	6.38	0	3.4234	6.1787	9.1853	0	0	3.336	3.1388	5.9495	4.7134	1.4219	8.001	7.5376	4.1723	7.6004	13.78	16.474	26.179	38.054	33.161	27.615	32.016	41.838	52.416	63.69	79.668	90.01	99.371	84.893	93.262	100.49	104.63
0	7.1046	0	8.7181	5.6848	0	0	0	5.6114	5.3011	21.921	0	0	0	0	0	0	0	0	0	0	0	0	0	0	0	0	0	0	0	0	0	0	0	0	0	0	0	0	0	0	0	0	0	0	0	0	0	0	0
0	0	0	0.53695	11.299	25.467	36.574	54.089	72.116	86.276	99.659	107.46	128.51	140.57	161.5	143.86	155.33	180.62	185.85	217.47	222.68	244.6	252.5	270.47	274.42	275.85	294.13	303.73	296.45	322.71	349.61	339.11	220.44	377.21	379.68	380.98	359.27	358.3	300.01	368.83	368.79	377.83	364.82	375.9	405.45	407.4	406.71	360.5	362.78	370.64
0	0	0	11.917	24.438	9.6865	18.759	18.94	21.703	27.378	16.596	19.429	16.239	19.685	10.846	20.151	23.872	23.015	31.881	36.794	26.893	39.117	32.126	43.259	48.254	47.557	50.475	49.725	42.302	65.039	62.046	75.88	74.627	73.794	76.28	71.596	55.278	61.471	78.482	86.414	108.49	120.22	118.17	145.63	149.13	156.7	183.91	184.51	191.08	204.17
0	3.7699	1.7301	7.4217	0	8.9427	10.924	11.547	9.91	10.945	0	0	0	4.6162	15.532	4.0983	7.2713	0	1.3938	0	7.813	0	6.7443	9.2671	0	0	0	6.9986	8.8123	8.1636	0	5.6532	10.761	13.284	0	0	2.6295	2.7564	0	4.2381	8.3295	0	2.9491	9.8924	5.3183	1.2822	0.31474	5.3037	13.099	5.0477
0	0	0	12.287	13.707	11.1	19.669	10.41	2.3741	33.959	41.752	43.053	18.636	52.211	60.998	44.666	62.681	54.409	35.834	38.724	39.174	39.695	28.659	34.707	26.916	30.767	26.073	43.421	31.438	34.648	27.3	25.423	24.06	27.291	11.816	14.137	17.81	8.8273	16.339	25.116	20.215	14.032	15.017	19.687	17.515	23.342	11.802	8.1936	6.3453	19.349
0	0	0	12.251	12.806	11.177	19.823	16.894	26.18	17.389	13.095	21.731	13.888	19.049	13.985	3.9715	12.45	8.136	13.701	16.971	5.1473	12.999	5.0266	20.112	10.026	12.116	0	9.1308	4.2629	6.8009	8.3105	1.3848	0.60937	0	0	0	0	0	0	0	0	0	0	0	0	0	0	0	0	0
0	0	0	0	20.866	11.723	22.601	30.543	13.974	15.733	12.472	19.878	20.297	4.393	10.801	15.003	18.954	26.101	29.592	18.752	28.203	24.602	25.051	16.576	29.867	31.755	20.434	17.538	25.584	34.41	29.788	25.051	29.028	29.63	44.7	39.345	37.269	40.577	39.168	39.267	33.882	28.615	22.882	11.234	11.092	9.6847	19.78	19.364	18.343	13.184
0	0	0	19.317	7.7158	7.9288	23.705	17.07	11.674	5.0838	7.025	4.3759	10.303	13.333	13.676	11.08	4.3106	0	0	0	0	0	0	0	0	0	0	0	0	0	0	0	0	1.1183	22.48	39.082	91.238	94.588	86.129	74.598	101.85	95.806	105.71	122.77	135.74	136.93	133.78	138.67	136.81	147.41
0	0	2.4504	4.2391	8.0588	11.741	12.566	3.3246	6.754	13.273	14.517	6.6824	7.3486	5.4309	2.6665	0	7.5534	12.412	14.157	3.4435	4.0622	6.6207	10.749	8.8949	14.453	13.564	20.338	10.522	11.477	24.33	30.717	31.409	25.691	37.227	44.479	29.815	33.826	31.925	36.165	42.232	46.792	37.22	39.077	34.99	33.302	34.765	23.287	27.479	21.99	21.445
0	0	0	0	35.775	47.923	5.2506	28.293	28.919	56.86	94.591	79.224	78.502	91.745	96.534	100.2	87.075	63.135	111.21	113.71	110.66	119.41	123.25	126.02	123.59	121.78	128.56	147.19	143.6	155.66	138.31	147.97	136.37	150.7	146.7	150.68	148.07	141.24	151.39	153.34	115.52	99.304	103.59	93.434	103.74	109.92	109.56	124.9	77.93	80.007
0	0	4.1965	4.9815	9.4959	9.9031	13.212	24.484	17.991	36.275	36.377	41.248	31.903	32.921	33.105	35.319	45.199	39.636	48.102	42.871	40.124	47.186	48.383	50.445	53.086	52.904	55.95	42.085	50.973	61.177	60.435	58.57	58.162	67.939	59.489	67.451	67.78	65.162	68.719	70.406	64.182	65.749	66.166	60.394	59.441	61.854	55.045	70.844	66.995	63.275
0	0	0	0.097237	2.2362	13.782	19.763	26.055	24.154	28.631	25.071	17.897	33.941	23.849	18.281	18.717	22.228	20.232	18.688	22.444	28.079	24.788	31.819	31.636	33.906	27.239	30.739	32.783	38.421	39.038	29.942	31.36	40.665	38.402	49.556	57.463	72.18	79.949	81.113	64.647	43.474	53.025	39.841	27.073	31.519	26.443	36.615	38.786	38.672	36.556
0	0	0	1.3452	9.8727	16.542	21.799	20.522	20.775	26.049	19.182	34.408	30.39	32.714	42.222	39.414	52.154	43.104	63.098	66.714	80.039	85.804	88.079	98.13	108.96	108.58	111	115.46	119.15	112.76	127.68	116.52	135.83	143.74	149.2	154.09	142.97	153.12	150.39	164.99	170.65	180.14	188.05	184.03	186.03	192.21	188.98	194.22	201.74	203.42
0	0	0	8.96	9.8068	6.7374	0	4.271	1.9106	3.3849	10.18	0	8.3677	0	0	0.476	1.6569	6.1031	15.129	22.731	33.805	52.619	62.458	85.24	85.487	119.43	142.13	175.33	191.39	220.07	229.1	234.15	264.5	268.57	324.63	363.22	310.22	320.06	355.12	370.87	386.97	421.67	455.85	499.46	545.69	574.02	621.14	653.75	697.35	755.87
0	9.2918	2.5545	0	13.678	15.446	9.5853	9.1645	17.173	20.425	18.408	12.251	13.447	14.604	7.3732	7.0527	0	0	0	0	0	0	0	0	0	0	0	0	2.0194	0	0	0	0	0	0	0	0	0	0	0	0	0	0	0	0	0	0	0	0	0
0	0	0	8.3468	13.864	10.969	19.119	20.94	11.16	24.581	24.012	28.762	30.185	22.516	25.048	23.572	37.358	43.38	50.177	50.484	46.744	57.395	55.458	58.292	71.455	71.113	79.901	71.005	76.15	90.359	95.581	100.8	110.99	129.94	116.64	130.47	126.3	145.92	153.87	147.53	155.21	150.35	158.8	154.7	150.43	161.97	161.72	156.46	163.65	173.9
0	0	0	1.8046	5.4095	10.031	15.142	12.522	18.436	25.485	23.058	18.182	26.003	38.031	22.18	27.573	22.729	20.004	16.28	14.616	18.043	6.1736	9.1431	9.9954	7.8607	8.1389	9.1078	11.102	6.7735	7.4214	6.5964	13.829	17.944	21.663	17.269	15.838	17.144	19.5	9.2102	23.571	24.152	20.252	17.51	15.457	19.259	2.8795	11.575	7.4398	18.387	19.355
0	0	0	0	10.046	3.6159	8.7794	9.1093	11.167	14.344	13.05	7.749	11.383	17.037	15.902	19.972	25.1	19.501	49.582	74.079	100.16	148.35	206.21	245.75	265.08	352.87	361.78	432.97	516.87	599.78	673.42	748.4	790.09	869.62	904.93	940.8	982.78	1079.6	1155.3	1226.5	1284.1	1320.2	1372.8	1411.5	1436.5	1505.8	1543.1	1378.7	1578.8	1595
0	1.2096	0	5.4491	0	11.765	8.5902	17.365	18.686	7.3642	6.6835	10.263	6.3631	12.317	12.538	8.5932	16.486	6.8389	3.7711	6.2981	1.1469	6.4291	4.5949	8.2552	3.0971	13.659	15.647	19.495	21.311	23.651	19.048	36.885	40.146	42.09	47.897	49.547	55.83	60.217	57.838	53.922	62.324	60.858	55.357	63.692	56.667	60.292	61.317	61.295	75.35	72.716
0	0	0	30.241	25.019	32.337	17.915	23.345	29.729	20.556	11.971	8.2979	20.339	16.979	25.284	9.0145	14.302	10.462	12.299	64.068	57.649	37.842	41.885	50.253	92.418	81.135	86.438	83.087	76.88	170.68	164.23	130.8	155.79	171.81	186.58	245.42	223.76	237.13	270.19	266.09	277.93	319.12	299.2	334.6	321.83	350.39	355.2	347.23	344.43	329.21
0	0	0	8.4049	1.9633	5.1815	10.691	28.763	15.357	31.172	20.905	10.195	15.981	20.632	14.278	26.705	18.868	21.594	16.613	24.49	23.208	20.225	18.213	19.105	21.886	19.631	35.491	37.261	33.681	34.544	21.59	22.916	23.337	30.732	32.589	37.253	48.28	56.897	41.392	39.812	43.934	37.007	39.814	38.602	44.434	41.708	45.687	40.313	35.583	26.422
0	0	0	15.882	8.1304	4.4674	4.4832	5.1602	5.2775	16.882	1.2475	0	0	12.859	22.743	0	0	0	0	0	0	0	7.4048	26.216	35.959	28.142	63.54	95.426	131.05	142.61	211.1	249.7	310.18	350.98	431.4	481.94	546.56	606.32	706.08	723.5	855.1	896.5	957.97	1008.6	1069.6	1066.7	1134.1	1166.2	1207.7	1213.7
0	0	0	6.6692	8.535	27.23	16.373	17.507	19.838	13.981	26.878	24.324	46.178	21.756	32.721	51.925	44.975	40.828	47.279	61.235	79.687	92.257	94.115	106.39	132.35	124.91	141.55	158.39	150.31	163.69	152.78	185.2	203.88	194.52	220.15	234.55	243.83	203.28	224.84	208.51	228.71	207.25	220.78	223.32	243.64	261.85	233.25	243.27	254.39	253.65
0	4.1504	0	0	2.969	6.95	15.26	10.653	10.998	18.006	15.647	26.418	22.875	13.377	16.354	19.013	27.664	37.229	56.218	68.719	55.694	91.204	118.72	135.48	151.27	178.7	187.17	195.02	218.87	212.08	218.52	232.23	242.33	235.6	248.71	261.13	259.04	298.48	301.28	312.92	300.72	293.87	309.56	321.48	331.39	329.94	322.4	320.12	311.75	313.8
0	0	0	6.5578	11.649	17.475	24.232	42.573	55.041	83.249	99.788	131.99	154.78	180.58	191.53	216.05	239.69	265.27	277.03	272.1	281.75	314.77	330.56	325.94	335.54	318.24	353.8	362.22	378.5	368.19	388.97	382.3	388.02	397.4	417.73	429.13	451.6	457.38	481.41	476.74	484.32	479.5	501.23	500.25	498.44	525.55	502.05	506.99	541.95	535.31
0	0	0	10.384	4.8359	16.669	20.645	15.606	4.0645	14.704	14.513	9.7859	11.555	16.458	10.042	10.905	13.205	18.74	18.906	14.104	13.736	31.398	28.105	25.062	18.702	18.84	29.98	23.605	43.855	26.778	39.737	25.319	20.908	28.579	31.692	36.778	30.464	30.201	29.28	18.842	28.463	34.582	35.54	34.776	26.745	36.257	20.518	20.357	21.786	19.432
0	0	0	0	0	2.5522	13.652	14.914	13.376	18.644	8.8002	0.20416	9.3642	0	12.894	20.368	12.468	11.74	3.9676	7.6306	4.7522	8.3999	0.56131	6.5377	0	1.4475	0	3.8177	1.4395	0	0	0	0	0	0	0	0.80054	6.8894	0	0	0	0	0	0	0	0	0	0	0	0
0	0	0	18.137	12.899	7.1324	9.1483	10.393	13.193	16.245	12.951	17.553	19.697	9.0132	16.823	20.217	24.024	18.128	18.667	18.04	17.169	17.6	13.284	13.766	22.238	8.6351	10.883	9.2173	4.4495	20.414	21.588	19.33	20.238	32.477	22.675	19.954	17.134	32.935	38.194	30.844	31.986	24.446	29.745	23.786	25.82	26.706	24.706	13.534	17.668	21.829
0	0	0	5.5041	14.335	10	18.077	22.019	25.124	18.532	21.577	24.41	29.127	34.014	31.559	27.523	31.128	31.48	42.184	49.37	43.431	48.97	48.572	60.112	54.515	54.22	56.823	53.121	55.803	75.988	76.912	86.826	88.437	87.611	95.741	97.658	105.05	123.6	127.76	123.5	125.75	135.74	135.79	146.02	146.98	161.72	159.56	162.3	173.67	177.19
0	0	0	1.3797	6.2151	20.547	30.827	31.46	41.593	65.694	83.342	93.505	122.56	141.28	148.06	179.34	213.15	219.61	309.31	363.99	389.12	481.85	557.57	657.96	737.86	746.16	812.27	958.76	948.83	995.23	1073	1100.6	1143.9	1262.4	1465.6	1634.4	1776.9	1940.2	2041.3	2107.1	2223.8	2349.3	2434.3	2595.5	2581.4	2610.6	2732.1	2747.2	2851.5	2841.9
0	0	0	4.8854	13.146	15.067	17.333	22.152	24.116	13.996	18.969	17.423	21.194	14.51	21.078	18.392	19.301	16.642	30.636	27.161	32.051	33.075	20.46	33.546	42.73	40.055	51.949	64.453	88.3	112.93	148.37	166.33	197.17	250.67	334.27	384.04	426.3	487.3	531.3	615.31	622.5	684.05	703.21	723.26	755.01	786.73	826.21	825.29	877.64	879.86
0	0	0	0	17.948	17.757	24.518	18.519	22.085	28.488	24.663	22.345	33.587	24.648	36.379	21.258	18.065	23.151	23.271	19.601	16.784	14.809	28.073	36.221	32.52	23.18	30.11	31.385	29.403	41.633	40.707	35.074	33.753	32.755	35.947	41.675	40.047	39.379	43.343	46.819	46.484	57.429	63.049	56.112	57.402	59.939	61.068	50.604	57.188	54.006
0	0	0	0	0.24223	12.385	12.129	10.435	15.186	24.26	49.639	62.122	76.507	94.034	84.511	104.69	137.88	148.77	155.69	164.79	180.63	207.49	232.34	216.88	204.56	203.7	236.59	253.01	260.59	244.56	255.69	280.46	281.77	287.26	281.64	290.94	353.16	369.26	380.5	421.96	453.12	485.53	535.94	588.93	625.48	684.82	765.68	770.9	818.23	820.58
0	0	0	15.493	5.718	24.092	24.988	12.084	20.957	21.761	16.412	13.876	25.39	34.495	29.151	23.761	35.77	34.854	39.725	38.129	37.593	43.423	36.401	38.053	41.277	35.633	39.281	48.955	50.139	46.265	37.379	39.49	38.154	36.889	27.33	25.388	24.133	28.327	27.792	35.743	36.783	28.774	32.057	34.1	32.787	41.747	38.436	28.362	31.681	40.149
0	0	0	11.16	8.3145	10.73	16.902	11.134	5.4821	10.502	13.652	12.128	8.5755	7.9803	8.5272	9.7949	11.434	6.1237	12.642	5.8425	14.562	9.5262	6.3358	13.446	10.315	6.4889	9.7409	15.011	7.5282	4.5801	13.688	11.254	22.917	27.794	50.996	63.675	114.34	149.34	190.12	241.5	280.99	333.49	363.26	409.41	446.99	482.04	527.45	532.81	594.12	645.52
0	0	0	7.6736	2.9986	12.033	18.965	25.003	23.649	13.76	14.472	17.773	16.494	15.426	24.562	8.5783	17.823	7.3227	13.907	2.7277	4.9189	2.4331	3.751	6.5506	0	0	0	0.31099	1.6875	0	0	0	0	0	0	0	0	0	0	0	0	0	0	0	0	0	0	0	0	0
0	0	0	10.452	10.469	13.503	5.6143	18.099	38.72	49.828	58.493	71.36	94.697	103.83	124.45	147.23	149.6	159.61	158.24	179.84	167.16	174.24	192.31	200.2	212.92	206.04	213.97	219.14	234.98	220.37	230.59	223.37	242.54	250.4	243.19	249.83	253.75	244.24	257.23	272.76	303.9	328.22	360.31	388.62	431.09	456.38	506.17	552.8	566.97	628.27
0	0	0	11.349	12.678	12.08	6.2467	1.7374	5.7025	11.508	11.881	10.548	14.06	0	11.228	8.6455	7.9916	2.4204	7.837	6.6064	1.3514	8.6853	16.391	67.321	112.21	127.46	173.92	195.02	232.79	293.41	325.29	403.71	392.69	411.31	421.62	442.55	468.82	503.91	532.12	524.61	547.21	551.16	558.16	569.19	574.48	597.39	590.21	589.04	598.52	591.74
0	0	0	8.2548	14.171	9.6486	12.786	19.473	18.106	19.626	18.53	21.93	13.289	19.952	16.534	13.424	13.178	15.734	18.612	5.5212	11.384	15.615	13.875	20.148	13.758	16.591	10.724	6.3055	10.839	13.131	17.99	22.367	29.664	27.224	34.792	29.055	27.137	26.35	29.147	29.827	36.187	30.389	29.896	24.466	22.745	22.592	24.548	31.229	31.747	28.686
0	0	0.2467	7.379	3.8583	8.5106	8.1294	6.1763	9.149	10.281	3.4947	2.2485	8.2291	8.1595	14.76	11.332	19.105	27.016	29.429	47.262	47.644	68.363	69.829	76.765	90.214	96.637	112.49	108.99	108.06	117.05	106.56	116.85	128.09	134.42	129.35	131.72	136.68	135.03	149.35	143.81	145.08	145.74	149.29	154.57	141.44	152.03	151.18	149.28	151.73	148.81
0	0	3.8174	14.628	17.014	16.307	16.551	12.848	0	0.89261	0	0	0.062506	0	0	0	0	0	0	0	0	0	0	0	0	0	0	0	5.6261	62.14	82.532	155.95	213.04	285.95	326.6	410.91	527.65	561.81	650.9	712.58	829.86	918.76	986.14	1080.7	1168.8	1200.4	1279	1326.7	1396.3	1446.7
0	0	0	14.035	10.77	17.809	7.8323	0.6526	11.282	0	8.2877	6.4213	14.297	14.409	23.942	25.138	20.971	12.534	10.675	7.3187	15.332	20.183	15.39	6.3655	21.214	24.779	34.167	26.984	19.262	37.35	30.261	15.267	12.412	16.71	32.767	28.18	28.62	11.667	12.359	0	4.6258	3.7342	0	6.8833	3.8473	8.0786	0	0	0	1.6289
0	0	3.4857	18.456	31.276	16.094	22.052	25.025	30.338	21.546	23.142	10.614	20.303	15.504	11.901	2.3712	12.422	12.885	19.415	17.88	0	14.026	8.2505	9.2781	7.5818	5.9182	0	0	1.6214	0.088014	0	0	0	0	0	0	0	0	0	0	0	0.79695	4.7069	0	0	2.1359	0	9.5402	11.095	13.491
0	0	0	4.8979	11.01	16.857	12.252	20.15	17.583	23.711	34.256	25.746	24.424	18.217	21.137	26.887	31.358	33.066	55.459	56.853	68.669	78.477	88.099	95.621	102.18	111.57	125.1	137.49	161.47	191.66	209.93	226.84	257.51	279.45	317.36	359.94	376.5	398.04	456.83	495.8	576.29	638.52	680.06	767.12	858.58	854.58	1052.6	1185.5	1122.1	1250.8
0	5.183	0	1.2797	7.7291	5.4272	3.9238	9.5773	9.9907	1.958	1.8617	0.59397	5.1769	9.5436	12.816	9.9168	14.462	0.4162	9.7838	0.66169	7.8459	5.2737	5.6968	8.919	2.2577	8.9679	7.8307	17.455	12.656	15.179	9.1893	8.287	16.776	20.98	13.603	18.442	19.833	13.158	8.5351	14.403	19.025	13.728	16.401	22.938	14.939	15.057	8.9688	12.666	17.865	14.447
0	0	0	12.31	8.1655	8.7452	9.5101	3.3476	3.9988	16.752	23.431	21.656	20.984	10.761	17.3	15.762	22.797	19.044	20.244	24.442	24.588	15.191	15.445	20.049	21.862	13.806	20.859	9.6032	15.7	20.886	22.022	29.529	33.988	60.423	78.597	96.299	126.65	173.27	244.2	284.86	340.97	410.43	482.32	575.12	613.09	624.87	706.72	745.79	802.88	807.88
0	0	0	1.0734	9.0954	14.089	19.215	15.754	16.178	20.628	16.402	22.99	32.395	30.605	33.146	32.357	39.531	39.205	51.923	53.039	60.558	63.174	44.904	61.58	69.75	75.235	68.108	62.747	53.527	63.001	71.037	56.559	62.849	68.852	62.782	76.237	51.525	56.338	55.645	60.121	73.341	66.532	64.115	67.255	71.877	68.466	75.458	68.363	61.261	71.534
0	0	0	9.1912	3.7454	11.68	8.4101	21.495	10.091	16.141	19.701	8.4834	4.7734	10.63	11.793	18.145	14.81	16.523	22.705	17.886	25.719	23.737	37.025	27.76	27.244	27.248	33.701	37.297	48.529	51.142	41.762	43.972	52.571	60.551	67.184	52.554	61.219	56.592	66.57	66.875	66.883	54.46	52.154	51.896	49.202	51.918	59.85	55.641	59.724	43.679
0	0	0	3.0127	10.3	18.935	21.241	27.348	31.558	24.464	30.377	33.562	40.321	36.864	44.351	50.445	63.372	63.137	69.337	71.784	65.954	76.936	76.561	91.349	81.327	99.208	99.758	106.46	114.58	109.57	104.85	98.929	130.02	136.24	130.08	128.17	115.73	115.94	111.36	123.06	144.05	143.84	147.59	156.13	170.56	174.9	189.07	199.64	219.28	217.77
0	0	0	7.9516	8.1879	17.995	17.558	23.931	20.761	27.219	24.997	39.107	49.332	62.673	69.903	75.233	68.531	74.859	84.371	91.399	87.273	85.102	89.217	87.454	82.16	97.726	91.216	99.017	99.338	95.006	99.759	115.36	109.25	119.29	118.6	126.73	113.4	118.71	108.41	118.19	108.85	125.01	126.25	114.37	114.03	112.1	125.15	113.33	112.38	120.99
0	0	0	0	1.3525	15.881	24.626	37.565	27.744	11.281	21.353	20.739	17.987	23.307	38.03	25.069	36.85	21.942	19.985	41.287	32.562	25.718	26.964	24.954	24.848	32.108	30.269	30.066	32.512	30.657	25.519	32.147	32.585	30.468	27.022	26.271	37.529	37.501	35.521	29.545	44.659	40.473	48.613	54.576	55.853	62.212	54.752	61.626	78.2	79.118
0	0.2656	0	8.1649	6.9353	10.11	10.177	7.0646	8.4308	16.399	14.269	12.314	23.096	22.053	34.588	25.472	37.262	35.335	47.236	42.061	47.698	46.527	53.972	58.872	59.025	57.695	68.358	79.013	78.225	78.939	47.106	48.408	47.567	54.705	45.498	46.514	54.41	51.5	56.757	72.365	71.459	68.882	60.49	71.181	74.876	84.826	82.9	79.927	82.193	86.206
0	0	0	6.1653	2.6448	12.947	10.921	17.178	25.992	24.301	24.626	14.721	19.263	24.839	25.449	20.325	28.494	27.719	23.023	25.996	27.258	34.068	29.731	27.444	33.521	26.841	34.405	29.47	34.728	36.344	26.272	29.597	27.661	31.909	24.781	43.249	33.906	37.272	40.189	45.588	51.407	51.677	56.189	64.139	64.004	73.663	83.355	93.383	94.958	89.828
0	0	0	9.4519	15.004	32.722	28.953	28.099	25.267	38.564	38.711	33.008	44.19	39.686	48.701	39.304	49.193	42.854	51.554	49.107	58.923	55.953	62.488	62.266	70.529	70.865	70.007	80.233	86.542	80.568	79.513	83.493	88.733	83.591	65.404	72.693	75.085	68.94	87.198	91.968	89.992	85.288	77.872	85.265	90.403	90.891	98.652	84.647	96.812	101.45
0	0	0	3.9567	2.249	14.232	23.453	28.103	36.839	40.077	34.58	31.388	46.092	45.107	44.539	49.942	43.188	48.303	52.193	50.235	49.521	49.445	47.183	44.972	44.21	55.713	53.281	52.653	44.316	52.498	38.361	33.231	39.508	39.966	43.687	49.613	52.425	60.459	50.653	41.525	52.581	43.226	43.824	39.276	44.834	45.674	40.922	40.684	37.16	28.224
0	0	0	6.8312	2.683	23.358	18.689	21.894	20.916	11.161	12.314	10.735	7.5902	21.802	26.091	20.767	23.895	12.618	26.54	24.278	25.548	28.719	38.467	48.626	49.444	68.337	70.975	86.929	89.117	94.949	83.067	92.162	99.788	101.83	82.801	97.722	104	110.5	102.91	118.29	109.77	115.75	107.98	111.93	108.78	114.98	108.83	111.64	121.94	113.08
0	0	0	4.9049	3.7149	3.3161	8.704	14.133	19.066	24.742	23.644	29.383	36.479	43.908	50.1	52.371	57.053	57.893	50.238	58.108	55.127	59.138	58.141	60.842	53.351	57.974	61.026	66.648	70.045	67.415	68.046	80.342	91.014	103.68	114.98	117.51	142.06	154.82	170.75	174.09	179.67	191.03	200.88	193.52	205.09	197.2	216.93	205.09	208.85	208.11
0	0	0	2.3634	14.535	3.2959	21.422	12.439	17.257	20.759	22.241	20.97	17.654	12.692	9.5348	7.6329	10.61	6.9681	14.623	6.308	9.6749	4.9934	10.326	18.477	23.425	25.503	20.74	27.944	26.011	21.433	35.471	32.465	42.075	37.089	38.371	48.933	57.655	65.258	52.482	63.189	57.876	62.686	56.923	68.885	78.12	62.656	68.58	57.715	57.376	56.902
0	0	3.8092	13.558	16.484	6.133	3.2869	1.103	0	0	4.1303	5.1375	7.8056	3.961	19.104	6.2281	15.719	15.129	15.184	15.698	23.943	23.628	19.296	10.211	17.929	15.276	19.371	16.41	21.229	27.362	22.068	22.327	23.729	37.986	34.726	35.718	25.417	46.266	49.141	42.959	42.579	43.279	50.634	30.132	41.617	43.23	50.652	38.527	41.871	41.363
0	0	0	1.3654	1.9214	1.0634	7.2336	9.456	16.105	22.291	23.105	31.312	32.385	33.272	34.726	31.121	42.693	37.93	40.433	45.676	41.865	43.999	48.583	49.586	47.542	51.636	52.218	45.279	56.111	54.634	52.564	53.382	49.724	55.357	53.634	52.812	46.105	48.319	50.52	57.834	58.887	46.652	48.014	45.791	41.967	40.919	45.774	47.649	42.753	48.927
0	0	0	8.1536	14.04	13.075	13.993	16.918	23.899	28.293	29.67	34.062	40.176	44.337	38.223	40.419	57.946	64.303	75.316	76.809	78.507	91.902	88.074	105.71	109.37	110.85	117.23	131.16	136.63	153.82	149.97	172.76	161.55	156.12	167.1	185.19	183.63	208.07	222.69	229.03	242.09	278.87	264.4	293.1	346.78	353.81	350.77	356.57	389.87	526.94
0	0	0	7.2959	8.0925	15.356	5.2317	9.8647	7.2753	11.859	0	8.8329	14.016	18.57	34.092	28.204	30.99	23.366	22.758	25.483	18.795	28.465	17.35	13.222	24.264	37.255	48.337	46.895	48.137	70.812	74.229	71.095	87.884	100.9	133.64	156.1	147.69	171.44	161.68	172.95	173.48	179.69	182.38	186.43	196.42	212.71	199.44	207.98	207.55	229.79
0	0	0	15.567	9.1491	10.105	12.718	14.278	24.962	21.527	17.665	16.844	22.291	26.689	21.754	21.557	22.401	22.623	23.431	28.299	26.52	24.256	17.567	23.702	23.565	26.344	23.587	25.186	27.22	41.936	41.845	51.477	46.846	54.656	56.522	63.079	61.443	74.195	85.304	92.057	100.32	112.99	113.81	121.84	135.64	151.07	159.94	146.89	139.64	141.73
0	0	0	5.9843	18.562	28.687	27.195	32.695	32.381	29.861	25.93	29.882	38.344	32.633	35.265	9.1228	33.666	21.926	21.396	51.65	38.181	38.683	47.552	59.19	61.408	54.251	61.725	52.853	67.756	69.741	59.546	62.848	54.696	71.358	58.897	67.497	62.032	64.599	67.81	63.913	67.408	65.746	65.978	69.324	64.527	56.186	60.765	55.887	61.229	59.149
0	0	0	9.843	5.4046	18.422	15.049	11.542	19.38	8.8531	22.426	16.28	24.013	7.7403	16.203	17.036	8.537	8.7271	7.1619	9.1985	10.167	2.5493	5.1771	17.568	28.697	39.565	59.77	97.74	131.72	176.14	220.4	259.67	327.2	351.99	426.13	468.31	507.7	538.21	589.86	639.3	678.95	677.88	724.44	740.17	771.06	764.4	799.42	798.23	803.53	808.33
0	0	0.52939	2.7834	4.6001	7.1345	0.38227	6.2398	10.058	15.242	18.941	13.064	16.03	18.938	20.459	17.329	19.407	23.15	24.928	18.168	11.184	17.321	16.409	18.57	18.907	21.308	18.229	11.883	13.578	22.299	19.143	21.595	22.348	16.284	15.23	11.222	14.977	12.662	16.349	16.735	21.565	14.574	11.704	5.0034	9.4186	9.3929	7.5164	10.891	8.0886	0
0	0	0	8.8662	6.7224	7.2662	9.4812	15.538	17.995	14.222	16.108	12.654	17.027	12.454	20.89	16.213	20.549	20.758	21.16	26.366	21.052	30.842	29.483	32.989	38.297	28.232	37.342	35.214	37.876	37.584	33.121	41.1	44.621	50.359	50.643	50.509	62.423	64.407	71.359	66.23	70.545	78.241	79.766	86.466	77.074	78.871	95.455	93.593	92.204	88.808
0	0	2.1772	3.945	11.321	0.97923	0.6378	4.9478	5.8772	11.242	13.245	15.972	8.6342	12.621	11.573	14.166	28.51	24.909	24.511	16.745	22.918	19.921	20.392	23.509	17.042	22.334	17.341	15.017	23.24	26.137	25.006	29.075	26.943	31.321	36.778	31.836	25.252	28.78	28.666	37.852	46.16	36.977	44.722	34.789	38.605	36.019	41.298	47.745	51.155	46.788
0	0	0	6.514	12.864	17.503	13.42	23.426	29.321	23.394	27.648	15.629	29.799	28.855	43.683	54.654	70.425	78.961	106.99	137.62	140.33	150.01	155.04	160.51	173.03	169.27	168.17	186.18	194.92	189.76	203.25	197.37	210.86	211.29	214.31	210.66	217.45	210.77	229.21	225.84	222.85	224.59	218.78	215.86	226.14	215.61	222.44	227.44	218.73	221.18
0	0	0	5.5073	8.4428	14.814	22.682	29.539	31.483	32.415	36.877	43.715	43.588	48.808	47.45	45.036	55.194	61.76	78.344	88.224	88.733	108.29	128.24	129.81	149.99	178.97	184.01	210.67	205.12	215.43	231.9	233.16	245.24	261.58	250.74	267.8	266.22	291.64	311.46	300.42	330.3	337.82	347.01	342.36	358.98	364.74	370.93	373.5	386.37	387.13
0	0	0	8.3488	2.7991	13.778	16.303	14.359	13.157	16.338	25.559	20.083	30.089	18.52	5.06	22.025	17.66	10.46	8.0387	9.7705	5.0212	0	8.8757	0	0	0	0	0	0	0	0	0	0	0	0	0	0	0	0	0	0	0	0	0	0	0	0	0	0	0
0	0	0	8.9602	8.4203	13.729	9.4925	8.3191	14.45	5.7205	1.3855	8.5262	20.897	30.626	24.911	23.077	23.929	18.944	16.005	23.097	22.504	22.634	14.303	20.411	29.571	52.558	57.222	64.615	65.033	76.501	74.759	84.989	99.477	105.87	128.72	141.12	154.09	157.81	169.93	182.71	182.86	181.92	187	186.5	201.74	212.16	217.17	190.27	208.45	211.88
0	0	0	1.5073	6.857	7.0878	21.869	19.193	26.263	34.876	33.296	41.131	37.965	44.867	41.774	44.842	52.563	53.216	50.089	47.865	52.752	54.483	67.285	60.4	60.108	73.675	63.361	56.045	54.336	64.35	52.27	49.625	48.6	39.465	30.721	50.004	53.149	63.289	55.531	55.035	52.5	47.467	43.381	36.882	43.909	54.899	36.481	32.211	29.051	27.539
0	0	0	6.3402	9.225	17.164	18.495	28.817	29.354	34.57	31.996	33.02	46.791	41.688	43.634	40.252	41.898	45.442	41.958	38.301	33.994	48.531	45.423	39.682	44.442	40.636	47.471	43.164	55.495	48.066	57.724	43.87	40.253	40.05	52.153	52.527	48.043	47.942	47.962	48.927	53.463	59.297	60.882	70.722	64.365	72.9	63.788	58.762	56.537	64.73
0	0	0	21.091	52.196	13.226	25.518	22.659	0	0	0	16.438	20.564	0.462	0	0	12.51	21.695	27.411	28.203	18.566	24.741	13.522	25.266	20.265	27.186	24.292	19.918	21.548	40.548	34.723	39.218	36.823	29.09	39.721	28.859	37.878	42.833	44.9	34.06	38.974	27.35	28.816	25.587	37.237	30.6	26.979	28.729	38.123	28.605
0	0	0	5.6517	12.026	14.842	26.313	16.89	25.135	21.257	21.613	29.174	46.555	68.154	105.84	165.12	227.63	294.23	372.05	427.53	503.43	585.37	639.21	731.76	753.83	841.37	853.93	912.13	952.06	988	961.68	1013.2	1025.2	1022.3	1067.2	1029.8	1067.9	911.67	923.63	901.63	1057.9	1065	950.02	957.43	978.55	876.32	975.84	922.8	925.68	1073.4
0	0	0	0	17.807	25.083	21.47	20.142	34.881	33.402	46.576	37.694	37.096	39.474	38.529	37.602	35.581	35.044	34.744	38.807	30.369	39.321	43.606	44.289	48.299	45.068	51.107	58.461	68.105	61.925	64.242	54.485	69.578	69.005	83.391	79.687	81.065	77.449	60.372	71.237	55.879	59.964	82.725	78.286	91.132	89.435	96.189	103.81	91.717	95.38
0	0	0	19.97	12.454	3.6533	9.906	7.4861	16.063	20.478	22.163	26.329	29.185	18.695	24.444	33.184	29.263	31.524	35.756	32.863	33.308	31.651	32.663	27.454	40.356	30.083	37.246	33.838	33.201	38.17	43.25	46.105	32.531	42.496	52.177	52.569	40.458	53.459	63.679	54.989	82.287	71.611	80.321	64.504	66.864	52.411	62.329	64.158	59.59	56.843
0	0	0	0.84175	2.2549	6.1013	13.699	10.087	7.8693	3.3132	0.048931	0	0	0	0	0	0	0	0	0	2.4322	0	6.5158	0.19322	14.738	34.619	10.94	5.0788	17.12	45.823	47.873	18.956	12.236	9.8488	9.4604	20.261	26.483	24.926	13.359	15.332	28.344	28.365	38.636	40.235	45.093	43.715	41.548	51.133	72.979	66.471
0	0	0	6.4571	6.7227	24.881	31.475	17.93	22.633	20.494	22.332	24.631	22.15	33.041	26.233	39.187	31.88	22.884	29.146	21.505	31.787	25.074	38.444	36.302	34.894	34.65	29.892	41.057	33.872	35.457	37.348	43.21	53.861	53.941	51.927	54.113	58.65	56.792	50.766	57.508	63.654	67.739	70.703	68.993	45.393	28.392	42.299	46.822	50.143	54.018
0	0	0	0.68303	5.9256	8.3022	17.12	3.3634	11.578	10.879	9.5922	0	3.4219	5.4688	1.3009	8.7374	7.568	7.4768	20.447	37.083	53.418	64.376	95.05	117.29	152	183.4	227.53	236.58	314.25	362.67	443.91	501.15	572.66	625.19	725.01	762.05	841.81	868.85	942.48	1002.8	1065	1117.5	1167.4	1183.6	1246.8	1282.2	1430.8	1400.7	1471.5	1488.5
0	0	0	6.2169	10.011	6.914	15.748	18.967	24.853	31.483	24.503	0	23.337	32.15	28.417	27.154	37.528	36.967	8.6856	10.135	8.6889	14.888	11.087	13.58	14.511	22.228	16.78	27.408	17.649	30.639	20.942	17.931	16.608	26.262	21.446	28.382	19.045	21.817	25.541	24.604	29.096	29.822	30.264	29.687	28.501	35.921	37.266	27.233	28.037	30.05
0	0	0	0	10.659	10.733	14.641	12.334	12.697	25.099	21.656	23.386	26.556	25.053	35.566	24.312	33.223	28.895	40.744	38.388	42.57	41.34	40.718	46.538	47.072	48.909	45.393	54.635	55.154	52.578	54.547	42.014	57.278	61.745	62.247	75.784	51.152	63.611	54.721	61.862	74.3	70.272	81.257	80.332	86.451	98.916	97.058	111.23	102.62	123.53
0	0	0	4.6506	6.0424	15.997	19.262	19.194	13.811	21.418	17.52	21.745	22.716	21.104	23.804	26.927	27.154	32.395	36.932	29.129	38.635	35.625	27.694	20.35	46.791	48.454	29.795	54.119	58.184	80.789	115.69	154.68	193.05	254.72	313.95	379.15	435.7	497.32	567.91	653.32	715.08	775.48	810.31	889.93	925.59	963.69	973.27	976.12	1007.6	1008.9
0	0	0	0.37887	10.777	10.282	17.159	20.852	29.92	30.383	27.387	23.46	28.056	33.759	34.941	42.145	29.611	42.55	29.615	36.131	40.785	41.605	32.885	37.34	39.603	40.566	51.169	53.559	50.179	52.064	39.713	45.305	51.724	49.584	49.744	50.83	64.365	61.847	61.958	56.285	51.938	59.881	62.49	49.861	58.061	54.73	59.057	51.206	41.084	35.429
0	1.5623	0	7.8549	18.654	15.404	17.257	13.832	67.329	119.91	183.08	182.18	225.36	357.68	529.95	561.84	624.14	752.2	845.37	953.55	1065.5	1175.1	1313.3	1291.3	1540.9	1498.4	1786.6	1942.5	1992.1	2039.2	2054	1963.8	2072.7	2182.3	2112.7	2178.5	2187	2248.4	2156.2	2213	2207.5	2168.6	2201.8	2186.7	2185.7	2189.9	2069.4	2143.7	2161.2	2068.1
0	0.39287	9.814	15.877	27.126	19.184	0	22.16	27.872	30.921	31.267	40.181	42.472	45.102	47.787	58.727	67.384	52.976	63.358	66.233	64.722	71.436	83.009	79.249	82.158	87.26	81.056	80.563	92.989	94.114	114.29	104.74	102.11	108.23	114.35	125.78	142.13	136.14	127.57	139.79	145.68	132.3	149.7	150.25	156.91	152.51	160.61	160.3	172.95	156.05
0	2.4604	0	2.7185	2.1186	7.8667	3.4762	5.3384	0	10.114	11.641	12.887	27.328	26.281	36.122	23.141	15.49	14.326	13.592	8.1534	6.1459	7.3275	1.7727	0	0	2.3751	0.37744	0	0	0	0	0	0	0	0	0	0	0	0	0	0	0	0	0	0	0	0	0	0	0
0	0	0	11.647	11.004	16.912	10.517	20.83	25.29	23.558	29.47	27.879	30.374	17.038	23.785	32.939	34.134	32.373	47.044	53.701	43.486	49.965	52.542	61.053	58.455	55.503	58.477	64.578	79.265	77.505	80.245	67.249	74.255	76.775	89.179	85.617	82.042	68.397	66.376	54.329	48.4	42.049	42.518	32.671	43.929	36.043	39.517	42.882	31.254	37.082
0	0	5.9707	16.922	6.3805	11.071	9.9151	6.5038	12.592	13.174	4.704	8.8363	25.256	13.345	8.7249	19.013	0	0	0	3.4444	12.466	10.261	20.924	10.698	17.975	6.8054	12.553	14.159	22.808	42.754	58.903	48.129	49.58	75.816	102.91	130.73	132.95	142.05	124.37	163.42	176.73	184.22	197.2	214.05	217.32	192.17	189.33	249.01	248.79	260.91
0	0	2.7945	7.1614	2.8332	10.091	6.1391	1.5324	15.314	2.0382	2.9842	0	10.128	5.1068	0	0	2.5463	0.59676	0	0	3.6585	0.6118	0	0	3.0564	1.8527	6.927	10.441	14.705	18.636	10.407	16.92	21.346	18.191	15.374	13.057	14.316	16.482	13.438	33.925	33.799	31.187	31.48	20.678	31.777	26.366	32.4	21.072	35.233	33.516
0	0	0	8.9774	9.711	4.7956	2.2653	5.1606	9.7227	12.157	8.2093	11.025	2.8432	1.5266	3.6551	9.1212	13.072	16.395	16.806	33.883	25.179	38.536	60.781	57.664	74.173	65.911	78.659	86.401	108.57	97.859	119.16	106.03	114.05	109.75	150.65	120.68	141.64	145.47	139.83	166.95	174.56	196.88	221.81	218	240.36	261.33	282.32	292.05	336.04	349.81
0	0	0	1.9218	29.5	15.838	25.627	28.947	30.323	34.024	19.366	30.487	26.052	21.695	23.614	40.809	39.641	40.525	44.423	34.837	18.539	29.828	29.609	23.635	24.413	22.098	35.694	19.486	6.0714	1.7364	6.1165	0.53945	4.8187	8.4183	8.0481	0	0	0	0	0	2.4732	0	0	0	0	0	0	0	0	0
0	0	0	10.733	12.663	11.039	25.932	22.088	30.028	28.859	25.893	32.693	49.204	76.167	105.83	169.8	262.69	380.54	522.54	669.06	836.98	1070.2	1225.8	1447.8	1637.6	1803.7	2040.5	2274.1	2378.6	2583.4	2778.3	2890.4	3022.3	3154	3219	3354	3325.2	3459.2	3457.9	3535.1	3642.9	3680.9	3614.1	3755	3777	3852.8	3860	3920.2	3987.3	3984.8
0	0	0	8.1824	3.149	11.391	10.731	4.4804	4.9586	3.355	5.807	1.5398	5.9432	4.3916	3.3621	1.7872	0	13.887	10.767	11.961	12.361	10.299	2.2458	5.4708	16.536	22.829	18.873	30.361	24.719	24.977	27.783	41.113	8.2581	22.157	14.991	22.132	21.545	12.254	16.271	28.417	37.422	30.373	46.259	47.082	37.109	28.358	42.965	35.856	50.135	54.897
0	0	2.5747	0	0.82408	14.873	23.189	20.371	8.3822	7.0956	1.5106	0	0.21095	0	0	0	0	0	5.0299	6.573	7.0249	20.121	18.176	26.123	32.662	30.047	43.02	44.462	44.026	58.147	56.713	63.736	65.819	76.706	71.371	84.268	79.435	81.835	88.744	94.996	93.379	103.23	114.34	105.17	101.91	112.99	127.67	123.25	120.5	128.87
0	0	0	8.3327	11.578	12.481	15.1	16.717	10.27	21.136	19.906	21.831	15.985	7.884	19.756	17.823	17.309	14.331	22.602	13.659	16.423	13.61	12.41	23.671	26.093	16.702	32.323	20.002	40.544	56.793	74.347	117.83	148.9	180.27	195.24	231.65	248.12	303.31	339.05	376.36	418.81	440.05	459.03	507.08	529.13	565.23	576.88	600.66	610.76	628.81
0	0	0	6.189	17.019	16.485	19.256	21.505	25.041	31.179	34.439	38.664	38.15	43.085	40.028	38.232	37.002	38.983	38.477	30.481	29.773	29.785	26.276	26.653	17.506	25.701	23.299	10.828	28.647	13.72	12.933	18.165	21.245	25.764	30.011	26.264	23.985	18.86	27.766	32.248	35.648	27.553	31.593	29.52	21.665	21.481	22.615	31.057	24.861	18.61
0	0	0	14.814	18.852	19.673	28.97	36.559	48.609	52.818	56.897	73.682	90.721	92.978	94.606	105.78	103.84	105.78	124.26	130.7	149.72	165.64	146.6	159.98	162.77	155.78	163.98	176.7	190.31	195.77	186.41	208.79	215.95	198.71	216.66	221.3	225.07	225.33	233.63	249.35	261.71	257.92	273.79	299.74	327.36	356.43	375.9	390.25	389.64	439.28
0	0	0	8.6208	6.7236	13.681	10.727	19.915	22.26	27.432	22.718	25.561	34.416	50.968	41.064	51.288	52.979	46.53	50.607	52.725	54.824	56.864	65.01	62.163	65.188	62.724	76.329	77.123	73.808	77.211	77.726	81.918	94.134	86.086	89.24	89.388	89.723	93.925	82.536	91.256	95.209	102.19	98.591	92.627	86.128	84.451	91.243	98.628	103.07	111.43
0	0	0	1.8859	5.0474	16.859	23.329	30.743	37.085	42.599	25.826	31.835	28.571	24.221	25.085	34.304	32.052	44.247	47.062	50.306	48.729	53.83	61.532	56.991	62.024	65.883	70.19	68.268	80.186	84.007	85.453	92.763	107.91	113.6	121.28	136.88	148.45	159.23	177.16	198	201.4	216.58	231.47	241.09	261.62	250.67	260.32	276.37	280.77	266.49
0	0	0	10.583	0.49734	8.5777	3.2312	17.857	19.418	8.1282	13.965	16.522	18.226	33.462	19.022	22.242	40.967	27.031	28.218	23.716	32.656	38.091	33.166	46.394	19.7	27.243	30.287	36.912	38.33	31.42	28.312	28.269	39.041	48.558	43.108	48.39	58.209	68.406	71.756	89.904	118.12	124.52	128.84	150.4	157.61	164.88	186.21	192.82	212.6	209.93
0	0	0	4.9301	15.309	14.599	16.965	24.575	22.326	26.751	23.954	38.352	52.026	69.11	91.233	113.28	157.97	172.41	212.39	242.84	265.21	329.46	351.57	377.95	385.5	378.82	415.1	440.91	465.45	475.87	488.23	495.51	491.19	507.35	543.08	520.52	554.8	555.63	564.03	563.94	571.82	583.41	578.97	573.05	576.62	603.43	559.49	578.95	584.16	606.78
0	0	0	1.5465	2.3461	13.351	20.061	14.504	27.017	31.939	29.276	32.964	29.189	33.361	25.633	31.557	36.817	29.601	38.937	33.693	38.743	44.748	49.967	51.78	52.776	55.629	44.418	51.134	45.62	39.572	44.814	39.828	36.978	39.678	34.656	43.031	51.323	55.463	39.884	49.599	51.639	43.546	51.86	54.915	45.264	54.768	37.705	46.171	43.26	45.902
0	0	0	23.599	31.156	34.499	34.8	34.747	32.956	19.594	12.976	13.123	16.987	17.578	6.4882	16.751	26.54	13.1	17.987	24.797	30.043	19.986	38.364	45.55	53.013	69.972	84.433	102.61	112.44	107.87	113.63	100.53	132.65	145.07	142.44	152.46	141.41	155.76	164.69	170.76	176.26	171.42	180.15	172.43	173.22	184.31	182.72	192.14	163.37	181.32
0	3.0563	0	11.806	6.1158	6.6974	2.8663	8.6128	0	13.493	14.989	19.024	24.541	28.476	51.52	68.472	86.536	101.87	143.61	159.32	171.42	202.13	227.01	226.01	249.04	257.68	268.13	268.41	281.87	291.93	315.1	318.32	334.82	339.69	343.35	354.57	356.71	360.61	386.6	376.92	412.32	403.34	442.07	431.13	428.77	451.16	461.2	464.81	478.7	468.74
0	0	0	11.067	12.373	7.6407	6.3709	8.2987	10.337	15.818	20.081	17.34	21.48	18.56	19.61	16.229	37.251	41.353	42.677	39.189	48.85	58.447	52.134	63.564	67.123	75.794	77.104	76.996	80.788	90.005	85.166	87.693	104.31	98.364	105.11	103.29	99.752	105.5	101.19	104.45	105.25	103.54	109.54	95.914	98.125	91.419	100.32	100.05	103.59	99.386
0	3.4664	1.9587	6.569	0	5.161	1.1587	11.602	5.0998	6.4713	0	0	0	0	0	0	0	0	0	0	0	0	0	0	0	0	0	0	0	0	0	0	0	0	0	0	0	0	0	0	0.70718	7.2154	7.4372	14.57	12.292	18.485	21.291	31.559	51.653	63.834
0	0	0	6.5012	11.274	9.1623	8.3832	5.3993	13.137	14.945	17.229	17.249	11.667	2.8695	1.1644	5.784	9.6204	8.3794	7.2369	2.1222	3.2212	10.866	5.0229	13.899	0	0.69099	0	8.5731	9.7365	1.1986	0	7.2322	0	8.8788	0	0	0	0	0	0	0	0	0	0	0	0	0	0	0	0
0	0	0	9.3964	5.9604	13.839	13.747	12.095	18.506	20.126	6.563	4.3288	0	6.4891	1.7418	7.711	5.367	0.72293	8.3332	6.6347	10.883	5.7044	7.737	9.7521	34.481	19.238	12.692	11.933	8.2698	33.835	16.561	9.3501	9.2999	15.47	27.922	36.648	40.894	18.53	17.517	26.834	20.746	18.113	13.441	3.0087	6.8299	7.2382	14.583	16.248	16.248	18.433
0	0	0	15.963	18.502	0	20.316	22.365	34.164	36.611	58.832	86.223	143.01	220.59	321.15	434.46	559.29	714.39	864.2	1006.9	1153.2	1310.4	1413.4	1536.7	1688.9	1765.1	1883.2	1995.1	2029	2072.8	2126.4	2216.8	2271.5	2296.7	2352.2	2360.1	2400.6	2445.1	2457.6	2460.8	2550.1	2565.3	2577.4	2594.6	2531.5	2600.2	2579.6	2569.8	2592.8	2550.5
0	0	0	1.8694	0	15.683	13.614	20.383	10.218	27.627	19.494	18.665	20.235	21.625	14.182	32.332	27.079	28.826	32.426	32.987	37.141	39.067	43.736	47.992	26.645	43.041	46.514	48.854	47.818	44.738	38.27	46.596	51.784	47.948	57.322	57.982	81.976	93.754	98.861	113.7	156.03	171.8	170.47	179.62	194.14	170.96	217.29	248.34	267.66	299.06
0	0	0	15.456	12.126	14.064	22.709	21.978	23.522	40.602	30.012	28.58	35.382	21.644	46.516	47.036	52.032	51.393	57.595	61.466	61.261	44.379	56.287	56.772	67.141	59.164	65.305	61.053	65.631	80.343	84.047	91.268	88.3	109.18	96.489	98.983	99.325	106.9	117.69	113.37	121.62	131.64	133.91	131.59	144.73	148.14	173.09	155.4	168.44	165.41
0	0	0	10.605	25.921	41.109	36.046	35.057	55.123	38.688	62.969	55.128	62.463	60.647	88.534	73.86	68.068	73.673	90.004	88.532	87.871	89.005	85.599	84.861	97.579	85.543	98.84	99.634	99.54	96.707	96.732	88.034	109.98	109.86	103.99	102.67	98.218	85.397	92.291	106.94	111.76	100.1	105.12	109.24	106.24	110.92	115.34	119.3	118.33	136.35
0	0	0	4.0813	4.9538	15.115	13.717	9.4038	20.111	13.321	22.639	20.429	18.653	31.363	22.104	35.103	36.511	31.383	29.465	27.041	26.823	24.46	35.195	36.137	44.418	42.472	42.506	38.685	49.247	45.335	56.337	59.782	65.997	74.59	84.912	97.923	113.62	118.67	127.12	145.87	166.27	178.55	189.86	218.68	223.8	237.02	237.38	251.29	273.63	265.9
0	0	0	13.333	12.519	3.5232	10.679	10.815	8.7438	11.82	1.0241	7.2457	6.8736	0.43473	0.81216	0	3.0526	1.2738	9.0006	11.508	4.7086	13.374	9.0004	16.089	45.178	21.05	26.893	26.632	22.234	26.507	55.255	34.975	32.619	38.205	40.136	43.308	38.748	43.277	49.369	52.54	50.485	54.729	55.152	52.821	48.542	49.81	58.447	50.516	57.874	52.284
0	0	0	0	6.6743	7.1822	14.325	24.057	24.092	26.972	26.608	20.488	35.992	45.084	42.516	51.333	37.476	52.808	41.867	44.724	38.243	40.025	34.485	33.87	29.556	29.417	29.215	31.027	26.776	26.764	17.703	16.598	17.792	21.555	15.193	18.918	27.829	29.847	23.938	15.959	18.346	21.056	18.358	19.609	20.864	18.173	25.253	21.331	8.2823	8.5489
0	0	0	22.961	32.921	45.366	44.887	47.956	67.329	53.366	45.865	50.729	46.718	50.808	58.623	54.592	59.329	52.946	54.164	65.25	69.231	56.86	48.963	53.897	35.846	44.092	54.248	55.488	51.107	49.654	57.248	43.271	63.896	59.425	60.022	52.19	47.661	41.081	47.128	52.177	70.666	59.679	70.301	52.41	59.626	61.179	67.864	68.438	65.46	69.683
0	0	0	5.8485	5.5462	13.652	11.638	19.17	17.394	22.81	18.968	6.8527	18.601	10.561	16.286	19.659	8.4962	21.812	27.034	28.631	37.154	44.937	49.679	66.009	72.337	87.095	110.22	122.33	128.51	139.05	141.25	157.53	163.48	173.25	190.02	201.25	209.3	233.31	227.68	216.28	225.36	231.63	245.04	248.08	235.32	257.34	251.08	260.57	252.44	245.74
0	0	0	8.7005	5.7104	12.961	16.687	14.381	21.875	43.005	56.357	0	0	0	0	0	0	1.9464	0	0	0	0	0	0	0	0	0	0	0	0	0	0	0	0	0	0	0	0	0	0	18.045	48.338	95.429	141.51	182.29	228.11	280.04	334.41	399.12	436.72
0	0	0	0	19.268	15.565	25.719	27.035	31.843	43.721	46.531	51.993	50.918	52.562	59.228	63.769	70.071	71.402	83.631	96.744	96.934	112.29	110.24	112.09	119.9	102.1	97.155	103.9	105.22	109.35	112.74	102.24	110.14	115.92	108.84	114.26	91.875	93.901	99.067	104.96	120.53	118.14	116.82	128.46	132.56	134.14	141.26	157.53	160.6	174.65
0	0	0	0	5.2409	9.5229	8.0243	4.309	5.144	7.805	4.0331	4.0524	9.1574	2.7866	10.043	9.9496	9.5125	21.584	23.046	28.596	40.304	30.063	34.965	36.568	46.598	51.454	53.46	65.251	65.583	68.211	79.335	70.264	71.815	74.436	80.026	91.133	84.035	83.251	93.276	98.531	117.86	110.07	124.31	127.44	139.13	146.54	156.04	184.03	188.98	192.49
0	0	0	9.4695	3.1243	7.5984	10.879	12.603	12.751	26.27	30.259	29.755	34.425	43.038	43.564	41.993	55.555	41.582	54.778	48.993	51.017	55.458	64.035	65.026	65.161	65.966	62.516	44.916	55.873	44.659	63.151	63.642	54.727	50.521	56.147	47.233	57.867	47.761	35.555	32.019	38.655	30.084	34.525	34.314	23.937	25.505	28.724	22.804	34.808	21.516
0	0	0	10.656	3.8946	17.981	21.56	14.156	18.953	20.265	22.253	18.084	25.862	9.1839	0.39908	12.766	14.616	14.764	14.831	17.223	5.1491	7.7646	25.248	22.786	12.4	23.987	16.945	27.715	16.675	14.567	21.283	19.689	23.016	16.611	13.978	27.303	28.553	39.875	30.117	31.778	27.548	24.48	15.46	15.836	14.284	28.702	0	0	0	0
0	0	0	0	20.767	23.642	22.1	27.857	31.709	39.897	38.75	28.304	40.37	43.491	39.005	38.533	27.737	28.708	23.211	28.276	13.421	9.7903	17.539	18.486	8.2545	5.8371	5.8833	6.5009	17.743	11.448	12.917	7.5363	16.596	7.6374	12.963	3.7673	8.9438	0	6.1089	0	0	0	10.82	2.545	9.219	4.8761	10.362	19.418	3.8166	7.978
0	0	2.5402	7.8425	16.434	12.041	14.208	24.059	17.268	23.847	25.306	14.557	22.619	27.253	22.079	26.269	26.411	25.712	28.767	28.007	21.924	31.759	24.107	35.141	30.504	24.771	31.183	28.381	24.954	32.613	22.234	24.202	35.967	40.003	31.977	27.53	28.981	30.951	28.858	12.585	22.4	21.218	16.271	20.927	11.825	19.443	16.347	16.307	13.511	18.531
0	0	0	2.9132	15.881	18.938	27.391	31.016	38.796	38.531	49.343	50.32	49.439	60.221	62.964	69.88	79.913	80.053	89.536	91.252	84.939	82.27	90.965	91.722	100.64	101.57	111.77	113.8	114.96	116.11	122.79	110.35	129.98	144.76	141.3	145.14	143.46	152.05	170.52	181.09	233.72	226.32	235.41	248.67	259.81	288.99	291.05	321.11	340.2	341.5
0	0.93379	0	0	18.542	18.635	19.525	18.688	18.341	28.733	19.716	14.387	30.314	25.097	35.408	18.805	17.54	16.7	14.34	9.1613	11.716	14.596	18.519	21.943	8.4741	6.2008	7.1478	10.621	10.342	15.404	12.75	12.133	6.17	4.556	9.6568	14.58	17.465	5.26	4.6815	5.9513	18.106	10.837	18.17	8.3735	13.267	13.623	9.8536	0	6.1073	3.6971
0	0	0	52.375	40.821	20.51	17.982	32.995	97.384	145.35	171.33	195.66	251.91	278.25	312.95	311.06	343.94	362.58	409.75	419.17	413.69	463.04	474.86	513.58	544.34	538.63	567.84	592.95	622.4	649.7	663.16	703.01	716.53	725.21	743.86	763.14	755.33	798.6	773.12	822.12	838.36	837.6	796.47	842.7	837.02	844.2	832.78	837.82	846.93	838.31
0	0	0	4.8161	21.383	30.253	33.959	26.449	0	8.6632	12.055	29.949	59.433	126.41	231.91	369.11	532.23	691.15	836.95	984.7	1197.6	1363.2	1568	1677	1896.7	2062.2	2246.5	2451.1	2545.9	2666.5	2812	2910.7	2981.8	3133.2	3140.7	3233	3242.9	3205.1	3419.6	3419.2	3491.2	3540.3	3585.5	3600.5	3671	3636.1	3767.1	3765.6	3776	3812.8
0	0	0	25.281	13.103	14.423	0.013368	7.3358	0	15.049	0	7.2496	25.783	27.02	34.954	23.282	26.082	21.674	33.074	45.802	41.175	38.933	44.724	59.131	102.88	127.73	162.89	198.59	240.08	290.91	319.56	341.83	389.89	449.31	509.65	547.49	583.55	621.03	664.23	693.67	681.55	707.23	627.13	679.87	725.63	909.38	948.27	960.18	1045.3	1080.3
0	0	0	10.594	8.3221	7.3604	20.975	23.541	33.62	33.287	40.182	29.474	36.16	33.23	30.426	28.023	33.821	38.267	34.808	32.962	27.988	40.455	38.354	35.452	33.335	25.18	38.407	30.274	29.472	36.369	30.677	42.068	44.738	54.297	46.214	57.346	60.089	64.445	72.68	75.499	77.365	75.525	87.846	82.288	87.826	86.653	102.69	94.976	100.35	106.85
0	0	0	1.3302	1.5113	10.753	20.743	31.363	32.352	37.727	49.248	51.468	67.645	68.1	85.798	110.35	104.68	115.31	143.86	185.44	224.14	265.5	292.16	340.67	396.6	411.12	445.56	507.09	544.09	575.96	616.75	637.92	658.55	623.64	600.84	662.22	674.91	690.11	736.28	744.12	671.93	682.44	742.47	707.85	646.05	684.77	722.4	705.96	712.93	715.16
0	0	0	16.232	33.147	23.386	20.335	32.357	44.322	57.848	59.421	78.392	90.167	95.866	117.31	122.04	146.45	164.59	189.64	205.4	201.17	229.02	212.32	240.22	284.8	288.18	301.39	340.43	380.78	458.95	486.38	587.57	674.12	783.38	830.39	952.46	1079.2	1219.6	1312.6	1435.4	1549.1	1639.8	1633.6	1770.2	1791	1977	1967.4	1981	2077.1	2101.8
0	0	0	15.645	17.686	16.883	26.479	34.722	41.125	57.614	83.094	94.336	130.8	160.67	170.87	194.13	210.31	232.89	247.37	266.18	271.83	283.29	295.89	310.31	315.96	325.13	314.92	335.33	331.96	330.11	335.31	332.84	339.93	322.28	352.41	350.5	359.36	375.15	391.29	400.15	417.4	453.98	459.57	472.53	484.61	518.2	549.04	557.61	568.4	589.46
0	0	0	3.2094	8.3852	14.448	17.869	26.601	39.279	53.192	59.179	73.347	98.707	109.31	124.96	120.89	133.01	157.58	153.32	167.99	182.18	194.43	184.42	182.52	171.1	170.57	186.72	197.75	201.92	178.51	154.15	182.13	179.25	188.13	171.96	164.49	184.54	179.37	182.92	188.2	195.32	187.48	181.6	187.49	188.77	199.51	197.88	193.77	191.88	190.57
0	0	0	6.6217	10.756	14.062	15.774	16.438	18.296	27.481	20.577	27.645	30.741	30.248	26.725	29.15	29.293	30.351	25.385	15.602	17.408	27.855	29.48	24.643	16.664	17.458	22.281	7.0315	25.059	12.889	18.903	0	7.2545	0.91819	4.03	10.968	7.9551	0	5.3784	0	2.3408	0	0	0	0	0	0	0	0	0
0	0	0	2.4667	15.917	19.005	20.712	22.647	30.284	35.222	40.828	37.452	35.902	37.431	39.505	43.551	36.762	45.532	43.032	41.47	34.253	48.838	45.869	48.15	48.59	53.862	42.424	39.06	45.148	48.347	43.673	42.8	44.201	39.183	37.666	33.891	36.552	31.658	31.488	42.822	50.445	37.246	36.348	33.526	32.206	33.232	32.4	39.85	38.517	41.839
0	0	0	1.9838	9.0825	10.994	18.691	17.292	25.674	30.679	24.51	32.655	29.016	36.602	27.748	28.75	32.582	30.843	28.808	29.682	29.061	30.209	37.256	36.804	45.154	42.886	40.759	51.527	47.277	43.256	51.782	48.788	44.347	46.568	42.215	54.283	49.863	56.878	46.931	53.939	50.619	40.486	28.53	19.734	29.238	34.891	22.903	22.262	20.576	12.38
0	0	0	13.548	24.408	12.613	12.19	19.792	30.257	31.603	17.398	26.552	24.652	27.887	25.036	24.086	12.636	20.353	22.14	28.938	17.675	27.188	28.132	49.165	48.75	54.485	65.62	54.093	49.442	71.952	69.687	68.708	67.286	75.747	79.45	81.658	78.993	81.597	90.354	84.905	85.914	79.46	71.17	69.334	77.757	80.871	77.56	59.581	62.181	60.046
0	0	0	0	22.338	17.675	16.939	16.416	14.181	13.225	23.368	20.361	15.972	14.555	11.166	12.733	16.539	10.945	25.049	22.829	19.319	17.159	23.215	16.102	17.063	16.841	15.927	16.9	16.751	10.078	16.716	21.811	14.821	15.768	21.258	15.333	22.597	30.377	21.457	22.385	27.76	16.566	27.957	21.461	20.762	18.777	23.93	27.367	31.518	8.4618
0	0	0	5.9827	7.4294	15.612	19.986	21.563	21.915	27.763	38.769	50.974	56.219	78.867	85.755	113.68	130.46	136.51	159.63	181.56	192.19	194.83	224.68	235.75	239.87	263.19	268.14	278.09	284.78	286.17	308.84	318.36	328.14	341.97	319.87	306.85	331.08	340.39	330.12	346.3	338.38	330.12	341.9	327.5	327.78	318.02	311.67	323.8	321.35	308.78
0	0	0	1.0345	4.1948	13.922	11.776	5.2946	10.386	12.076	1.1409	3.1996	9.083	3.5596	6.1668	9.9048	3.9107	0	0	0	0	0	0	0	1.1119	0	0	0	0	0	0	0	0	0	5.7561	11.411	12.669	0	0	0	4.3243	3.2904	6.751	15.498	18.415	11.189	9.571	17.047	21.21	16.325
0	0	0	8.0063	11.254	10.678	6.8559	6.3858	4.6453	8.6201	1.6508	0.93331	10.64	25.689	18.682	15.115	10.933	0.70719	2.8366	4.3038	4.1969	6.8948	0	0	0	15.174	10.722	9.8641	11.458	13.693	19.589	8.8864	15.161	16.003	30.223	49.789	45.049	51.639	55.406	65.803	89.493	115.51	140.29	186.09	225.6	267.9	307.15	359.19	366.15	407.72
0	0	0	11.523	5.8694	3.5731	13.846	2.9869	11.395	10.83	5.3133	32.916	28.165	44.532	40.822	62.128	61.922	72.078	82.455	77.261	99.504	114.79	188.08	115.4	138.27	148.66	172.37	203.18	210.11	249.23	289.74	265.57	293.17	274.81	318.45	345.67	316.95	334.92	316.96	315.06	365.48	312.05	321.18	342.96	343.25	364.58	330.04	378.65	405.52	440.12
0	0	0	13.678	20.715	4.8496	13.198	19.226	13.714	24.586	23.998	30.914	28.905	18.438	19.903	34.382	41.055	21.998	33.875	67.447	20.955	22.91	28.815	25.333	24.174	35.851	34.903	17.94	28.605	44.973	40.053	35.054	48.536	52.807	67.306	63.61	43.77	43.541	66.652	52.793	59.948	57.034	58.887	50.848	56.661	62.873	67.576	53.202	56.42	58.365
0	0	0.50098	10.766	4.3226	9.09	9.8459	8.9985	16.117	8.4356	4.4915	14.05	27.624	58.495	87.415	105.33	146.61	185.15	241.79	266	292.15	323.62	357.29	409.18	436.46	455.86	484.79	488.43	523.81	566.92	599.66	620.77	646.59	693.6	715.86	724.82	757.53	797.56	817.59	851.33	863.34	898.21	921.82	940.87	941.6	940.26	965.88	963.38	984.64	980.3
0	0.24182	0	0	0.70809	5.8736	10.971	9.8867	12.738	13.915	14.788	22.01	17.21	15.882	10.811	17.238	22.757	21.956	22.721	24.71	24.757	34.348	47.546	54.125	56.391	64.052	62.613	72.423	80.715	78.292	93.453	91.221	94.054	109.33	117.44	122.27	134.14	153.81	160.68	216.24	285.36	359.16	453.01	579.96	707.82	828.72	957.39	1041.5	1164.3	1275
0	0	0	9.2221	13.643	15.172	14.532	3.951	9.5498	11.692	7.1776	12.868	8.5274	11.928	5.5702	24.446	29.951	32.428	44.532	47.571	58.544	64.146	77.87	92.447	77.647	97.005	112.06	114.94	121.53	109.89	123.15	143.1	149.57	146.94	150.07	169.16	171.61	200.99	212.04	205.61	219.01	226.35	261.2	278.48	279.58	305.94	313.23	325.82	362.84	350.14
0	0	0	15.139	9.4425	5.4137	5.2543	9.1646	5.3518	23.046	14.675	20.16	25.382	10.293	16.66	20.202	16.206	19.722	19.431	23.383	15.019	21.769	17.153	16.149	30.331	26.188	34.745	22.301	26.966	23.376	29.253	34.982	37.552	48.243	40.403	45.934	26.239	46.066	65.222	59.069	61.856	53.844	70.645	63.264	65.403	58.88	65.274	54.976	59.039	53.551
0	3.9102	0	16.139	1.4265	4.8066	8.067	1.6266	0	7.4596	4.6403	0	0	0	8.8856	1.6242	1.6159	3.1165	3.8643	7.6455	9.8475	11.068	7.1088	10.951	10.91	10.892	8.0445	19.267	16.691	18.246	12.017	17.256	17.261	16.719	10.6	15.073	17.75	24.621	25.805	37.482	45.584	34.412	36.977	40.05	40.949	47.326	52.402	46.738	50.45	53.206
0	0	0	1.5788	10.323	7.3932	8.7906	8.3422	13.55	7.1099	0	8.0589	7.9989	3.8354	16.455	5.5438	11.023	8.9942	18.17	25.119	8.6876	19.826	18.995	12.843	22.174	8.9158	20.449	7.6451	18.479	20.29	9.8465	13.47	10.414	19.393	14.55	12.222	14.648	11.877	18.837	14.488	20.384	27.237	24.844	18.111	20.907	23.809	35.122	27.294	29.559	28.691
0	0	0	0.49635	16.355	13.14	24.745	30.455	37.535	43.392	42.48	45.679	40.079	45.967	44.006	43.695	49.136	47.459	44.746	48.105	42.446	47.273	46.935	47.542	45.898	49.719	48.014	42.878	50.788	46.286	45.631	46.561	52.533	52.203	63.599	55.237	55.175	51.741	52.873	59.653	60.424	52.466	59.339	52.4	45.231	42.555	48.484	51.507	52.996	48.904
0	0	0	4.4843	8.1777	9.7552	25.7	22.531	20.339	19.4	24.901	34.127	31.039	33.653	43.437	38.14	50.421	52.579	57.897	62.214	54.177	56.171	54.183	59.534	64.395	64.364	62.701	58.843	56.679	63.378	58.644	43.688	65.137	64.423	62.04	56.292	45.904	42.115	48.976	52.442	60.545	54.067	55.807	49.244	53.311	48.238	49.07	45.661	50.057	57.212
0	0	0	4.2815	13.074	27.623	30.763	34.686	42.835	53.977	25.398	46.859	45.257	53.405	31.09	28.221	52.317	49.553	49.839	49.602	45.922	40.014	48.433	43.619	62.365	39.126	45.656	43.002	61.251	46.985	70.698	81.958	81.569	91.594	97.928	107.91	130.66	149.03	134.97	150.46	164.36	161.09	156.71	159	170.72	186.39	196.15	198.62	196.69	195.09
0	0	0	41.089	1.4274	7.8458	18.864	38.143	22.5	35.385	22.138	49.107	53.635	28.771	64.274	30.604	64.914	67.086	62.872	62.039	68.569	49.743	58.656	76.194	67.758	55.489	51.454	51.257	78.135	66.446	63.619	74.686	73.832	70.796	64.915	51.949	59.319	49.125	52.77	56.562	64.813	62.643	77.385	79.434	87.812	89.13	90.872	80.511	92.354	94.683
0	0	0	8.1323	10.27	16.129	20.594	13.824	14.543	22.606	34.41	26.778	31.451	46.299	50.516	51.667	69.019	60.332	84.564	77.681	71.098	88.734	75.264	84.302	101.64	98.113	76.572	94.062	94.567	108.55	110.1	108.67	105.71	113.29	100.12	97.623	104.04	119.5	124.44	129.72	129.27	122.42	120.14	137.04	136.5	140.13	141.23	148.3	134.11	137.68
0	1.0896	0	1.944	10.801	0.51141	13.584	11.886	11.389	25.643	19.245	21.794	15.492	16.135	10.849	10.855	16.88	15.727	12.64	11.555	12.734	4.092	14.863	16.125	11.075	16.209	7.1797	20.197	13.157	7.8866	3.6898	0	3.9321	3.0448	4.0865	8.157	4.0228	20.506	7.6856	15.72	11.815	13.512	5.2573	8.9215	8.1759	13.599	8.5921	4.4275	3.7823	2.8348
0	4.9496	0	13.86	6.2162	9.3146	0.89168	0.031589	0	0	8.3592	0	5.7202	0	0	0	0	0	0	0	0	0	0	0	0	0.066044	0	0	0	1.6573	1.4897	0.82337	6.9581	12.057	18.13	30.507	7.5406	20.125	29.088	40.706	48.28	44.698	50.741	54.932	70.713	83.617	78.181	86.241	85.448	96.023
0	0	0	20.172	20.932	18.916	20.065	39.069	78.042	135.74	212.73	280.55	369.67	486.31	547.82	656.78	731.84	802.59	907.74	959.06	1049.8	1131	1239.9	1308.8	1383.3	1410.5	1478.8	1585.9	1704.8	1723.4	1791.1	1884.1	1966.5	2104.3	2136.8	2187.6	2283.5	2308.7	2346.3	2385.2	2452.9	2505.2	2567.9	2612.1	2556.4	2664.9	2667.2	2670.8	2672.9	2696.3
0	0	0	7.3604	11.797	23.081	13.877	25.421	18.619	16.635	21.235	15.522	24.051	13.306	24.641	17.943	15.7	15.524	19.874	17.29	13.178	14.827	10.321	12.773	9.9814	9.3455	9.3499	21.696	12.741	12.448	11.852	3.7827	11.722	7.6833	18.517	16.76	7.5178	10.899	13.509	11.049	5.2471	6.0793	6.5898	0	2.9689	0	0	0	0	0
0	0	0	8.4747	20.67	25.253	31.903	36.844	44.988	50.357	47.741	49.3	55.66	43.455	55.344	61.921	75.028	93.765	157.7	205.01	285.07	384.72	480.01	616.69	703.38	854.99	939.62	1038.1	1139.9	1262.5	1300.6	1357.3	1482.3	1495.8	1567.6	1602.5	1628.1	1662.3	1740.9	1754	1674.8	1784	1776.4	1809.1	1817.5	1786.5	1800.9	1782.4	1773.4	1824.3
0	0	0	28.121	8.7807	10.65	17.17	19.774	15.091	26.273	23.872	22.192	28.565	31.611	23.666	18.141	9.3082	15.277	26.171	40.909	24.238	17.481	24.852	31.372	34.854	20.906	21.485	10.139	19.471	19.916	28.274	25.197	12.46	17.617	21.283	24.391	22.552	18.257	20.111	28.882	48.957	70.564	94.448	118.89	161.57	200.68	223.18	273.67	275.07	340.46
0	0	0	6.5442	19.024	18.213	26.674	41.048	67.329	82.752	120.71	155.39	188.22	206.8	255.68	272.27	289.1	306.34	344.52	359.96	375.64	392.17	404.96	414.9	428.58	432.92	427.18	471.82	455.29	442.33	453.42	461.94	481.63	478.46	492.06	469.07	461.69	463.78	482.48	481.64	496.78	500	518.87	520.71	545.39	552.46	573.67	590.13	614.3	636.57
0	0	0	4.2809	9.7022	16.633	31.143	25.939	34.353	37.156	31.811	34.535	32.447	31.44	40.24	30.627	41.628	40.345	51.481	58.933	58.351	67.62	66.732	84.483	86.376	93.061	89.458	99.92	101.47	102.65	114.83	101.86	124.86	123.7	137.85	147.27	155	180.82	193.44	236.39	272.32	287.72	322.93	333.7	359.23	379.18	410.83	419.2	429.15	447.49
0	0	0	8.1886	1.5356	9.9803	9.6863	6.0051	7.4226	13.887	15.919	9.3067	20.288	15.786	27.627	16.953	25.005	25.168	24.155	38.816	44.757	40.187	43.454	47.503	51.69	48.097	55.23	67.648	64.738	76.449	72.5	72.671	77.443	84.022	69.77	77.294	75.002	77.019	88.594	87.903	99.5	94.977	90.855	89.452	87.624	94.451	98.472	97.146	100.02	99.24
0	0	0	12.356	0	10.906	14.701	20.015	19.693	30.889	20.451	21.15	17.621	20.449	25.474	24.262	26.45	29.404	25.196	27.36	18.598	27.339	11.896	20.334	15.659	26.829	45.111	49.644	47.253	57.407	47.615	60.841	67.294	69.97	66.726	74.254	94.118	103.07	92.156	97.574	98.876	101.12	100.95	106.55	110.35	115.38	114.15	109.14	106.9	98.675
0	0	0	11.627	12.093	21.067	19.336	25.576	8.6284	4.7028	0	1.1133	1.4904	3.6141	5.7649	0	5.9107	0	0	0	0	0	0	0	0	0	0.82829	2.7081	0	0	10.013	6.7833	25.071	25.46	11.616	17.493	32.079	32.83	36.609	47.992	69.888	63.283	75.747	105.6	110.9	123.82	128.74	140.93	163.52	166.9
0	0	0	9.966	3.9541	6.6753	3.8702	16.128	18.649	22.434	24.638	15.735	18.469	12.72	12.634	12.538	11.507	11.921	13.87	10.989	20.89	18.841	17.748	28.177	19.883	18.338	21.764	17.582	34.831	38.148	29.372	45.164	55.455	66.362	70.113	74.751	101.67	99.591	118.18	132.49	138.15	157.56	156.46	164.88	177.18	201.11	223.17	217.4	222.03	241.13
0	1.3451	0	10.338	4.1229	15.284	10.857	13.746	9.8409	13.555	30.82	21.331	20.055	31.431	36.259	34.382	36.157	51.309	47.1	48.128	60.915	30.246	35.722	25.755	32.714	40.938	33.444	33.95	27.832	31.347	20.324	15.928	7.2921	26.586	23.761	29.313	26.513	20.321	13.709	21.062	30.174	23.077	33.318	25.975	26.095	16.487	14.14	26.511	31.503	34.166
0	0	0	10.272	13.763	39.21	61.304	68.563	96.87	93.269	114.71	113.06	126.66	142.62	151.59	159.67	168.34	179.75	196.56	190.27	204.9	210.94	209.1	219.75	216.43	227.96	221.41	236.91	219.06	243.96	268.51	247.07	257.19	273.72	301.7	321.52	317.09	348.37	355.92	380.54	370.14	375.44	384.67	389.25	399.06	402.09	408.21	408.84	411.69	421.04
0	9.7556	3.7165	9.749	0	0	5.1285	13.248	7.8034	1.5408	1.7736	9.3017	5.248	18.707	0	13.692	20.602	9.3629	23.27	15.564	13.741	20.464	19.793	19.58	11.273	11.908	15.812	23.119	18.378	15.393	12.287	18.297	23.05	15.993	2.7187	3.43	7.0169	14.265	5.5571	15.094	11.619	4.127	8.7145	18.723	14.933	10.618	0	3.938	13.619	5.2108
0	0	0	0	10.798	7.1369	10.429	10.754	24.271	35.325	26.206	28.288	19.496	29.92	27.823	32.267	36.241	40.353	44.872	36.215	36.46	41.126	42.393	51.59	46.51	45.705	49.914	42.824	47.919	51.515	53.072	50.81	58.043	62.415	63.49	63.333	64.35	59.214	69.096	73.67	74.759	72.283	73.086	65.461	61.393	64.66	72.6	81.371	78.058	72.542
0	0	0	6.732	5.2449	23.929	35.796	52.527	2.8744	55.378	70.555	33.626	38.379	88.787	72.496	92.912	98.746	92.424	109.16	95.864	113.35	89.146	106.74	114.3	102.82	101.49	122.33	126.27	142.04	139.73	126.45	148.35	151.53	158.04	153.11	149.07	153.88	153.16	150.56	153.06	156.94	168.13	159.42	155.73	153.49	143.61	160.56	141.52	162.39	155.28
0	0	0	5.2601	0	9.7044	27.317	21.361	16.633	8.1672	23.163	23.01	45.82	36.526	28.537	53.692	61.627	66.467	70.922	72.9	77.581	64.321	65.797	72.267	71.388	75.437	76.176	84.897	80.732	91.495	83.854	93.787	87.961	84.909	84.801	90.188	100.61	93.266	92.387	111.96	124.58	109.01	117.7	113.68	107.8	103.5	101.93	110.49	106.32	112.39
0	0	0	0	21.275	21.305	17.157	26.186	23.945	39.067	37.069	36.192	36.697	53.836	37.258	51.573	36.983	40.75	32.526	43.707	27.468	25.562	40.144	38.455	37.147	39.872	34.308	47.424	48.322	44.634	38.053	48.899	64.101	56.052	49.376	45.464	59.26	51.113	53.609	49.005	48.011	76.235	101.76	65.159	103.08	103.49	98.045	102.44	85.234	73.41
0	0	0	6.1655	20.531	15.917	24.6	22.748	15.342	16.883	20.058	25.521	28.264	33.785	39.489	31.427	48.021	54.366	76.08	92.121	109.44	116.39	150.25	171.24	185.62	199.34	221.87	236.08	238.75	256.58	281.67	278.21	316.69	334.28	325.41	332.11	334.3	344.03	341.17	369.87	381.43	382.69	376.21	378.82	388.33	390.03	406.42	417.79	406.6	407.71
0	0	0	0.29002	0	9.968	13.317	24.482	22.151	32.38	55.504	84.029	123.44	143.38	170.09	224.72	265.18	290.14	304.41	272.23	348.55	358.56	404.99	461.1	322.45	317.21	501.42	400.74	541.85	539.88	540.89	547.91	558.41	565.84	571.05	586.49	610.85	593	570.13	584.85	591.07	606.14	614.4	650.95	679.81	722.94	757.96	828.46	880.8	886.27
0	0.80273	0	9.9415	8.251	4.3474	14.518	9.3578	9.0859	19.19	15.306	0	3.6511	15.548	4.8879	8.1535	9.6818	6.2208	10.501	8.1172	5.1945	8.427	15.759	19.261	19.167	14.61	11.346	22.342	13.631	18.245	17.144	17.089	29.491	36.315	41.388	83.183	104.79	136.41	165	206.75	229.9	284.37	328.32	367.57	406.07	446.64	477.74	508.79	547.03	566.58
0	0	0	35.377	55.834	34.586	54.035	62.606	80.446	131.2	83.315	92.289	103.5	99.275	127.29	94.799	119.72	122.99	147.19	167.09	184.28	208.02	233.87	246.29	292.52	323.5	359.18	396.32	422.85	474.14	493.57	487.84	504.71	524.72	508.74	450.71	579.62	586.33	596.48	620.13	610	614.82	606.66	613.1	600.96	606.12	568.37	577.6	562.72	569.95
0	0	0	10.422	18.784	22.823	27.63	38.437	34.568	49.143	60.839	63.261	83.845	84.214	102.49	114.93	105.46	120.09	145.12	150.24	152.69	163.69	170.16	178.92	180.07	179.81	176.41	191.83	191.49	192.37	204.04	200.49	213.23	215.19	232.35	240.27	233.09	245.2	255.87	272.36	266.65	267.76	273.77	269.43	281.31	278.76	273.05	298.56	283.48	293.07
0	0	0	10.851	18.465	23.09	29.947	30.452	30.309	15.51	14.443	21.246	27.374	26.534	35.463	36.658	34.704	42.505	43.052	39.944	38.124	51.576	47.722	55.244	58.27	45.302	53.753	53.307	63.582	79.936	81.125	100.03	110.28	133.2	139.55	164.69	181.72	177.59	200.92	230.52	239.62	260.51	264.12	284.32	306.87	314.17	336.49	351.23	354.36	357.45
0	0	0	8.6537	6.6158	17.371	19.213	23.653	30.152	29.088	33.35	19.241	37.32	41.386	52.789	41.032	55.294	47.266	64.235	57.947	66.046	63.67	78.1	99.76	102.21	115.45	130.23	163.55	186.21	212.89	237.27	282.01	346.17	409.49	485.58	566.76	650.19	740.57	883.16	909.78	1047.5	1112	1208.4	1285.6	1329.6	1403.1	1402.8	1447.8	1502.3	1514.1
0	0	0	6.5279	0	12.207	22.756	25.447	15.423	10.358	7.2454	10.893	9.3759	13.018	8.5527	7.3755	12.196	0	2.9255	1.8214	0	3.6306	0	0	0	0	0	0	0	0	0	0	0	0	0	0	0	0	0	0	8.7256	10.311	8.2359	2.747	9.9708	12.441	5.4061	5.169	9.6112	1.7368
0	0	0	10.305	24.242	15.102	28.244	29.558	26.891	32.376	32.505	21.941	48.491	19.564	25.899	29.819	21.469	25.593	24.784	27.649	18.605	21.183	29.293	30.202	29.559	13.994	19.162	13.493	6.2841	17.67	14.254	16.784	4.9462	2.8064	4.9458	0	0	0	0	0	0.2934	2.8304	6.7291	0	1.2157	0	0	0	0	0
0	3.2854	0	5.2505	0	6.4187	15.338	7.363	11.945	9.1579	18.821	26.12	17.159	9.6036	9.6238	18.354	6.4482	9.9752	4.8288	17.911	23.569	27.077	31.212	30.355	41.012	37.293	38.624	34.614	28.011	45.975	46.464	33.649	40.699	40.675	56.67	55.279	54.938	48.362	44.69	37.007	32.032	32.926	41.07	48.653	56.678	63.076	59.601	64.089	43.276	52.783
0	0	0	6.3379	0.23211	8.2656	17.377	11.848	13.251	11.868	0	0	0	0	0	0.62209	4.6423	0	0.37822	0	0	0	0.38127	9.2529	0	0	0	2.6628	0	0	0	0	0	0	0	0	0	0	0	0	0	0	0	0	4.9266	0	0	0	0	0
0	0	0	0	7.6688	7.1511	4.0767	7.6764	10.474	22.029	27.289	21.47	16.726	20.771	27.902	29.549	21.782	47.558	48.531	43.949	50.004	27.12	35.409	42.119	52.163	51.101	45.217	19.339	23.532	27.758	30.806	23.336	19.299	14.677	26.945	18.899	30.228	18.001	8.2701	6.2874	14.656	4.1778	7.1814	18.345	12.756	14.311	8.3811	9.3132	21.369	13.666
0	0	0	10.793	14.163	28.878	39.524	35.855	39.94	46.696	61.723	44.345	60.633	56.066	69.229	57.828	72.22	15.24	25.708	53.195	62.42	61.128	59.017	61.669	59.423	60.521	53.88	64.521	63.576	61.115	53.27	56.799	55.649	58.526	51.396	48.184	56.37	53.794	57.398	69.877	66.486	66.01	50.015	51.596	54.334	65.242	64.096	53.706	63.128	62.152
0	0	0	0.69316	15.471	22.133	19.379	32.93	16.356	16.168	15.587	6.7566	19.997	10.922	5.7656	11.781	7.5611	8.8845	14.44	9.5315	6.6881	7.4827	0.16066	0.59655	3.2971	4.7645	11.364	14.321	14.15	8.6191	17.992	5.387	13.557	11.623	25.626	35.746	41.08	45.953	64.536	71.11	75.531	83.472	42.561	50.318	55.621	53.628	78.965	82.313	89.846	103.6
0	0	0	2.3957	15.491	12.472	25.644	26.668	23.456	34.298	29.58	34.172	35.471	31.344	30.686	20.459	25.845	28.376	29.808	36.694	30.957	56.15	67.48	76.713	90.377	91.921	105.56	112.61	109.08	129.77	125.83	148.4	146.54	144.32	154.08	158.8	153	167.93	173.52	168.86	168.86	182.65	149.54	151.41	158.92	156.32	169.72	151.24	149.39	149.81
0	0	0	13.796	8.2859	13.279	22.915	20.239	12.68	13.516	20.231	30.105	31.875	32.164	27.339	22.716	27.277	33.686	41.942	50.714	39.822	39.588	41.812	48.944	45.521	48.603	54.002	63.797	70.915	92.733	83.647	90.479	94.525	99.067	103.79	106.77	118.8	128.75	128.45	129.88	144.07	151.97	143.82	151.57	150.79	159.9	171.77	175.64	175.68	176.97
0	0	0	12.781	5.6742	16.634	15.911	22.498	12.534	25.987	16.141	16.066	15.917	24.18	15.68	19.145	16.657	6.6891	15.009	14.633	13.356	15.237	11.62	17.166	11.243	12.33	16.155	15.993	7.1697	5.9729	4.372	5.0931	7.5211	16.976	10.984	11.48	5.9592	10.077	0	4.3029	10.37	6.1327	7.3319	0.86288	4.9041	0	0	0	0	0
0	0	0	9.6381	9.2654	12.051	14.971	20.35	19.824	17.946	14.332	18.028	33	42.42	68.704	112.97	148.76	196.05	286.21	348.8	422.63	498.91	588.95	681.48	789.6	914.35	1001	1148.8	1244.6	1508.7	1434.4	1547.5	1617.1	1638.9	1770	2184.6	1915	1990.3	2089.6	2117.4	2171.9	2258.2	2311.4	2339.5	2398.2	2445	2461.6	2525.7	2577.5	2587.1
0	0	0	13.388	17.137	2.9618	4.1172	4.9804	20.044	20.369	11.423	13.384	34.89	50.193	63.941	54.22	45.346	57.535	76.713	92.406	94.724	91.88	108.44	131.33	148.48	133.73	121.41	113.64	124.72	139.29	137.35	140.73	136.39	139.57	134.81	135.01	158.07	140.7	143.41	146.51	158.71	153.94	164.4	164.59	175.91	185.35	181.85	172.29	189.82	177.57
0	0	1.3894	11.85	12.57	30.032	7.3595	24.735	31.753	37.855	28.961	37.649	52.554	61.823	76.716	90.085	98.574	121.34	150.95	156.72	193.32	194.81	224.39	233.91	257.27	261.87	269.46	299.1	302.51	312.25	301.15	301.64	327.32	320.19	342.65	327.59	332.56	334.74	334.37	340.89	336.81	329	337.42	325.81	340.51	325.15	339.22	346.68	335.04	346.09
0	0	0	11.121	10.5	4.3725	9.0778	7.7476	11.048	7.9301	4.4668	1.1618	10.157	2.5879	11.693	4.0607	7.9509	5.4546	18.167	11.02	6.1345	20.113	21.207	24.685	36.476	36.255	50.972	51.424	71.246	85.564	92.983	109.1	128.76	136.57	109.66	155.8	157.44	184.27	186.17	197.58	218.44	232.14	227.8	227.38	240.54	245.64	248.93	253.21	265.11	259.94
0	0	0	7.0998	9.596	14.436	19.161	23.851	27.027	39.838	30.738	41.86	37.344	38.218	41.133	37.19	47.047	40.052	41.934	42.649	48.799	47.253	53.303	57.693	49.33	43.707	56.174	49.3	60.494	62.447	73.572	73.447	100.13	115.13	128.55	181.55	220.39	234.77	256.3	281.88	314.98	305.52	351.77	368.18	367.4	385.81	402.58	429.59	463.29	460.17
0	0.19566	0	1.423	7.0524	5.2401	11.018	13.294	20.617	20.901	15.251	28.729	23.003	32.729	26.373	29.125	42.721	47.131	53.71	60.79	69.571	71.82	99.123	107.23	107.51	110.09	131.89	175.89	193.07	201.61	199.35	244.24	274.7	299.91	304.12	317.33	359.84	368.26	363.58	393.44	389.27	398.99	403.7	447.39	466.83	501.6	518.2	512.63	534.48	526.77
0	0	0	0	7.6987	9.3039	20.032	14.421	15.615	20.312	28.358	23.105	20.364	19.826	33.297	45.894	31.296	41.142	44.176	55.274	65.6	36.633	46.894	44.089	48.581	86.568	59.339	66.266	49.824	67.901	84.601	84.762	69.413	71.827	73.713	86.394	89.621	89.329	96.076	107.29	121.25	118.26	125.73	128.65	152.5	135.49	139.97	149.8	168.14	165.08
0	0	0	12.408	23.559	23.336	22.387	18.523	20.499	25.194	21.051	27.295	23.779	27.934	21.939	30.946	29.806	4.6593	7.6672	3.4157	7.3526	0	0	0	2.076	0	0	0	0	0.007445	1.3034	0	10.378	22.275	14.042	16.684	0.53396	8.9338	22.326	17.555	23.771	14.885	19.572	13.959	11.501	7.1239	12.13	0	0	0
0	0.9299	0	6.6393	4.5334	3.8461	5.4843	10.995	12.393	20.683	16.084	28.981	45.867	46.483	51.387	78.759	79.54	98.5	106.4	122.76	121.22	139.69	146.34	165.94	177.18	185.11	198.62	211.68	205.61	209.53	198.1	207.54	215.67	220.49	229.06	240.14	249.96	254.71	251.57	249.55	252.91	257.95	259.75	268.18	265.25	267.54	271.04	261.81	252.22	244.33
0	0	0	15.008	7.7267	13.158	1.4657	3.6479	0	0.055964	0	0	6.6622	0.78772	4.1875	5.9811	1.6081	0.9683	12.488	24.284	29.119	43.756	54.846	65.714	102.59	122.13	142.49	169.72	174.96	205.67	219.71	244.49	257.69	289.6	316.44	314.02	337.28	357.09	374.42	400.1	434.5	431.49	419.42	432.47	440.13	490.83	489.81	488.67	517.9	536.1
0	0	0	5.9216	11.593	10.852	13.196	18.271	23.755	31.059	20.295	33.477	36.631	35.582	33.722	38.113	38.155	43.753	39.072	33.499	39.293	52.055	48.735	48.659	53.099	52.398	60.471	58.086	72.388	63.524	72.692	63.16	66.862	79.384	86.419	95.86	103.97	101.24	111.09	108.45	116.46	121.75	126.79	140.94	146.81	148.01	167.86	156.26	164.84	158.77
0	3.5555	0	4.6995	2.6601	0	6.3851	2.2907	14.201	3.116	4.6086	4.0401	3.7365	0	7.4921	0	0	0	9.6927	1.5306	0	1.9842	9.7412	5.2888	7.0665	8.5796	1.0662	2.304	2.6918	3.15	0.2287	6.0142	0	0	0	0	0.55942	4.9006	0	0	2.0657	1.6958	6.8609	0	2.5381	0	0	1.5858	14.853	6.4397
0	0	0	7.3002	11.827	4.4212	18.151	15.344	30.231	28.596	32.168	32.407	39.369	38.295	30.996	28.354	33.978	36.554	31.778	26.672	39.332	32.884	45.465	47.242	53.63	54.07	56.453	68.515	65.9	69.024	80.132	83.766	115.32	122.22	98.782	146.47	157.16	185.72	189.9	217.86	212.6	239.41	244.11	251.59	261.34	281	279.22	307.43	305.73	307.68
0	0	0	0.56197	0	12.074	14.538	12.23	22.304	18.856	20.072	23.062	16.014	0.81358	4.5602	5.621	21.118	15.358	24.062	24.218	20.566	28.615	29.587	26.63	39.791	43.214	33.329	38.444	40.486	36.573	45.061	43.058	46.046	44.181	52.567	61.012	69.414	76.053	65.469	81.699	85.127	89.139	89.85	85.186	90.515	103.26	108.29	119.84	130.39	128.35
0	0	0	2.6087	5.9989	11.051	17.413	12.605	0.12119	4.7652	16.806	13.754	12.756	13.828	0	2.9136	0	0	0	0	0	0	0	0	0	0	0	0	0	0	0	0	0	0	0	4.2648	16.042	32.384	52.339	89.616	98.936	124.91	159.22	195.5	233.31	265.66	259.46	304.1	338.38	332.03
0	0	0	5.3263	6.5038	4.9119	3.7308	5.9315	9.29	5.9152	8.3093	5.908	13.111	2.1345	12.541	4.264	2.2863	7.9444	11.525	12.34	7.9312	2.027	0	8.6483	5.7566	1.8302	5.5808	4.7964	7.6892	1.5355	2.8052	0	0	0	7.1096	3.6502	7.2356	5.6854	14.375	24.906	28.718	33.455	42.947	53.34	70.754	78.965	93.499	115.71	124.15	152.49
0	0	0	11.923	11.126	14.464	22.185	25.015	25.307	24.599	32.905	37.447	42.515	48.917	41.143	41.144	45.65	53.566	77.923	67.376	91.633	116.95	122.49	125.92	117.71	114.29	116.14	121.44	121.64	141.97	146.27	150.82	138.21	128.83	124.79	117.21	110.23	100.46	104.91	107.35	114.95	101.55	90.366	88.479	95.928	100.1	102.32	94.88	104.57	100.3
0	0	2.6342	0	20.62	13.397	8.4708	10.275	23.674	47.278	76.977	94.249	153.36	181.47	216.99	245.82	276.38	340.9	339.94	369.87	396.73	431.9	459.5	449.36	506.63	489.68	516.78	511	527.23	569.84	581.88	562.2	539.14	523.6	549.07	509.86	539.84	531.16	539.61	554.91	575.43	560.57	562.28	563.45	553.2	553.69	555.88	560.75	559.07	561.91
0	2.1881	0	2.6395	5.7327	5.8987	11.359	6.3593	9.064	16.257	20.599	17.701	16.551	19.445	24.948	28.403	34.646	28.853	31.729	47.82	36.6	34.734	50.826	40.76	42.831	57.093	37.721	39.18	26.031	36.856	33.923	29.95	21.489	23.585	27.606	24.346	32.14	39.103	19.875	12.531	13.802	14.041	0	0	0	0	0	0	0	0
0	0	0	8.1534	13.93	5.9497	10.716	15.305	11.663	22.534	18.146	24.82	19.6	13.408	27.443	24.953	28.038	25.31	37.009	29.279	29.014	25.09	29.903	20.521	21.591	22.245	28.203	28.455	24.478	40.379	36.043	49.027	57.44	60.052	56.61	65.297	55.219	59.792	73.553	79.217	74.982	69.053	78.838	70.891	80.462	77.153	80.079	74.8	69.572	73.017
0	0	0	11.024	17.779	24.076	19.791	21.531	30.633	25.049	32.358	36.438	41.044	53.425	54.39	56.609	44.827	35.302	39.628	40.648	45.516	50.828	46.183	47.041	62.826	53.978	61.941	64.932	70.701	74.442	80.117	58.787	62.184	61.472	73.345	75.596	82.184	70.716	53.875	55.622	54.293	56.287	66.457	65.84	73.501	75.684	59.016	64.855	59.551	61.964
0	10.789	0	8.6335	0	0	3.315	3.5492	10.949	4.551	0	6.9676	0	7.3864	16.916	10.004	14.514	0.73593	8.4268	2.3149	8.9633	4.4295	3.5692	15.976	9.0195	9.9057	13.471	9.2477	10.529	6.6713	7.7897	3.0829	8.1759	13.838	0	0.72428	0	9.5297	13.321	13.345	12.302	20.67	23.206	26.051	16.584	12.119	7.2369	9.827	11.9	16.39
0	0	0	9.9971	14.452	8.389	9.1574	11.671	15.388	15.577	24.523	19.508	28.703	31.206	44.071	49.949	53.195	61.858	76.539	77.252	78.486	79.556	84.255	95.888	94.476	91.401	88.792	117.18	115.76	126.27	132.76	111.45	127.39	132.21	155.58	142.88	146.39	138.37	161.5	162.9	159.95	153.02	162.41	156.29	161.81	153.19	164.69	169.09	159.62	161.5
0	0	0	2.8808	5.0933	12.813	12.186	34.246	39.627	57.261	63.275	69.38	86.7	90.025	94.518	113.9	123.52	125.13	139.4	148.85	162.86	169	185.45	189.26	196.78	204.16	212.47	206.34	225.37	230.03	232.53	236.29	228.44	253	256.95	243.12	253.24	268.21	280.62	284.47	284.04	299.74	286.19	288.71	276.69	274.02	321.93	311.51	321.22	323.76
0	0	0	9.3927	11.113	12.058	13.369	0	9.1638	1.9448	10.277	0	13.419	21.221	25.001	37.328	40.884	49.696	70.331	75.918	109.39	121.55	137.3	141.9	171.88	185.87	193.48	209.65	223.96	248.76	253.88	238.38	229.75	255.06	253.56	306.5	286.38	273.88	274.56	265.9	290.47	282.03	300.15	282.99	279.29	297.91	300.61	311.81	304.09	310.09
0	0	0	1.4424	13.844	21.403	21.053	33.949	36.327	44.426	40.551	48.447	51.703	55.287	58.261	55.598	56.572	59.009	66.636	48.362	50.419	61.711	56.879	51.84	54.73	50.849	55.635	48.404	61.23	48.621	59.658	42.933	52.931	45.403	56.269	54.104	55.969	48.964	54.064	45.612	43.274	49.952	51.53	49.209	52.708	55.927	54.541	46.07	50.428	56.751
0	0	0	8.4136	16.724	8.3781	18.93	11.785	5.6357	4.7206	0	0	0	0	0	0	0	0	0	0	0	0	0	0	0	0	0	0	0	0	0	0	0	0	0	0	0	0	0	0	0	0	0	0	0	0	0	0	0	0
0	0	0	0	28.817	33.891	26.709	39.47	25.692	25.753	37.628	40.708	20.302	33.175	39.547	35.924	35.361	30.356	42.545	42.428	16.015	32.041	26.112	26.758	29.802	21.412	29.206	27.91	33.884	25.217	27.534	14.113	6.4082	11.89	19.202	19.171	20.057	5.1075	3.8622	0	0	4.2432	4.453	2.6115	6.3964	6.2413	0	0	0	0
0	0	0	0.43093	11.541	22.468	16.499	24.362	20.046	26.106	31.947	26.031	28.967	35.36	36.747	36.199	43.045	33.749	48.866	48.939	60.371	56.536	57.798	64.543	60.509	60.419	63.266	70.987	62.188	71.15	54.483	55.531	78.045	71.021	74.415	66.079	59.778	50.56	52.505	63.777	77.424	81.007	74.62	80.538	83.157	91.623	105.99	110.77	114.48	115.62
0	0	0	9.4215	10.88	16.606	12.499	22.06	24.514	25.329	28.76	34.757	27.689	37.608	10.965	12.619	22.401	47.01	47.879	50	25.06	41.695	44.9	65.371	67.201	66.576	61.604	68.992	60.605	82.26	103.11	71.108	90.057	86.907	82.937	90.135	91.941	99.489	101.07	100.64	108.75	93.412	87.2	93.708	92.927	94.851	99.21	96.591	111.08	95.04
0	1.8344	0	0	40.372	31.073	21.671	26.944	38.454	20.728	52.787	37.795	46.88	41.422	38.246	32.067	0	23.493	13.935	15.905	0	12.753	19.047	4.6655	6.6936	3.2252	0.94133	9.7765	10.206	13.871	0	4.0782	1.0258	2.2433	0.62517	0	0	0	0	0	0	0	10.329	0	0	0	9.6686	24.779	2.668	0.062357
0	0	0	8.0426	11.237	17.665	14.126	2.33	9.5916	8.4861	9.2591	0	9.4386	6.1859	15.59	0	15.017	7.4278	17.964	11.243	0	11.671	17.059	12.515	12.109	22.172	20.129	25.143	20.366	16.829	12.828	12.389	15.548	15.679	7.1128	9.8935	9.9	12.194	22.745	26.785	21.793	17.693	16.296	29.566	22.807	32.05	32.216	19.432	24.204	24.403
0	0	0	16.491	14.906	16.913	8.393	2.1878	6.0515	16.974	18.919	18.667	19.298	12.512	25.025	17.892	21.056	8.7122	14.144	17.81	7.2718	3.1897	6.2703	0	9.5242	0	0	0	0	0	0	0	0.81323	2.2881	0	2.7947	0	0	2.417	0	0	0	0	0	0	0	0	0	0	0
5.6265	7.5406	0	0	0	0	1.4255	6.2945	2.8649	11.098	4.9782	6.2106	6.7014	10.902	11.788	21.673	13.298	23.633	21.318	33.044	34.414	50.998	57.509	62.574	82.985	98.011	118.82	127.27	138.78	144.71	138.56	156.58	173	180.48	186.99	188.22	217.06	215.34	217.33	217.37	218.6	224.96	225.13	225.59	228.63	240.95	234.89	240.46	223.79	216.13
0	0	0	9.0649	18.96	7.6822	18.496	15.751	15.989	0	0	12.691	20.933	21.058	24.522	31.781	34.093	48.977	100.81	172.09	261.87	431.58	588.9	765.39	979.29	1126.5	1333.9	1526.3	1713.2	1923.8	2091.5	2268.8	2298.9	2531.3	2549.6	2656.6	2631.7	2675.1	2750.1	2757.3	2793.6	2949.6	2803.1	2841.1	2730.6	2643.2	2873.8	2858.7	2936	2883.2
0	0	0	4.1394	23.443	22.104	26.43	35.217	37.3	45.497	39.314	38.256	40.125	40.244	36.117	42.942	28.754	37.017	25.127	37.459	19.521	26.929	28.524	32.026	31.782	30.874	36.279	40.419	37.767	48.87	38.897	33.356	38.124	42.33	47	49.236	51.106	43.601	45.182	40.052	33.397	43.384	55.433	50.623	64.861	62.004	75.668	80.869	75.391	77.26
0	0	0	1.989	17.941	6.25	6.0339	9.2133	7.9959	10.221	16.755	16.146	23.871	33.143	33.315	23.423	26.024	14.738	24.996	23.159	17.519	15.94	10.948	3.1143	4.4763	21.495	6.6769	8.6775	4.0992	12.903	1.485	0	2.9794	7.2755	16.165	30.579	16.93	24.817	6.8524	16.969	19.012	13.476	19.339	16.477	13.368	27.429	19.817	17.725	5.3564	25.368
0	5.8298	0	1.5754	5.6652	4.7667	10.034	36.064	61.613	87.342	113.77	138.64	192.33	233.62	281.19	311.15	338.02	379.81	391.03	429.72	443.67	463.04	461.17	482.49	487.39	507.51	514.68	542.07	531.21	553.46	525	530.5	545.86	577.15	581.65	622.64	659.67	673.13	719.67	747.22	784.68	810.36	863.64	876.98	875.18	941.77	918.27	963.34	947.92	943.71
0	0	0	9.7452	4.2797	15.435	14.703	20.719	24.221	18.995	6.0626	20.04	12.712	21.921	31.725	24.18	36.086	26.974	18.991	21.802	20.457	10.756	15.335	19.777	15.41	14.592	15.661	13.256	11.744	11.382	0	8.0278	4.7758	9.1623	0.036231	1.1219	0.05816	4.1324	5.4491	0	2.0903	0	0	0	0	0	0	0	0	0
0	0	0	2.8363	11.22	0	13.846	8.0819	20.943	25.671	14.869	36.088	40.155	44.956	61.928	75.702	83.664	112.6	127.25	118.4	141.45	166.66	188.56	180.26	191.25	190.29	207.95	196.03	223.13	204.29	237.2	241.61	261.77	256.94	261.26	286.67	301.68	279.32	281.87	306.56	308	310.87	317.04	336.12	329.99	330.14	339.92	347.27	370.32	367.42
0	0	0	6.7326	15.918	10.863	24.939	16.084	24.016	21.332	25.79	18.849	31.31	39.477	32.138	34.087	35.92	52.536	60.481	70.654	70.109	70.072	72.105	86.271	88.939	88.321	93.184	86.388	90.985	108.8	98.407	103.67	100.32	100.1	114.73	90.379	110.24	101.66	103.45	102.1	102.71	110.97	103.06	110.95	112.28	113.44	122.19	136.35	137.07	135.68
0	0	0	9.3536	12.749	11.377	13.787	13.515	9.1812	14.377	18.046	26.307	28.682	21.609	32.923	35.455	33.285	34.287	40.781	37.94	41.085	44.781	48.064	52.557	44.78	51.464	54.153	60.56	54.988	57.419	64.696	58.497	63.955	64.164	82.417	77.528	74.165	72.349	80.29	80.257	91.298	92.709	88.542	97.601	118.61	120.92	140.65	146.43	168.26	188.45
0	0	0	9.461	19.39	28.074	29.614	28.593	34.743	38.586	35.798	38.967	49.332	49.265	47.584	49.155	55.823	50.476	52.615	45.341	39.409	61.497	57.765	56.224	57.859	52.361	61.095	60.34	59.584	64.141	77.721	52.719	59.661	55.98	65.348	72.817	66.161	68.739	69.755	59.469	67.474	69.687	68.869	79.672	79.516	90.218	86.335	82.369	93.07	93.388
0	0	0	0	17.482	25.997	23.935	23.754	43.285	37.419	51.654	52.422	51.489	52.159	48.721	50.109	40.977	45.976	41.398	46.687	30.22	39.831	42.457	31.647	58.608	60.287	72.977	77.231	93.203	138.79	125.42	125.04	161.14	170.69	184.31	236.93	211.32	215.12	221.23	232.28	244.07	250.59	280.14	293.66	317.82	314.42	338.18	352.78	351.75	357.45
0	0	0	15.711	15.542	30.179	42.343	48.085	45.816	60.508	58.301	62.508	73.055	68.647	104.15	72.742	89.923	86.874	90.46	71.996	70.266	91.855	82.075	79.349	75.954	62.741	76.949	63.493	67.095	74.967	46.389	72.238	75.399	77.276	60.737	85.448	84.853	94.041	118.49	106.35	136.36	143.87	163.13	163.99	170.57	185.45	176.94	187.28	194.92	216.23
0	0	0	11.934	12.099	12.997	8.9527	22.329	29.995	33.081	57.133	72.653	104.28	122.45	138.35	166.76	173.45	210.14	243.68	271.46	315.39	352.48	411.92	487.46	520.93	592.51	644.33	686.34	723.06	735.3	805.47	867.54	905.21	852.39	915.58	950.65	979.72	1032.1	1042.9	1104.2	1098.3	1130.4	1147.4	1158.3	1186.2	1222	1181.8	1213.1	1240.4	1249.8
0	0	0	6.3549	8.1404	9.1524	8.6333	11.289	9.4857	5.2425	10.38	5.3942	13.378	10.57	5.4163	2.8336	4.0496	1.443	10.732	10.028	14.156	12.131	11.089	19.036	21.632	24.265	25.028	38.961	47.63	34.184	43.472	41.628	50.346	59.498	58.521	58.409	56.461	63.008	66.859	76.989	69.633	64.626	66.472	68.312	67.735	68.72	71.441	70.165	70.686	72.992
0	0	0	1.9151	10.943	14.022	16.967	18.626	25.101	22.306	31.04	35.738	41.782	39.045	38.44	39.685	42.008	33.67	41.156	37.916	39.053	40.521	42.877	49.96	62.217	70.756	74.065	86.028	90.791	103.7	103.62	95.147	104.68	111.66	138.01	143.23	146.27	134.01	139.75	148.33	145.11	152.9	174.68	174.62	186.03	182.86	185.02	194.22	183.96	200.95
0	4.7559	0	1.2447	3.8353	0.22042	8.8261	13.141	14.932	22.508	15.764	15.706	16.071	30.853	43.589	73.545	86.27	97.12	114.05	139.33	158.15	186.12	178.22	211.78	210.72	233.67	247.31	263.28	261.24	275.27	267.43	280.09	284.73	285.27	276.9	288.54	299.49	310.59	309.96	312.91	312.04	312.79	313.78	313.27	313.17	325.46	324.27	332.66	332.34	317.06
0	0	0	1.373	13.475	9.552	6.3044	21.647	16.052	25.562	20.792	23.545	26.785	32.789	28.759	23.805	33.118	24.604	27.099	25.746	23.137	35.293	30.795	29.044	30.85	31.667	34.2	24.762	42.12	34.288	38.612	24.286	25.003	29.775	35.881	41.631	43.71	41.835	43.562	34.036	46.111	52.113	57.024	62.908	64.255	72.622	66.126	65.655	65.786	67.244
0	0	4.2886	9.746	0	14.657	0.81548	15.752	19.044	21.207	25.236	32.49	23.071	20.856	15.986	18.951	22.156	28.1	21.807	20.376	19.242	20.133	19.773	28.018	20.06	30.625	26.069	19.698	29.1	31.611	34.334	32.395	33.378	33.293	29.616	31.633	27.444	27.562	28.014	38.47	38.046	37.172	40.516	33.151	32.863	39.415	31.456	36.933	39.712	35.059
0	0	0	2.3575	7.1563	23.956	26.289	48.193	41.265	34.372	36.249	36.258	33.634	45.974	44.163	45.632	52.861	52.63	51.808	53.305	43.346	50.292	42.049	48.439	42.738	43.207	44.266	49.197	53.553	63.421	60.391	88.114	104.93	133.57	131.36	158.31	182.3	205.66	209.57	262.7	279.78	281.6	291.06	332.68	326.57	340.13	348.32	362.98	383.23	399.54
0	0	0	2.3759	5.1578	22.579	26.041	26.298	30.942	27.046	11.61	20.039	21.246	29.516	30.544	19.508	26.081	3.341	16.017	0	13.095	6.0055	21.043	18.978	5.1792	15.24	14.974	12.044	18.381	20.464	18.589	18.453	18.661	13.63	17.34	19.809	21.124	25.146	38.911	38.833	63.009	60.16	72.666	78.027	77.935	79.103	79.31	87.292	98.929	104.9
0	0.076647	0.19899	0	1.1808	3.4622	15.838	10.537	19.063	9.153	15.612	18.583	33.829	80.764	140.73	184.95	275.53	314.15	406.79	498.17	572.1	608.1	743.34	825.84	939.21	981.69	1006.6	1064.7	1102.9	1151.9	1159.8	1195.2	1240.9	1250.5	1297.3	1285.8	1262.3	1264.8	1285.5	1305	1348.8	1304.4	1318.9	1342	1342.1	1324.9	1327.5	1380.7	1364.7	1337.5
0	0	0	6.2955	11.691	27.1	19.296	27.781	22.617	19.444	22.347	18.751	25.344	36.408	26.087	35.17	30.462	25.867	30.418	25.017	29.45	20.076	30.804	27.977	21.396	25.638	17.943	18.95	20.236	14.96	17.204	28.237	26.909	31.655	16.172	21.79	17.566	24.155	8.0606	22.378	25.394	26.972	22.875	20.256	31.949	0	0	0	0	0
0	0	0	10.534	10.102	23.007	21.239	40.288	38.272	23.447	16.713	31.159	32.606	25.693	26.087	21.966	26.024	9.1107	26.142	15.331	22.346	16.701	16.419	23.969	6.3838	18.032	17.009	24.024	22.349	18.701	19.58	12.966	24.572	27.765	13.523	18.84	21.837	28.552	19.884	35.484	40.505	36.499	42.948	44.691	46.112	54.082	44.766	45.168	49.943	54.393
0	0	0	13.303	15.651	12.912	18.217	16.465	21.63	19.82	22.246	23.754	26.044	20.778	22.877	27.319	26.633	27.652	26.572	28.813	23.784	26.032	24.952	27.445	22.516	33.998	26.105	40.744	37.226	35.462	38.454	22.096	34.255	32.924	34.681	36.99	29.74	29.664	35.207	41.531	28.632	32.321	33.527	28.731	21.489	22.567	23.408	20.988	15.374	15.131
0	0	0	0	0.021095	10.142	12.281	17.559	21.356	33.989	24.686	29.039	34.842	25.98	31.921	44.94	54.78	63.056	64.383	67.536	81.692	89.832	88.623	96.323	74.347	83.223	103.61	106.26	108.05	111.81	99.185	120.16	134.47	136.01	148.05	144.97	167.03	173.5	179.43	189.93	198.68	200.96	192.68	187.52	186.41	179.64	186.02	199.71	193.01	192.46
0	2.3914	0	3.1642	16.125	10.665	0	0	0	0	0	0	0	6.6283	2.1181	6.5521	0	0	0	0	0	0	0	0	0	0	0	0	0	0	0.56303	0	10.298	13.585	32.757	50.714	49.476	61.982	59.014	65.547	70.505	71.137	75.443	78.801	90.609	102.97	91.607	85.139	85.807	100.43
0	0	0	16.275	8.4463	16.923	8.4303	13.375	15.547	14.075	20.78	7.3575	16.523	6.1297	7.9724	8.8782	6.7672	4.8452	22.973	20.415	20.009	20.686	19.109	31.602	33.147	35.212	41.645	48.878	55.223	59.876	68.367	90.271	93.238	87.526	107.9	105.94	107.4	112.84	151.85	160.1	170.53	176.26	195.56	167.98	182.6	168.62	167.29	174.37	163.23	178.3
0	0	0	3.3066	19.451	23.178	23.49	29.736	39.895	42.475	40.553	54.077	51.615	64.975	61.111	43.204	57.416	56.775	66.869	70.408	86.912	93.578	86.527	92.906	98.537	99.97	101.78	109.64	113.44	110.16	120.67	96.758	101.2	95.568	109.9	126.87	114.97	121.07	121.32	121.15	125.82	126.45	134.92	140.03	142.87	147.61	139.05	144.21	142.91	142.58
0	0	0	0	18.06	35.446	30.568	46.741	33.43	50.911	55.287	53.136	59.594	64.748	66.133	61.669	59.058	62.497	62.238	52.13	51.023	57.931	52.605	52.067	50.676	54.073	55.632	52.429	62.705	51.495	62.256	44.811	50.344	47.984	52.971	58.768	56.663	51.687	50.004	45.557	47.627	51.653	54.25	53.544	45.454	46.801	43.82	46.821	43.104	44.428
0	0	0	3.5136	12.918	11.054	14.671	18.235	10.561	17.995	17.572	10.704	21.482	21.715	21.219	15.664	13.373	16.961	11.847	19.439	20.742	23.119	27.724	36.722	29.893	23.539	22.493	15.347	22.807	23.828	23.485	29.462	18.833	20.4	18.07	16.992	19.217	9.4441	14.624	16.692	23.961	14.453	21.823	16.989	15.618	22.342	13.818	14.112	12.667	7.7398
0	0	0	2.058	2.2842	19.335	20.382	12.783	22.575	32.454	24.342	18.115	12.597	19.073	17.664	12.234	16.128	16.201	12.992	21.674	10.314	6.7931	10.328	9.4574	13.021	17.38	2.9573	12.29	3.1299	1.7844	12.404	9.321	7.3013	4.7376	8.0968	9.6218	17.99	31.961	22.046	30.538	30.925	38.165	34.92	31.893	39.256	42.513	50.16	33.891	56.523	52.112
0	0	0	10.167	17.236	17.226	29.862	37.629	29.63	38.193	28.766	29.242	36.416	35.456	77.483	28.426	29.627	38.5	36.843	45.41	34.261	46.019	51.073	60.585	60.678	59.357	59.519	62.552	67.008	79.855	76.541	78.927	67.5	70.09	80.879	82.948	87.362	89.063	98.97	108.34	111.01	109.36	123.64	111.55	120.68	129.53	135.29	131.82	126.13	123.07
0	0	0	21.37	13.131	13.414	20.798	4.0983	2.7244	12.801	3.5787	6.2661	7.6107	0	1.2016	11.744	5.0581	1.969	6.1793	10.536	3.9566	1.6137	0	0	0	0.73456	5.0084	1.3555	0	12.177	7.2211	5.9678	6.9567	17.972	10.413	12.85	2.6239	7.9428	15.138	10.241	14.357	3.7389	6.8696	0	0	0	0	0	0	0
0	0	0	8.7034	13.885	21.515	0	0	0	23.725	22.85	24.351	26.073	24.865	24.826	30.784	28.755	46.699	48.764	41.672	60.748	51.194	65.439	67.205	85.969	94.202	105.65	117.71	102.97	112.08	118.31	120.09	103.37	115.18	120.56	125.47	122.73	121	143.44	148.41	142.85	156.46	158.45	159.58	156.97	158.78	156.18	163.55	177.03	162.56
0	0	0	9.2446	9.4741	14.682	13.667	23.023	18.363	15.081	20.019	16.285	23.086	18.07	35.567	49.584	67.537	76.874	105.5	121.5	136.71	156.84	170.74	178.47	211.51	212.2	217.62	258.82	260.91	264.85	242.65	276.7	310.23	314.49	293.77	348.43	332.04	317.64	326.82	333.81	342.43	352.73	378.97	360.08	375.62	382.66	398.54	411.29	408.04	413.74
0	0	0	10.809	11.023	10.127	12.907	24.65	16.105	19.981	17.054	21.795	19.642	22.982	19.709	17.341	18.756	23.46	14.334	7.5119	9.966	20.903	18.327	16.139	20.406	13.238	17.233	10.07	21.134	11.367	26.187	10.042	6.3941	8.164	11.181	20.463	12.805	6.186	12.266	7.4894	12.28	13.908	13.273	14.678	13.517	20.427	12.373	11.727	15.436	13.636
0	1.1325	0	1.8047	4.4696	5.1457	10.7	6.4375	5.5513	11.594	8.7078	6.9604	10.318	9.8219	7.7382	10.574	18.152	17.84	12.457	20.836	22.614	13.072	13.684	14.81	11.906	11.199	12.025	16.228	13.331	12.36	10.006	8.9185	0.46026	3.4304	6.903	9.0294	7.6567	0	2.3714	1.7736	14.775	10.524	5.1464	19.271	18.482	20.144	9.9618	23.127	27.023	33.754
0	0	0	3.1876	14.96	21.81	23.998	24.446	34.051	38.317	36.467	42.719	42.039	43.17	53.647	43.339	43.982	45.304	57.349	50.352	54.693	50.073	51.613	54.659	61.124	58.042	53.065	56.725	56.322	60.663	59.779	53.898	84.297	89.325	102.68	109.5	98.973	104.23	124.63	145.94	168.12	172.77	173.37	175.16	191.09	210.06	215.51	235.49	245.98	249.5
0	0	0	5.5674	1.6885	11.332	15.176	12.776	16.594	35.498	39.651	44.425	66.418	94.62	138.74	186.92	234.63	300.29	357.99	403.41	459.34	523.44	559.85	606.18	670.42	733.66	710.83	735.46	804.84	933.66	954.64	800.5	790.39	840.12	984.11	1012	901.82	864.42	892.4	878.36	923.19	913.95	904.57	910.86	927.09	909.8	948.49	944.23	938.79	949.26
0	0	0	6.4975	14.478	19.611	32.309	39.762	35.049	27.973	62.233	56.948	59.393	62.133	77.99	56.175	73.907	83.193	118.24	105.72	101.11	92.25	102.94	94.623	84.052	77.177	75.141	88	89.08	87.629	88.43	92.563	98.596	76.992	69.938	60.427	81.912	78.961	84.067	91.582	98.093	92.825	96.104	104.75	97.994	109.87	111.81	98.48	105.68	106.71
0	0	0	2.0259	9.9937	17.605	21.116	25.427	28.505	32.846	32.454	41.176	40.718	39.45	42.194	41.716	48.094	46.14	55.504	49.392	48.484	52.885	44.997	51.196	55.943	53.49	52.252	51.305	45.317	45.866	43.229	32.504	45.897	39.083	46.245	38.155	24.109	30.785	28.873	35.606	39.347	35.952	37.498	34.76	35.202	37.011	44.638	52.598	53.981	62.187
0	0	0	3.4159	19.43	40.267	51.21	66.007	75.148	93.834	109.74	120.98	138.58	135.18	160.24	195.18	212.88	256.35	334.35	434.62	552.37	693.9	851.17	1005.4	1132.5	1247.6	1403	1576.7	1707	1780.3	1891	1974.3	2114.7	2103.5	2274.1	2266.6	2368.5	2398.1	2513.2	2497.4	2578.5	2589.9	2647.5	2619.4	2589.8	2593.6	2639.7	2651.6	2561.4	2587.3
0	0	0	0	3.0528	13.741	9.6745	14.127	28.388	53.767	74.933	89.335	97.121	104.78	131.9	140	166.68	186.3	204.01	209.86	229.32	238.31	261.84	282.96	307.16	316.63	327.4	334.62	356.73	366.5	371.9	393.3	399.14	416.22	436.33	429.89	423.38	440.76	454.93	465.66	474.54	473	465.35	453.08	459.38	467.91	468.25	462.62	454.78	457.78
0	0	0	11.089	3.9998	7.7678	6.5807	5.1649	5.0991	8.9338	7.7848	8.7084	10.775	2.4949	14.434	13.402	10.681	16.028	15.245	11.747	14.796	17.599	14.025	5.5628	16.325	16.962	16.921	11.346	16.433	22.4	13.712	24.544	28.859	28.119	22.571	29.912	27.089	30.624	39.194	37.402	44.051	36.401	52.021	38.526	47.486	55.939	50.261	49.74	48.382	59.56
0	0	0	7.2507	4.5725	16.255	15.65	38.941	85.184	187.31	280.5	389.04	558.4	776.39	875.49	1194.5	1393.4	1905.3	2200.8	2523.9	2709.8	2899.4	3149.8	3401.6	3728.7	3749.6	3908.9	4194.5	4073.2	4274.1	4466.7	4453.4	4372.7	4630.2	4769.2	4842.6	4675.1	4771.9	4751	4823.8	4894.9	5014.7	5091.4	5154.9	5303.8	5373.3	5530.4	5683.1	5698.3	5867.5
0	0	0.28525	6.9638	5.052	9.2053	5.406	12.052	9.9229	16.03	12.737	4.8244	2.9895	10.781	17.252	11.41	20.047	22.352	27.089	30.177	30.275	37.93	36.77	46.206	51.943	45.179	43.682	40.259	47.388	48.574	41.209	42.304	40.362	47.694	46.176	42.669	45.082	49.682	45.147	48.13	52.142	45.803	41.388	45.342	41.664	42.645	59.605	44.602	49.6	50.577
0	0	0	0.50863	2.5865	13.35	22.639	29.751	25.05	38.18	30.858	29.178	30.569	28.973	28.345	41.467	39.475	36.234	39.247	38.851	52.342	46.351	43.883	42.099	62.479	44.001	49.787	51.612	48.997	70.096	40.191	46.655	32.456	30.546	55.736	59.981	57.111	48.177	51.838	51.247	48.49	50.355	32.431	14.841	27.441	34.666	22.888	34.497	33.634	25.614
0	0	0	2.4368	6.6949	4.4009	6.645	3.7372	9.0282	10.089	18.055	17.325	16.006	16.506	23.15	30.18	31.255	29.828	38.367	38.911	43.664	46.007	52.478	60.121	73.369	92.629	105.25	137.19	174.35	188.59	238.26	285.86	303.25	331.93	367.57	425.05	463.76	512.93	531.09	561.49	608.98	610.07	667.39	671.51	694.09	725.8	715.63	733.16	757.09	742.9
0	0	0	15.451	11.9	22.389	10.273	11.449	23.075	29.548	17.282	19.144	27.637	33.522	38.676	47.634	48.378	57.378	75.125	75.849	87.122	99.271	111.32	124.08	141.26	152.57	174.82	174.52	216.55	234.03	218.1	222.81	252.72	268.39	289.65	294.38	298.24	316.55	325.15	344.96	362.12	363.53	365.39	346.41	361	342.38	370.94	372.14	367.42	356.32
0	0	0	7.1544	7.3923	14.444	23.259	15.775	30.254	27.365	35.997	35.758	33.116	39.611	34.539	29.93	37.753	36.697	43.93	35.706	32.703	34.084	38.082	29.849	37.406	35.16	39.684	31.594	39.33	35.153	44.642	51.721	45.189	46.111	45.507	49.252	53.117	54.252	49.893	44.303	46.703	44.876	47.65	50.603	44.502	44.329	42.777	49.219	57.38	56.538
0	0	0	8.6204	13.47	17.5	20.136	24.801	28.425	30.024	20.397	29.335	17.847	20.589	23.102	25.353	42.414	43.445	62.817	88.536	97.384	110.62	150.35	160.29	180.74	196.39	206.55	218.27	238.75	254.4	276.95	277.66	289.54	305.12	324.06	335.97	349.66	375.41	369.56	355.56	391.5	396.06	393.45	395.17	409.81	395.62	394.62	397.44	415.38	398.64
0	0	0	12.714	4.859	9.3057	6.2553	2.3504	2.2163	26.721	6.144	6.773	7.7157	0.68511	16.482	0	9.824	2.9786	10.222	11.751	3.8576	6.155	6.3413	0.3666	14.098	0	10.577	0	2.1999	4.8963	7.874	8.0162	13.967	23.3	14.93	26.654	15.307	28.907	36.053	31.697	47.732	40.335	45.467	43.786	45.346	49.677	53.492	42.585	49.718	49.515
0	0	0	2.3067	9.3998	7.3647	9.1838	16.367	20.885	19.421	23.189	22.587	23.947	21.831	29.581	26.493	28.274	29.471	40.674	39.035	41.913	50.07	47.121	50.592	55.556	42.691	47.473	52.282	63.21	57.164	58.746	61.03	52.436	61.165	58.895	52.309	64.832	61.737	62.066	59.909	70.149	65.049	61.136	62.797	60.448	70.071	78.062	68.898	62.904	69.188
0	0	0	8.5973	15.816	14.169	18.066	4.3622	11.388	12.01	21.403	14.145	16.383	8.2766	12.966	12.992	15.76	18.097	20.165	18.429	19.637	16.568	18	18.751	21.625	16.274	16.707	9.267	12.765	27.271	36.62	48.968	56.982	81.943	93.624	104.56	121.63	147.17	157.39	178.34	241.86	296.76	342.75	402.15	476.27	518.96	631.16	711.12	817.97	847.09
0	0	0	31.243	32.819	19.071	26.628	25.541	35.357	44.277	36.544	39.69	43.719	45.49	47.665	32.877	44.938	52.703	48.467	51.315	47.287	53.405	54.806	50.093	69.216	55.059	59.98	57.656	59.136	54.26	55.107	56.247	52.675	67.026	88.428	90.361	91.508	84.753	106.78	98.002	126.8	131.67	135.61	124.75	136.69	141.4	144.19	140.87	151.6	164.53
0	0	0	3.6702	1.1863	19.215	26.122	24.268	24.728	13.285	15.969	11.94	7.2801	4.7531	9.2143	0	4.119	0.47164	5.5876	1.4712	0	0	0	0	0	0	7.6375	14.715	8.8574	8.2305	0	0	1.3201	4.6318	0	0	0	0	0	0	0	0	0	0	0	0	0	0	0	0
0	0	0	11.199	9.5046	4.6126	9.3509	4.523	3.0749	8.9844	9.9949	9.2033	7.5778	0	11.807	3.064	8.8809	8.9161	10.378	8.278	6.5925	4.8331	2.2897	4.0918	5.306	2.6778	10.447	0	0	8.5115	10.622	16.398	16.296	21.958	17.249	23.323	12.633	20.659	26.753	21.308	20.41	16.483	26.315	14.32	16.876	16.144	21.486	13.07	12.318	20.312
0	0	0	10.123	9.3368	13.024	12.34	20.363	34.256	24.435	33.705	19.189	38.027	30.102	23.163	24.247	24.336	2.2088	30.252	29.142	18.071	13.851	24.16	26.931	32.434	32.263	36.48	61.72	63.208	65.375	84.79	62.59	63.259	75.485	92.274	78.3	77.921	90.869	104.26	100.62	118.63	131.51	150.92	144.9	185.4	195.88	222.27	257.32	263.86	295.32
0	0	0	14.01	14.606	6.1573	13.083	17.074	23.665	26.777	11.135	12.062	24.667	22.051	21.334	15.874	30.934	31.948	35.335	33.019	35.332	46.457	46.199	49.846	65.458	73.318	116.58	144.4	212.97	250.2	277.14	326.05	402.59	448.86	500.94	563.14	590.73	652.62	708.24	692.24	773.41	807.7	803.89	824.89	854.1	949.81	947.12	951.76	955.2	990.87
0	0	0	13.609	17.162	27.327	21.337	20.459	26.002	24.775	26.903	28.396	33.084	31.72	36.961	25.752	32.376	28.867	31.518	30.046	27.846	34.222	34.231	37.076	36.705	33.569	17.292	27.32	35.52	17.109	12.197	6.6015	7.4168	10.674	0	1.7879	0	0	0	6.3469	4.1788	0	0	0	0	0	0	0	0	0
0	6.3461	0	1.0174	3.1779	5.9084	10.495	12.76	13.121	19.944	18.257	14.576	18.245	15.891	17.273	26.79	18.381	23.428	22.32	25.154	24.72	31.681	19.584	16.953	16.827	25.8	35.506	31.088	27.272	21.68	13.46	18.842	18.487	14.017	19.351	26.013	30.707	34.156	32.556	16.826	26.235	18.406	18.752	16.324	31.854	22.181	24.761	26.098	8.595	8.11
0	0	0	10.131	7.2324	7.8861	8.2399	20.556	19.933	18.019	20.205	17.353	24.296	26.837	27.716	37.373	30.034	34.26	39.566	44.54	46.95	48.724	49.098	49.648	51.245	49.058	54.364	43.543	46.146	54.915	49.12	48.8	51.082	57.013	55.942	56.37	63.25	63.314	70.246	78.682	75.085	76.12	75.5	71.255	71.011	77.144	92.36	81.305	84.167	84.281
0	0	0	11.341	8.6543	19.787	20.995	15.585	27.152	27.651	25.208	35.756	42.448	44.571	54.055	48.737	43.338	41.724	38.104	43.636	49.909	48.424	42.336	46.476	56.39	45.188	58.072	56.447	53.498	52.681	58.779	61.499	68.277	53.858	66.311	96.02	88.45	93.425	87.145	88.207	80.916	88.145	103.01	103.56	118.73	102.47	118.34	116.56	107.45	124.52
0	0	0	0	18.344	15.297	10.342	11.258	18.404	31.154	23.874	18.603	19.128	25.45	25.207	24.122	12.282	14.556	17.426	24.927	33.004	50.032	79.411	106.55	130.38	151.77	165.41	202.61	222.06	238.36	240.95	264	285.22	282.86	306.39	291.04	312.73	318.2	314.92	325.82	337.15	337.43	344.93	345.54	352.3	355.05	345.61	369.22	366.3	371.76
0	0	0	2.8648	0.34732	11.49	5.9008	16.138	10.4	14.23	9.6051	8.7434	1.4501	0	2.9371	5.2881	11.349	4.7837	10.332	6.489	7.3919	0.29401	6.0669	0	0.91782	7.2668	0	2.245	0	0.53637	0	0	0	0	2.7402	0	0	0	0	0	0	0	0	0	0	0	0	0	0	0
0	0	0	8.6891	16.499	10.677	11.49	6.4272	16.347	11.64	0	2.1148	0	0	0	0	0	0	0	0	0	0	0	0	0	0	0	0	0	0	0	0	0	0	0	0	0	0	0	0	0	17.297	53.507	69.355	93.631	98	103.12	131.96	154.17	133.63
0	0.19048	0	4.4421	5.29	10.046	14.289	3.8386	14.05	13.209	17.145	13.985	16.029	10.272	17.541	30.275	29.302	31.992	31.63	43.115	49.454	41.031	43.099	44.461	43.275	54.922	50.546	58.49	61.625	69.635	80.117	75.633	68.365	71.355	58.229	88.464	88.761	88.4	107.29	99.112	122.51	105.73	125.61	147.27	161.78	175.14	165.4	175.4	180.32	182.25
0	0.012968	0	4.5134	11.04	12.167	12.292	12.708	17.481	17.662	17.363	27.202	12.335	15.474	14.223	11.412	10.539	13.695	16.356	2.9951	6.5646	8.3007	23.966	21.919	9.1903	16.522	18.115	19.436	23.74	35.434	55.243	70.801	100.26	132.17	160.97	208.56	256.68	307.73	326.48	366.15	230.03	236.39	242.34	263.31	285.54	308.23	308.5	339.08	345.51	337.29
0	0	0	15.126	13.638	22.988	19.613	22.849	23.351	22.9	34.381	29.868	8.3212	28.388	30.317	30.319	0	0	34.098	37.49	32.241	7.3114	20.01	85.63	124.17	180.72	167.84	316.81	379.22	431.49	494.38	542.3	603.02	629.18	679.83	730.5	755.36	794.34	815.3	821.55	849.33	879.15	891.95	897.66	923.67	955.49	1006	1012.3	942.63	1052
0	0	0	5.0696	7.2242	5.1722	6.8117	5.8409	1.0583	4.4117	6.5694	6.1653	5.6013	15.531	7.7509	13.511	7.2017	6.7158	5.4909	6.7028	5.2423	6.0707	14.391	2.1695	1.2858	2.1712	8.4721	6.7459	4.8376	4.5016	0	6.9424	0	11.625	5.6701	7.3128	6.4531	5.5611	0	6.4578	5.7266	2.1327	9.7066	0	0	0	0	0	0.16229	1.6814
0	0	0	6.9063	10.294	16.22	24.664	30.026	25.85	23.324	36.259	34.784	34.949	25.455	29.836	29.566	26.112	32.575	39.17	32.38	41.662	34.64	44.92	62.823	82.978	116.21	154.6	207.51	258.79	297.88	312.91	345.56	422.58	465.56	496.76	502.5	522.74	569.95	573.03	607.94	640.71	660.02	642.92	616.83	637.51	643.92	639.82	654.24	640.94	710.3
0	0	0	4.7378	4.5594	11.219	6.6374	0	0	0	0	0	9.6019	16.042	19.828	34.042	43.419	49.228	64.004	83.446	87.076	86.645	113.47	113.17	117.85	125.48	130.86	145.58	147.65	155.49	148.2	149.79	156.2	173.73	175.58	175.95	154.84	162.12	151.75	168.99	168.81	169.52	168.34	168.47	163.28	160.55	172.9	170.14	161.39	161.88
0	0	0	11.668	8.1646	20.722	14.963	24.273	20.959	25.602	31.475	24.983	33.528	31.464	31.141	36.808	45.432	44.19	63.434	69.258	78.868	74.082	95.72	121.57	149.46	163.56	207.78	276.99	332.35	393.15	463.13	581.36	659.85	717.9	870.85	935.97	989.93	1101	1144.6	1195.6	1240	1301.9	1335.1	1347.3	1425.9	1424	1456	1476.4	1460.2	1494
0	0	0	6.432	9.8599	16.042	11.523	17.056	23.112	19.631	0	2.4809	12.407	18.666	0	18.814	23.05	22.572	24.264	15.704	17.333	4.4436	15.117	23.292	21.049	24.499	25.807	36.047	31.934	39.382	23.784	26.297	33.328	41.515	46.622	57.528	58.835	62.539	79.798	94.852	96.312	102.4	90.945	88.012	101.65	86.985	113.9	111.1	126.93	110.37
0	0	0	2.152	13.592	13.213	22.303	27.279	21.61	30.713	29.694	39.57	37.734	35.416	41.951	36.205	49.233	46.79	47.049	53.732	53.311	46.324	51.881	56.832	57.099	53.097	64.176	64.816	61.965	61.809	68.751	60.319	75.907	77.479	78.75	81.042	76.157	86.046	93.451	114.15	131.43	124.67	130.82	142.63	151.7	166.65	175.09	179.28	193.06	187.19
0	0	0	3.4854	14.924	13.946	11.971	10.588	9.1898	17.466	28.119	24.913	25.171	27.794	31.349	41.101	43.603	48.762	42.483	43.866	44.026	41.244	51.013	44.36	45.801	50.939	46.452	52.101	48.309	54.65	48.761	49.376	37.689	40.91	38.845	38.13	38.826	29.28	34.466	37.209	58.838	45.812	58.217	59.246	65.832	57.643	52.989	67.808	73.981	81.042
0	0	0	7.7355	2.3237	15.898	14.377	10.471	19.027	13.583	18.431	25.976	24.798	27.233	31.821	26.162	18.958	8.396	4.6493	5.9757	12.853	12.75	8.2478	0	12.571	4.3197	3.7489	2.0591	0.84507	8.9004	13.691	14.647	8.2522	15.695	34.952	43.827	34.244	26.486	25.593	16.019	19.31	20.044	23.777	19.622	29.547	23.352	15.898	13.629	9.4873	13.848
0	0	1.8476	1.8827	7.6041	7.7879	8.4434	13.963	12.865	21.999	21.69	19.958	19.21	16.654	16.797	13.969	21.663	7.6327	26.498	15.951	15.148	31.872	2.7862	2.6299	25.081	21.383	0.84782	13.791	20.369	25.34	18.758	9.401	13.468	18.914	16.159	22.21	9.7678	19.027	12.818	22.684	36.486	19.158	23.313	23.027	12.845	23.606	22.337	16.785	28.691	27.197
0	0	0	12.728	4.5677	9.3505	8.9702	24.35	20.989	24.881	21.959	13.674	19.569	14.021	33.043	47.893	57.332	72.257	98.502	105.98	122.5	144.13	158.22	177.13	184.71	193.35	215.2	240.33	245.05	256.26	217.51	242.6	270.66	274.66	296.38	287.35	320.69	324.68	337.1	319.64	315.93	327.49	339.64	331.68	342.26	327.72	345	339.88	337.77	338.69
0	0	0	9.3573	4.7334	14.235	17.063	7.3947	14.333	10.8	16.321	9.1169	13.263	12.873	21.46	9.9829	23.167	20.609	25.56	25.407	27.472	27.852	28.256	41.514	42.244	38.661	50.073	62.459	80.631	64.541	69.52	76.498	75.345	86.488	73.164	78.769	90.429	98.9	111.3	119.82	100.31	93.891	90.781	95.454	97.26	110.45	111.13	109.82	119.86	121.6
0	0	0	8.6856	10.087	17.708	20.465	29.254	27.532	31.084	27.883	26.026	32.563	20.664	8.2339	38.611	39.826	38.605	25.932	30.176	37.369	36.325	32.752	38.623	38.25	39.282	39.833	37.335	33.151	26.59	16.98	21.594	28.42	29.12	43.685	50.812	61.652	10.455	16.641	25.198	14.404	10.099	2.3526	0	0	0	0	0	0	0
0	0	0	4.4596	21.092	49.297	145.44	156.76	215.9	253.61	239.13	251.35	268.96	274.05	255.3	258.3	277.44	262.06	275.27	309.46	213.62	262.66	282.64	316.57	338.97	311.37	302.47	312.94	310.03	296.03	318.3	304.84	305.46	313.94	312.11	339.82	326.42	341.5	325.22	347.91	332.94	345.85	332.73	339.59	341.08	353.08	327.95	338.23	343.19	320.9
0	0	0	3.4276	11.854	0.19981	13.535	16.585	15.246	16.049	24.593	22.167	18.093	28.271	22.174	22.761	29.974	28.59	26.809	24.681	16.974	32.744	27.674	24.685	32.055	28.474	28.337	24.399	23.289	29.936	30.212	33.915	36.897	29.259	43.721	38.758	40.615	35.891	34.017	47.349	59.796	47.83	50.108	45.448	48.991	51.624	56.195	58.181	58.897	54.921
0	0	0	11.035	9.7408	19.35	15.831	15.583	15.766	17.618	23.369	0.62697	12.462	26.958	23.982	18.462	28.86	17.984	15.438	18.714	13.822	18.817	15.12	18.231	11.475	0	0	8.2052	8.0768	7.8139	12.183	9.4468	3.8015	14.155	0.84301	2.734	1.9729	5.9239	10.938	11.718	13.481	8.5527	10.765	13.539	5.174	20.577	14.567	16.12	15.071	19.722
0	0	0	2.1812	10.609	9.5311	12.842	14.537	10.239	7.6067	13.235	14.978	8.1187	17.587	0	0.65539	13.712	3.4718	9.7759	14.267	12.921	17.369	24.811	13.518	12.733	16.932	17.766	17.473	30.734	22.884	35.77	52.338	52.26	69.759	98.196	142.63	150.92	157.06	162.87	167.13	172.68	188.36	195.87	205.8	200.81	209.5	199.24	201.87	237.35	233
0	0	0	1.8722	15.502	15.253	22.605	25.691	29.285	32.105	34.902	34.15	45.94	44.139	53.033	58.263	73.19	78.904	86.294	92.067	94.566	96.513	103.19	114.09	108.2	119.12	128.58	140.25	125.95	130.99	135.13	130.38	150.19	152.25	151.49	159.81	162.77	165.51	176.41	193.37	221.91	230.12	251.95	258.05	273.46	289.24	312.27	335.52	342.15	360.9
0	0	0.86408	2.8186	0	9.5823	11.515	17.818	13.535	17.478	19.252	13.076	13.939	12.22	15.126	18.141	17.955	12.871	25.897	23.78	22.326	17.579	25.753	23.851	26.61	22.882	32.858	31.209	33.904	38.198	26.066	35.674	38.397	28.341	35.678	30.495	42.675	39.414	38.059	53.023	52.745	58.927	57.704	62.346	57.836	58.706	72.602	82.315	93.758	102.13
0	0	0	8.9578	10.373	9.7689	18.423	25.021	26.699	36.324	48.546	52.471	59.377	43.426	42.777	49.264	50.984	56.262	55.411	48.863	36.757	48.898	48.786	54.889	59.057	51.452	52.836	46.26	54.586	33.213	52.526	36.47	60.598	33.151	52.056	53.693	48.561	29.105	33.517	51.033	51.741	52.308	54.929	52.581	35.504	45.528	42.543	56.095	58.218	57.902
0	0	0	11.096	6.7045	12.223	20.553	11.433	15.614	8.47	5.0168	6.9159	5.482	5.5981	15.682	7.1553	12.237	9.8252	17.712	24.478	13.47	25.497	17.699	22.535	25.443	9.7232	26.605	14.264	34.463	24.582	30.109	30.691	35.615	42.013	46.589	48.171	51.539	62.476	77.987	83.045	87.875	87.244	83.098	97.538	87.971	104.41	114.09	120.65	107.84	104.08
0	0	0	0.094301	15.543	24.891	24.004	33.526	30.605	41.083	35.845	38.096	47.559	44.881	48.078	50.532	61.881	65.307	93.785	109.88	125.22	123.76	145.42	143.06	165.58	182.7	171.5	190.56	188.61	196.58	204.86	189.5	212.01	214.18	210.45	210.99	192.58	191.93	207.62	237.15	263.91	314.55	363.74	407.65	462.27	532.8	564.48	644.06	688.96	766.51
0	0	0	0	9.07	19.224	15.069	12.498	0.57584	13.454	21.363	19.129	18.506	7.8784	17.256	10.356	8.8744	6.6966	23.158	16.758	17.383	12.536	11.6	7.301	8.121	10.119	10.481	16.812	22.21	8.1923	12.079	7.3328	14.231	10.352	20.861	15.287	13.775	10.362	17.15	19.694	14.46	17.588	11.835	13.243	12.751	12.874	12.21	18.226	23.453	24.66
0	1.1253	0	0	1.7756	7.2831	10.138	14.92	11.769	24.007	26.581	30.109	32.845	45.924	53.235	49.03	75.121	80.878	77.564	91.508	91.231	84.465	92.317	87.824	101.03	116.74	106.97	118.8	119.11	132.33	155.81	166.43	174.02	205.85	227.88	253.91	286.88	302.54	319.67	345.57	392.87	374.37	409.72	431.03	435.47	453.79	471.94	476.24	485.58	485.4
0	0	0	8.512	1.0164	7.6562	13.862	21.134	14.677	10.719	9.1948	8.143	8.5164	10.615	15.839	17.419	19.446	11.041	18.304	7.5877	10.638	11.193	21.226	35.327	30.208	33.768	36.748	42.475	46.71	46.334	40.617	37.781	34.001	40.084	30.773	33.368	36.492	37.303	33.637	39.431	45.529	36.173	34.392	44.904	33.703	31.991	29.288	37.153	40.847	39.573
0	0	0	15.622	19.343	11.704	25.941	23.613	28.947	37.296	29.982	32.423	26.608	30.831	33.002	32.515	31.762	39.518	41.634	53.006	56.111	51.396	44.089	54.438	56.099	50.438	53.716	50.959	51.573	81.064	100.33	137.82	155.8	191.33	235.11	268.69	300.84	340.44	386.97	409.37	453.32	468.62	448.71	466.99	470.52	495.45	514.08	497.12	534.27	539.16
0	0	0	5.4568	9.6965	12.911	15.718	17.52	10.132	6.4313	13.605	26.6	27.622	29.009	31.609	19.057	21.251	17.576	4.6995	15.767	14.233	13.332	10.237	9.3756	12.406	10.605	20.294	20.181	13.679	29.565	38.579	23.502	30.129	29.668	48.307	59.992	44.336	34.84	27.08	29.285	37.048	37.089	38.692	47.113	55.866	44.049	43.58	44.598	47.002	47.196
0	0	0	6.7066	15.435	11.644	9.7901	11.313	18.748	18.292	11.919	19.514	8.1946	2.0648	22.606	20.256	29.054	36.246	34.855	16.578	30.64	42.066	43.235	52.215	53.115	48.711	59.712	59.083	65.374	59.288	73.223	59.533	54.823	56.639	63.267	65.615	69.786	69.46	62.773	58.564	63.066	66.845	65.699	63.614	60.965	60.82	63.93	66.755	59.594	72.322
0	0	0	12.229	15.37	4.5006	20.218	18.322	24.434	18.246	25.752	31.94	39.665	41.702	38.638	45.965	53.902	64.862	80.159	77.991	68.13	76.807	67.823	69.106	75.891	82.508	97.749	110.83	138.53	151.49	172.42	202.3	210.99	223.67	247.5	262.25	270.73	291.94	320.96	334.25	327.94	319.34	325.74	322.97	337.51	344.61	335.28	362.47	346.43	322.85
0	0	0	10.623	7.8773	11.57	9.3538	12.958	11.347	19.615	19.005	28.942	28.013	24.388	35.655	36.097	41.261	34.035	52.205	53.035	48.494	47.071	48.648	44.247	55.665	52.691	50.626	52.584	53.586	57.771	60.809	58.191	65.986	72.942	73.337	70.416	55.582	68.257	73.287	72.4	71.05	65.92	72.094	55.885	62.561	59.185	61.099	59.995	51.643	63.567
0	0	0.52092	14.262	9.6392	6.3595	14.208	26.584	21.352	18.889	14.995	11.75	16.504	15.01	26.876	13.952	22.037	18.637	19.948	22.172	13.931	32.664	19.346	24.073	21.412	16.84	20.371	17.249	15.87	21.879	12.866	21.766	18.272	27.331	22.01	32.803	21.015	22.988	30.094	28.183	35.198	31.13	44.007	27.064	28.411	40.869	41.43	34.79	40.993	39.184
0	0	0	2.089	12.975	15.759	31.184	21.804	41.352	42.468	50.413	56.826	56.72	70.865	72.246	111.69	148.59	168.51	201.09	233.54	272.72	297.81	369.4	386.63	390.36	423.69	476.78	517.71	538.17	522.8	466.44	457.52	448	468.22	451.4	467.83	494.14	496.33	463.89	476.48	460.78	462.5	451.22	443.94	448.85	432.34	402.57	384.91	377.38	362.76
0	0	0	3.9778	7.3903	21.496	24.851	28.313	33.404	30.197	31.681	26.277	30.418	32.186	31.63	30.753	41.999	29.347	33.301	48.465	51.477	46.931	43.938	50.621	44.787	48.754	51.171	55.958	70.044	58.012	60.608	53.378	55.926	58.595	45.31	46.014	47.48	45.387	53.7	57.088	57.884	59.844	43.707	49.223	53.784	61.162	59.56	49.827	55.598	58.913
0	0	0	0.024976	8.3543	11.699	27.004	19.279	23.521	25.329	24.496	31.053	34.597	32.738	42.43	38.77	47.329	48.537	53.77	58.15	49.779	47.597	48.002	48.657	51.579	47.322	47.998	59.247	58.234	56.997	61.55	47.053	62.764	72.239	68.89	74.516	54.729	48.074	56.815	70.845	87.982	78.346	88.159	90.069	103.62	104.39	124.68	126.85	131.01	148.73
0	0	0	6.3218	8.5785	7.891	16.302	18.87	18.515	18.31	15.569	13.449	21.374	16.43	28.209	21.575	26.563	36.18	33.916	34.958	32.102	45.858	39.852	45.269	51.361	45.79	57.856	55.172	57.6	64.36	53.763	44.236	49.35	57.242	49.693	54.93	58.683	58.503	64.017	72.367	67.387	74.908	75.06	76.671	77.708	84.967	94.184	92.772	90.059	93.147
0	0	0	6.6845	11.517	2.8745	6.5973	9.0837	0	0	0	0	0	27.502	38.092	39.472	46.421	43.447	46.572	43.413	33.866	37.608	34.84	39.272	35.149	39.126	37.693	29.231	29.578	38.267	35.785	35.407	39.706	35.462	37.182	30.383	29.471	27.026	33.844	33.87	36.645	36.789	40.69	31.919	38.117	42.831	48.108	70.865	75.265	78.978
0	0	3.003	15.342	10.601	8.9916	4.0423	13.45	13.965	11.828	7.3812	19.324	30.19	27.711	19.885	24.909	24.18	20.443	22.627	22.303	13.226	24.184	5.5183	4.189	13.515	21.172	16.431	24.289	13.939	11.821	10.298	7.6823	16.25	24.975	39.106	55.944	64.885	80.797	84.982	109.65	119.05	135.39	153.75	165.58	185.19	211.04	224.3	219.94	236.22	253.42
0	0	0	14.978	20.896	31.744	40.145	42.562	46.299	46.865	49.402	46.151	56.037	48.711	54.711	52.079	53.578	53.039	49.054	48.028	65.977	32.132	31.178	22.411	27.134	31.174	29.414	32.425	54.95	83.33	92.141	94.388	100.17	93.047	99.6	104.48	108.99	110.1	131.57	130.95	145.15	154.41	146.63	151.16	165.61	168.29	166.13	150.36	153.04	155.92
0	0	0	18.341	29.067	9.5239	39.291	24.173	39.655	44.2	29.448	35.8	49.297	72.496	132.4	170.45	210.45	307.4	422.72	450.72	563.55	658.18	790.21	888.18	1068.8	1121.6	1151.9	1318.8	1454.9	1546.8	1650.3	1743.9	1823.9	1904.6	2141.5	2191.3	2231.7	2364.6	2388.6	2573.1	2625.1	2686.2	2747.3	2815.5	2848.4	2795.2	2904.6	2909	2908.9	2939.2
0	2.1874	0	0.32327	2.1208	1.6718	10.388	22.922	20.552	28.029	19.123	20.405	28.407	27.72	33.456	37.554	34.842	47.132	43.532	51.024	38.6	49.367	32.352	41.8	34.578	40.747	37.562	44.477	37.697	34.932	22.311	32.61	29.134	25.085	24.35	31.448	36.665	43.28	37.562	32.076	35.453	34.118	39.396	35.699	41.091	41.426	49.399	43.704	35.599	33.25
0	0	0	10.38	4.3125	4.88	11.061	20.797	23.568	19.398	20.587	26.769	28.93	26.595	33.037	28.077	25.705	30.856	33.552	35.325	30.6	43.262	39.792	39.303	43.459	45.879	70.288	76.795	105.44	129.06	148.23	160.91	191.72	217.34	247.67	261.81	298.28	335.6	366.23	385.06	404.98	424.27	448.71	472.61	482.34	500.2	516.92	525.55	552.28	550.57
0	0	0	17.691	22.222	0	5.9624	0	0	1.7097	0	3.2591	9.6382	6.7347	18.767	20.826	33.993	29.602	34.54	40.366	45.731	49.854	45.082	46.045	43.412	45.433	60.133	61.678	75.965	67.116	64.751	76.144	79.248	76.623	82.779	89.182	104.49	112.47	103.58	111.43	130.73	126.58	152.58	158.88	163.3	175.65	180.69	195.41	219.14	220.47
0	0	0	0.62266	10.592	26.448	36.295	46.086	58.137	69.313	87.844	80.506	85.272	101.17	95.313	103.18	117.89	118.27	124.3	128.63	131.02	136.57	135.92	140.72	148.93	169.84	169.52	183.73	184.13	191.2	201.24	199.07	165.22	193.19	192.22	221.01	224.29	236.02	242.17	259.41	290.28	277.77	304.47	321.41	313.33	330.93	345.26	363.26	373.6	390.45
0	0	0	5.3051	11.053	31.589	26.14	32.921	40.156	30.722	33.83	34.139	38.83	47.21	51.234	44.67	53.29	38.305	52.494	47.23	46.478	48.397	57.595	56.955	50.187	49.386	54.452	64.269	60.736	57.985	58.463	57.69	57.686	71.028	60.883	62.359	68.03	65	62.566	66.736	70.495	65.459	63.901	73.838	67.468	61.499	55.13	59.705	68.321	61.51
0	0	0	6.2856	3.9679	13.104	12.975	18.989	20.229	23.477	18.162	15.915	21.395	20.427	23.057	35.135	39.024	42.59	51.855	50.777	66.075	74.376	81.858	96.265	83.934	83.678	95.282	109.84	119.56	143.45	129.87	149.51	182.14	185.9	216	234.85	254.01	256.51	278.34	305.42	329.69	339.53	316.29	341.79	354.84	355.43	364.06	369.69	382.45	386.36
0	0	0	9.928	8.8133	15.116	17.285	31.605	30.117	30.91	38.293	31.97	37.11	40.19	47.711	48.639	58.015	73.342	72.331	82.235	97.415	93.395	106.79	108.96	125.61	120.09	132.62	146.76	161.96	160.08	156.59	170.83	165.89	174.3	185.29	171.53	188.46	177.67	195.28	205.07	201.45	211.88	189.45	183.74	188.64	178.44	191.13	178.65	171.58	168.66
0	0	0	7.037	6.7793	6.5722	9.4796	10.321	11.009	0.62546	0	4.7311	1.0227	9.2336	8.8765	3.9882	9.8133	1.1519	6.8458	6.1956	1.7862	9.5026	5.8003	11.601	15.635	22.532	27.391	32.719	40.837	38.386	26.096	36.196	47.455	51.071	50.135	49.789	66.758	66.658	60.316	69.763	75.039	77.6	71.595	79.569	81.788	86.533	83.257	76.564	87.406	83.45
0	0	0	0	14.87	4.7567	12.157	4.9471	9.8843	7.3139	0.12018	12.27	8.5571	1.877	12.072	6.2393	15.611	15.124	23.331	20.785	16.723	17.145	13.777	20.617	22.109	21.277	17.386	20.415	26.093	27.553	25.656	9.2124	24.918	26.983	21.989	23.014	9.506	7.3216	3.8295	14.566	21.528	30.298	34.731	38.54	50.624	67.52	72.13	66.016	83.535	95.378
0	0	0	6.901	8.0213	4.3486	7.7373	4.7069	14.874	23.001	11.633	17.374	35.04	41.286	33.313	26.986	41.02	45.467	65.73	73.612	72.764	78.645	71.076	75.222	92.487	110.42	126.32	105.41	95.746	111.81	124.75	114.54	114.33	97.612	102.93	114.94	111.11	110.89	99.872	112.37	113.56	104.29	109.14	111.32	114.38	127.83	126.58	126.28	132.28	144.48
0	0	1.201	12.505	24.958	0.04519	0.075072	4.3271	0	0	1.3976	0	8.3812	5.7656	4.1844	0	5.4291	13.973	0.69018	0	0	10.222	4.9585	0	1.0445	0	0.55131	0.92809	3.4062	0	3.6495	0	0	0	0	0	0	0	0	0	0	0	0	0	0	0	0	0	0	0
0	0	0	13.339	11.672	13.499	26.106	24.739	27.99	41.731	37.814	29.044	32.972	38.783	29.681	33.799	39.288	39.221	37.696	35.95	31.389	38.373	42.131	42.085	37.681	41.918	37.061	45.989	39.305	30.451	46.69	40.267	42.082	37.52	20.145	27.911	38.472	41.236	35.865	43.101	37.353	40.26	48.113	31.725	40.76	31.728	39.707	34.657	32.622	34.361
0	0	0	16.071	4.3382	17.164	19.747	15.807	23.778	29.94	26.573	19.308	23.698	30.071	25.96	19.009	30.466	26.812	31.303	23.663	29.509	27.767	22.883	28.026	23.136	26.8	35.998	42.029	43.654	41.49	44.425	43.217	50.035	55.786	45.039	43.952	63.065	55.538	68.22	70.698	79.886	81.079	78.352	66.813	68.258	77.275	83.613	73.706	78.459	84.934
0	0	0	5.8879	9.5043	5.9256	3.7659	14.348	13.848	14.896	15.205	23.064	35.301	39.341	43.939	43.697	50.064	57.822	65.621	72.781	66.387	86.674	89.895	97.217	101.94	93.922	102.59	101.93	104.52	104.77	105.73	110.52	113.73	125.02	117.23	129.29	127.32	129.45	136.52	146.81	151.34	156.92	158.84	164.66	163.13	166.02	179.34	173.05	189.66	184.21
0	0	0	0.59054	10.43	1.4807	16.002	18.171	19.866	24.748	15.387	16.32	22.097	21.69	32.192	21.364	25.05	30.381	31.033	32.286	28.964	40.701	35.439	41.587	40.99	31.246	43.232	38.381	40.309	42.828	37.251	49.966	45.763	49.05	47.252	53.653	52.698	52.486	48.385	54.822	55.293	57.799	59.128	61.795	54.22	62.85	68.345	62.931	62.479	61.132
0	0	1.2342	2.7314	14.156	4.9046	9.7049	13.032	12.282	14.01	12.83	12.425	5.0205	13.959	24.49	11.872	22.083	23.461	22.437	26.953	20.415	30.328	31.815	26.277	27.555	26.198	45.103	40.272	43.279	56.944	60.246	77.21	91.366	100.03	114.86	125.88	143.96	165.65	181.27	172.12	181.2	192.09	207.93	204.73	211.08	216.59	226.66	230.02	226.77	238.88
0	0	0	7.3503	19.081	10.831	27.244	22.98	36.591	40.211	39.679	45.895	53.65	49.95	54.88	51.021	54.86	57.207	64.637	52.924	60.286	41.944	6.7296	47.392	43.686	54.311	42.016	37.627	39.645	31.854	41.091	31.669	34.161	23.695	21.998	20.031	19.83	6.0425	0	0	0.91927	0	0	0	0	0	0	0	0	0
0	0	0	9.7182	5.4408	2.8792	11.798	1.5432	5.4872	13.967	15.643	12.06	15.042	4.9489	16.118	14.962	15.61	22.435	34.649	53.134	70.285	94.508	112.81	144.09	163.46	185.07	213.22	220.77	253.11	257.36	301.03	318.42	349.37	375.95	383.46	399.32	393.65	424.53	453.34	437.79	445.88	453.74	474.17	492.27	489.8	500.84	510.85	511.57	510.08	492.11
0	7.0048	5.4343	3.1453	0	15.308	9.0603	21.806	17.505	9.6759	2.1943	18.333	18.238	19.716	25.416	12.529	25.266	4.8546	27.555	16.425	20.533	15.383	14.504	12.7	11.35	16.346	12.63	13.73	16.29	11.122	4.1852	6.5758	8.7186	10.606	9.0021	5.5024	6.1298	9.6543	5.9573	6.9272	12.015	8.7952	8.8843	7.9738	8.1957	5.2882	1.2643	9.9693	5.9375	1.4748
0	0	0	8.0128	9.1977	16.151	34.22	42.713	45.22	68.381	79.682	92.713	115.47	117.96	136.87	160.14	166.34	176.35	199.19	201.79	213.58	219.62	231.03	266.36	248.61	257.32	283.94	269.57	286.39	284.5	290.47	302.13	309.52	315.01	301.05	285.21	322.72	313.76	326.67	329.57	327.37	336.7	336.59	324.21	332.32	324.88	336.46	325.78	336.99	334.72
0	0	5.8895	5.693	2.0696	6.0198	8.2269	8.0196	11.972	11.255	0	4.9945	7.6527	10.372	16.087	11.848	19.18	4.1911	12.945	11.996	11.582	10.628	10.468	22.921	7.8219	17.256	11.549	17.423	15.626	18.024	15.21	18.527	20.19	25.926	15.818	16.389	20.153	19.165	20.478	20.942	18.977	22.228	21.798	26.876	23.659	29.616	36.201	32.964	21.567	19.357
0	11.776	0	1.3442	0	0	5.6614	13.276	10.298	13.506	6.5415	8.849	13.818	7.7992	14.275	20.487	10.011	17.344	14.752	9.4355	4.2851	10.784	3.3061	0	0	2.2529	7.7436	9.5638	5.3345	1.5263	0	1.3436	13.675	11.376	19.876	22.501	39.178	36.184	31.415	34.191	36.863	33.919	41.879	35.549	37.603	41.528	40.348	45.524	31.232	29.675
0	0	0	0	16.875	42.388	62.55	84.503	94.467	113.69	125.13	133.73	167.37	178.99	217.63	225.22	249	251.63	275.31	283.95	298.68	304.51	307.27	311.76	322.25	326.34	326.75	342.12	357.93	408.94	433.22	457.19	533.2	582.37	634.28	688.3	727.07	750.35	794.62	869.05	880.28	924.52	927.83	925.36	956.06	985.9	990.73	1008.1	996.48	1002.3
0	0	0	6.7279	9.4122	5.6481	8.166	8.5446	11.98	21.172	15.281	25.426	32.536	22.523	28.422	29.233	37.199	36.267	35.729	37.805	35.462	36.169	37.016	33.925	40.643	39.196	42.478	38.539	43.08	66.02	88.164	114.3	149.88	197.71	225.74	270.43	303.08	350.48	402.49	427.3	472.57	488.16	545.31	576.77	602.41	647.21	649.15	664.54	691.16	697.71
0	0	0	14.98	14.797	2.4421	5.5689	3.3826	3.2238	11.638	14.747	18.98	17.7	18.45	31.923	27.294	27.778	32.028	35.756	40.047	36.714	34.83	35.641	35.341	48.286	46.025	47.081	40.219	47.969	45.286	51.048	55.659	67.984	85.437	80.49	88.873	92.839	112.35	135.26	168.14	198.8	243.81	291.18	319.87	360.41	403.4	472.85	519.44	567.43	610.7
0	0	0	7.6933	6.1451	7.4087	8.1474	3.8413	4.4935	14.453	15.617	5.7535	11.607	17.66	24.928	22.267	35.292	38.927	41.275	45.006	42.476	45.971	49.777	54.335	0	0	1.5844	5.9893	3.8269	4.5659	0	2.7392	1.1739	8.4128	0	0	0	0	6.0816	13.201	11.364	3.1288	7.5673	3.8853	8.0028	9.4086	15.899	3.8626	5.8613	10.822
0	0	0	10.735	17.169	19.447	17.817	42.463	43.683	50.317	36.371	42.034	46.466	48.337	65.166	54.608	61.247	58.244	63.7	68.844	63.562	58.959	61.495	65.04	66.669	65.375	75.094	67.692	71.487	66.937	64.643	77.292	83.813	88.524	79.794	85.542	81.337	77.154	68.647	81.462	81.762	75.653	101.28	133.74	136.26	145.11	158.1	174.95	209.91	241.32
0	0	1.4748	15.807	7.4874	8.8422	14.635	22.406	17.322	15.674	11.546	33.715	42.742	50.106	55.224	54.937	74.345	91.968	109.71	106.42	120.29	139.32	139.47	159.06	172.73	158.26	167.7	172.31	175.88	166.19	180.05	168.35	183.65	203.62	197.77	193.87	201.29	209.52	223.52	219.16	207.83	217.93	222.17	212.83	222.94	217.32	234.64	207.44	219.96	214.87
0	0	0	11.127	4.3939	4.2442	18.027	20.472	28.005	41.869	49.662	51.164	74.998	82.594	103.4	110.36	130.65	137.43	149.98	155.21	161.78	154.61	168.74	166.28	181.29	163.59	175.51	185.27	191.1	175.61	173.78	178.65	179.44	185.92	165.29	179.97	168.29	170.18	172.68	179.94	192	178.93	189.58	186.14	183.8	189.49	184.45	184.32	182.67	188.55
0	0	0	13.14	5.3202	2.5605	10.537	4.3657	25.329	28.488	21.923	32.396	27.592	18.682	19.329	33.867	32.851	34.025	24.965	15.9	24.803	28.54	41.607	36.108	43.81	47.049	46.375	41.794	50.792	36.248	35.435	23.461	17.268	8.4802	11.183	23.35	26.01	27.039	25.197	29.573	51.116	38.072	53.739	62.451	70.258	67.617	72.497	78.183	97.94	88.875
0	0	0	9.9771	14.942	16.894	15.77	28.679	25.396	32.674	41.916	30.043	40.447	30.586	36.172	39.752	39.334	34.532	42.45	43.143	44.578	42.464	43.523	47.847	49.118	50.567	43.512	54.393	49.55	50.568	54.967	42.322	41.243	43.51	55.42	55.84	54.898	59.692	69.562	76.402	83.097	79.284	86.607	86.287	95.496	94.121	104.29	107.53	110.59	117.86
0	0	0	14.762	0	12.058	11.551	24.966	22.243	14.196	11.307	11.578	13.779	16.843	24.47	12.634	18.507	7.3429	18.589	9.0246	16.244	14.452	7.7701	16.506	11.284	11.541	13.784	21.709	22.564	16.57	15.469	11.691	19.379	23.731	12.592	20.255	23.967	21.476	19.603	20.609	20.244	13.777	16.93	25.941	16.543	18.507	12.072	9.6861	10.237	5.7419
0	3.415	6.1911	13.218	10.384	0	18.436	28.191	32.603	41.603	39.768	37.552	31.804	0	0	0	0	1.6543	2.1487	6.4778	25.714	0	36.711	4.8566	35.625	34.776	39.865	44.872	46.797	51.646	53.569	57.267	70.599	83.121	86.852	91.327	81.888	103.91	97.187	94.689	97.495	108.53	101.22	94.774	100.69	104.6	108.11	104.07	100.18	103.3
0	0	2.4323	2.6283	10.256	5.8681	7.076	15.961	14.068	12.275	14.949	12.12	9.1193	16.702	15.294	15.763	22.146	24.22	37.299	20.746	19.545	21.538	25.567	29.511	28.985	29.869	28.611	26.655	25.355	33.774	28.243	30.664	35.969	35.55	43.958	42.708	45.118	47.497	61.87	70.351	84.641	77.219	91.718	90.771	107.45	108.72	112.47	118.69	125.91	125.93
0	7.5259	0	0	6.2168	5.0415	14.215	27.335	26.83	27.236	25.788	39.571	28.981	29.871	37	38.595	31.767	36.728	33.865	40.111	29.873	40.756	28.813	24.963	27.119	25.289	42.119	32.682	27.838	31.63	17.493	16.118	15.537	18.292	16.423	21.146	25.018	36.113	28.308	13.423	21.853	16.34	18.298	16.768	25.785	21.995	23.8	25.029	12.091	0
0	0	0	7.7287	15.622	24.377	27.874	35.686	35.928	39.608	42.48	40.623	44.959	52.789	42.296	37.795	42.948	45.7	44.546	53.004	44.258	49.044	40.638	54.885	46.147	46.275	40.303	48.5	45.791	54.443	50.012	53.983	61.119	80.326	132.58	174.24	233.03	324.31	405.2	498.4	605.89	714.64	815.33	965.7	1060	1215.8	1293.2	1402.8	1528.1	1590.6
0	0	0	8.6048	16.123	30.579	24.588	25.232	33.162	31.05	30.278	34.607	48.013	46.289	60.099	50.466	47.461	46.009	30.925	54.932	56.23	38.055	33.345	33.629	51.941	54.738	38.433	51.208	50.485	66.806	66.144	54.201	75.38	55.623	64.335	64.523	53.02	36.624	43.866	28.816	34.698	39.251	46.77	48.191	51.449	55.173	49.913	47.42	46.662	57.332
0	0	0	0	26.021	15.347	13.388	12.418	27.294	21.17	24.935	24.869	22.353	23.083	21.92	23.539	10.114	17.888	10.03	8.4325	8.2499	11.308	14.447	9.6168	15.468	6.6697	12.383	14.42	19.714	22.588	19.474	10.567	19.248	9.5366	7.198	8.452	1.4414	4.3223	0	0	0	0	0	0	3.2609	0	2.7608	4.9096	0	0
0	0	0	7.7656	9.166	13.859	19.889	15.375	12.802	22.089	28.882	29.486	24.924	29.859	33.704	46.717	43.549	42.523	50.146	47.237	43.934	42.714	46.292	39.656	46.573	46.302	48.785	37.638	41.713	42.792	41.978	46.944	51.944	55.402	55.054	55.284	45.089	52.429	61.209	59.896	63.632	58.653	56.538	53.288	49.527	52.119	54.815	55.4	47.675	49.197
0	0	0	0	19.55	28.897	26.852	30.659	25.689	33.404	35.327	32.458	53.448	81.118	111.66	139.17	169.07	214.36	250.51	289.55	314.13	352.77	387.24	432.11	471.76	460.74	498.5	503.43	527.62	537.54	520.04	552.9	547.47	570.49	587.04	540.06	604.35	606.48	608.44	640.35	655.11	650.38	695.11	677.15	685.4	682.26	703.84	668.54	700.28	703.28
0	0	0	0	4.4677	11.937	8.9197	7.3854	8.8241	12.492	19.022	19.795	19.202	13.705	26.546	37.186	38.233	30.511	37.546	40.618	35.63	39.075	38.682	33.77	43.97	39.776	49.835	43.135	39.766	47.843	51.994	51.651	60.831	69.227	59.938	65.271	50.406	70.502	75.722	70.49	73.36	70.769	75.405	68.094	67.884	69.483	69.729	61.41	62.815	68.774
[truncated: 78 more columns]
