# Supplementary material for: Limits on information transduction through amplitude and frequency regulation of transcription factor activity
Source: eLife. 2015 May 18;4:e06559. doi: 10.7554/eLife.06559 (PMC4468373; doi:10.7554/eLife.06559)
Supplement: Supplementary file 1. — Raw single-cell time-trace data for HXK1 (15259 cells), SIP18 (21242 cells), pSIP18 mut A (18203 cells), pSIP18 mut B (17655 cells), 1× reporter diploid (21236 cells), and 2× reporter diploid (19222 cells). The data are also available from Dryad Digital Repository (Hansen and O'Shea, 2015). DOI: http://dx.doi.org/10.7554/eLife.06559.014 [file elife06559s001.zip › source_data/SIP18_FM8_625minINT_690nM.txt]

0	0	0	18.028	16.406	10.973	12.498	25.066	31.031	38.474	41.293	40.192	40.904	44.429	47.804	61.185	69.608	77.1	93.079	84.587	105.56	105.06	133.19	129.23	152.7	164.64	175.54	187.22	177.39	203.43	226.15	219.21	236.54	260.31	245.76	282.49	288.1	280.5	302.04	301.69	309.86	363.5	347.18	410.67	416.87	429.36	419.79	411.66	436.26	427.85
0	0	0	2.4221	15.847	21.24	19.758	32.808	29.478	25.632	25.652	28.325	28.519	30.49	37.876	31.678	41.577	48.377	58.05	64.173	64.18	75.143	82.904	97.663	117.04	136.3	148.34	176.49	193.47	230.36	229.08	264.98	272.61	283.15	315.84	341.65	342.01	354.84	361.53	391.26	390.71	399.75	387.78	413.08	412.72	417.58	415.43	426.39	407.08	433.94
0	0	9.6104	0	6.1575	15.772	31.551	36.418	37.016	40.931	35.563	41.271	40.972	38.835	17.81	24.558	13.726	25.391	21.507	21.353	28.895	41.122	34.841	17.105	30.49	15.716	30.364	29.001	43.136	59.628	66.333	120.56	167.87	222.64	267.97	332.59	404.26	470.32	548.7	592.16	670.37	787.73	850.45	958.61	1098.1	1162.5	1212.8	1370	1408.9	1522.5
0	0	0	2.8322	20.592	20.535	41.243	55.235	53.231	60.393	57.64	65.138	69.602	70.372	76.528	73.865	65.702	75.174	79.68	88.281	69.358	78.095	71.735	68.171	75.096	86.033	86.594	80.682	79.074	77.074	87.484	89.516	90.377	91.18	99.042	114.45	120.85	117.06	115.46	147.62	156.77	155.08	158.73	169.41	189.83	185.64	184.9	198.92	195.32	203.61
0	0	0	10.216	14.272	14.813	22.423	10.544	26.203	28.502	9.9964	19.096	16.516	14.2	6.9359	8.2336	5.4464	6.5489	18.974	12.503	23.642	26.085	17.126	8.7415	0	0	7.4317	8.2697	12.034	10.036	2.204	0.7814	5.6956	13.804	18.618	21.912	31.144	29.253	30.971	28.856	28.69	40.667	55.237	39.376	47.931	39.686	32.385	34.743	38.771	43.865
0	0	0	14.989	5.3612	16.143	16.738	23.902	20.084	21.739	18.036	24.395	23.239	12.686	17.638	19.963	23.27	10.36	14.338	9.7658	22.406	31.712	8.3984	19.038	14.726	20.43	33.268	31.611	39.758	24.821	30.84	33.431	42.035	45.908	34.622	28.537	36.868	36.732	44.209	34.175	46.187	40.186	51.474	54.013	59.92	45.522	49.635	57.994	54.17	52.501
0	0	0	5.1073	1.1541	8.4753	13.412	18.54	15.866	18.796	17.102	29.223	28.665	27.079	34.478	41.821	45.397	42.777	44.442	37.608	44.684	34.586	45.233	35.374	26.161	38.329	50.418	34.303	48.831	46.839	39.249	44.169	40.045	41.945	32.636	41.862	41.428	42.081	46.815	43.716	45.012	40.099	47.9	44.338	40.098	56.293	44.595	44.591	48.504	44.152
0	2.4075	19.229	0	1.3116	0	5.465	6.4798	0	0	0	0	3.6103	0	6.1894	0	1.06	0	3.5942	6.8237	0	5.9311	3.5897	9.2527	8.3283	0	0	0	0	0	0	0	0	0	0	0	0	0	0	0.162	0	0	0	0	0	0	0	0	0	0
0	0	17.121	0	14.216	0	18.587	4.0093	1.4661	5.5326	16.303	0	8.6036	0	0	0	0	0	0	0	0	0	0	0	0	0	0	0	0	0	0	0	0	0	0	0	0	0	0	0	0	0	0	0	0	0	0	0	0	0
0	0	0	1.9795	16.381	14.332	9.419	24.648	26.947	26.114	10.814	22.394	24.837	26.338	23.04	19.379	20.009	31.543	27.191	24.176	31.896	25.472	23.799	26.884	29.919	35.277	48.544	29.056	32.446	33.575	38.068	33.492	35.487	37.155	22.447	13.755	24.654	21.442	16.655	20.669	7.6491	15.108	0	0	0	0	0	0	0	0
0	4.5065	3.1199	14.726	17.617	0	0	0	4.0475	6.0777	4.6536	15.231	28.307	22.232	20.912	22.862	10.531	12.36	10.722	21.167	13.723	20.249	31.826	33.504	30.315	21.278	27.1	23.855	24.851	21.42	18.365	38.216	30.149	45.028	39.401	27.162	30.125	17.194	28.836	23.834	15.65	17.199	20.557	33.427	32.759	34.305	31.281	23.159	28.549	18.745
0	0	0	9.8417	7.0672	22.172	28.319	21.974	34.126	34.646	34.149	38.051	46.098	38.798	40.127	34.471	40.684	46.787	54.383	43.586	52.639	40.799	45.818	50.63	53.98	57.506	55.181	51.195	58.247	58.952	47.32	58.999	50.437	42.746	40.884	67.468	49.644	42.471	45.848	35.619	24.886	49.826	40.43	46.062	48.729	34.054	43.823	34.113	29.718	46.69
0	0	0	3.5752	4.569	13.27	18.611	39.543	70.476	101.93	146.43	180.63	230.54	284.15	354.82	402.1	463.58	502.96	545.84	612.57	678.49	727.92	744.8	797.73	837.52	839.11	855.11	901.74	930.12	935.83	937	898.89	938.09	935.48	917.28	941.96	942.22	980.69	946.95	993.23	976.52	990.64	1003.7	992.94	991.6	977.29	1019.3	1001.4	969.87	977.18
0	1.4734	0	13.697	2.4084	3.4316	4.8554	13.847	11.587	2.7892	0	2.0277	7.5379	2.2629	8.0762	13.499	14.031	17.898	20.393	16.958	8.3369	6.0136	0.23591	10.225	8.732	7.4889	12.19	24.207	5.6066	17.019	10.082	15.08	0	1.855	0	3.6202	6.1746	2.0988	0	1.6151	0	0	0	0	0	0	0	0	0	0
0	0	0	12.229	13.147	17.995	16.078	22.604	21.18	27.682	30.565	29.255	29.313	28.315	28.387	32.717	34.733	34.844	40.746	34.652	37.303	39.563	37.9	39.082	38.854	37.378	45.111	48.591	48.656	52.673	56.126	68.969	54.445	60.574	61.001	61.626	57.18	50.402	69.83	60.261	67.673	62.654	76.411	76.562	75.732	74.216	67.705	72.078	71.333	78.444
0	0	0	8.3688	2.4447	12.769	13.089	17.53	25.79	21.105	24.947	27.065	30.623	25.899	39.914	49.285	49.039	54.708	51.364	54.504	58.46	69.046	67.22	69.613	84.172	84.926	95.257	122.76	143.46	175.62	197.42	230.67	297.74	309.5	341.91	385.24	430.33	463.25	522.64	553.89	580.29	732.56	738.46	777.79	838.8	855.91	914.36	938.63	953.65	987.19
0	0	0	0	8.4088	13.751	21.503	23.299	24.05	23.598	21.059	21.449	17.674	20.622	27.54	22.002	30.465	26.603	17.78	26.913	21.504	21.044	17.539	24.4	25.269	30.982	28.26	27.634	32.033	38.258	33.609	33.25	37.169	44.906	35.458	32.008	22.037	27.694	25.318	21.777	24.289	28.579	27.465	28.139	24.304	31.074	27.401	25.991	14.337	22.094
0	0	0	10.766	15.403	4.9236	15.901	13.579	11.983	24.217	20.163	11.242	27.734	12.427	39.828	23.86	34.116	21.481	29.291	23.009	32.118	42.321	31.512	36.798	31.358	41.26	45.634	42.252	61.623	56.405	55.131	52.22	52.049	52.34	54.608	68.956	63.109	64.131	52.128	65.269	66.133	51.429	69.928	59.648	68.058	58.933	73.847	66.402	70.263	71.297
0	0	20.066	0	0	1.2677	20.943	0	6.2199	0	2.2101	0	0	0	0	0	0	0	0.07037	2.2812	0	3.9482	6.7788	27.374	0	0	0	0	0	0	0	0	0	0	0	0	0	0	0	0	0	0	0	0	0	0	0	0	0	0
0	0	10.66	1.337	7.6346	0.59592	13.166	12.068	12.099	6.7258	8.2812	2.3243	15.613	17.21	12.553	4.5944	5.8776	3.9863	12.193	5.6463	1.4896	3.1402	4.2838	3.0362	9.4425	3.0781	9.9455	0	1.6059	4.8819	0	4.6782	5.787	18.644	10.444	36.211	50.253	57.131	55.848	70.642	72.441	66.025	66.512	65.987	72.732	64.424	54.884	51.245	58.237	59.04
0	0	0	3.6411	2.3278	6.1751	15.051	16.503	18.184	25.109	29.855	37.663	43.65	48.627	48.341	56.729	59.85	54.276	47.108	47.13	50.063	45.328	43.59	47.636	36.042	38.467	47.989	42.22	46.133	43.081	51.722	48.62	53.157	44.668	43.853	53.055	58.585	67.102	79.379	103.97	116.95	152.21	155.99	174.28	200.89	187.24	203.63	213.11	234.97	245.74
0	0.7672	0	3.7031	9.8459	5.0423	9.7251	8.933	14.149	10.266	10.401	8.6856	8.5657	0	8.6853	13.424	6.3411	10.324	5.0346	6.6623	4.5942	0.084649	0.90684	0	0	0	0.17874	10.002	2.3744	13.414	12.656	16.849	13.156	17.872	20.521	31.08	29.146	30.789	35.019	49.776	56.211	88.547	113.62	126.35	151.8	180.92	205.99	209.47	220.05	255.7
0	0	0	10.802	10.842	5.9066	11.488	10.278	15.27	10.353	18.388	18.985	34.28	25.99	32.873	36.194	23.134	23.734	22.929	34.713	28.105	29.882	38.985	42.933	41.719	46.195	35.731	38.569	40.73	35.837	32.861	49.182	47.284	60.603	72.312	76.512	89.497	94.115	126.5	147.03	184.69	218.41	276.91	320.98	362.77	379.54	417.9	449.54	476.77	493.75
0	0	0	13.139	0	16.763	19.57	14.952	28.726	30.903	33.878	34.505	37.472	35.058	38.952	29.228	36.703	24.232	36.629	37.09	51.952	63.129	52.043	54.308	62.301	59.231	61.572	66.124	59.238	65.639	75.167	83.715	54.773	59.902	64.123	62.83	70.624	58.289	52.829	50.319	63.095	60.689	75.632	65.735	73.923	80.39	70.289	83.119	66.779	58.918
0	0	0	23.408	12.651	7.3817	4.469	0	10.658	6.7747	7.014	7.0043	9.256	4.7563	1.0092	16.496	13.015	17.336	8.0889	9.6504	18.088	18.649	12.838	18.017	5.4866	3.3931	25.212	17.013	21.658	12.661	18.992	32.838	24.489	24.27	20.334	20.917	21.583	18.716	17.966	24.832	20.742	28.644	30.043	23.233	27.397	11.41	20.68	24.2	26.719	16.453
0	0	0	32.314	15.045	18.993	20.255	16.539	23.235	22.337	37.231	34.585	29.165	21.07	16.451	20.842	15.353	8.8456	1.6371	16.744	28.858	32.509	29.413	13.608	16.475	21.294	44.624	42.296	42.808	33.121	42.883	46.087	51.422	50.556	44.003	54.271	66.877	75.516	78.552	77.932	90.334	96.801	115.43	115.12	125.24	110.03	107.72	103.35	99.458	89.233
0	0	0	10.147	2.7347	5.318	27.297	21.703	27.383	20.553	25.314	25.484	19.787	26.567	18.919	26.134	4.1003	8.8483	13.758	30.767	40.31	39.719	36.723	22.8	29.941	20.597	41.877	30.77	35.411	37.788	38.376	45.277	51.315	67.01	73.882	57.571	74.102	74.107	94.932	96.128	92.653	103.12	124.81	165.54	145.72	172.54	156.19	179.16	223.73	242.96
0	0	0	18.708	14.452	21.958	24.424	26.118	27.503	33.223	28.774	43.103	47.258	49.671	52.681	62.526	55.755	60.801	57.231	84.651	76.576	75.547	70.989	96.371	51.706	70.433	113.85	78.109	92.678	78.23	116.95	110.55	129.73	133.07	125.09	121.34	128.78	132.62	124.56	137.53	146.7	153.76	154.26	147.34	170.12	155.05	156.84	163.19	171.34	160.27
0	0	0	8.2419	10.377	17.605	23.475	23.124	36.392	48.321	50.634	49.091	64.354	57.011	65.209	79.455	63.164	82.32	94.716	74.643	87.353	97.984	120.81	139.18	127.11	141.15	146.21	188.59	156.91	185.38	169.91	177.25	178.56	174.27	197.27	215.16	215.96	226.37	272.03	259.5	261.45	292.21	307.46	316.89	326.83	322.38	330.2	348.42	333.69	354.33
0	7.6737	0	0	0	6.2571	27.888	39.466	28.519	26.852	30.264	31.882	28.288	27.542	26.365	17.253	14.206	12.989	11.514	24.755	5.5484	1.8618	0	0	1.7722	0	0	0	0	0	0	1.2648	0	0	0	0	0	0	0	0	0	0	0	0	0	0	0	0	0	0
0	0	9.3238	0	2.8946	2.9967	13.19	0.83098	2.5038	3.5236	5.1043	1.252	1.9835	3.1507	11.948	15.041	19.862	16.683	10.985	11.83	15.764	6.7019	16.651	16.79	16.58	20.216	10.204	15.245	15.414	19.586	18.522	9.7191	24.359	18.23	24.571	19.353	12.265	15.64	14.246	17.993	21.866	25.057	21.35	29.544	29.298	41.464	33.516	29.183	21.788	26.975
0	0	0	5.4235	12.421	18.612	24.891	42.874	39.585	47.961	32.233	33.298	36.575	62.909	48.41	50.906	60.029	70.376	72.472	83.397	70.362	50.166	90.65	101.74	120.14	123.83	120.75	128.42	97.461	94.414	102.19	106.64	80.008	87.078	99.646	103.61	145.03	115.21	133.24	167.83	165.46	181.76	188.36	160.97	181.72	165.74	193.71	181.76	163.83	194.35
0	0	0	9.2826	16.777	0	6.3697	14.607	20.052	21.495	30.41	30.926	30.794	43.785	45.721	34.932	40.454	35.078	47.591	42.506	42.317	48.781	54.657	43.095	53.154	50.054	57.421	97.679	76.77	89.648	95.858	100.17	122.26	131.93	200.49	219.13	274.32	288.38	303.8	311.91	390.76	420.65	491.06	593.51	663.54	801.26	849.55	898.77	1015.1	1062.2
0	0	0	5.5995	16.094	4.4138	16.132	32.961	23.66	36.771	37.408	39.505	33.617	29.116	30.65	28.81	31.976	31.783	37.29	36.608	32.56	32.627	38.232	29.534	40.048	35.023	45.1	42.591	53.222	43.913	32.35	39.818	37.664	47.233	35.982	34.525	31.044	34.042	33.288	40.962	44.792	45.575	49.302	41.615	37.046	29.564	21.093	28.512	21.515	34.208
0	4.3873	0	4.1076	7.9262	3.1868	7.6566	9.4554	29.541	18.112	17.55	18.066	27.378	26.869	28.095	38.233	43.077	68.511	80.165	104.13	137.17	174.79	215.88	244.82	295.3	339.73	374.7	421.02	467.04	486.8	527.16	570.4	620.02	616.3	640.9	637.77	659.09	691.6	713.29	742.02	723.94	756.44	745.54	757.39	735.44	763.05	754.81	778.13	791.81	793.02
0	0	4.5587	6.8157	11.977	11.866	13.133	18.649	27.955	26.401	19.888	15.121	22.88	23.538	21.585	25.496	26.783	40.612	46.219	35.715	40.596	37.381	71.016	39.797	55.679	45.269	47.862	56.199	55.907	67.342	89.954	77.745	87.586	98.576	113.25	126.55	133.29	132.45	161.14	172.72	164.43	176.71	177.62	183.44	188.2	203.82	205.59	211.39	202.52	210.37
0	0	0	11.293	31.916	36.826	50.298	45.744	52.479	40.121	45.277	47.309	54.689	46.295	47.701	35.895	34.877	50.727	55.722	51.456	54.17	62.409	56.809	56.686	70.852	75.641	100.02	74.846	89.861	102.38	112.93	114.97	119.68	109.51	121.91	159.08	193.62	225.45	251.44	288.62	363.33	397.65	490.98	531.78	590.43	606.17	671.17	756.41	782.63	796.71
0	0	0	6.1466	13.097	6.9181	21.387	15.59	32.094	22.256	32.625	20.532	23.306	30.93	30.243	31.269	41.697	14.14	45.602	20.064	43.744	48.631	65.942	70.321	95.312	118.73	165	185.55	240.64	303.58	352.77	385.72	435.84	490.01	534.63	601.9	667.18	726.73	757	796.42	854.38	868.45	884.9	876.54	910.1	948.49	910.24	944.23	933.54	971.32
0	0	0	0	3.2659	31.233	45.412	34.407	67.454	64.894	94.615	121.32	155.26	155.35	189.85	239.89	259.62	250.14	276.28	294.29	307.17	342.98	341.71	392.05	394.84	388.4	411.26	405.35	431.44	455.64	458.56	468.27	474.02	500.94	525.34	558.92	614.38	662.62	744.47	855.14	949.17	1066.9	1241	1428	1605	1813.3	1977.5	2181.1	2308.1	2423.3
0	0	0	0	26.968	10.97	9.0677	15.29	17.017	26.363	32.291	28.581	24.985	29.731	34.913	30.261	39.808	39.703	38.013	40.626	31.389	29.298	30.911	36.554	30.373	37.65	29.936	33.59	41.3	47.701	56.509	52.043	56.34	57.206	67.878	68.589	68.328	72.469	72.114	77.677	90.256	87.516	98.891	95.763	98.903	110.55	110.98	108.03	104.16	109.13
0	13.771	0	0	0	25.042	20.281	34.55	32.104	42.046	43.764	51.243	57.609	60.17	54.6	57.414	61.09	61.531	61.574	73.668	55.836	58.635	57.499	50.501	69.368	60.509	64.838	46.586	47.959	64.457	62.92	65.915	58.614	56.832	60.218	56.935	56.995	48.619	50.077	56.329	54.637	56.211	60.563	55.524	41.606	51.507	50.69	53.601	56.584	46.077
0	0	0	1.6762	1.3393	5.6481	15.251	18.069	9.4289	12.401	8.8797	15.081	6.2801	8.6927	10.653	9.528	11.14	6.5233	3.1968	10.714	26.632	29.678	29.408	30.111	33.758	26.029	38.495	27.801	35.503	42.367	36.151	41.1	40.747	52.675	48.321	49.16	57.96	61.348	72.201	75.729	81.056	88.618	83.069	96.037	101.2	116.73	109.9	113.38	114.5	103.8
0	0	0	19.641	12.157	0	20.523	31.196	31.703	44.563	50.065	45.014	42.473	35.217	32.942	33.191	28.918	33.907	28.992	32.728	28.017	27.255	30.424	29.036	38.784	49.194	43.145	53.098	54.995	64.332	63.119	63.212	58.815	72.258	69.18	71.474	58.417	86.121	83.732	84.958	106.49	108.32	106.63	104.44	101.22	99.407	90.326	88.479	89.274	109.54
0	0	0	8.7152	19.876	14.469	13.936	9.3505	20.939	28.145	29.385	40.185	47.851	26.449	28.125	31.403	36.635	32.436	34.969	20.969	30.748	37.567	34.138	34.821	37.384	35.993	38.816	37.425	35.003	54.18	52.857	67.091	70.004	65.423	81.888	93.519	95.25	88.884	97.248	92.883	118.75	107.18	110.83	123.79	154.67	181.11	177.74	211.7	219.38	219.39
0	0	5.7923	15.821	8.0109	11.134	20.464	13.861	29.685	23.585	30.237	29.262	26.544	23.751	37.48	33.573	40.104	33.042	48.815	52.725	49.006	68.523	73.028	89.152	105.98	137.06	143.66	160.89	186.37	208.11	223.27	243.63	264.17	275	300.59	300.24	309.2	332.07	342.32	370.3	383.09	377.59	400.2	404.45	422.77	428.78	433.76	428.79	464.31	452.67
0	0	0	13.423	8.2156	14.304	7.3771	11.121	16.136	14.261	6.8651	9.5689	7.919	10.442	16.808	24.5	22.499	22.408	13.801	9.4201	8.0397	8.244	11.339	17.518	16.429	14.165	13.856	12.141	18.797	12.463	15.694	16.935	23.351	26.781	31.644	27.32	25.375	28.885	47.911	57.131	51.256	66.506	64.17	64.905	66.574	73.204	75.944	71.769	69.97	71.921
0	0	1.0312	6.9707	11.61	6.2935	10.246	24.897	14.538	16.3	18.168	26.744	20.66	7.587	23.4	32.73	29.263	23.322	23.989	21.953	37.224	35.856	36.521	31.349	38.965	34.412	36.473	30.483	38.446	41.895	39.726	39.948	42.574	52.458	39.805	47.899	51.615	60.234	56.533	66.685	63.327	61.042	62.975	70.704	69.496	73.726	67.109	71.818	78.182	64.248
0	0	0	6.0462	15.772	18.49	24.844	27.247	25.557	48.477	93.835	72.243	73.543	70.13	71.982	91.378	103.49	101.46	102.89	114.86	114.44	153.32	190.51	130.77	150.12	169.31	173.01	207.22	166.43	176.38	175.59	215.92	152.99	152.68	156.75	209.01	176.67	165.43	161.15	170.08	162.52	170.51	165.7	156.06	158.27	145.62	155.59	148.06	132.48	144.16
0	0	0	9.6308	13.037	0	14.804	37.605	60.748	82.761	104.56	114.19	145.14	183.54	200.09	223.18	261.37	333.99	369.75	364.79	394.77	452.33	484.24	486.13	513.75	506.09	513.91	666.28	610.71	634.35	645.86	678.47	714.95	764.25	751.39	825.25	830.08	849.03	894.36	904.71	944.27	958.97	970.84	980.27	1002	1016.1	988.15	989.83	992.47	994.13
0	2.4569	0	0.42943	0	13.378	18.652	14.555	22.846	12.134	23.632	15.87	26.804	28.893	15.769	15.984	24.071	16.667	28.218	12.328	25.065	16.056	23.513	22.8	29.59	40.523	43.724	49.518	41.061	51.306	37.335	47.377	41.076	46.828	56.589	47.391	41.898	51.306	40.31	48.395	41.762	54.203	53.208	64.382	65.436	59.79	66.659	58.089	71.444	83.408
0	0	0	10.414	7.8993	5.5834	9.1742	10.207	6.8336	2.9417	10.297	3.9069	19.838	18.721	21.249	20.565	13.613	13.063	15.439	32.408	25.942	29.236	42.137	58.789	58.445	55.333	68.658	51.135	49.304	38.498	41.895	54.255	41.466	53.604	56.675	58.507	57.393	55.88	58.818	57.506	63.947	62.339	71.261	66.703	74.456	72.117	64.323	65.514	64.682	50.534
0	0	0	3.1026	3.1442	12.185	7.1167	16.335	18.869	22.573	27.435	30.326	25.074	27.583	37.051	35.194	43.164	42.877	43.18	38.365	43.373	33.679	42.485	40.182	44.751	51.724	44.518	45.475	52.119	54.992	56.788	59.434	67.811	74.294	72.511	77.791	72.863	73.285	73.242	70.618	85.897	90.041	93.274	93.474	82.167	96.726	99.361	108.65	98.036	96.306
0	2.1279	0	0	16.256	7.4438	10.741	16.702	13.255	14.403	2.7187	0.51139	13.512	40.458	42.422	32.462	27.402	19.274	30.812	35.156	30.401	24.828	34.633	45.286	32.509	42.912	38.442	38.889	34.572	25.12	30.333	37.353	28.873	45.017	31.51	34.448	42.714	38.504	48.846	47.053	68.775	54.652	62.713	72.638	82.231	81.69	75.587	73.059	87.724	68.61
0	0	0	3.564	14.566	16.142	13.581	21.857	17.711	1.4042	19.137	7.4232	7.1844	1.5572	7.7934	10.866	13.036	5.8044	0	0	0	0	0	0	0	0	0	0	0	0	0	0	0	0	0	0	0	0	0	0	0	0	0	0	0	0	0.051228	0	0	0
0	9.114	0	0	0	3.8691	17.715	37.525	35.687	52.712	69.507	66.174	78.607	95.958	108.23	112.33	121.69	131.09	138.21	150.65	142.96	136.11	138.69	143.93	140.49	128.57	130.65	119.88	118.54	126.93	127.25	136.88	120.63	111.35	117.14	103.46	84.3	95.789	90.361	92.058	92.778	86.867	95.27	92.353	73.468	74.967	72.525	70.723	73.759	66.471
0	0	3.8189	4.7845	7.1474	3.1309	14.97	16.05	21.843	28.658	24.003	21.684	27.278	24.413	22.576	23.701	32.192	24.255	22.738	25.979	15.942	27.744	23.737	16.37	20.478	34.071	37.702	43.552	57.543	79.603	84.964	102.7	110.84	128.52	143.5	167.14	172.72	201.63	218.88	240.26	254.71	258.62	283.48	273.55	280.17	281.3	306.88	328.88	341.9	356.68
0	0	2.6405	7.0064	9.1276	13.348	11.453	9.78	11.851	17.48	8.6187	17.327	15.54	19.233	31.535	34.285	47.198	47.63	41.857	58.994	68.868	74.149	77.172	80.843	97.737	110.86	145.24	172.77	209.15	246.77	314.23	357.63	428.52	494.59	537.27	608.65	662.62	706.49	743.44	775.18	853.16	832.25	908.87	917.38	949.23	955.06	995.71	1029.7	1038.4	1027.2
0	0	0	9.3189	5.448	11.163	13.923	14.576	17.814	13.553	17.293	12.079	13.734	16.629	24.108	28.67	28.517	33.138	28.227	28.484	31.95	34.971	43.302	49.512	47.872	49.178	61.58	61.132	71.725	92.318	97.785	122.91	125.46	141.33	171.95	195.99	202.77	197.23	225.76	233.37	245.21	269.2	333.73	345.93	309.66	321.9	322.38	314.09	277.54	280.66
0	0	0	12.594	7.7456	15.108	18.56	31.877	37.455	39.546	30.57	27.366	30.329	24.524	23.029	28.943	31.287	37.304	46.588	31.932	45.326	45.861	60.126	66.244	91.888	125.71	178.72	262.93	329.64	449.94	551.91	661.83	800.27	936.08	1135.8	1293.3	1443	1642.1	1806.8	1969	2119.1	2358.1	2444	2621	2786.9	2932.9	3009	2698.6	2718.2	2755.6
0	0	0	0	6.1925	27.491	57.692	95.389	158.16	190.06	239	287.52	335.49	370.63	405.64	439.67	505.46	520.45	520.28	555.85	589.13	613.25	548.38	655.91	683.05	678.64	647.78	722.65	737.02	753.21	765.51	751.58	794.65	773.71	799	786.64	778.05	782.41	794.4	784.38	798.93	780.17	770.33	758.62	798.82	803.37	814.72	817.84	816.72	791.13
0	0	0	9.5504	6.9852	8.2614	20.432	16.05	12.665	14.443	13.546	12.779	33.189	36.585	33.328	34.037	30.613	26.71	18.471	27.679	17.791	21.29	27.914	44.743	42.452	40.36	50.712	50.156	48.808	48.318	46.185	76.494	71.388	92.581	93.131	101.39	108.84	107.58	121.65	130.15	148.54	148.16	165.73	179.69	195.4	211.12	202.23	192.78	194.67	191.85
0	0	11.839	15.552	7.8056	0	0	18.067	12.007	15.805	1.0083	8.8211	16.025	12.144	13.571	20.116	16.084	11.127	22.111	21.915	24.039	23.053	15.567	12.246	18.436	14.002	22.336	12.786	13.343	16.698	13.124	11.408	8.215	15.432	18.63	20.877	21.782	19.984	21.723	25.352	26.179	32.204	30.037	32.623	34.811	42.544	36.773	40.352	44.648	37.235
0	0	4.4918	4.4734	12.037	6.3403	22.928	19.96	23.96	22.43	25.521	28.853	20.598	28.168	44.034	42.891	59.726	54.273	67.329	78.192	94.502	133.63	166.3	234.47	317.59	411.35	524.81	595.36	742.92	862.72	976.82	1082.5	1135.3	1256.4	1321.3	1458.4	1555.8	1592.4	1692.9	1770	1863.7	1878.6	1933.2	2000.1	2118.8	2143.7	2217.1	2254.5	2243.3	2193.5
0	0.70781	0	0	0	17.603	13.386	25.6	38.468	39.351	40.36	46.792	49.583	50.497	52.919	52.444	55.195	49.177	53.255	68.76	63.458	54.014	58.929	58.055	69.322	63.996	73.762	70.97	53.588	65.319	73.838	70.982	55.227	57.285	53.25	52.947	51.002	49.577	41.974	39.103	39.71	39.041	38.876	40.74	28.949	25.184	22.55	25.451	26.292	18.662
0	0	0	9.5991	8.4441	16.472	12.242	21.291	15.435	5.8003	8.6613	3.15	2.1601	1.8888	2.982	5.4834	3.6946	10.244	11.124	5.6069	8.4725	0	0	0	0	8.854	12.046	24.889	59.005	82.957	106.86	148.16	210.5	258.06	308.04	359.84	451.26	531.88	572.85	660.17	715.26	788.95	879.67	946.31	1024.2	1081.8	1156.5	1195.3	1254	1329.6
0	0	0	4.0485	15.475	14.508	26.982	33.611	22.846	24.429	25.515	40.122	37.798	48.856	71.254	86.02	97.602	113.03	125.76	125.7	167.46	191.18	200.75	208.09	215.71	231.57	262.97	253.64	270.61	270.98	286.66	280.11	281.37	287.09	277.44	275.31	298.57	302.19	308.98	305.06	311.14	313.57	316.29	321.37	314.44	323.12	308.97	326.8	312.34	312.02
0	0	0	0.61993	9.823	7.1381	5.2421	0.16433	8.9332	14.404	19.062	19.588	25.424	23.486	26.035	24.57	31.169	32.148	40.908	27.261	34.903	40.174	38.468	36.465	44.621	43.795	50.254	54.513	56.476	67.529	66.259	60.207	63.96	62.746	77.366	93.118	96.916	85.293	97.947	99.6	113.43	111.23	142.49	143.3	146.06	156.85	134.41	146.73	144.81	144.5
0	0	0	2.9459	13.082	5.3176	10.31	12.126	16.285	6.3862	16.268	16.257	25.311	24.42	20.245	19.754	12.109	7.1902	11.434	20.413	7.4456	9.3177	13.903	18.855	17.75	22.25	17.659	17.738	17.405	9.0322	7.2243	18.505	7.4638	12.921	14.577	14.225	16.144	11.204	14.696	11.464	20.832	21.346	20.982	31.619	27.291	27.463	23.11	14.4	13.645	0
0	0	0	12.836	9.4112	8.1072	15.062	18.791	11.256	11.55	8.437	5.897	12.611	6.7039	18.781	21.605	14.21	16.88	17.305	16.85	12.929	8.6439	2.4118	6.3325	1.5104	0	0	0	6.8837	7.4691	5.5777	11.796	6.1953	0	5.1584	4.1651	7.2076	6.7892	7.846	1.3142	0	1.8	6.8518	4.1086	0	4.1315	7.8534	4.4257	0	0
0	3.789	0.3774	9.4019	5.7644	0	0	20.014	5.8362	20.122	20.908	23.119	16.758	9.1965	6.8589	11.124	11.136	8.3484	12.193	14.765	8.9712	9.7213	10.035	4.4925	10.191	2.3963	13.462	12.565	16.718	18.168	9.275	18.447	12.803	20.515	12.618	11.174	8.9193	16.759	17.15	12.869	27.924	26.703	26.678	26.139	22.601	26.705	20.79	15.091	16.266	24.369
0	0	0	3.7082	6.2093	18.132	16.148	12.134	18.456	14.268	12.423	15.771	0	7.0021	14.184	18.285	32.997	33.88	30.478	32.27	37.464	28.201	33.769	29.776	32.253	29.095	23.384	21.78	21.351	21.931	19.565	16.889	16.907	17.673	18.761	9.5012	13.303	12.507	17.866	35.261	66.291	101.71	158.86	224.9	289.46	388.72	444.81	537.43	601.28	685.98
0	0.14447	0	11.427	6.8564	2.088	11.109	1.1107	17.795	4.8726	8.269	10.54	18.831	28.136	10.654	13.642	13.653	15.967	21.246	15.769	27.272	21.129	31.55	21.255	26.541	35.223	37.4	32.932	31.532	35.172	25.47	28.181	23.615	26.919	26.598	28.134	25.519	32.686	20.782	23.697	14.438	23.837	15.216	26.388	28.564	22.564	32.621	22.191	24.632	29.296
0	0	0	11.195	0	14.668	17.029	7.2208	27.154	10.432	20.761	12.225	22.846	29.898	21.896	21.673	25.031	26.163	35.79	22.331	40.568	40.279	41.963	50.339	72.493	75.12	82.797	92.363	88.997	113.1	106.16	119.47	120.07	146.74	167.09	177.02	188.13	203.5	199.74	221.61	227.94	250.82	262.07	279.27	277.92	299.65	312.38	321.5	309.34	308.36
0	0	0	12.446	14.481	28.963	31.387	27.023	41.93	37.816	51.797	43.465	51.954	59.773	50.561	43.406	56.382	55.412	57.157	53.534	56.23	52.404	57.293	53.977	57.71	53.366	59.011	79.59	72.258	99.168	116.23	146.99	171.06	192.92	233.32	259.58	295.93	320.62	322.49	356.25	352.94	441.88	425.82	457.97	472.03	480.37	522.65	544.15	558.39	545.99
2.4571	8.1733	0	0	0	3.105	3.2013	18.298	15.444	16.401	18.839	19.903	26.189	14.906	20.895	18.25	15.636	18.749	18.322	29.208	23.639	23.718	14.243	17.896	40.343	28.206	31.096	25.979	22.737	38.877	48.777	48.524	50.807	53.131	61.925	66.686	64.934	72.37	82.628	103.94	114.82	117.49	134.61	148.98	156.57	179.06	177.42	184.87	188.48	199.42
0	0	15.574	0	9.4297	0.14194	14.734	8.6628	28.012	40.064	55.233	68.599	91.594	110.9	125.78	120.72	151.44	125.9	171.93	190.51	209.63	227.28	230.74	272.01	302.84	317.99	303.27	290.53	335.28	342.44	346.08	330.69	357.08	354.68	338.79	329.1	343.28	360.43	359.48	360.8	370.29	366.25	366.8	357.71	353.07	339.79	344.12	347.09	329.83	347.66
0	0	0	4.2074	3.0449	38.613	33.602	22.148	24.732	26.137	15.402	10.938	28.341	0	6.3902	6.9553	13.466	0	0	0	4.4097	0	0	0	0	0	0	0	0	0	0	0	0	0	0	1.8045	0	0	0	0	1.6838	17.524	13.211	29.673	26.148	15.364	26.47	31.481	28.659	35.086
0	0	6.8938	0	16.227	9.7875	13.5	8.5842	13.947	8.156	10.862	6.0007	14.245	21.514	17.982	16.378	17.408	28.814	36.792	48.086	53.753	78.934	87.991	110.07	115.8	123.6	127.47	126.79	142.69	151.63	156.6	164.8	150.15	160.81	162.02	156.3	155.69	168.32	176.72	180.84	168.56	154.3	160.35	152.5	156.95	147.2	140.3	126.61	135.04	128.25
0	0	0	12.925	6.6697	14.745	10.47	15.923	21.853	17.8	10.964	18.505	17.65	9.5028	18.755	17.479	18.014	28.304	30.607	30.372	38.466	43.735	44.488	50.704	54.374	62.078	64.41	56.99	58.876	66.215	69.723	80.768	86.455	88.109	87.505	97.064	107.08	101.92	98.896	103.74	112.07	116.49	117.02	104.4	96.546	114.79	140.99	160.57	178.46	167.77
0	0	0	10.766	6.0914	24.216	36.639	28.108	36.711	28.12	39.306	29.996	36.908	36.193	29.395	28.53	37.3	40.616	46.575	40.041	50.972	40.05	47.247	48.144	52.285	62.526	60.012	65.601	58.304	66.678	51.435	68.018	68.045	81.691	80.553	93.717	96.8	108.36	122.4	134.67	155.17	186.3	199.89	245.57	271.42	303.8	301.93	321.01	347.55	376
0	0	0	12.45	16.376	23.761	29.264	38.029	27.832	35.094	36.113	45.957	35.277	45.729	44.734	44.393	55.661	63.927	47.845	64.838	69.837	81.953	66.227	114.6	129.73	148.8	158.74	169.17	180.25	160.42	190	203.23	220.18	223.91	183.02	260.27	223.49	215.08	250.52	228.68	251.75	254.06	246.97	273.79	252.93	214.28	236.79	215.58	243.23	253.48
0	0	0	6.6574	6.7936	20.139	26.311	21.441	23.701	27.162	33.381	43.121	42.087	48.216	45.509	46.434	47.16	48.378	41.553	51.28	50.202	53.526	48.708	46.998	34.352	33.95	38.243	45.784	49.068	57.274	90.624	121.69	178.18	239.86	302.94	390.17	470.52	545.56	642.4	707.4	849.09	945.12	1049.6	1209.4	1303.5	1416.2	1470.3	1556.9	1620.3	1759.6
0	0	0	0.015879	15.299	16.314	21.537	23.397	31.988	30.632	37.619	42.556	49.885	52.396	65.07	64.262	91.891	81.575	75.423	86.925	93.692	90.466	104.89	105.93	112.94	112	107.94	119.35	127	134.74	147.34	90.631	98.52	103.46	96.345	105.2	92.166	104.1	95.175	104.45	108.93	111.01	114.03	119.74	116.54	122.59	119.74	129.87	123.7	123.49
0	0	3.6758	1.8932	16.341	19.773	17.029	29.938	29.877	26.875	26.514	25.441	26.934	29.006	27.051	37.101	39.047	36.341	35.396	31.508	28.259	24.279	30.061	57.426	66.331	84.793	77.096	89.976	93.357	107.63	115.4	148.4	159.67	54.199	50.939	56.528	57.779	54.675	55.944	64.29	62.978	65.664	56.245	71.563	76.338	69.402	72.63	69.006	66.182	64.15
0	0	0	0.063616	27.486	19.766	24.161	1.7644	27.811	24.345	20.505	33.342	38.302	43.786	39.09	47.199	55.888	71.705	79.843	72.737	98.136	76.995	66.46	62.991	112.95	136.35	141	185.68	196.03	212.29	225.58	232.03	223.59	223.48	258.35	249.04	245.47	223.95	227.32	212.26	216.8	184.57	213.06	205.22	195.15	215.07	196.3	197.74	199.43	202.65
0	0	0	2.5655	8.1433	4.9668	14.27	16.571	55.623	69.123	91.045	117.55	113.93	164.5	200.4	192.58	266.83	274.65	317.67	322.83	348.86	366.66	378.7	405.95	419.25	465.65	493.32	533.82	556.85	575.17	605.36	443.5	422.35	438.59	447.62	450.64	447.33	461.25	469.25	467.5	472.28	457.23	493.27	468.53	493.73	515.42	504.15	507.56	513.25	515.32
0	0	0	6.1444	14.368	15.326	20.929	27.387	18.994	18.188	23.371	15.474	16.703	28.858	24.827	34.853	36.027	45.125	49.144	62.043	56.667	68.479	77.147	85.033	90.658	107.68	103.01	119.07	121.45	139.66	142.39	155.04	174.08	173.61	172.39	191.54	200.02	216.15	239.2	243.37	252.82	261.23	272.18	290.71	304.9	311.22	315.15	308.62	318.75	344.7
0	0	0	8.334	9.9248	7.9831	10.938	22.469	23.757	13.706	10.525	20.311	22.113	29.608	33.377	34.975	51.649	55.112	74.511	96.337	102.95	96.196	100.65	120.42	141.67	167.69	214	243.83	342.12	429.59	507.67	598.79	684.03	785.74	869.01	910.74	967.15	1064.6	1113.3	1146.7	1214.2	1332.4	1409.2	1428.5	1428.8	1494.6	1543.4	1567.4	1619.1	1582.7
0	4.0638	0	0	0	13.063	19.561	33.544	30.519	36.449	35.241	37.681	43.244	41.496	46.189	29.8	31.293	38.639	32.536	48.138	38.011	32.005	29.236	34.143	46.478	43.902	45.448	44.635	32.898	46.502	65.678	72.825	63.571	79.322	88.768	85.314	103.09	110.66	117.47	127.6	148.85	145.17	153.99	165.98	166.93	179.4	177.59	179.91	194.49	176.84
0	10.23	0	1.3428	0.37389	0	3.3935	10.624	10.959	6.8201	12.333	14.643	13.846	19.948	21.437	19.384	14.694	24.523	27.7	39.286	38.382	35.135	37.781	44.631	57.378	61.51	51.634	64.828	57.922	74.985	81.685	118.26	80.138	101.16	101.48	89.801	99.605	110.71	105.76	114.07	120.73	117.73	123.21	116.61	107.85	110.55	111.76	112.31	119.81	118.08
0	0	0.06186	0	0	18.751	12.845	26.907	24.367	25.721	23.822	22.905	32.428	60.948	69.372	75.291	76.757	84.356	85.089	103.07	96.456	118.81	128.35	144.19	160.74	169.19	184.04	180.67	205.89	204.67	212.52	248.78	241.26	255.68	272.61	294.7	337.59	376.56	407.76	433.99	451.74	507.26	527.71	585.89	612.2	634.46	666.63	664.28	696.83	714.26
0	0	6.4269	5.9615	10.605	5.8148	17.491	25.53	31.064	23.948	30.353	30.753	26.413	27.299	32.815	34.235	35.501	29.862	28.707	27.48	18.58	35.096	27.041	25.776	26.494	21.654	26.306	26.524	21.805	26.917	18.422	24.239	25.443	24.943	27.678	35.171	29.071	36.102	32.778	37.646	37.136	28.427	34.1	29.217	29.248	26.998	27.564	35.808	35.025	32.622
0	0	0	5.7481	10.551	16.142	16.322	22.647	27.216	23.362	17.874	22.434	21.382	16.107	22.24	18.228	25.895	35.101	36.217	39.143	50.393	57.443	82.945	106.32	128.37	165.01	193.09	240.49	266.56	348.7	374.81	418.53	451.49	505.74	523.91	554.03	575.58	581.1	620.62	618.46	641.43	655.28	710.11	700.71	708.74	708.32	726.83	720.8	746.73	741.02
0	0	2.0898	0	8.0752	6.143	13.089	7.323	19.415	20.107	19.263	20.867	30.081	34.431	27.124	26.329	24.356	30.849	29.115	36.564	22.726	26.973	36.892	26.739	50.39	71.684	72.379	74.261	90.04	100.57	120.48	116.13	116.46	126	141.15	165.55	175.38	183.99	194.39	222.68	229.07	233.59	240.83	243.63	260.56	261.36	258.45	285.79	260.1	298.18
0	0	0	7.9266	0.53984	8.2139	13.556	14.008	13.192	16.582	0.14204	13.365	10.844	11.063	14.128	24.856	14.711	11.534	2.5851	7.6896	17.091	14.109	6.8825	8.54	6.389	18.75	25.893	31.428	37.117	35.295	47.222	47.7	62.289	61.889	67.046	62.794	71.882	69.484	68.577	75.795	81.448	87.084	91.399	90.982	93.783	88.8	90.483	90.366	101.58	97.574
0	0	0.60633	0	8.6721	13.363	18.85	12.876	17.136	23.218	24.945	18.394	19.309	26.157	7.284	9.255	1.4034	9.5521	7.9818	4.0357	0	0	1.8378	0	0.63494	14.131	5.0022	0	3.212	0	5.0218	0	0	0	0	0	0	0	0	0	0	0	0	0	0	0	0	0	0	0
0	0	0	10.173	3.4083	7.8813	13.737	28.127	15.9	20.847	15.925	22.707	25.884	21.143	36.471	43.786	35.342	38.986	39.98	42.67	34.955	34.684	38.179	47.105	37.595	37.536	45.085	35.428	38.356	50.538	38.683	42.835	50.163	41.403	53.774	52.553	47.144	59.604	53.724	65.394	73.801	85.709	94.277	94.696	107.01	125.76	138.51	151.05	177.31	204.26
0	0	0	6.79	4.2392	2.0922	11.645	22.431	17.261	28.929	24.563	38.658	29.746	28.234	34.772	35.736	34.884	38.641	50.026	48.537	46.993	50.314	51.444	51.258	57.325	66.58	67.798	78.056	83.42	92.197	91.808	92.164	104.83	113.52	106.58	106.76	99	114.76	115.63	122.86	138.3	132.29	142.06	139.6	136.54	134.68	134.76	138.97	141.21	149.65
0	0	0	7.4548	10.511	17.778	17.025	19.429	18.032	19.301	10.675	8.7739	30.855	9.6012	21.679	10.847	8.7344	28.42	20.703	11.612	13.382	19.109	14.318	8.7752	16.849	18.604	36.792	20.236	27.643	28.22	36.815	40.329	50.057	55.608	40.015	39.986	50.361	49.791	54.582	65.11	29.669	43.646	34.859	27.652	25.82	23.93	36.509	47.749	64.616	56.289
0	0	0	10.217	16.413	24.634	30.48	45.586	40.876	51.275	52.113	75.504	59.846	63.795	61.089	48.088	50.451	44.788	45.016	27.642	52.856	43.044	37.558	38.117	39.901	43.772	43.853	29.023	42.646	41.993	34.517	37.765	36.275	47.258	27.311	39.204	38.048	48.86	53.015	54.637	55.512	62.333	57.789	62.664	63.221	72.118	52.366	56.351	62.52	62.152
0	1.0683	0	0.20049	0	12.001	18.233	28.707	24.55	28.834	29.951	31.551	28.667	30.224	31.483	27.577	23.79	28.019	28.732	40.008	30.687	35.171	28.685	33.192	51.531	34.724	44.777	38.906	35.417	54.926	57.239	54.974	45.783	48.472	55.265	63.843	67.222	70.612	75.481	103.42	100.49	110.99	130.85	149.94	138.15	159.91	172.28	191.07	197.45	188.66
0	0	0	17.403	4.6468	14.484	9.8343	15.94	16.241	2.2187	6.2629	12.48	12.051	9.0022	16.977	25.045	26.063	32.132	21.879	33.236	32.562	35.937	29.326	41.874	43.536	43.904	55.868	68.766	62.195	72.981	72.062	80.388	65.215	75.717	72.152	91.608	84.516	92.258	83.398	84.452	79.307	92.327	103.59	83.257	90.599	91.515	96.554	88.555	94.933	108.92
0	0	0	14.491	8.9183	12.301	19.574	13.005	20.305	21.847	11.073	28.907	31.982	12.75	51.23	49.245	66.153	71.789	86.29	134.27	198.61	241.16	256.34	316.38	325.22	360.7	402.73	439.85	466.16	509.46	510.61	562.09	591.12	591.13	640.21	667.92	660.26	698.13	735.43	728.14	781.46	802.32	851.75	834.59	817.41	831.47	865.85	855.44	899.36	881.65
0	0.83085	0	0	0	3.1863	15.308	22.242	18.793	14.092	23.684	18.737	24.274	19.155	15.476	11.208	6.5595	14.698	12.804	14.645	8.7871	9.0239	0	0	9.4685	7.456	10.533	0	0	4.7948	9.7995	7.1187	0	9.2867	7.9945	9.473	16.949	19.832	4.7142	27.403	33.957	38.224	41.176	53.627	48.711	67.029	67.568	72.271	91.588	87.21
0	0	0	21.226	14.832	20.439	30.903	33.853	34.593	33.775	28.662	26.293	41.752	36.505	52.849	58.38	56.629	53.692	56.425	59.764	54.848	49.436	46.855	54.23	60.822	61.37	80.027	97.32	83.001	84.514	87.897	110.99	88.573	103.57	116.08	137.25	138.02	141.39	146.87	157.3	164.41	184.54	109.21	120.57	124.87	134.83	131.3	144.12	133.12	143.06
0	4.2375	2.2676	1.7789	3.6994	5.4407	4.9571	11.197	9.9355	16.829	7.4922	5.6863	10.271	9.4479	9.5215	10.175	11.084	15.632	16.175	7.7071	16.053	13.205	19.308	22.381	30.161	22.929	20.209	16.026	16.737	25.752	21.791	18.348	26.882	25.274	36.967	36.097	50.675	43.19	63.582	63.89	81.359	71.871	83.022	77.648	75.529	95.735	107.47	95.381	81.856	83.248
0	0	0	8.5689	15.63	17.092	31.399	39.181	46.306	41.7	39.67	47.913	46.794	42.573	19.723	27.79	27.6	19.825	21.445	17.036	19.793	11.272	8.005	0	0	0	0	0	0	0	0	0	0	16.45	48.643	43.235	64.104	112.74	140.36	167.36	193.63	217.53	255.58	283.77	303.98	320.86	326.95	344.23	391.86	373.75
0	0	0	10.267	15.344	22.533	24.604	22.461	17.318	25.984	9.429	7.2534	2.7388	0	0	6.7936	12.179	11.327	0	0	2.9266	6.749	0	11.247	13.251	16.234	18.963	46.18	60.216	88.563	138.23	168.78	235.1	237.8	274.08	325.72	362.8	389.15	438.4	557.04	616.19	684.25	592.13	591.68	630.37	626.71	629.29	632.92	651.66	669.18
0	1.5266	0	7.2517	4.3042	0	29.756	20.922	37.371	26.273	30.122	28.996	36.632	43.525	27.264	30.259	40.926	43.286	60.289	56.134	77.366	77.129	82.09	88.811	97.798	107.24	104.45	102.63	107.27	118.16	105.83	108.81	105.15	114.74	128.82	125.54	138.05	148.43	144.98	150.84	151.61	166.71	159.38	176.9	186.89	173.52	191.86	178.53	176.41	193.19
0	0	0	4.6401	21.817	18.682	25.314	27.934	20.537	21.418	23.23	18.262	21.451	21.269	24.136	30.912	30.171	37.328	34.448	28.17	30.54	38.169	30.582	29.17	33.608	34.659	28.054	31.874	36.514	41.975	49.858	53.035	54.739	41.306	42.298	42.114	45.684	42.974	61.686	69.568	59.978	60.516	72.298	80.348	82.376	77.577	71.764	77.057	83.952	84.18
0	0	0	15.221	31.107	64.38	87.578	114.19	104.47	125.73	126.46	123.38	137.66	142.04	156.91	164.67	169.59	160.52	159.19	176.2	183.61	161.59	155.77	166.42	169.76	181.66	168.8	171.48	179.38	178.87	177.02	147.37	150	151.71	140.27	143.2	139.58	124.54	124.85	120.13	125.5	126.98	125.82	129.99	127.5	118.82	111.4	111.14	110.61	123.95
0	0	0	5.0082	6.3201	15.439	19.79	24.591	24.333	27.81	38.15	37.847	48.594	41.304	59.277	61.738	79.298	76.718	70.834	75.548	77.964	67.593	85.71	82.763	81.609	91.676	88.822	102.91	115.59	126.16	134.14	129.96	153.96	164.04	167.57	176.16	186.99	188.81	190.48	202.11	223.19	227.17	247.63	242.65	245.79	263.37	273.4	274.07	261.76	271.54
0	0	0	3.028	10.389	2.3996	11.252	14.662	13.077	10.987	15.328	15.624	30	28.102	39.681	47.241	43.098	48.964	55.534	57.08	52.816	65.123	69.266	85.088	83.848	80.743	93.238	95.731	104.83	97.554	86.771	94.323	90.671	89.237	105.14	104.54	111.66	105.8	108.09	114.1	73.782	118.12	117.93	121.05	129.37	126.66	119.16	111.25	123.47	104.38
0	0	0	4.7711	8.8759	4.334	11.827	15.863	36.957	61.404	108.05	158.27	186.56	220.96	305.79	363.14	429.24	468.86	521.52	537.28	598.03	645.28	692.83	724.06	739.59	793.11	835.52	853.88	871.06	826.97	841.89	869.69	867.93	890.22	898.11	903.99	896.78	894.71	922.92	926.91	960.25	965.19	1034.9	1094.7	1146.5	1210.3	1240.1	1291	1376.5	1409.2
0	4.4264	0	0	0	20.653	33.972	32.333	29.912	39.504	43.24	48.561	72.052	63.432	79.859	86.209	98.903	106.12	104.74	120.67	125.8	113.87	120.47	121.54	144.96	133.85	137.92	127.48	132.49	147.56	156.98	175.8	148.9	166.18	167.17	168.12	167.29	161.83	168.6	190.92	197.01	195.83	202.69	188.88	176.45	189.78	177.13	192.08	191.21	180.06
0	0	0	4.9581	3.4336	15.857	40.384	31.713	41.31	26.224	31.222	43.039	44.368	39.328	47.353	45.419	41.983	45.145	44.842	34.448	53.117	41.732	42.387	35.674	43.809	38.957	45.768	46.319	36.372	46.685	29.188	32.685	24.307	35.398	30.411	35.158	33.45	36.651	31.043	32.138	42.042	63.189	64.758	84.241	95.695	107.24	104.78	114.61	121.59	143.93
0	0	0	5.7292	6.8705	14.908	10.182	20.432	22.024	10.366	3.9128	20.637	25.314	32.174	56.616	82.306	104.66	125.24	167.31	189.54	224.62	261.97	280.62	391.21	471.36	603.04	698.56	752.62	922.45	1033.7	1072.7	1209	1337.3	1380.8	1488.1	1425.3	1506.6	1655.2	1733.6	1802.8	1848.6	1867.9	1923.3	1948	2017.5	2037.9	2077.9	2137.6	2136.2	2169.9
0	0	0	9.7466	0	3.4756	17.738	9.0439	25.615	13.34	18.102	13.15	20.04	18.978	14.866	14.893	21.099	16.436	23.341	18.914	38.591	30.086	40.212	28.466	51.323	68.476	60.169	67.571	48.816	62.869	66.445	72.077	63.229	83.073	89.958	93.12	91.511	108.07	104.7	105.48	102.35	115.6	109.49	132.07	133.93	126.36	123.37	124.78	124.98	138.23
0	0	0	5.7537	23.015	21.849	18.119	26.089	22.057	25.35	28.359	35.869	25.471	35.829	30.259	36.385	31.654	46.988	32.733	55.67	41.632	47.092	52.847	42.462	49.882	59.391	63.095	62.758	60.097	54.469	58.342	66.435	65.833	64.581	55.029	57.461	48.209	62.47	50.105	46.308	48.545	56.875	52.44	60.586	51.381	51.182	48.971	41.127	40.335	45.336
0	0	0	17.126	7.6156	8.6091	0	0	0	0	15.204	20.212	15.698	15.353	12.887	16.978	18.046	15.359	10.731	30.227	24.546	24.291	27.824	25.804	26.332	33.05	30.865	41.695	42.836	42.625	57.087	72.09	99.481	94.169	91.846	116.09	106.89	129.74	120.79	135.23	151.69	148.53	155.2	155.27	157.69	185.13	187.79	174.86	153.66	160.06
0	0	0	6.0553	6.7277	13.55	11.232	20.879	25.988	30.518	21.769	28.187	33.158	30.688	33.124	39.837	54.355	58.922	73.306	72.221	86.049	88.88	118.05	126.39	150.38	169.33	184.57	203.88	158.26	196.45	245.26	268.12	282.36	264.76	263.63	299.1	301.93	314.28	340.62	354.91	377.76	382	370.86	367.78	347.84	325.07	321.68	331.69	329.92	337.69
0	0	0	9.3388	2.6	14.083	8.3105	14.156	9.6267	6.0909	1.5199	7.1312	9.2444	1.9562	3.6109	3.5149	2.9798	14.136	3.4121	0.4243	6.1413	20.035	32.651	52.215	58.038	64.446	91.049	139.55	234.94	355.05	516.09	685.84	875.93	1115.9	1365.7	1582.4	1884	2154.8	2489.3	2758.1	2970.6	3185.7	3462.8	3678.4	3933.1	4084.8	4252.3	4369.4	4591.4	4774.1
0	6.699	0	15.092	27.528	0	0.09226	13.443	33.802	29.72	37.866	71.685	65.79	35.831	36.3	52.377	45.047	46.884	53.132	60.662	58.629	65.695	80.926	117.79	117.81	126.33	131.95	125.91	129.75	131.63	147.45	138.4	148.85	150.93	179.71	209.17	209.74	209.39	223.32	227.9	248.89	251.73	261.8	243.05	215.99	208.17	211.27	265.83	273.89	279.88
0	2.3509	0	4.0621	5.4882	12.437	40.075	50.081	55.468	48.27	56.971	54.539	64.591	56.395	59.267	49.249	58.903	47.943	56.194	68.28	60.347	56.132	55.961	47.455	65.747	66.356	67.077	61.489	58.354	78.252	77.768	76.155	70.974	79.163	93.048	85.459	74.657	85.387	93.165	91.76	103.15	106.37	125.55	141.88	158.17	177.68	183.11	199.01	224.56	232.97
0	6.9478	0	7.906	22.239	23.28	26.113	28.531	33.691	23.046	19.979	23.875	29.714	25.845	30.497	27.529	31.78	20.498	37.591	26.311	19.112	27.375	24.522	17.451	15.013	16.779	33.827	25.957	15.069	13.014	32.805	33.752	18.722	32.035	21.753	39.843	51.425	26.102	37.866	29.897	36.984	29.905	29.676	14.846	20.197	24.83	39.035	37.664	52.309	23.351
0	0	0	11.39	8.4457	2.1889	9.9972	31.797	9.0459	20.816	22.585	29.737	15.271	11.744	18.73	14.729	19.267	15.663	12.771	14.261	0.61839	13.08	11.709	1.3183	3.4345	3.537	9.14	5.0973	0	0	0	0	0	1.4198	0	0	0	0	0	0	0	1.2796	0	0	0	0	0	0	0	0
0	0	0	5.6496	13.608	12.276	4.234	4.8208	11.697	4.3916	9.668	5.6141	18.38	51.011	66.678	86.044	122.64	170.5	217.38	287.32	348.81	427.1	498.25	538.5	623.92	691.55	772.27	862.05	943.74	1117.3	1208.2	1323.3	1452.6	1549.7	1679.5	1755.1	1823.1	1859.4	1957.8	2098.1	2135	2265.6	2295.3	2324.5	2324.8	2306.5	2352.7	2400.8	2409.8	2419.2
0	0	0.88861	6.3634	6.2162	1.3619	5.2978	15.471	12.616	11.003	7.8636	17.488	13.507	11.278	17.815	17.616	26.827	15.309	14.458	16.215	23.332	27.438	18.863	16.842	22.73	15.487	24.229	17.085	21.67	26.418	20.987	25.867	26.802	29.359	25.391	31.957	34.899	34.992	42.093	43.542	40.027	40.568	42.711	47.658	49.369	59.224	50.133	51.755	64.563	58.981
0	0	0	4.1048	10.177	19.476	24.644	23.088	26.482	20.05	22.355	18.798	8.7492	17.989	16.961	15.58	11.888	3.5113	4.4719	0	2.1161	4.1271	9.5333	14.535	2.0767	0	1.7748	8.7159	0	14.023	4.2058	12.01	3.7695	2.5881	0	0	0	0	0	0	0	0	0	0	0	0	0	0	0	0
0	6.7667	0	0	0	5.4526	8.846	15.585	13.952	18.656	19.864	16.605	19.261	16.817	18.327	7.174	5.7842	8.8626	6.8139	11.229	6.7193	2.4118	0	0	12.132	8.256	5.0365	2.1241	3.7729	21.645	38.51	49.758	73.985	99.06	135.52	159.37	191.57	205.71	223.46	295.25	325.24	372.96	450.69	424.59	496.55	543.24	610.01	645.7	710.65	708.1
0	2.2251	0	0.20842	3.856	11.371	9.8348	16.851	22.428	21.623	20.025	24.571	19.185	21.981	37.462	47.876	41.529	50.989	37.311	40.277	37.672	44.001	56.712	38.827	47.55	61.715	69.053	82.288	68.826	78.151	131.64	155.62	195.57	273.76	353.73	451.98	554.73	644.78	794.82	894.09	1026.4	1203.3	1322.4	1487.6	1729.9	1751.1	1724.5	1834.3	1890.7	2176.4
0	0	0	0.15313	10.807	14.579	17.646	20.396	21.282	12.891	15.898	18.391	15.935	17.876	10.865	8.3085	10.033	28.636	47.53	71.28	104.61	129.59	155.19	172.79	204.26	213.93	258.87	299.06	362.49	409.28	432.69	473.16	519.11	573.94	606.43	635.29	689.1	717.69	783.16	767.15	797.52	801.97	803	793.96	852.7	858.81	866.3	873.44	871.55	839.39
0	0	2.5336	3.1157	21.041	12.427	19.026	24.484	27.446	12.699	27.481	28.257	30.643	28.603	21.957	19.799	15.669	13.361	21.569	6.8274	0	0	2.4173	0	5.6517	5.47	8.1311	0	0.6744	0	8.1411	6.6031	0	0	0	0	0	0	0	0	0	0	0	0	0	0	0	0	0	0
0	0	0	0	11.249	8.4998	16.14	8.7359	9.4095	11.036	11.735	19.451	21.939	22.528	13.806	12.045	12.9	26.403	21.945	28.481	21.582	21.429	26.219	28.796	41.729	53.539	55.784	56.847	65.435	60.549	69.296	67.143	55.442	56.108	56.705	82.042	78.287	71.29	73.909	86.547	89.377	95.641	90.379	95.418	107.65	101.13	123.04	125.46	120	137.95
0	0	0	0	6.9078	13.63	18.837	20.051	30.361	29.218	35.985	36.654	37.297	37.053	37.692	40.998	45.336	42.06	35.321	40.024	38.731	27.723	31.523	33.216	39.667	38.577	28.575	32.546	25.627	29.102	27.817	29.177	35.675	37.537	34.31	32.402	28.83	33.284	32.752	36.956	30.402	43.82	38.375	45.564	42.141	55.653	50.054	52.926	44.084	52.146
0	0	0	5.2906	5.4383	8.3142	13.916	23.849	16.253	6.8728	11.797	2.6387	14.824	14.591	23.112	12.139	12.129	5.7177	21.757	34.905	40.762	56.854	50.64	65.208	71.796	76.938	91.371	89.379	106.73	115.57	117.86	120.91	135.85	136.53	136.04	145.89	150.37	151.65	166.55	163.68	160.1	164.46	165.56	178.23	177.81	193.17	177.62	189.22	194.74	182.59
0	0	0	0.18319	7.358	14.463	19.49	20.424	21.473	20.012	25.005	29.54	32.733	39.181	32.518	40.691	33.645	45.334	39.549	46.067	40.538	45.678	54.555	47.618	56.88	73.291	72.908	64.854	71.754	69.486	86.402	80.232	72.941	78.854	86.496	105.13	101.08	104.21	96.122	108.5	113.59	128.93	138.1	141.89	164.02	191.13	164.75	191.6	201.02	237.96
0	0	19.223	0	5.177	1.9933	8.5044	8.5507	7.7214	16.204	13.127	11.668	15.771	15.815	23.193	18.153	28.55	29.94	42.428	30.479	38.527	43.414	41.948	49.335	55.23	58.321	62.461	56.381	67.505	80.478	99.506	110.24	106.11	128.08	95.68	106.27	112.15	117.29	125.52	148.86	177.29	209.73	252.49	285.43	321.11	367.02	397.91	433.77	487.68	548.29
0	0	0	5.8744	11.372	21.876	20.413	34.406	33.385	30.255	30.27	42.587	46.703	25.538	58.804	64.507	67.855	88.707	95.685	103.13	124.4	130.54	138.98	151.73	160.04	187.22	186.92	200.54	222.07	229.81	250.18	246.81	256.83	273.54	264.84	277.16	285.16	276.91	277.76	274.84	260.28	265.65	255.33	248.6	239.25	264.33	259.89	266.48	294.63	275.84
0	0	0	8.4178	12.465	0	0	11.878	18.697	16.109	14.028	9.847	17.047	18.469	20.064	26.983	23.858	32.661	25.39	20.924	16.929	23.837	26.005	27.416	18.417	23.154	49.737	30.327	35.463	29.292	38.368	45.637	48.437	52.007	60.703	74.091	74.151	89.729	110.97	129.5	137.54	162.03	165.86	178.5	181.81	206.34	193.39	210.44	224.08	224.42
0	0	0	12.322	8.9078	10.581	15.562	6.9778	28.486	28.31	20.38	21.519	26.529	25.46	17.714	14.394	20.156	29.715	28.626	13.119	20.709	19.244	11.372	13.08	24.226	14.689	24.384	23.853	24.602	75.881	49.433	26.695	51.207	59.001	72.118	62.362	72.877	80.38	81.779	93.926	98.086	99.562	103.56	74.945	66.963	74.222	69.393	60.676	72.093	74.241
0	0	0	6.0189	5.9454	0	13.383	20.072	9.8281	23.354	28.763	26.401	26.386	30.069	46.803	68.627	94.702	110.94	153.63	165.23	191.77	218.87	175.37	213.85	211.84	215.88	330.72	283.12	325.31	292.15	387.95	293.51	348.15	385.91	396.16	418.56	409.11	410.5	406.32	399.32	391.67	405.93	397.7	394.42	373.87	384.25	376.07	366.34	358.92	372.55
0	0	0	7.2461	11.88	2.8741	18.391	3.1933	12.219	26.945	24.779	36.627	51.061	60.236	60.193	71.42	81.569	88.056	92.967	95.205	114.2	113.41	119.68	146.38	163.82	182.28	220.47	246.91	269.26	282.77	297.94	329.08	342.18	360.19	378.96	387.19	399.6	398.22	405.94	433.79	450.78	473.75	473.62	458.97	468.3	459.37	463.8	476.67	467.4	479.88
0	0	0	6.112	11.907	19.262	22.48	34.249	31.782	35.358	34.933	45.888	42.48	44.072	47.092	58.097	71.303	70.966	97.876	120.12	154.82	179.92	206.04	228.28	255.36	282.34	316.28	328.13	374.83	386.68	407.89	436.47	466.23	469.83	477.49	499.1	517.55	525.41	559.78	569.73	574.59	577.61	589.58	598.35	589.67	610.43	601.8	595.01	633.01	632.96
0	0	0	19.445	5.3303	24.84	38.998	31.789	34.099	24.655	36.43	37.652	30.787	26.784	40.404	33.107	50.398	11.788	16.51	46.605	37.808	36.04	34.208	68.351	26.302	77.166	59.101	63.733	59.567	34.822	40.682	8.7353	14.013	0	4.5468	0.85401	0	0	0	0	0	0	0	0	0	0	0	0	0	0
0	0	0	6.0314	4.6299	17.369	27.139	23.712	28.233	40.594	35.294	34.585	39.374	35.809	46.24	44.949	55.885	50.151	40.37	44.604	58.103	66.669	57.276	75.849	87.017	106.11	136.32	150.85	159.86	167.38	212.03	217.9	236.21	253.96	248.38	259.24	273.6	299.19	297.38	312.44	317.37	321.74	335.49	330.11	339.28	332.99	336.04	329.16	326.93	335
0	0	0	11.355	6.286	7.2248	5.9041	6.3868	9.4308	12.414	8.0916	7.0009	5.3975	5.6619	15.411	14.454	13.33	17.278	10.476	17.09	7.3788	15.308	15.629	18.785	23.512	20.77	28.309	20.736	33.574	25.943	34.557	40.019	46.44	40.048	53.149	60.117	53.521	77.549	86.499	109.25	109.32	137.31	144.12	142.24	166.06	173.17	191.45	189.28	193.99	203.1
0	0	0	5.5499	11.355	15.738	13.995	18.77	12.191	14.469	17.154	12.671	21.784	25.662	26.931	22.71	21.859	29.645	28.467	27.372	30.404	25.437	50.607	34.125	31.924	41.657	50.078	43.14	42.654	50.122	52.296	45.972	60.238	59.156	54.271	59.482	57.866	56.733	62.887	64.623	69.616	52.973	62.521	65.861	69.574	69.746	68.111	67.972	64.938	65.488
0	0	0	5.8748	11.826	14.729	21.766	19.307	26.788	25.325	33.02	31.065	28.983	34.116	28.37	36.632	45.898	51.433	38.087	47.571	46.283	53.028	54.575	49.802	55.34	55.2	52.46	52.794	49.668	51.888	49.717	64.264	77.327	150.96	103.46	111.37	93.016	103.08	114.22	115.05	126.67	48.772	43.545	52.139	47.422	37.461	42.853	35.035	26.347	30.316
0	0	0	0	7.7861	16.77	18.919	17.034	16.197	15.711	26.746	31.043	43.353	44.629	52.705	75.585	57.924	81.589	85.023	106.45	97.363	109.07	126.86	136.16	150.16	168.13	173.84	173	168.83	174.73	189.92	186.8	150.57	148.87	158.44	177.87	169.98	180.3	162.22	174.83	182.55	179.86	174.25	177.52	179.69	171.65	179.48	178.42	170.35	183.39
0	0	0	9.925	19.043	16.985	7.8244	16.434	19.43	19.155	23.134	23.69	32.001	23.793	27.952	32.623	40.264	50.905	50.536	61.293	90.575	113.91	148.6	179.62	199.08	221.08	219.03	240.25	251.71	268.46	301.44	322.45	326.66	352.13	362.28	361.61	385.36	401.72	363.34	371.34	380.88	396.16	404.58	403.47	399.61	405.26	401.7	403.02	400.31	438.98
0	0	3.9109	9.4509	9.4846	16.447	16.96	22.163	40.771	80.666	86.631	88.591	116.47	123.33	170.82	176.89	198.72	214.38	228.57	216.46	240.07	235.48	260.51	239.88	136.93	126.06	154.74	148.84	178.51	190.32	202.99	222.63	259.3	286.72	327.96	350.98	380.13	401.57	428.11	458.41	491.69	503.7	540.27	564.17	577.4	603.76	610.89	606.45	609.56	615.08
0	0	0	11.927	16.054	17.768	8.5712	20.122	19.831	21.33	22.874	31.256	44.641	52.767	50.35	49.389	49.348	53.884	61.575	70.371	69.074	74.656	80.94	86.169	97.26	95.601	93.977	98.879	96.77	99.753	88.839	111.07	109.14	116.43	125.41	121.58	127.27	130.2	142.15	136.27	157.57	154.74	153.56	167.5	164.97	165.36	173.02	168.74	130.99	119.57
0	0	3.0286	6.4499	11.175	10.567	27.079	25.851	34.889	37.815	39.207	46.404	42.11	45.966	53.777	51.934	61.741	49.348	57.371	55.767	63.153	71.563	58.895	60.708	63.275	62.503	65.582	62.011	67.386	74.669	58.906	67.419	65.786	58.52	68.343	63.786	62.677	68.03	74.642	72.366	77.101	72.676	78.828	80.521	82.703	73.722	94.346	92.431	84.329	100.86
0	0	0	1.7492	10.852	13.605	12.146	16.652	17.228	25.514	21.048	18.653	21.803	30.391	54.185	62.69	68.367	103.12	81.89	93.74	108.39	143.93	177.12	200.62	249.02	283.31	319.87	342.48	377.22	407.43	443.39	466.39	480.6	502.98	559.37	549.1	557.65	565.21	594.53	615.5	598.02	616.33	609.37	631.83	619.12	640.53	640.57	611.8	621.4	610.74
0	0	0	4.5354	17.582	19.34	12.539	14.478	16.014	18.597	29.795	25.625	32.568	36.521	31.377	34.549	16.354	35.027	20.477	25.542	14.399	16.535	8.3336	11.819	19.764	27.946	19.759	12.96	26.921	27.498	32.245	35.495	33.352	29.201	32.063	59.234	43.619	45.561	35.277	57.036	64.995	63.741	66.372	66.23	69.803	68.24	75.101	77.48	63.323	74.914
0	5.6071	0	14.548	8.4861	0	0	21.123	13.002	34.302	44.938	60.488	72.296	95.64	115.91	120.48	162.63	168.39	202.23	214.58	235.24	232.54	242.59	292.88	325.54	377.07	412.5	466.8	508.56	532.87	575.98	547.94	571.19	601.88	602.1	642.81	645.52	679.27	704.29	710.4	727.29	762.63	781.77	775.08	787.09	811.79	812.96	799.2	831.01	866.22
0	0	0	0	11.571	11.504	18.084	20.8	18.709	27.382	40.814	55.384	50.902	65.908	82.859	82.685	100.63	115.04	126.52	134.35	166.29	182.32	167.33	154.85	162.81	171.29	202.74	188.95	203.66	233.71	225.4	244.28	246.16	257	243.68	254.66	271.28	260.26	276.47	285.11	277.57	285.68	297.55	301.18	306.73	297.03	278.06	269.67	292.17	297.12
0	0	0	34.777	16.101	12.253	6.394	16.472	28.089	31.528	12.204	12	18.183	28.384	2.428	15.595	9.9359	38.581	18.113	5.8258	24.789	87.54	163.15	192.15	282.48	415.35	520.15	671.52	846.1	1012.3	1136	1307.6	1470.6	1598.7	1761.5	1933.5	2027.5	2123.1	2211.4	2365.5	2493.7	2440.1	2517.6	2520.8	2535.2	2606.4	2738	2701.8	2689.6	2738.3
0	0	0	3.1649	6.807	13.588	13.659	11.168	21.253	10.525	17.723	16.655	12.399	16.614	26.786	24.059	31.375	26.864	24.203	21.033	21.357	22.17	20.666	21.516	24.341	25.24	20.482	22.423	17.408	17.212	20.644	17.744	26.934	24.435	24.825	22.935	15.831	17.97	15.948	23.952	22.566	31.095	29.384	37.905	31.65	38.479	45.668	42.293	36.273	41.709
0	0	0.83912	17.221	0	15.147	11.42	25.059	17.21	16.943	17.364	23.641	24.874	24.585	42.257	45.641	43.561	43.723	41.992	42.902	45.084	42.342	46.444	73.802	95.763	104.76	161.31	210.11	215.86	274.58	319.4	383.79	405.75	480.18	506.08	561.01	584.71	641.02	638.06	686.97	720.26	718.07	768.02	743.21	759.93	801.7	822.16	826.91	848.55	867.83
0	15.399	0	0	0	0	27.886	29.668	26.864	29.945	36.399	27.635	43.675	43.613	62.47	67.051	95.897	112.14	150.48	174.06	200.46	201.54	241.38	247.18	274.47	275.2	314.44	303.09	308.33	325.84	337.82	340.08	333.61	330.87	344.85	332.57	354.4	342.95	338.33	343.43	346.03	351.7	335.18	341.85	330.99	326.84	329.32	334.28	329.67	312.03
0	0	0	3.2964	14.39	5.854	3.143	0	14.682	10.514	18.64	18.869	27.792	31.245	29.322	34.785	48.694	56.007	70.253	55.496	67.603	69.717	75.013	64.437	70.515	76.409	76.669	80.74	82.744	91.923	103.22	91.278	85.857	81.984	91.01	99.599	111.42	96.996	98.008	97.471	96.478	106.68	97.084	88.764	84.471	91.778	70.004	74.832	63.546	60.856
0	13.083	0	0.69508	1.2905	0	18.706	35.41	23.849	34.434	47.086	46.499	53.196	51.131	60.665	66.273	78.155	86.676	81.355	109.96	108.32	105.07	114.49	120.42	138.75	136.93	142.59	151.04	141.76	158.46	164.98	174.36	157.72	174.82	179.11	179.17	185.6	173.05	180.8	186.37	184.48	174.82	184.8	181.06	178.56	187.18	178.24	181.78	185.58	186.48
0	0	0	6.6862	15.925	8.5395	22.937	36.515	17.846	18.655	23.794	43.587	28.985	35.657	35.755	42.708	54.716	45.249	39.555	36.282	57.898	50.04	50.749	49.554	52.261	53.304	51.27	48.196	58.86	56.398	49.671	47.527	50.623	58.729	46.148	53.232	45.315	59.08	60.161	59.944	61.736	60.284	59.414	62.119	67.341	73.432	62.709	65.499	69.768	58.661
0	0	0	1.1612	5.9838	10.613	20.443	24.584	26.251	28.404	32.015	42.386	32.072	31.617	27.264	28.909	20.734	34.394	35.999	32.67	31.768	35.618	20.2	23.712	13.313	11.095	31.438	27.273	34.588	43.408	44.147	75.662	69.824	89.827	114.02	121.6	133.25	133.81	155.84	160.29	163.25	182.01	165.27	169.19	189.26	175.96	170.01	186.42	207.46	204.54
0	0	0	25.649	13.686	4.3793	2.6894	30.024	23.843	24.883	16.769	13.878	16.852	29.468	23.527	20.846	28.19	39.197	33.969	41.009	47.1	44.692	41.103	47.093	46.247	50.137	34.545	34.521	44.121	45.247	47.836	40.504	49.157	46.578	49.334	42.808	39.918	36.914	36.47	38.819	42.358	52.312	51.033	54.307	47.224	61.207	51.441	50.052	40.008	51.265
0	0.86798	0	0.3407	9.9084	17.111	19.017	25.861	20.414	25.434	24.312	38.62	27.567	27.129	47.468	29.137	30.202	37.629	26.499	23.858	42.374	35.179	40.645	27.441	36.305	37.737	32.099	25.229	28.783	31.464	19.873	22.895	19.74	23.865	13.581	14.548	14.645	21.845	24.658	24.56	19.59	15.695	19.996	16.075	18.067	20.004	10.494	16.622	18.182	9.2339
0	0	0	9.7965	2.9455	11.086	17.398	13.946	21.724	17.405	0	13.224	18.324	11.12	0	10.776	10.495	19.931	12.705	20.311	30.266	34.058	25.781	37.406	32.982	44.412	58.283	60.69	67.041	64.294	86.203	88.032	113.36	127.57	128.07	149.34	146.62	171.3	190.44	218.56	236.38	280.64	289.11	315.01	352.59	359.52	359.41	357.87	372.9	431.33
0	0	0	0	2.28	15.668	16.287	24.172	29.36	25.135	34.577	36.142	43.844	39.036	45.784	55.052	65.255	56.741	52.279	54.791	60.368	54.717	64.391	66.881	66.778	74.432	71.726	74.657	75.988	81.016	81.319	82.712	95.394	98.553	102.65	105.26	99.047	111.94	107.43	118.77	124.88	132.67	136.05	149.29	153.54	173.18	181.85	195.23	194.94	208.89
0	10.495	0	0	0	32.977	33.273	45.244	49.266	50.497	44.8	42.131	42.695	31.821	30.058	16.659	10.795	9.6077	5.7629	4.2234	0	0	0	0	7.3558	0	0	0	0	1.9199	16.918	8.724	7.8305	9.669	4.7448	7.3073	0	2.8399	1.7604	5.9734	14.265	11.439	12.434	7.5398	0	5.7838	7.7631	0	0	0
0	0	0	16.384	11.75	9.7143	12.234	13.521	23.388	26.848	17.689	23.462	23.801	13.123	27.353	27.181	39.925	52.156	52.7	67.488	73.089	79.881	80.013	93.981	99.6	106.03	131.88	162.41	206.12	262.11	325.12	358.35	394.71	460.36	511.28	544.32	581.19	630.61	697.18	714.47	790.17	836.84	869.84	899.46	925.09	980.98	985.43	1003.4	1045.5	1052.8
0	0	0	11.376	7.2075	5.3731	16.398	13.105	23.197	21.575	20.588	21.002	30.778	22.313	33.646	41.701	37.752	47.187	47.915	46.055	52.566	52.049	45.342	51.103	59.141	63.728	76.399	94.343	84.283	99.301	99.372	107.18	102.84	104.06	113.56	127.79	122.67	127.49	122.86	132.8	125.22	134.51	135.96	136.16	138.51	144.72	144.21	139.14	145.79	142.04
0	0	20.073	0	7.7427	10.713	11.58	1.8809	9.3586	6.1183	4.5488	4.3582	11.441	6.1661	15.893	15.263	19.968	22.889	43.982	55.663	54.341	72.502	90.753	103.94	137.3	151.72	180.8	193.42	239.81	259.45	293.87	332.01	351.8	280.25	243.59	263.45	291.57	302.72	323.59	334.2	258.43	330.49	323.57	331.36	336.06	330.44	323.68	309.23	300.42	307.48
0	0	0	0	9.4622	1.6751	11.966	0	8.1231	8.1803	20.622	15.148	29.847	31.11	19.279	29.744	38.087	37.223	47.651	32.206	40.508	44.961	35.744	33	34.62	46.224	47.552	47.226	55.952	56.903	56.47	53.588	41.418	42.058	50.491	44.445	55.672	42.536	40.162	35.476	55.28	49.053	76.758	75.768	85.251	92.448	76.89	83.3	84.026	64.98
0	0	0	7.7415	7.0174	3.4574	10.97	15.586	24.876	16.525	15.977	14.688	20.657	12.109	6.062	0.53315	11.824	18.961	22.623	27.727	33.912	39.075	38.703	27.41	25.55	25.195	55.89	41.82	43.699	44.238	41.147	47.169	39.42	52.852	49.063	54.846	51.89	45.371	53.607	47.985	46.983	46.814	44.51	42.44	37.484	27.884	26.702	20.328	27.101	36.031
0	0	0	10.017	8.6051	12.394	14.107	16.07	19.241	12.478	18.304	33.403	52.774	79.669	103.54	137.63	174.91	234.12	266.99	295.08	321.62	343.82	378.61	396.77	413.16	458.84	502.02	525.26	531.95	544.52	573.01	621.17	681.31	682.88	745.58	759.61	810.12	836.68	889.56	923.51	929.35	960.25	990.61	999.96	1003.5	1037.5	1050.2	1077.8	1128	1116.9
0	0	0	6.9082	2.6583	6.7108	6.0324	5.9233	12.03	12.89	7.3919	10.895	10.152	10.424	17.97	20.781	21.116	27.212	23.856	27.656	26.551	32.707	36.804	39.279	51.927	40.485	48.143	54.619	57.29	58.544	63.947	67.115	78.486	81.479	98.702	95.434	97.496	109.92	130.15	138.51	142.41	163.68	172.11	184.68	202.7	201.23	213.42	219.41	225.63	242.73
0	0	0	3.3167	10.549	11.487	20.694	25.659	15.657	21.252	21.192	27.691	21.829	20.926	22.794	22.931	19.137	18.003	9.2552	7.4258	22.778	13.497	11.074	7.4978	6.7584	5.7183	11.003	8.5996	18.241	23.085	28.8	21.56	27.481	28.08	46.143	44.684	41.226	36.39	58.79	57.963	56.565	54.33	42.391	38.206	38.72	48.363	32.624	44.667	51.976	42.649
0	0	0	7.8814	3.6289	17.23	12.831	6.3973	12.747	20.506	0	19.025	32.016	15.921	35.735	42.835	47.175	64.274	70.915	81.747	94.871	115.83	139.21	150.05	171.05	170.58	196.51	219.8	239.68	234.17	258.76	254.01	277.83	259.81	247.58	254.16	257.81	259.2	280.62	288.03	300.29	319.17	319.12	305.94	311.04	303.92	316.38	302.81	304.17	308.7
0	0	0	8.2005	6.5251	17.455	32.711	22.763	40.971	16.421	37.856	32.267	34.823	42.164	35.649	24.557	41.814	36.984	35.55	26.467	38.955	31.905	41.811	34.342	41.438	37.947	45.229	40.546	33.007	47.99	38.849	49.004	40.005	46.027	55.136	51.232	45.091	58.527	43.693	50.872	58.641	70.932	69.525	85.059	101.51	85.894	98.576	92.961	103.3	109.3
0	0	0	7.5194	14.482	9.1921	21.647	68.142	117.55	214.02	300.68	408.66	503.56	606.39	708.99	806.56	935.74	982.84	1100.7	1173	1257.1	1330.6	1420	1461.4	1529	1579.6	1595	1631.1	1693.4	1705.6	1767.8	1785	1804.3	1825.3	1819.9	1813.4	1817.5	1820.8	1854.3	1877.1	1902.5	1898.5	1904.4	1904.3	1853.8	1871.7	1877.6	1835.6	1820.5	1847.5
0	1.174	0	0	0	10.19	19.709	44.058	34.984	39.866	39.607	40.367	50.049	47.368	51.366	51.249	60.36	71.332	65.448	78.599	89.866	84.793	98.146	98.63	122.16	122.63	126.31	125.72	129.71	147.23	146.82	163.2	153.39	152.77	153.07	158.9	154.97	153.92	154.75	155.23	171.62	164.46	172.63	169.1	168.01	184.47	179.19	189.05	188.14	189.78
0	5.9411	0	0	0	14.84	19.975	33.117	33.271	41.313	49.707	48.753	52.182	54.059	67.975	70.498	63.685	90.896	102.36	127.98	143.37	152.04	158.52	172.63	202.42	213.07	225.38	228.96	246.1	283.03	295.76	300.87	298.37	336.88	394.83	431.29	463.84	481.31	456.43	514.76	537.05	522.26	560.29	571.04	575	580.44	598.4	602.82	606.41	602.93
0	0	0	9.3119	6.7324	8.0577	11.243	9.1557	15.069	3.7745	15.592	15.782	1.4278	8.1725	4.5563	9.8544	9.7311	19.319	7.6192	10.767	19.835	25.198	16.41	16.115	6.1221	20.836	10.474	18.63	8.5469	0.46444	1.7216	2.7472	8.1366	4.021	0	1.3903	0	0	1.5356	0	0	5.6538	17.061	23.68	35.479	45.286	46.899	51.517	47.267	54.608
0	0	0	12.138	11.14	18.17	15.23	29.718	40.997	39.787	49.708	62.579	78.704	97.827	103.6	120.72	132.55	162.16	181.06	186.35	164.15	173.9	173.53	171.38	174.82	169.81	187.93	172.94	205.82	178.08	217.2	218.17	236.65	238.79	234.19	235.25	244.58	252.58	270.04	303.69	293.53	288.76	316.12	311.32	303.49	346.07	354.99	384.2	397.62	364.28
0	0	0	0	0.3386	11.111	26.696	35.882	37.563	41.622	39.757	39.262	41.193	36.245	28.825	21.482	31.155	26.269	14.07	31.054	20.32	13.508	6.2121	10.04	26.555	16.515	20.876	17.212	6.5387	18.583	23.637	31.745	27.573	32.227	34.754	29.506	35.071	29.408	26.598	34.032	34.475	33.55	39.95	48.863	33.698	37.099	49.278	56.28	57.615	41.361
0	0	10.579	34.491	9.0402	18.074	12.281	9.7688	6.8762	4.3407	0	3.2908	0	2.8561	0	12.267	11.469	18.594	0	6.2322	7.5469	4.4243	0	0	1.055	2.341	11.803	7.2372	11.884	5.3758	4.6372	9.5783	7.953	15.797	6.388	14.22	11.492	9.7822	12.327	27.727	38.72	39.034	52.022	62.912	59.919	45.957	60.972	61.282	71.87	73.007
0	0	9.4161	0	7.9752	7.2339	22.505	24.09	15.066	45.577	65.592	74.34	96.454	136.34	177.46	210.13	255.51	308.25	390.68	400.41	443.33	474.97	492.08	533.88	560.92	572.67	600.3	587.67	641.02	665.02	654.08	689.24	699.85	759.22	769.28	769.25	799.09	844.08	831.2	836.47	882.7	882.99	930.13	904.61	933.06	892.92	870.64	892.02	928.82	965.46
0	0	12.578	0	11.162	5.7678	21.554	0	0	0	0	0	0	0	0	0	0	0	2.9365	5.2131	7.0552	14.382	13.27	29.688	37.957	37.726	41.252	32.426	31.613	35.657	31.185	42.854	40.135	45.974	37.866	40.347	41.166	45.119	36.665	43.859	44.98	55.754	70.02	96.329	137.26	149.21	190.06	223.79	261.08	311.37
0	0	0	3.6916	8.6703	8.1978	25.259	28.543	24.03	31.181	33.345	45.095	36.348	43.794	38.626	58.594	77.767	89.616	114.85	143.44	172.27	192.09	203.7	200.14	210.66	214.47	236.16	247.59	265.24	279.9	267.36	275.25	293.25	289.94	309.06	314.12	343.2	316.71	346.07	335.73	334.12	346.08	341.43	342.52	352.05	351.09	337.38	354.03	356.94	369.04
0	0	0	2.3064	13.343	9.5979	14.977	15.455	10.709	12.366	6.1931	14.712	10.364	10.385	15.955	16.242	11.834	23.34	22.97	21.617	19.131	30.08	27.184	37.55	38.189	48.775	34.192	44.734	53.043	57.872	47.579	49.938	65.514	61.514	54.523	69.925	66.261	63.518	70.669	77.15	73.783	75.904	73.66	75.392	86.565	86.38	73.452	77.508	78.209	71.425
0	15.034	0	0	0	1.8797	8.2864	15.631	14.518	16.969	19.617	21.129	25.044	24.082	38.256	41.261	42.551	51.594	52.905	79.493	78.574	60.171	73.834	85.281	106.27	106.08	117.68	109.47	115.97	140.96	164.73	163.88	152.16	161.93	165.5	164.83	174.6	166.32	185.09	189.2	194.69	194.48	197.3	193.66	186.41	189.08	209.07	209.92	223.62	209.87
0	0	0	5.2944	7.1669	19.591	25.442	25.665	24.352	22.987	16.434	17.792	22.492	17.675	13.758	17.06	25.687	24.095	39.873	26.839	44.486	48.104	50.671	69.134	71.169	84.274	94.439	106.07	120.26	142.5	165.05	166.29	168.79	193.17	203.33	189.38	205.82	208.63	241.02	251.37	267.75	291.17	347.14	402.46	401.98	467.45	483.75	513.7	561.15	590.62
0	0	3.3532	10.834	8.4278	8.8352	16.85	9.5149	16.185	34.745	26.719	45.255	41.957	37.252	51.838	46.864	70.428	95.706	108.36	128.59	156.5	198.56	241.53	258.18	301.15	333.32	369.93	385.42	429.62	455.75	487.17	513.42	545.2	602.61	642.69	695.1	750.39	805.89	854.95	890.09	914.83	955.34	1034.7	1010.9	1069.8	1070.4	1144.6	1148.9	1164.2	1186.4
0	0	9.511	0	8.7872	2.6187	24.249	22.381	18.316	25.511	26.278	19.35	30.663	31.9	34.871	32.108	33.129	32.819	39.974	42.996	36.677	39.722	30.185	41.02	40.37	34.349	38.267	28.432	30.378	27.317	17.394	19.581	24.407	30.127	17.176	17.7	12.301	20.58	21.627	25.01	17.229	14.242	14.513	10.92	8.5686	0	0	0	0	0
0	0	0	3.7713	12.19	19.612	15.343	9.3137	5.4058	0.23811	0	0	1.3009	0	0	0	0	0	0	0	1.621	0	0	0	0	0	0	0	0	0	0	0	7.1218	9.472	0	2.2903	24.812	24.109	28.889	73.89	121.01	135.2	0	0	0	0	0	0	0	0
0	0	0	0	11.97	16.791	15.85	22.351	27.02	31.472	32.959	35.245	57.692	61.635	83.27	84.823	106.27	125.14	141.57	146.55	152.83	168.13	170.47	179.59	189.72	199.78	202.29	216.43	233.41	234.93	235.94	246.28	268.13	284.82	309.52	354.69	421.18	498.23	577.35	671.12	741.73	838.37	910.15	1025.7	1041.1	1132.5	1208.1	1248.7	1296.2	1290.8
0	0	0	4.9302	0	16.578	29.33	25.551	39.715	35.035	38.594	37.057	39.36	40.438	27.459	25.904	30.719	45.573	40.057	23.111	35.614	42.242	50.196	25.29	28.783	36.895	44.61	40.059	29.393	33.71	27.047	32.592	26.479	28.398	20.812	26.958	34.92	30.13	24.698	23.192	19.166	33.662	27.6	31.342	38.276	41.108	35.052	26.487	38.969	42.326
0	0	0	7.317	2.9971	11.961	13.609	13.173	19.831	17.757	22.835	19.243	19.745	15.006	24.193	26.035	33.789	44.463	26.388	38.69	27.941	17.081	23.644	22.562	22.591	26.616	19.049	15.623	31.907	22.424	38.126	32.039	27.58	21.411	26.067	35.511	21.529	21.722	19.312	24.31	18.875	27.906	26.306	26.648	21.309	26.673	30.967	29.978	21.4	30.221
0	0	0	1.5489	13.233	9.7406	7.8753	0	22.939	15.412	15.597	14.589	17.836	14.545	1.4966	0.95893	8.1682	9.9951	17.927	21.779	29.703	27.293	33.717	26.884	23.648	40.653	71.424	114.67	143.61	196.49	212.86	279.28	343.41	394.81	442.4	502.63	499.74	557.47	603.2	629.96	621.97	658.23	692.08	708.49	717.98	722.5	705.05	696.39	713.64	733.16
0	0	0	7.2913	6.2604	5.6648	18.387	19.068	26.88	27.636	27.591	37.098	36.665	46.206	34.197	44.831	48.586	64.768	76.817	100.47	127.26	152.28	179.48	214.27	259.46	285.17	364.11	403.33	438.92	481.42	517.71	556.81	613.66	652.08	691.87	717	735.44	741.61	781.63	754.98	809.02	845.76	841.93	869.54	900.95	899.35	877.45	875.59	921.01	883.1
0	0	12.92	0	14.155	3.6518	24.87	21.272	28.128	33.17	41.164	28.582	42.188	23.457	35.572	27.003	36.547	27.566	30.928	37.276	30.861	44.169	56.042	49.042	60.213	54.783	51.237	40.629	51.121	53.663	44.808	54.998	56.586	61.316	55.862	62.892	67.311	74.302	86.537	108.87	139.87	167.93	196.82	241.38	261.15	300.52	325.26	343.07	408.71	421.49
0	0	0	11.236	7.0296	16.204	16.136	18.078	19.696	19.97	17.909	22.392	17.831	23.165	32.012	34.01	33.2	28.105	22.383	29.853	33.806	39.369	25.17	25.99	22.084	28.311	40.088	32.905	37.387	38.922	46.761	50.771	59.888	65.461	59.636	59.763	58.07	67.346	70.548	70.754	76.972	70.191	84.738	88.869	89.37	76.509	84.345	79.072	87.296	74.603
0	0	0	13.512	16.184	12.765	0	4.3211	18.965	8.6283	0.3206	20.299	17.239	30.599	27.6	42.545	50.022	45.525	40.066	44.048	63.427	77.66	78.566	82.39	83.767	96.706	92.174	90.518	108.61	90.426	102.66	99.067	99.731	111.57	109.42	110.67	121.98	115.68	133.26	129.24	137.82	146.64	158.93	159.53	172.67	159.45	164.18	174.52	189.5	186.64
0	0	4.7895	7.568	0.47321	4.1662	8.504	9.4602	17.684	16.196	9.1946	12.625	20.868	16.977	25.598	28.336	41.055	42.026	48.629	40.273	62.494	58.236	63.051	68.245	86.719	86.078	85.308	81.453	83.259	81.216	93.045	89.497	95.896	82.071	66.315	67.376	68.369	69.374	77.961	78.221	93.228	109.17	110.6	106.54	122.44	134.52	144.08	162.58	161.74	161.24
0	0	0	12.827	1.4886	16.019	7.0395	15.245	13.855	15.799	10.738	10.145	7.4622	12.497	7.138	8.5727	12.99	3.4596	0	0.19115	8.86	10.93	2.2743	5.6182	0	5.3066	17.576	10.419	11.434	1.3929	10.66	14.974	19.359	17.986	8.8864	10.459	8.6609	10.841	13.816	13.989	18.534	21.065	31.947	28.864	34.011	19.985	27.733	32.836	41.521	31.312
0	0	0	4.2726	14.714	32.67	29.117	35.6	34.762	35.216	46.308	46.225	77.282	97.702	97.553	122.59	147.16	174.37	218.18	268.26	311.89	381.08	426.94	497.15	556.99	595.7	639.82	684.9	707.84	737.15	759.33	797.18	811.21	818.86	830.95	882.26	916.46	889.61	936.56	957.68	986.35	967.74	988.85	993.35	1021.1	1040.6	1032.7	1072.9	1059.8	1042.2
0	0	0	7.4799	14.592	12.599	14.048	17.309	26.46	21.87	30.31	24.985	19.937	25.006	24.279	27.323	32.034	35.69	35.611	31.433	37.374	33.575	40.865	46.389	39.815	45.705	43.219	47.691	45.359	56.671	69.968	74.264	68.554	70.601	81.378	68.398	69.601	63.582	71.172	70.603	70.96	73.951	92.186	90.862	88.964	93.819	91.979	99.113	109.74	131.26
0	0	0	1.0411	7.5735	11.102	15.792	16.773	18.443	12.853	9.2441	2.6802	7.671	5.5263	12.962	20.093	28.831	57.752	94.727	120.16	176.47	214.82	252.69	296.28	335	380.43	388.2	421.56	488.04	504.48	503.21	527.08	580.84	579.82	597.66	587.29	620.25	634.73	644.59	644.95	635.25	629.81	640.2	661.72	636.94	641.67	651.17	634.78	656.67	652.25
0	0	0	11.234	0	10.304	21.339	15.726	28.606	16.585	13.766	4.6639	15.903	13.663	12.191	9.8334	11.609	16.139	23.54	18.033	22.428	29.147	40.261	38.054	46.814	52.485	54.914	62.451	58.912	77.174	69.472	83.793	76.018	81.614	85.593	73.538	74.507	75.618	68.819	74.569	69.876	84.236	78.826	87.845	96.041	80.924	70.454	58.952	63.344	64.137
0	0.94907	6.3244	3.7297	0	8.2989	10.823	10.405	11.947	15.724	10.982	20.566	15.607	14.465	18.588	34.418	34.948	33.27	29.976	39.873	54.962	55.195	43.262	53.321	46.493	59.171	66.151	67.965	76.685	62.295	73.558	65.368	70.989	78.896	65.513	62.693	63.266	66.15	80.034	79.981	95.256	95.211	106.24	101.23	122.13	110.73	115.67	126.42	131.07	127.02
0	0	0	22.373	2.4934	13.245	17.619	24.648	30.379	34.971	59.707	63.334	90.799	99.49	116.88	161.01	174	179.43	209.18	202.45	231.8	269.72	290.97	354.41	409.28	446.64	504.3	562.89	613.86	665.12	693.61	720.71	751.04	782.91	809.77	866.73	877.11	954.75	948.31	954.14	944.16	992.62	1032.9	1023.1	1032.7	1042.3	1033.3	1049.4	1050.6	1044.4
0	0	0	11.037	8.8245	26.913	0	17.647	26.438	16.981	27.839	24.781	34.696	31.103	28.699	27.883	33.175	34.834	38.693	30.607	42.086	28.525	39.866	39.474	47.424	44.578	33.11	43.37	25.571	39.051	26.737	32.862	18.854	32.999	21.369	27.708	24.626	29.117	9.1316	16.114	4.6673	27.022	3.22	14.187	16.382	13.906	9.5035	0.54788	0	5.7856
0	0	6.978	8.8013	2.2135	7.3477	5.9697	10.192	29.415	29.96	17.626	4.9922	13.584	12.521	10.715	10.99	19.367	4.5036	45.289	40.858	50.855	47.594	50.796	52.248	55.079	50.674	36.623	45.366	55.709	59.854	58.596	53.658	62.269	55.163	68.334	49.216	70.943	48.986	58.853	65.733	62.82	66.869	57.253	46.085	42.911	50.341	57.718	58.921	55.356	54.881
0	0	0	0	10.347	23.598	23.205	18.233	27.257	30.414	24.513	40.978	40.22	49.078	46.605	54.03	50.792	45.306	62.479	45.083	44.06	57.127	45.87	38.646	54.241	57.207	64.275	62.414	72.598	76.001	83.238	84.368	85.502	69.11	77.274	76.875	81.556	68.624	78.143	70.791	77.15	73.937	93.917	90.108	92.894	68.939	58.169	67.901	66.035	60.238
0	0	19.096	0	7.8877	3.964	13.159	5.9203	0	9.4294	5.3354	0	0	0	0	0	0	0	0	0	0	0	0	0	0	0	0	0	0	0	0	0	0	0	0	0	0	0	0	0	0	0	0	0	0	0	0	0	0	0
0	0	0	5.0189	11.072	18.734	25.277	23.552	30.071	23.411	22.885	30.263	28.613	28.691	31.045	33.828	35.155	49.052	42.914	41.452	52.558	52.413	53.132	60.009	63.404	83.606	79.034	91.496	98.054	108.73	116.52	121.07	128.86	137.18	138.13	148.58	147.07	146.17	161.25	155.45	160.54	164.01	156.98	170.2	172.7	166.98	157.88	165.65	172.7	167.18
0	10.108	0.68868	10.085	14.452	6.4861	0	22.067	4.241	18.853	13.289	12.619	22.863	22.94	20.748	23.121	21.206	26.491	33.539	33.027	52.927	54.021	53.856	52.794	61.147	53.996	73.017	80.698	79.568	98.37	95.517	105.26	112.16	140.98	149.86	184.36	208.52	227.48	224.22	259.73	283.06	318.64	320.22	347.69	355.39	376.42	419.94	390.17	438.38	438.64
0	2.9804	1.8918	4.9157	4.5825	0	5.1224	16.427	8.6213	19.494	22.757	25.956	30.34	24.69	29.037	40.163	62.314	84.33	119.3	145.66	170.6	226.36	282.85	305.99	346.83	394.43	449.02	507.46	537.82	546.85	570.9	619.24	677.77	705.05	722.38	742.77	760.23	816.8	825.48	875.3	905.55	920.98	958.7	977.86	978.05	1027.5	1009.4	1023.8	1031.2	1062.4
0	0	0	15.414	5.0849	19.901	25.313	16.464	31.282	22.573	33.214	43.115	47.546	41.432	37.503	41.212	44.185	48.605	52.93	41.343	60.084	51.871	59.048	57.747	60.745	59.489	75.016	70.151	64.664	66.931	53.067	64.913	61.167	59.874	61.658	71.678	64.185	64.278	55.583	56.138	47.145	66.979	60.143	67.001	69.691	62.675	70.417	73.746	68.059	78.378
0	1.4269	0	4.447	10.351	0	8.8054	25.266	25.019	20.991	41.401	41.255	37.061	34.423	36.945	34.926	40.255	49.958	59.304	57.507	53.223	57.84	57.295	51.458	60.315	67.499	71.691	75.351	65.807	76.629	62.64	63.549	65.726	73.576	61.879	65.332	61.291	60.938	69.283	71.871	83.405	72.112	93.053	85.262	80.705	67.131	68.933	68.82	71.043	86.522
0	0	0	0	20.505	9.0263	18.304	28.021	28.049	11.79	21.358	0	0	0	0	0	0	0	1.1058	5.642	21.582	40.093	46.653	46.361	66.091	68.507	77.594	89.049	112.88	127.24	152.11	165.15	192.7	231.13	262.7	257.29	305.06	275.39	324.8	347.65	343.86	364.38	373.87	368.36	390.09	397.85	404.91	393.83	422.1	418.32
0	11.063	0	0	0	1.5291	16.504	25.841	23.79	25.511	17.622	24.076	31.734	22.783	30.254	20.855	14.953	18.907	16.695	24.59	13.538	17.953	17.153	6.881	21.072	18.073	22.2	16.467	9.0659	28.938	31.03	44.961	42.167	48.092	57.133	63.829	63.68	63.8	50.589	78.596	78.426	79.943	85.635	76.227	74.583	78.842	74.365	75.545	74.102	74.02
0	0	0	13.681	4.9693	5.4309	27.79	24.517	40.856	55.132	61.429	85.112	89.316	91.644	102.48	110.92	148.76	156.6	182.07	193.43	213.22	249.82	270.2	311.24	350.5	399.96	399.15	439.86	504.01	502.59	557.71	557.56	574.06	606.75	655.44	652.29	652.39	606.22	611.81	661.7	657.96	667.98	681.41	688.24	717.89	700.63	743.27	741.56	723.68	766.63
0	0	0	10.242	14.327	10.743	10.259	17.882	13.172	16.473	4.3925	4.7514	6.6817	4.721	7.0538	13.207	9.2628	10.213	0	0	0	0	0	0	1.2207	10.99	17.924	34.454	49.735	65.177	70.876	102.63	112.83	134	153.65	160.93	171.17	200.31	208.44	229.22	218.4	251.71	252.87	255.74	266.79	269.13	268.77	264.87	264.57	271.7
0	0	0	14.536	22.885	2.0481	3.9212	6.2233	15.711	1.4906	2.5639	5.9282	16.81	19.194	20.228	20.108	7.8786	15.35	13.245	20.835	18.422	18.683	26.191	32.419	30.637	26.99	28.657	29.207	23.44	28.006	26.013	32.052	33.348	39.341	49.429	40.285	36.753	21.561	29.821	30.109	36.796	27.97	38.695	44.582	42.487	45.087	44.979	34.399	36.852	21.308
0	0	0	10.207	3.2673	20.747	17.365	29.793	33.134	6.8531	50.538	28.873	29.721	37.172	24.351	15.443	26.269	33.489	20.844	33.62	27.36	32.713	37.784	39.696	45.626	49.628	53.443	66.323	61.927	61.639	66.661	71.415	84.351	86.259	81.902	81.887	69.153	83.029	85.519	78.835	81.247	85.445	86.474	81.291	95.628	87.268	79.642	76.539	65.421	87.012
0	0.26742	0	0	0	8.6294	8.7224	18.551	11.865	17.012	14.791	18.616	21.391	17.674	21.675	9.8661	16.222	22.074	25.262	44.317	53.483	56.426	66.561	78.337	110.84	117.77	128.9	140	141.05	175.2	192.15	205.14	198.2	210.58	232.23	237.27	237.86	234.84	247.26	240.37	242.91	248.93	261.13	255.74	252.15	254.38	246.2	248.46	232.89	243.96
0	0	0	11.137	1.3481	15.078	11.723	19.876	31.129	21.117	12.373	15.291	14.604	13.096	29.252	37.486	37.623	44.651	68.136	103.89	126.86	152.68	184.14	248.44	297.07	348.88	393.85	417.61	468.14	549.42	601.95	587.29	663.6	657.26	706.08	740.88	761.05	799.52	809.65	857.25	856.75	880.94	904.56	918.16	941.8	956.62	966.59	976.08	993.37	947.49
0	0	0	0	8.1094	9.9438	12.635	13.489	14.46	12.767	19.437	19.605	29.267	51.449	84.068	118.6	161.45	216.63	269.44	306.46	346.34	419.42	467.51	466.43	511.14	553.93	583.38	674.24	647.38	648.33	688	677.5	627.71	691.69	693.03	740.05	732.7	751.84	736.29	771.17	754.88	780.34	779.67	768.69	772.63	760.22	783.1	775.54	765.18	764.96
0	0	0	1.9369	1.1034	12.733	18.824	17.792	25.682	23.551	28.439	27.595	25.874	26.071	42.55	46.62	55.876	53.436	56.119	67.153	69.74	67.704	69.733	80.745	89.84	91.588	96.733	100.34	95.756	103.39	110.21	115.41	132.26	128.21	126.1	132.33	129.96	143.1	157.62	167.95	191.85	230.17	260.58	288.14	331.83	377.83	445.53	511.22	528.7	603.41
0	0	0	0	3.8667	8.1816	11.156	14.887	18.716	10.822	11.171	13.369	12.587	8.8153	1.2837	0.92517	0	10.044	9.4562	18.904	18.414	31.561	41.649	70.883	115.74	150.36	231.05	320.91	397.3	468.12	526.4	561.84	686.85	754.45	826.24	842.4	838.81	934.2	998.53	997.09	977.65	1056.1	1088.7	1087.3	1149.5	1147.9	1100.6	1195.4	1224	1213.6
0	0	0	1.5012	19.36	10.291	30.395	22.008	30.095	30.022	32.4	21.304	30.048	17.921	20.747	25.462	24.086	32.516	32.999	30.173	22.87	26.271	27.907	30.442	35.387	37.851	35.562	27.306	36.306	27.231	34.261	47.107	36.186	39.384	30.374	31.429	24.02	26.537	22.888	21.346	24.144	15.795	22.515	12.341	19.871	7.3032	7.7279	5.4204	11.574	10.877
0	0	0	11.84	2.0851	18.705	24.769	19.075	37.415	25.862	40.035	25.922	40.897	43.966	34.253	28.597	39.547	34.911	53.381	44.866	64.015	61.313	68.006	48.964	90.324	94.695	102.93	104.03	104.23	120.91	112.42	131.55	113.24	136.61	146.53	182.37	204.83	253.88	306.33	408.72	476.14	558.19	674.77	762.35	895.68	939.53	1026.2	1065.7	1113	1182.4
0	0	0	1.4901	6.1149	7.5671	9.3373	15.856	12.623	11.238	15.487	3.8608	16.556	16.558	26.458	32.954	41.232	42.059	39.397	52.946	52.192	42.468	53.931	52.119	56.375	64.677	64.668	67.956	71.342	73.42	74.783	72.057	73.162	76.933	73.947	76.248	68.362	66.795	63.626	67.036	63.871	73.509	74.164	78.831	79.485	88.671	85.887	86.857	67.217	80.926
0	0	2.9593	0	4.0312	12.604	15.439	14.274	19.327	15.972	22.815	15.222	6.9237	14.601	5.695	6.1074	0	0.43049	0	0	0	0	0	0	0	0	0	0	0	0	0	0	0	0	0	0	0	0	0	0	0	0	0	0	0	0	0	0	0	0
0	0	0	6.8178	4.0635	11.07	7.0732	10.941	10.026	11.388	6.0791	0.14823	7.7765	2.6446	3.2238	10.123	4.195	14.199	2.1797	1.3526	0	0.079878	10.71	0	9.1131	10.175	24.108	14.069	16.155	19.024	35.483	58.275	74.753	93.003	137.77	179.85	172.8	213.52	238.92	266.98	277.48	315.01	329.97	353.48	372.66	379.76	386.62	386.72	381.61	370.9
0	0	0	0.21188	19.725	20.553	27.189	26.746	39.49	19.458	62.787	92.173	135.79	176.02	235.84	256.73	254.61	301.38	360.71	370.31	393.47	403.66	497.53	453.64	444.77	435.68	540.48	461.09	466.87	477.2	496.73	613.02	474.94	475.33	487.23	536.03	529.55	480.47	512.33	481.88	499.17	496.15	514.05	484.31	477.91	493.49	481	475.35	483.94	478.99
0	0	0	3.8451	7.84	10.246	12.933	25.565	13.895	19.545	23.273	32.276	24.588	22.6	34.439	31.638	35.628	31.962	32.765	28.301	39.933	35.792	36.51	32.01	30.741	30.609	43.315	33.282	43.187	47.763	37.657	42.038	48.836	40.537	35.992	37.313	42.889	51.397	55.724	62.858	59.129	58.458	53.861	64.86	65.838	64.394	51.243	60.662	68.211	58.862
0	0	0	5.4071	6.9957	0	18.161	19.678	14.755	12.344	7.1888	8.5868	10.338	9.1855	0	0	0	0	0	0	6.1909	2.324	0	0	0	0	0	0	0	0	0	0	0	0	0	0	0	0	0	0	0	0	0	0	0	0	0	0	0	0
0	0	0	7.8849	10.026	23.285	34.088	43.26	42.564	33.25	25.176	50.715	33.702	40.414	41.253	38.263	43.859	19.771	28.216	23.142	45.842	34.486	38.734	36.573	36.779	43.678	49.953	50.262	57.563	59.703	57.591	62.277	59.211	68.534	65.994	64.244	67.566	76.593	81.492	75.878	82.231	76.725	92.085	97.317	88.693	102.47	93.381	90.227	95.831	91.025
0	0	0	7.0937	15.812	11.485	16.472	10.034	12.891	11.874	12.234	16.345	31.653	33.996	35.417	8.7449	19.228	17.747	12.166	26.354	13.497	21.461	23.527	37.051	52.86	55.151	56.992	73.803	83.348	90.813	100.33	129.69	129.95	145.31	149.27	153.74	163.1	159.48	172.82	183.83	195.98	196.56	212.47	221.43	233.79	224.04	219.8	206.06	214.18	203.03
0	0	16.431	0	10.462	5.1601	11.675	12.824	13.101	15.206	19.654	13.731	31.227	21.205	18.316	13.19	17.868	17.209	15.647	16.969	5.1021	13.461	28.925	56.143	113.7	183.73	286.91	379.26	513.21	676.01	768.98	911.31	1050.9	1184.1	1367.5	1480.1	1640.7	1706.7	1841.7	1939.2	2007.9	2113.4	2188.3	2181.4	2223.2	2260.7	2327.4	2262.5	2214.2	2262
0	0	0	12.724	11.463	5.789	10.363	19.644	23.521	23.515	16.323	18.752	25.385	30.277	40.187	55.101	50.104	56.976	42.051	54.927	45.167	49.873	61.75	57.621	71.286	73.626	93.125	106.29	119.71	130.98	156.14	178.76	206.9	234.75	249.43	265.07	265.3	287.98	317.2	336.6	356.73	397.33	383.68	403.69	419.54	405.39	428.05	429.63	411.25	406.35
0	0	0	0	9.0686	20.462	23.371	30.134	24.343	26.432	38.468	37.983	47.785	35.227	48.129	51.051	73.042	57.12	53.231	62.305	77.38	68.328	73.548	79.335	81.876	91.571	83.865	88.049	69.286	73.29	68.675	76.337	79.146	83.26	79.705	75.794	70.112	77.065	59.126	81.015	92.25	105.86	103.41	103.39	108.8	118.56	106.77	115.84	103.06	121.41
0.073818	1.9345	0	0	0	10.555	16.755	22.738	26.533	33.174	31.282	33.329	38.335	31.945	35.823	36.064	32.671	38.943	47.068	48.245	47.918	41.496	37.208	37.972	47.524	39.775	48.667	37.416	39.898	57.061	59.351	73.969	64.348	81.346	72.426	83.629	93.342	114.21	106.08	117.45	124.81	115.49	117.43	114.59	110.04	109.36	119.87	115.83	128.3	126.05
0	0	0	8.6676	0	18.203	18.686	11.876	22.418	5.6195	19.987	23.897	33.281	40.758	29.665	26.559	35.714	35.034	54.685	37.247	48.161	52.954	52.612	47.643	61.142	65.725	74.612	72.698	76.034	77.871	58.406	73.809	60.256	64.939	68.343	71.674	69.698	65.766	56.258	58.746	50.783	64.768	49.154	58.141	70.038	52.23	52.084	47.575	44.609	47.984
0	4.8603	0	0	0.13209	34.877	6.1442	43.613	44.871	54.139	41.882	44.101	79.566	93.147	87.461	93.162	95.494	98.239	105.1	106.65	113.46	125.19	131.81	128.97	142.63	103.2	151.03	143.53	127.86	151.99	143.08	133.97	133.43	157.06	167.24	166.49	176.71	173.94	176.03	182.5	186.65	195.1	194.88	191.06	192.33	187.88	159.21	185.78	167.61	166.98
0	0	0	4.3085	6.3918	6.9795	4.1823	7.3356	7.6479	9.4273	9.1715	5.059	15.95	8.5303	11.24	14.696	18.108	26.686	37.263	50.341	68.309	92.644	102.56	130.33	149.03	146.31	170.69	163.13	207.14	222.48	222.83	228.08	217.24	224.27	256.18	238.5	243.34	243.2	255.82	298.71	293.99	302.18	298.6	311.74	312.72	305.17	306.71	328.35	303.8	320.78
0	0	0	2.2931	3.7902	13.108	7.229	17.614	18.568	15.413	19.718	18.192	18.331	16.126	21.877	26.288	34.714	25.237	19.451	20.286	26.676	13.254	19.223	23.888	21.964	28.607	19.412	18.15	17.707	26.297	24.627	19.537	25.528	33.063	17.563	19.308	12.807	16.127	17.207	21.054	26.948	32.125	35.624	33.395	34.86	49.721	45.996	41.181	42.327	50.097
0	0	0	8.0372	6.3446	10.534	10.783	13.01	21.461	39.076	27.543	42.513	37.732	45.158	45.753	46.535	49.44	58.22	51.26	57.341	62.231	62.797	52.34	59.832	56.905	59.787	67.847	68.537	74.991	66.735	77.219	70.45	81.832	80.458	74.805	76.203	76.069	72.44	75.42	79.207	83.366	74.964	81.36	76.399	83.088	64.521	72.944	71.403	77.923	81.792
0	0	0	9.7618	10.098	13.555	13.837	14.397	17.53	17.906	23.077	19.36	22.416	10.045	13.715	12.629	15.242	12.991	14.952	12.015	6.4256	10.784	12.285	6.2694	1.4142	0.12441	9.8406	7.562	0.85328	10.603	12.116	28.073	21.614	26.919	32.834	44.692	57.654	61.113	98.591	109.1	126.09	130.35	149.27	166.55	173.72	195.54	181.98	182.89	189.97	195.22
0	4.7406	14.887	7.4826	0	0	8.6633	8.7611	6.7737	11.21	13.636	20.383	23.17	19.867	24.896	28.188	34.634	31.091	37.119	42.161	35.135	41.636	47.49	42.642	54.606	64.535	65.628	65.66	72.108	82.937	80.34	90.739	97.524	100.82	104.54	122.21	106.74	119.22	123.92	127.52	131.14	130.46	139.7	134.27	134.16	135.31	143.19	152.38	159.2	169
0	0	4.4169	21.788	30.656	0	0	29.358	42.274	38.685	62.286	65.595	53.513	58.635	63.377	65.353	77.782	97.555	112.57	127.01	128.31	159.48	179.27	178.45	191.08	218.83	246.16	282.62	304.98	320.95	342.81	377.74	400.42	423.46	430.84	450.4	465.16	508.75	455.17	484.41	488.35	500.58	513.77	522.16	509.15	482.81	559.72	528.61	580.97	576.43
0	0	0	6.4927	10.402	2.09	13.131	10.024	9.0698	9.7586	7.5329	9.4839	19.171	25.043	30.098	27.859	21.169	30.707	25.428	37.39	34.63	44.888	60.876	76.747	73.008	70.351	77.533	84.128	82.261	86.002	89.728	111.58	93.948	115.87	120.76	124.21	132.65	132.84	144.11	156.94	168.81	167.54	183.38	189.18	199.05	221.69	202.47	222.31	234.67	231.95
0	0	0	0	24.456	13.208	23.252	4.4379	38.308	24.837	48.513	90.606	149.67	237.3	289.54	385.5	470.74	748.36	855.52	777.59	904.35	1163.2	1220.9	1201	1447.6	1503.4	1668.2	1524.1	1583.1	1770.6	1858	1943.4	1772.9	1695.1	1870	1972.7	1804.8	1805.1	1820.7	1884.3	2032.8	2021.2	2030	1991.6	2000.7	2016.2	1988.3	2017.3	2001.8	1998.8
0	0	0	10.815	14.087	17.929	27.638	30.267	23.989	23.123	28.413	38.362	37.008	28.152	33.962	37.381	39.662	44.162	46.868	39.008	69.496	66.456	79.604	78.842	79.673	90.922	97.624	87.764	101.4	98.417	136.78	94.647	130.43	109.21	96.02	104.57	123.77	124.73	123.11	133.69	104.62	120.32	118.47	119.56	113.59	108.58	103.49	124.58	122.07	107.83
0	0	0	4.3003	14.821	8.2329	33.39	31.578	33.684	28.252	31.287	35.807	34.611	30.17	21.268	25.475	25.303	35.88	43.024	49.047	59.536	69.989	66.321	64.656	65.035	59.42	73.474	73.325	77.47	82.587	67.756	69.799	78.111	80.7	30.81	24.115	37.924	25.959	36.645	30.317	24.919	24.807	36.371	26.185	25.357	5.6346	16.319	8.2286	19.649	26.104
0	0	0	10.462	13.903	10.567	5.5233	21.262	14.698	20.113	70.02	109.36	136.96	135.49	227.57	294.4	338.69	408.19	467.74	475.9	524.71	572.53	570.66	645.65	708.49	825.02	902.1	956.69	1051.1	1150.9	1231.5	1294.3	1343.5	1419.3	1484.6	1500.6	1594.2	1343	1318.6	1345.2	1332.9	1718.9	1844.1	1801.5	1844.8	1894.2	1940.3	2098.4	2051.8	2147.3
0	7.9411	0.72173	5.0074	6.8264	8.1115	16.408	30.422	31.362	31.592	30.681	29.275	37.199	22.558	34.742	25.185	24.411	25.09	14.229	37.213	26.107	9.2928	6.0423	13.553	25.408	17.307	18.642	11.169	12.683	22.689	14.904	23.029	4.386	9.6631	3.6101	0	0	0	0	0	0	0	0	0	0	0	0	0	0	0
0	0	0	6.0058	11.656	11.463	9.5493	15.491	14.458	13.017	13.408	8.0867	10.77	8.4294	16.819	15.455	14.322	17.267	12.871	10.175	0.58524	7.3796	14.194	16.523	13.226	21.445	18.299	29.185	36.069	36.337	47.138	60.86	89.672	117.74	150.62	174.33	211.62	239.27	279.72	327.71	357.58	402.35	433.57	457.76	495.24	515.88	533.82	573.4	566.84	594.6
0	0	0	23.223	32.458	28.031	23.682	52.211	63.367	57.355	49.749	54.099	55.521	45.219	52.008	44.538	37.675	47.296	52.301	47.33	51.039	33.777	52.456	50.28	56.051	62.171	58.184	39.824	51.322	72.405	54.131	47.642	55.386	49.615	30.816	25.582	27.865	30.966	36.925	26.971	22.98	0	0	0	0	0	0	0	0	0
0	0	0	2.9239	8.2321	11.729	15.392	19.909	24.846	11.044	4.904	13.934	11.7	11.401	16.342	18.771	22.781	15.403	26.797	31.844	41.318	35.759	30.851	46.564	55.542	66.168	84.322	92.191	112.96	131.42	143.42	176.19	196.34	210.79	219.91	200.95	241.35	245.18	269.73	274.98	277.85	276.59	277.94	278.39	304.69	303.01	316.57	335.42	352.63	327.88
0	0	0	11.877	12.26	2.9877	15.365	13.21	6.7974	0	0	0	0	0	0	0	0	0	0	0	0	0	0	0	0	0	0	0	8.1685	19.237	13.985	33.063	33.153	37.862	76.912	57.369	74.348	122.06	137.55	118.99	86.732	119.34	146.52	114.81	138.59	134.99	145.08	162.95	176.07	123.97
0	0	0	7.3772	0	12.561	16.319	4.5222	18.682	4.5932	11.892	11.538	19.921	23.297	15.873	17.094	22.133	22.201	17.1	10.976	22.63	13.163	25.34	15.932	23.756	26.909	23.98	27.845	18.917	26.132	21.096	24.64	21.521	21.55	25.787	30.179	7.8898	25.143	17.745	18.522	14.488	30.751	21.594	31.68	34.549	18.661	27.042	19.779	19.559	25.275
0	0	0	21.678	0	32.031	41.791	51.125	56.111	67.355	58.234	78.569	77.091	74.377	57.726	73.292	100.58	93.07	91.747	85.314	94.062	92.455	110.38	111.19	96.714	109.15	98.235	112.71	112.99	126.53	127.32	139.14	156.48	162.39	170.48	183.43	190.21	210.79	174.95	190.79	220.78	223.35	226.04	237.09	236.9	250.52	246.63	254.21	255.81	255.23
0	0	0	4.3308	10.093	9.4512	8.7478	14.282	11.275	14.28	2.5392	21.442	8.438	13.211	8.4171	14.209	16.515	6.1711	9.0398	13.907	23.914	22.416	19.212	12.935	21.035	11.152	22.324	8.96	18.965	19.968	17.233	9.6527	12.653	14.121	9.7216	13.307	17.924	22.327	16.983	24.344	17.544	18.79	16.243	21.658	19.745	28.307	17.063	15.846	24.378	14.488
0	0	0.63989	5.269	2.4907	3.3466	8.1746	13.235	9.9956	13.538	12.96	20.98	14.785	17.953	20.724	19.739	22.166	16.742	21.649	20.931	29.318	25.541	30.028	26.569	27.284	27.601	42.884	31.824	40.659	46.733	47.659	49.468	58.343	62.57	53.267	64.147	67.358	69.802	83.424	89.865	94.861	99.734	119.3	137.73	136.78	142.87	146.76	153.14	160.49	160.57
0	0	0	0.35786	10.429	17.119	18.914	25.875	26.861	19.011	33.084	27.306	40.57	44.728	49.968	64.132	74.527	62.266	50.165	59.63	67.138	47.906	55.992	60.152	63.491	68.544	68.849	78.793	82.471	94.778	109.27	75.066	95.882	103.13	114.12	118.87	125.45	137.91	135.72	145.68	155.62	168.38	176.98	188.27	184.39	195.78	184.34	189.06	183.53	184.95
0	0	0	6.7926	29.139	12.939	47.225	45.272	42.872	43.916	15.279	32.236	15.114	14.911	20.058	18.752	32.461	18.68	19	6.8173	28.074	59.154	20.393	17.848	32.62	25.218	22.463	15.068	17.187	25.116	16.615	37.663	21.198	11.065	14.6	27.868	17.192	17.822	26.81	21.347	16.206	12.34	27.836	22.189	19.449	26.633	14.656	17.278	19.131	14.939
0	0	0	4.9391	13.499	17.646	21.785	29.347	10.812	25.125	40.629	45.332	49.466	51.913	57.537	67.953	58.206	71.829	67.819	73.126	66.828	61.005	53.094	70.166	74.419	81.755	79.901	70.831	87.605	73.654	79.604	59.522	35.594	50.102	67.022	75.336	82.875	86.297	82.769	94.939	98.265	89.21	98.031	86.039	95.231	86.962	90.34	90.891	84.272	91.986
0	0	0	11.258	14.551	29.957	42.287	24.961	37.011	29.559	33.524	28.376	30.612	29.091	42.047	46.968	54.91	67.627	98.488	119.12	138.64	146.19	156.75	163.7	156.98	154.45	207.31	180.1	188.97	197.28	193.77	242.42	217.4	236.4	228.37	233.8	248.47	260.08	268.37	256.04	258.58	258.86	273.68	277.16	276.28	255.06	243.74	266.79	267.57	305.81
0	0	0	4.935	25.624	19.775	25.805	31.966	31.409	30.668	45.882	43.315	42.79	55.191	54.387	58.534	48.071	60.674	62.638	60.638	40.021	42.586	37.035	53.252	58.021	56.722	61.635	48.93	58.339	56.596	54.841	57.705	57.498	59.049	37.766	58.406	62.614	52.999	44.085	54.754	59.715	61.536	48.947	40.346	50.6	19.332	33.305	38.762	23.536	26.819
0	0	0	33.283	33.293	36.967	39.487	41.284	27.678	33.948	37.004	31.519	35.471	29.903	47.529	60.154	61.503	56.472	55.056	56.793	42.512	54.486	51.021	47.211	47.591	46.998	46.38	59.025	41.521	55.758	49.301	45.514	32.181	31.539	37.08	52.594	57.97	89.247	88.849	115.95	154.01	186.63	236.65	287.62	322.39	362.19	403.84	437.76	452.63	486.52
0	0	0	15.834	22.003	18.706	18.741	30.273	32.591	21.792	33.598	40.697	37.84	32.066	43.942	48.93	47.637	53.132	43.634	46.334	35.51	48.398	41.478	44.74	41.158	48.364	45.02	54.056	47.273	45.309	52.733	52.981	62.02	49.388	66.146	55.865	52.381	56.816	67.285	78.24	74.61	98.426	97.392	102.5	104.83	100.66	117.35	108.5	105.38	100.58
0	0	5.2652	3.7815	7.2312	12.398	21.594	28.279	26.7	24.114	27.261	35.418	31.997	32.326	37.905	37.385	34.646	34.055	0	0	0	4.9932	5.8702	6.9323	9.815	11.932	16.144	4.9831	12.215	12.997	5.5418	6.7056	12.209	19.92	8.9158	13.569	17.199	24.912	21.791	24.109	23.749	22.918	28.3	32.808	36.427	45.349	36.86	42.955	47.298	49.624
0	0	0	7.4197	9.7517	17.987	23.3	23.916	27.903	20.587	13.758	30.857	39.903	46.229	50.592	47.54	49.242	55.246	71.365	88.231	88.949	88.888	102.34	111.59	106.49	104.41	107.56	112.87	107.56	99.985	93.402	115.4	109.22	113.42	112.05	110.4	116.29	98.021	115.77	119.56	120.71	125.54	120.22	127.1	135.15	142.92	148.25	143.28	135.15	125.26
0	0	0	9.6455	0.066577	6.3001	13.052	12.063	6.4072	11.916	2.8712	18.43	25.465	16.765	28.586	28.001	33.239	36.615	32.7	42.408	54.974	61.948	59.893	77.306	72.488	87.081	98.869	98.59	123.94	110.52	128.73	139.7	152.79	159.09	157.55	162.82	166.24	168.9	176.78	186.36	200.51	209.75	209.36	212	224.78	217.47	222.92	218.61	227.69	217.9
0	0	0	23.68	10.088	8.6327	7.1994	7.6016	14.954	17.166	17.316	9.4437	15.042	16.829	32.766	35.168	36.983	33.784	39.74	32.573	26.693	24.999	27.586	34.858	29.829	35.538	40.708	46.489	37.691	49.546	48.402	48.939	48.154	42.314	49.735	38.231	51.966	69.689	49.617	48.854	52.243	67.933	58.396	66.614	62.817	66.112	79.852	88.774	83.196	95.055
0	0	0	9.3053	10.768	14.483	17.495	24.463	19.396	13.194	1.4207	4.1201	8.5134	0	6.2229	28.209	9.2285	14.486	14.082	9.3432	3.8803	0.93161	0	0	0	0	8.0534	13.515	10.71	22.22	21.725	29.216	17.376	23.217	21.447	26.706	30.161	33.994	25.6	46.253	43.02	44.624	55.851	47.284	50.184	51.042	48.484	50.916	42.853	45.416
0	0	0	16.019	14.927	33.055	32.597	43.51	38.78	51.071	43.491	61.397	43.287	49.82	53.802	38.101	46.021	48.528	34.802	25.012	44.539	37.991	40.433	34.375	28.771	28.424	29.74	24.42	30.033	20.73	31.56	26.049	21.593	23.96	11.591	9.1031	14.497	31.122	28.761	27.752	27.715	23.545	23.697	19.722	23.13	31.861	30.474	28.732	37.317	24.529
0	0	0	0	24.981	15.684	48.915	42.741	45.986	37.408	51.095	54.31	55.441	53.294	53.283	36.789	42.009	37.168	35.241	27.486	25.588	28.55	37.226	26.928	34.148	24.803	35.705	24.488	29.291	32.642	26.41	36.992	28.347	41.268	29.829	40.65	32.325	50.519	59.477	73.29	89.84	103.18	102.78	122.28	144.92	139.12	149.03	147.18	162.48	186.74
0	5.2974	0	0	0	11.151	22.975	32.87	33.003	35.484	28.781	38.236	38.46	34.117	39.427	33.626	31.68	45.607	43.126	62.049	56.014	58.927	57.295	59.186	76.332	77.47	84.399	69.092	69.554	82.461	86.885	93.586	88.957	95.469	92.409	88.18	88.893	85.196	90.104	100.77	92.508	100.12	107.51	110.21	98.067	111.63	115.69	114.62	116.8	105.1
0	0	8.6868	0	13.098	17.604	32.107	37.423	61.636	81.738	109.72	143.32	183.17	219.72	264.33	293.31	333	342.31	389.02	398.09	435.88	466.63	510.81	534.66	615.37	641.33	690.53	717.01	793.45	834.23	892.61	941.05	1004.5	1084.1	1114.9	1114.2	1163.6	1226.6	1217.4	1295.7	1285.8	1298.7	1348.2	1335.8	1311.5	1294.2	1318.9	1328.9	1372.1	1363.4
0	0	0	37.226	24.261	40.902	9.4658	0	48.987	39.712	43.107	38.087	46.1	36.16	47.179	45.589	48.23	42.516	50.4	43.04	54.611	51.673	59.845	63.185	77.408	80.284	65.349	74.926	86.396	108.39	111.82	113.46	118.77	128.77	125.18	138.13	134.56	152.73	153.61	164.36	161.94	185.51	182.03	190.22	218.64	212.58	236.21	239.83	239.44	268.89
0	0	0	4.6175	7.5568	8.0429	16.054	33.503	84.351	115.32	163.38	220.09	278.43	319.81	377.04	433.75	495.84	583.38	553.58	789.11	887.19	996.5	1192	1269.7	1439.5	1527.1	1631.8	1778.8	1868.6	2012.4	2039.9	2147.5	2130.2	2260.8	2280.2	2626.7	2861.9	3091	3363.2	3616.1	3918.2	4169.3	4537.1	4835.4	5140.3	5315.2	5546.2	5705.5	5813.8	5990.9
0	0	0	2.7388	11.325	11.288	9.4139	15.58	13.974	15.35	20.243	16.638	19.666	18.963	27.408	33.761	35.155	45.687	44.901	68.423	65.735	103.16	126.15	157.53	194.27	232.56	277.61	346.6	383.47	412.52	422.25	437.44	473.72	507.47	513.1	540.38	533.14	570.29	586.67	597.58	597.8	621.4	613.29	608.23	612.69	639.37	635.68	629.88	623.57	618.11
0	0	0	8.6737	18.581	18.753	18.405	23.773	32.704	23.133	29.029	27.121	15.521	15.273	23.461	12.896	26.702	23.986	13.159	21.412	13.042	10.422	6.1048	3.6947	8.6821	9.2096	14.722	17.016	12.564	55.983	65.303	70.975	77.501	108.03	109.03	120.57	144.07	140.07	152.63	168.55	199.78	210.9	230.22	240.62	233.78	273.72	240.11	262.47	272.56	277.86
0	0	0.63579	5.2809	4.371	8.1252	5.9938	6.1057	1.8767	10.899	5.9581	3.5287	11.275	4.5316	1.1188	0	0	0	0	0	0	0	0	0	0	5.2989	7.9987	0	3.5065	0	18.175	35.948	47.005	114.61	157.62	263.93	393.1	445.93	599.42	738.85	828.05	992.31	1204.7	1357	1535.5	1711.5	1865.3	2100.9	2116.5	2337.6
0	0	0	6.3848	13.375	14.507	14.606	8.6953	24.267	14.086	17.699	27.744	57.151	95.215	105.6	157.94	198.46	253.64	299.81	341.57	394.98	462.22	567.28	584.2	615.67	655.08	684.25	724.48	790.11	831.12	837.89	911.07	900.71	928.28	955.84	963.66	984.61	1044.2	1105	1117.5	1164.2	1134.1	1176.4	1193.6	1192.4	1209.2	1175.5	1211.6	1226.9	1186.1
0	0	0	6.5236	4.4327	8.0129	10.047	22.65	38.328	57.481	70.01	112.27	141.37	160.32	202.1	243.7	270.72	292.49	320.43	334.13	365.21	389.62	363.11	406.03	388.91	401.05	423.42	414.63	420.55	411.61	418.67	411.83	415.8	420.61	420.91	422.95	429.44	407.95	409.88	416.68	422.93	434.61	436.93	414.91	431.46	401.21	398.64	429.09	417.16	410.68
0	0	0	5.3369	1.822	12.037	15.792	9.1206	12.226	19.432	7.9611	19.549	17.145	19.18	26	42.129	49.255	50.71	48.699	56.959	73.39	84.448	68.498	76.02	71.445	82.058	86.754	104.43	105.24	119.31	123.38	125.77	130.17	132.44	130.15	127.36	146.73	139.52	138.57	144.86	161.03	155.72	169.08	158.95	164.46	150.44	151.84	160.08	156.91	147.47
0	0	0	3.7538	13.545	24.072	22.332	21.128	26.68	26.258	36.851	36.982	36.472	39.676	35.207	46.044	44.153	49.823	37.568	41.495	40.97	40.671	42.99	39.108	45.303	46.945	47.088	52.643	47.558	45.922	46.564	49.854	62.141	57.421	57.984	64.728	53.136	56.573	59.521	61.441	68.059	79.879	81.959	87.253	98.563	103.53	107.73	106.81	104.41	111.34
0	0	0	13.162	19.224	16.746	16.609	21.182	25.474	25.435	20.801	35.783	56.521	52.618	40.505	51.141	45.303	46.401	27.624	9.138	20.583	22.517	24.664	29.471	17.52	15.522	12.637	0	3.9365	6.6493	9.9706	11.152	18.461	16.421	22.618	44.877	50.701	43.525	28.87	33.639	16.497	23.672	27.023	15.465	11.455	14.653	19.591	14.596	12.114	23.501
0	0	0	0.42464	8.1632	12.916	12.266	14.655	16.734	13.638	15.239	14.865	24.483	10.843	29.265	23.122	24.639	29.073	27.621	38.534	47.631	40.527	53.71	47.772	53.708	57.192	60.371	64.302	61.869	58.814	63.164	66.456	78.891	78.503	76.223	70.099	85.914	86.985	96.46	93.858	90.242	102.2	104.5	93.174	85.936	109.62	131.16	146.54	177.08	163.82
0	0	0	6.2319	15.613	14.886	6.8099	10.259	17.247	13.111	11.71	1.0874	6.2035	2.941	5.1576	0	5.8415	5.5485	16.479	11.254	17.273	13.823	23.192	28.216	20.75	30.973	28.151	24.466	30.446	29.294	36.917	48.156	41.493	41.451	42.083	36.693	28.532	20.3	35.51	25.53	13.526	15.557	20.973	24.554	21.998	25.51	16.857	16.854	16.948	24.051
0	0	0	19.486	26.799	10.87	4.246	11.4	11.247	16.977	16.118	29.203	28.096	34.398	21.243	23.461	50.031	91.516	152.56	218.53	333.82	449.4	577.18	666.75	760.8	885.72	1009.8	1097.4	1185.5	1218.4	1357.7	1065.6	1506.5	1550.7	1563.5	1301.2	1647.4	1669.6	1612.3	1730.9	1744.3	1772.6	1814.2	1777	1846.7	1828.6	1853	1795.3	1784.9	1826
0	0	0	6.6195	8.9553	14.003	27.12	25.026	19.566	0	15.05	32.645	78.389	158.7	237.1	329.37	417.76	525.94	665.74	780.2	884.49	988.71	1078.1	1162.9	1274.6	1318	1468.5	1512.4	1560.9	1618	1656	1700.4	1693.3	1789.2	1804.8	1864.4	1844.3	1858.6	1848.5	1876.7	1859.8	1905.9	1891.7	1888.3	1895	1898.3	1890.5	1894.6	1842.9	1832.3
0	0	0	4.8879	9.2623	11.934	11.572	13.65	15.986	12.935	11.606	12.791	12.297	2.8164	22.871	18.247	13.445	24.165	27.722	41.918	58.492	89.23	135.04	170.25	220.02	272.48	323.91	389.62	422.03	452.08	495.18	483.72	552.3	564.34	601.88	690.67	607.54	636.97	656.55	679.65	711.67	744.08	780.38	802.01	821.76	841.58	863.57	899.41	921.96	932.58
0	0	4.8329	8.2082	16.668	4.3665	18.371	20.001	22.564	25.454	35.877	26.734	29.472	29.227	27.373	32.286	31.575	22.261	27.449	27.731	19.374	29.683	25.729	17.391	23.258	24.342	33.472	27.226	26.256	30.59	25.736	27.199	30.78	23.888	25.449	24.716	16.498	30.577	34.139	36.848	35.71	35.858	44.255	54.657	41.677	56.331	65.704	64.817	86.269	80.505
0	0	0	13.771	22.501	20.004	20.094	23.007	28.88	39.484	21.035	27.676	55.627	68.944	68.869	73.894	100.55	195.06	269.39	245.8	323.82	444.03	561.31	482.49	538.8	627.06	839.63	895.81	1012.6	969.49	1170.9	1308.2	1403.5	1667.7	1676.5	1753.4	1843.3	1933.6	2081.8	2289.4	2202.1	2401.6	2412.9	2508.9	2635.8	2614.7	2738.4	2765.6	2825.7	2934.9
0	0	0	1.7365	1.7079	10.101	10.201	7.7925	17.978	21.449	14.051	18.088	19.65	23.201	25.781	27.797	36.71	29.1	29.93	27.348	36.425	23.567	36.569	36.551	37.72	47.539	36.013	38.955	35.657	37.268	46.68	45.635	46.392	47.052	47.315	39.996	33.263	38.106	36.986	33.61	30.816	40.632	44.379	45.65	35.218	36.83	36.318	38.102	31.501	32.868
0	0	0	7.733	30.906	56.846	76.089	82.751	95.465	81.827	101.1	99.543	85.141	86.759	85.881	95.801	78.733	103.05	117.07	119.32	144.53	184.61	204.23	238.48	280.01	312.9	338.91	408.15	432.03	499.09	528.06	547.46	569.8	626.58	644.94	659.18	667.68	707.65	748.72	770.54	803.76	797.65	825.38	825.43	838.13	806.17	817.09	813.53	818.36	792.21
0	0	3.7295	3.5012	3.7431	8.4081	11.564	17.397	15.468	14.083	14.115	15.951	10.81	12.632	12.931	19.22	26.294	23.766	6.7957	13.837	8.6369	4.8508	10.653	14.38	13.247	22.872	13.947	12.931	16.557	21.083	26.404	15.671	26.466	27.99	29.707	33.625	21.955	28.121	24.849	22.451	30.774	29.781	40.624	45.588	38.547	54.821	45.717	49.912	49.496	54.618
0	0	0	4.1923	12.975	18.033	20.615	23.89	25.656	19.778	32.291	29.376	24.45	19.614	14.551	24.598	15.288	6.5416	8.6042	13.11	21.797	12.887	18.646	16.874	22.737	26.911	27.391	29.273	25.121	18.541	12.107	14.221	20.609	17.69	13.965	16.63	0.64981	6.3126	2.428	1.2468	0	0	0	0	0	0	0	0	0	0
0	0	0	17.325	15	19.754	21.649	33.368	35.689	36.49	39.136	48.787	59.497	59.02	63.711	60.75	42.057	43.045	42.269	47.313	39.074	44	50.795	54.631	51.271	49.753	50.81	52.105	43.345	45.89	33.815	48.415	36.786	46.934	49.871	47.851	47.135	39.085	51.129	52.296	56.172	56.728	60.303	70.583	66.629	72.184	66.998	62.019	68.157	52.614
0	0	23.163	0	0	2.3154	49.85	41.416	52.084	50.422	52.356	54.75	23.789	39.43	30.181	48.047	53.861	31.724	34.677	52.651	64.625	66.009	65.173	64.334	79.621	82.814	61.02	82.702	74.168	83.383	68.12	84.152	78.669	79.327	75.879	93.874	86.952	84.809	92.007	103.04	103.33	134.01	136.82	164.47	184.93	210.33	179.94	249.21	270.36	270.52
0	0	0	16.777	30.53	53.149	59.352	84.741	65.516	92.001	97.608	72.929	85.744	107.64	110.3	127.58	130.78	190.36	169.5	197.45	187.65	249.46	292.97	271.39	278.15	311.83	298.14	285.42	326.16	330.31	330.3	327.55	332.08	321.23	346.25	340.7	339.88	383.7	401.18	404.52	408.05	397.08	411.17	419.24	408.45	421.44	421.39	409.51	431.48	468.22
0	0	8.3794	0	17.822	10.916	27.928	25.53	30.443	22.715	26.315	20.578	28.675	32.183	40.73	25.786	25.114	41.388	42.63	41.373	38.73	41.087	45.176	44.158	42.787	29.895	43.06	35.795	50.118	60.374	74.688	95.266	131.24	164.25	181.93	186.56	230.83	266.18	290.56	302.74	343.76	345.36	361.41	385.23	405.96	408.49	410.83	410.88	412.94	434.53
0	0	0	14.607	22.37	23.638	21.435	36.226	31.861	43.321	48.843	10.302	47.997	42.38	37.642	46.69	47.212	8.0604	14.168	18.299	16.508	30.86	46.152	29.542	39.767	45.322	103.06	109.55	112.47	122.63	125.29	128.84	130.61	132.35	133.84	135.68	119.01	127.36	91.222	95.548	110.26	144.22	144.41	131.56	129.49	123.3	116.16	115.86	119.15	111.22
0	0	0	6.2426	8.3615	7.4013	18	13.895	18.218	17.671	15.027	11.068	9.6539	19.791	2.8581	10.325	17.586	28.262	4.4825	26.799	13.98	13.663	19.279	23.898	18.284	24.776	23.964	29.512	17.908	10.475	9.075	11.183	24.804	14.383	6.2513	5.8017	0.40317	0.55736	4.1063	0	3.1523	3.7231	0	0.25687	0.72355	5.2498	0	0	0	4.9727
0	0	0	2.0709	14.612	9.3745	15.494	15.725	12.714	13.742	7.1583	17.42	23.814	29.717	18.048	31.569	34.793	38.159	39.51	41.308	49.413	51.497	59.054	37.985	41.672	40.837	50.904	47.345	60.938	55.065	53.549	57.102	65.027	74.924	82.482	84.028	110.96	124.98	163.68	209.51	244.14	296.99	377.03	419.94	471.7	609.54	693.07	752.61	796.98	863.16
0	0	0	12.843	21.652	11.618	24.497	31.722	28.888	25.001	30.717	34.35	54.217	60.78	54.165	51.873	56.795	41.851	52.981	58.632	45.747	53.751	57.363	62.308	64.921	66.186	66.541	67.763	69.268	59.473	57.228	83.029	68.136	80.408	80.525	81.047	78.696	83.036	95.167	94.24	110.73	104.37	105.65	113	114.29	121	111.21	108.17	112.09	94.348
0	0	0	8.7898	17.177	13.279	12.166	22.033	19.095	10.563	19.736	24.362	10.733	25.643	13.043	16.17	17.547	35.377	3.9417	17.386	24.577	10.08	25.772	35.059	31.046	30.093	44.823	28.92	28.454	27.62	27.819	29.474	35.394	28.964	32.122	36.205	21.867	19.86	26.208	29.03	21.789	30.652	24.829	22.183	17.965	24.776	21.207	5.8716	2.3106	4.062
0	0	0	5.8236	29.657	8.8107	10.505	1.2658	3.6601	0	0	1.2537	0	13.095	0.60882	4.3029	2.5506	13.406	0.508	11.899	6.0341	1.5515	7.4568	1.9306	0	12.798	14.153	17.115	11.077	9.2655	14.691	26.732	23.755	18.288	22.109	30.08	23.673	32.352	41.354	41.665	56.869	67.361	61.26	68.5	83.075	97.782	95.771	84.174	87.084	97.268
0	0	0	13.433	15.729	11.385	12.819	13.707	20.291	16.233	15.733	17.006	19.657	20.05	14.999	17.12	20.783	25.464	13.195	14.975	18.942	19.898	30.242	35.621	27.898	25.392	17.595	13.537	15.9	18.026	22.426	32.403	31.865	23.106	21.798	34.83	42.777	27.676	12.547	19.398	16.501	23.631	39.449	29.823	40.861	54.045	57.993	65.181	64.492	74.866
0	4.5285	0	4.5622	8.0685	10.604	6.953	12.251	16.384	18.99	8.9129	22.138	13.284	10.447	20.236	21.161	16.593	27.037	20.102	20.464	15.906	19.015	11.067	9.8967	28.861	11.759	20.609	16.813	17.671	17.546	11.399	18.323	29.175	22.728	19.575	20.349	12.985	14.907	22.215	34.602	20.679	40.111	40.397	46.059	51.177	55.912	57.842	50.876	67.58	60.29
0	0	0.72744	0.50341	0	13.633	13.446	22.836	24.078	13.269	24.44	34.224	30.491	28.028	63.1	66.976	66.485	64.2	87.927	74.194	85.619	79.287	67.919	106.76	90.201	109.6	102.52	97.846	94.655	101.25	112.69	117.6	112.27	126.78	122.35	115.65	132.26	142.31	163.86	198.58	228.09	295.3	361.87	432.27	486.63	592.37	705.67	766.85	886.22	896.14
0	0	0	2.4549	6.2177	19.54	19.734	27.774	25.969	20.915	27.509	22.632	20.763	23.202	27.312	19.556	25.315	16.87	14.539	13.544	9.4115	0	4.4756	1.3111	0	3.6583	0	0	0	0	0	0	0	1.9283	0	4.2486	0	6.749	3.3711	10.355	20.753	28.399	35.658	46.072	11.257	13.639	12.452	12.386	2.1572	7.3959
0	3.1531	6.8022	6.6278	1.2942	9.1771	11.708	17.402	21.281	21.005	12.729	17.761	16.552	6.9557	11.388	11.178	19.974	17.117	26.69	23.731	20.597	16.241	19.535	32.452	32.64	31.169	27.727	31.4	37.437	40.205	44.332	40.888	58.362	55.116	55.627	72.229	45.356	44.69	53.501	50.404	64.628	61.736	51.181	45.089	56.809	64.936	76.483	92.106	83.221	63.844
0	0	0	10.716	6.1327	9.6607	13.346	17.034	23.17	19.768	22.387	22.256	26.411	18.436	17.503	18.332	33.371	23.09	26.518	33.85	31.49	30.333	41.222	45.646	56.09	51.374	40.37	39.255	52.279	66.052	63.227	72.596	61.442	77.802	76.09	50.603	50.438	58.793	62.827	55.1	57.051	51.569	55.534	61.451	54.7	65.964	41.96	48.002	55.827	53.69
0	0.64976	0	10.438	2.7282	13.752	10.176	22.245	33.945	38.658	52.734	61.679	88.648	96.302	110.53	137.92	142.32	159.82	190.94	194.66	212.63	229.06	238.2	244.61	262.21	267.18	283.31	281.12	288.29	303.17	297.14	282.37	294.58	305.21	303.49	300.73	315.02	308.38	327.92	325.55	348.12	350.05	355.04	344.08	364.39	374.84	381.17	387.09	386.31	379.56
0	0	7.2368	3.4469	17.583	2.2327	10.454	27.978	16.783	24.063	21.863	30.745	22.422	11.072	23.307	5.648	12.869	0	18.928	8.8254	6.4659	12.663	19	0	0	46.362	14.909	31.926	40.359	46.041	93.903	106.48	90.269	145.09	62.432	102.81	96.578	104.32	116.86	120.32	132.8	87.396	133.54	143.2	115.28	134.58	118.89	104.89	104.45	109.24
0	0	0	0	0.68796	14.518	35.096	44.115	37.073	44.85	48.716	32.519	56.366	71.388	95.087	130.13	164.91	212.37	245.73	291.89	336.42	371.34	406.49	424.82	488	496.71	532.01	545.19	540.77	579.53	581.66	607.05	589.47	618.98	612.4	618.97	568.94	569.41	612.79	629.24	626.83	566.06	634.52	620.01	590.46	610.21	612.8	597.19	600.26	596.91
0	2.3628	0	7.0299	10.015	8.2444	5.5663	3.2675	7.8663	2.3714	1.8789	10.974	10.209	4.6062	6.4848	3.1964	15.278	14.615	0	0	3.4307	7.368	13.294	24.122	18.503	11.517	17.499	0	8.8182	7.8256	14.101	17.776	28.42	32.754	29.553	38.316	45.97	39.215	27.33	45.38	40.539	41.087	56.734	39.665	60.55	57.814	78.83	16.289	12.714	19.081
0	0	0	5.5835	10.187	32.754	47.582	48.784	52.233	59.312	63.576	48.086	67.499	51.439	55.116	53.192	52.494	56.31	53.428	72.982	59.435	66.066	62.278	61.311	77.957	72.48	88.912	85.547	77.602	104	103.44	120.48	117.99	122.61	137.5	157.26	157.88	164.04	166.09	181.48	191.98	193.22	191.1	208.85	204.49	192.05	200.36	214.07	201.15	192.07
0	0	14.085	0	12.929	4.9024	13.753	24.03	19.909	12.867	5.5887	0	6.7816	1.2058	7.4975	2.1121	0.025165	0	4.8915	9.0097	0	1.8465	3.3526	0.88581	4.7716	2.0274	6.2742	0	6.7492	9.1855	0	10.2	11.916	14.263	6.062	22.321	16.086	13.556	7.6529	14.167	12.475	11.661	1.7347	0	1.1249	0	0	0	0	0
0	0	0	7.6145	11.517	19.684	21.912	19.476	27.407	15.96	19.038	34.708	31.405	27.273	81.998	117.67	161.37	192.04	235.76	271.85	279.95	376.66	408.41	473.82	438.96	458.93	552.23	575.43	609.36	677.99	653.19	768.14	707	760.69	712.96	852.98	777.17	808.06	841.84	839.6	825.94	876.64	907.09	911.06	951.85	939.64	933.81	931.93	948.11	960.94
0	0	0	8.7096	9.6958	11.655	22.054	26.276	26.185	18.649	29.852	25.949	57.191	98.06	139.17	183.02	230.46	292.49	327.6	371.78	415.55	475.31	499.55	513.94	579.95	613.06	621.22	645.76	688.6	711.74	742.95	767.14	779.14	787.03	834.3	881.47	947.82	1013.3	1110.4	1202.6	1241.1	1367.9	1482.8	1609.1	1709.3	1773.4	1838.7	1906.4	1956.3	1947
0	0	0	2.5678	12.549	0	13.758	11.92	10.375	0	12.005	3.4855	18.879	22.323	21.043	21.279	10.8	3.727	5.6803	20.454	7.502	13.033	20.362	20.463	28.589	27.35	27.339	30.014	24.655	17.049	10.894	29.201	16.747	31.74	31.749	30.348	28.755	26.202	45.269	53.218	48.775	52.306	51.156	70.657	75.632	85.247	80.915	91.033	81.962	79.931
0	0	0	19.845	16.117	24.286	34.994	46.07	49.436	59.123	50.888	65.385	58.93	57.837	66.314	67.883	72.364	65.857	52.246	58.308	61.287	67.577	45.703	57.358	52.023	57.715	63.98	63.766	78.437	61.763	72.582	67.683	88.127	98.345	88.829	83.163	56.432	74.613	70.1	67.557	82.146	91.206	82.362	75.725	78.982	66.571	69.321	67.683	71.743	62.873
0	8.6799	0	0	0.92631	23.587	47.582	60.541	54.241	62.121	67.611	56	69.96	71.015	67.081	16.194	44.816	50.42	42.795	52.094	33.922	27.364	20.583	22.375	23.063	21.746	25.629	23.215	6.8066	21.335	28.14	23.303	22.382	23.879	18.647	10.387	10.723	5.1899	0	0	0	0	0	0	0	0	0	0	0	0
0	0	0	11.867	2.084	20.657	29.37	27.14	42.27	31.841	43.478	60.955	64.721	81.38	102.37	139.99	160.8	172.15	176.7	218.32	232.38	238.62	254.1	267.59	282.27	289.67	312.56	335.85	347.82	382.98	377.57	426.66	418.11	446.34	433.84	451.82	436.1	503.95	514.8	564.28	566.4	569.39	618.1	624.4	650.95	650.84	676.13	694.79	703.63	731.09
0	12.845	0	0	0	15.467	18.668	28.819	27.628	26.225	16.704	20.353	26.142	23.529	11.881	24.235	7.7774	3.7626	0	8.8307	7.4005	0	0	0	12.244	2.1526	0	6.3942	0	0	0	0	0	0	0	0	0	0	0	0	0	0	0	0	0	0	0	0	0	0
0	0	0	5.1157	6.1802	19.68	25.388	27.093	25.552	36.518	26.892	38.683	25.086	26.568	33.271	27.849	34.312	28.444	27.571	34.561	57.877	43.151	48.112	54.587	42.036	46.18	51.602	44.1	58.726	58.101	55.929	61.335	60.02	70.265	64.58	73.388	81.098	98.286	94.415	112.11	112.62	114.49	125.42	133.39	129.23	161.44	151.59	160.19	169.77	171.84
0	0	0	5.9444	4.2184	13.877	14.284	19.376	27.74	29.075	30.635	40.449	31.127	32.046	26.308	35.481	37.717	44.761	32.749	39.085	40.697	37.49	37.915	34.036	38.261	48.833	41.225	53.131	39.612	37.766	51.3	54.664	67.908	60.083	62.174	68.224	66.997	68.048	76.377	72.282	80.619	84.298	76.241	78.377	94.93	104.48	109.32	111.2	107.22	123.72
0	0	0	17.007	20.876	16.09	14.864	30.925	51.256	86.879	59.929	192.09	245.34	304.55	385.66	448.86	505.51	572.69	596.07	606.52	626.03	653.98	693.32	721.53	772.94	782.96	853.06	881.34	906.87	986.32	1025.9	1080	1131.6	1140.3	1197.1	1256.9	1324.9	1392.4	1434	1429.8	1448.5	1587.7	1626.3	1618.5	1701.1	1745.3	1799.7	1757.5	1778.4	1826.2
0	3.5404	0	0	0	10.323	38.585	45.031	44.477	48.496	50.42	45.684	35.05	32.013	49.46	42.015	30.496	37.468	31.358	37.197	38.244	30.183	17.584	21.287	38.173	32.866	28.315	24.163	19.974	36.461	33.331	35.961	34.221	27.939	30.761	27.533	18.17	12.427	17.483	23.07	22.339	20.579	26.998	24.611	17.442	10.445	16.464	19.697	18.756	8.3665
0	0	0	8.2246	8.3045	15.158	18.612	18.002	24.432	21.787	24.832	22.348	18.601	16.739	13.834	20.355	17.464	24.056	18.988	20.393	13.084	17.712	19.918	19.245	13.868	19.091	15.501	21.569	18.605	32.793	40.618	51.316	45.625	56.136	62.488	64.934	63.531	58.829	81.907	75.933	70.705	74.742	70.284	86.854	73.139	83.88	78.409	80.964	82.112	86.786
0	0	3.2048	0	15.544	19.333	33.473	31.439	38.557	49.208	64.347	63.271	80.851	68.341	77.922	68.549	76.579	78.179	81.138	85.37	74.559	85.886	73.79	84.148	91.102	85.058	88.192	87.491	96.995	117.24	123.9	144.25	156	184.65	189.18	186.32	201.87	228.41	229.06	245.6	255.25	264.58	271.47	267.67	280.33	286.65	274.14	273.19	290.46	293.86
0	0	0	12.653	0.20304	13.976	25.312	15.706	31.45	16.322	27.58	19.267	36.671	30.827	23.562	31.313	36.846	44.399	42.515	45.601	54.093	44.842	39.118	38.219	48.38	49.287	52.287	49.259	40.442	48.473	43.022	52.74	48.605	57.122	60.756	58.558	58.653	59.472	58.856	62.71	50.115	69.158	65.794	78.692	70.355	73.554	71.935	62.888	67.45	76.657
0	0	4.9353	0	2.5765	6.8842	7.0777	4.4715	2.7625	0	11.89	9.3218	14.141	10.58	3.3985	8.6415	6.1449	7.9897	4.6057	7.8185	0	0	3.995	0	1.8284	12.906	19.318	7.4663	5.3322	4.2039	7.6648	7.3304	9.9068	7.7331	24.554	34.018	26.697	29.729	24.696	37.296	35.692	51.606	65.752	57.262	77.941	74.088	91.285	107.43	104.27	134.34
0	0	0.57772	0.76079	6.9708	11.21	15.376	27.888	31.452	36.96	39.517	47.586	49.295	46.389	57.184	55.461	79.441	72.53	65.942	75.27	79.066	70.695	84.244	93.778	90.429	97.61	90.678	99.435	103.45	105.76	113.32	105.88	114.11	110.07	115	121.69	114.54	119.37	114.36	113.14	115.26	120.43	126.98	129.56	122.67	139.73	141.53	142.25	127.89	140.09
0	0	0	5.6234	8.9497	8.5619	14.272	12.046	21.46	24.598	31.937	27.563	26.693	26.671	14.423	20.191	17.236	25.975	26.308	25.008	39.886	38.206	37.952	40.705	39.753	40.791	56.792	64.328	76.038	86.965	74.67	87.881	94.641	104.15	79.025	74.841	72.922	79.583	83.709	81.247	83.263	85.303	90.073	82.922	89.141	74.38	70.307	74.195	89.669	89.013
0	0	0	2.8005	11.551	2.3107	12.756	13.643	36.967	61.27	106.17	152.12	196.59	245.27	275.96	339.03	380.9	404.71	441.4	447.41	498.13	528.09	561.67	555.45	603.55	592.91	636.61	626.1	621.58	659.95	652.23	632.81	656.6	635.49	655.79	703.91	685.83	701.19	702.97	687.81	701.85	718.36	707.9	703.37	713.53	719.95	707.93	721.77	711.38	699.7
0	0	8.0817	0	29.352	3.8218	45.921	45.988	44.805	57.654	42.921	25.091	52.902	35.758	23.031	29.509	32.265	23.745	43.489	24.657	18.143	27.953	33.725	15.365	28.926	37.02	37.638	35.232	42.798	40.169	45.017	53.37	50.729	54.541	66.455	77.213	73.963	65.909	81.749	74.567	96.975	86.307	105.33	102.63	100.56	104.41	122.56	112.22	127.79	122.41
0	0	0	11.524	13.914	30.64	27.751	32.548	36.097	35.996	45.51	40.829	46.347	52.852	50.046	47.193	41.684	47.446	48.201	49.959	46.723	48.932	47.125	50.191	50.637	56.594	91.86	107.91	41.825	45.125	44.541	47.042	63.762	28.422	16.971	25.706	22.046	14.178	22.001	27.123	20.525	25.247	19.188	19.784	21.112	16.724	15.122	15.945	11.965	6.0729
0	0	0	13.396	19.23	12.622	14.981	19.645	21.249	26.855	42.799	45.469	49.896	66.302	60.75	66.67	85.452	98.075	106.08	99.209	104.55	139.31	147.73	130.17	142.08	158.57	141.87	159.23	85.358	170.48	116.81	149.95	247.05	277.64	310.21	430.69	505.08	603.91	693.18	700.66	830.76	934.62	1058.7	1047.1	1149.8	1079.1	1132.9	1241.4	1205.1	1212.2
0	4.1234	0	14.597	15.501	0	3.8215	11.414	26.28	21.706	25.745	32.228	30.219	35.348	28.739	24.856	35.611	41.668	45.237	45.546	39.484	63.565	66.201	66.743	73.183	68.553	96.275	101.15	115.57	118.89	129.9	149.63	164.52	175.44	191.76	170.12	184.26	197.7	191.12	191.14	196.55	204.83	219.08	219.43	217.03	210.2	225.65	217.22	244.91	255
0	0	0	8.184	0	6.9161	13.88	13.073	15.375	17.592	15.618	25.54	24.934	21.715	26.812	33.996	38.313	37.695	33.644	33.211	42.067	31.022	24.826	38.349	37.908	43.898	61.073	60.62	73.544	60.798	94.643	90.772	101.91	109.02	109.39	106.44	107.25	103.69	117.4	128.39	137.88	135.75	143.5	148.08	153.03	143.16	147.07	149.41	149.78	147.95
0	0	3.5461	15.576	18.864	8.5102	10.381	9.8378	17.271	0.97849	13.415	17.692	20.305	21.731	10.702	12.515	15.548	21.392	16.747	8.8058	12.709	25.635	31.28	40.806	41.038	35.468	44.643	32.43	23.701	23.877	31.912	28.353	34.993	31.051	33.318	35.607	44.942	42.26	24.921	36.927	27.196	22.379	25.124	10.994	14.573	17.315	10.624	11.72	0	14.473
0	0	0	1.6411	5.1992	21.948	26.173	27.341	37.174	30.786	37.279	41.416	44.393	41.291	42.995	48.668	63.292	56.146	46.153	54.459	55.715	42.582	47.675	42.536	46.863	54.453	48.461	43.48	41.234	49.178	48.168	49.067	66.635	36.971	27.055	28.647	21.173	26.228	19.086	19.788	23.034	29.086	33.888	32.578	38.635	45.647	34.567	47.975	38.05	46.152
0	0	5.5602	0	14.689	13.296	22.522	13.365	17.582	8.4618	16.534	14.706	21.31	16.27	19.172	10.175	8.816	10.319	15.486	6.9513	4.6287	3.7792	5.1536	2.2514	5.479	5.5981	13.43	0	7.7042	5.6956	6.2828	14.337	0.64608	14.039	2.928	4.4623	6.6193	19.565	26.642	41.109	57.819	69.636	77.492	91.942	118.11	128.48	143.52	149.11	174.95	197.33
0	0	2.0948	4.9056	13.508	5.7445	10.931	18.793	29.792	35.436	27.406	30.17	31.179	47.198	66.84	60.07	80.104	65.338	83.015	79.005	79.075	88.083	94.842	101.27	118.29	128.04	123.58	130.32	127.96	149.54	132.57	145.46	156.36	151.56	160.39	156.26	147.15	144.47	150.95	152.68	159.85	143	156.73	157.72	152.27	141.68	156.89	166.65	167.87	165.01
0	0	2.3486	5.6925	5.5251	8.5326	18.456	28.271	44.839	72.382	93.864	109.17	158.9	190.96	231.79	251.82	292.97	309.32	345.04	375.74	381.02	416.66	375.46	451.76	490.79	515.52	506.53	535.15	537.97	558.1	576.59	565.18	575.54	564.83	584	578.93	577.01	594.41	611.27	608.39	615.47	598.12	619.33	609.01	646.86	617.81	623.39	625.11	629.15	634.21
0	7.1299	0	2.0418	5.2508	0	3.1721	11.02	10.725	18.698	22.339	20.857	7.5097	14.02	13.713	13.653	13.301	17.225	14.25	25.178	24.659	34.14	39.207	31.825	37.394	41.727	45.299	49.721	47.254	49.347	39.443	55.213	58.142	66.555	75.785	83.285	90.364	109.19	130.75	158.93	170.86	183.64	196.96	217.11	208.69	213.85	215.38	219.34	220.34	227.16
0	0	0	10.086	20.436	7.9339	10.66	15.51	8.3274	10.682	14.768	19.047	25.45	28.243	24.119	26.411	21.431	13.796	18.693	29.975	28.902	36.965	49.838	55.872	60.175	67.486	70.407	63.115	61.44	57.324	64.364	92.708	78.474	91.902	103.17	110.28	97.936	102.91	114.28	106.94	121.16	127.3	129.28	139.36	141.33	152.84	137.99	133.93	135.87	118.08
0	0	0	5.0628	8.0646	17.792	14.58	19.008	18.919	15.459	16.047	17.151	14.655	13.266	23.48	20.125	22.505	30.358	29.908	37.485	39.057	33.617	43.423	30.997	52.255	58.894	62.878	56.666	61.985	63.781	66.138	68.556	74.069	86.701	91.55	117.4	143.52	174.69	228.38	276.14	303.8	342.01	381.84	410.65	439.78	483.53	517.99	556.52	595.38	622.48
0	0	0	13.905	2.8899	0	13.506	15.364	35.012	29.75	45.405	46.264	35.38	34.228	28.81	26.591	22.815	26.642	28.59	27.647	36.784	47.602	36.949	26.227	23.648	15.116	30.956	23.832	23.625	18.486	7.9026	18.645	17.151	21.813	27.248	26.804	30.019	18.278	37.015	27.137	26.506	26.237	32.679	28.714	36.151	23.478	13.521	14.446	30.179	29.422
0	0	0	0.53762	8.9537	11.7	15.102	18.936	20.767	13.372	25.852	18.893	16.503	17.368	21.34	24.195	30.879	23.002	17.269	20.65	23.167	14.729	14.489	14.461	15.165	18.413	12.085	11.013	11.12	13.62	14.391	9.206	14.465	15.066	14.03	11.629	18.487	14.81	10.374	15.224	11.882	15.534	14.024	18.468	12.909	20.702	23.136	22.815	8.5849	18.663
0	0	0	4.7654	7.3324	11.733	13.572	16.246	0	0	0	0	0	0	1.3735	0	0	0	0	0	0	0	0	0	0	6.0836	6.2241	0	1.0174	0	0	0	0	0	0	0	0	0	0	0	0	0	0	0	0	0	0	1.302	0	0
0	0	0.53884	5.6732	10.211	13.603	14.728	17.564	20.234	10.516	18.616	14.971	22.585	16.29	19.429	23.808	18.819	21.3	21.781	18.926	20.126	16.951	19.887	29.804	37.059	50.109	43.895	53.443	58.369	63.037	70.544	79.959	89.487	53.299	47.482	55.785	55.077	56.207	64.779	64.03	62.147	68.577	61.695	74.209	73.716	75.086	70.253	60.881	58.628	65.173
0	0.056014	1.7046	6.2474	0.73179	4.3271	3.5444	18.432	4.6373	11.253	13.945	26.425	12.228	16.175	20.905	14.545	20.477	19.859	23.881	21.228	29.621	28.744	28.544	25.676	31.989	31.688	41.701	26.682	39.982	40.68	39.701	46.776	48.089	57.842	42.115	50.445	55.726	64.805	71.942	79.167	73.315	71.095	75.934	75.997	76.363	87.5	74.541	73.816	82.787	81.089
0	0	0	10.481	0	16.818	16.829	18.803	14.985	16.219	13.356	15.528	19.235	11.64	12.289	11.611	10.822	23.572	44.971	45.575	57.963	76.597	115.16	94.358	133.64	173.23	273.4	264.96	269.93	307.43	350.88	377.23	401.44	420.47	451.9	462.44	490.41	509.98	537.58	543.79	533.19	533.74	556.3	547.21	513.28	539.06	573.09	575.63	617.7	601.99
0	2.7289	0	7.8448	9.7848	0.081016	10.933	19.021	16.886	22.964	20.004	27.302	20.723	14.554	19.206	20.958	39.38	38.416	51.119	54.358	82.32	93.45	102.82	109.39	131.11	134.2	159.67	176.83	196.86	223.92	242.32	261.49	274.12	318.63	309.98	351.46	338.84	338.93	363.14	362.85	404.95	423.62	426.77	413.17	446.2	450.33	446.53	457.31	455.93	465.04
0	0	0	6.9861	9.5014	12.955	12.261	21.289	17.256	5.5916	6.9073	12.85	3.1212	0	7.7747	8.1237	8.2555	5.7073	8.3326	10.829	14.855	16.986	25.019	43.919	63.132	87.255	97.958	127.45	140.46	179.58	209.51	226.29	233.66	261.44	278.38	287.59	310.39	316.67	322.92	336.91	304.3	311.67	355.12	345.19	354.59	357.35	352.28	376.52	361.5	357.89
0	0	0	8.4741	14.532	18.017	12.008	25.648	23.674	38.064	32.357	34.567	35.008	37.228	48.52	73.54	70.584	88.075	94.292	83.237	75.395	88.097	127.47	106.81	115.81	144.35	155.76	147.91	134.86	132.72	148.72	157.93	166.69	165.59	186.73	195.38	185.68	200	210.86	223.88	215.08	237.84	226.81	237.1	240.29	242.29	247.81	240.5	237.87	246.38
0	0.37355	3.7722	8.9896	7.5266	6.8826	10.911	5.574	12.514	16.025	2.9459	7.7582	2.5061	2.5319	3.9715	2.9749	15.685	2.597	8.0145	16.311	8.7012	20.42	18.411	22.203	22.874	27.635	47.779	42.303	41.111	51.951	49.527	53.419	54.412	50.714	54.606	56.826	50.332	55.634	60.077	64.007	48.99	48.804	63.775	52.538	55.603	50.499	60.245	63.34	65.749	66.38
0	0	0	0	16.516	10.441	23.338	24.272	38.276	60.361	67.839	92.427	112.15	124.01	128.28	123.4	164.09	161.54	165.2	163.1	166.44	180.68	193.32	191.81	222.79	234.82	280.93	305.16	336.13	388.55	434.03	490.67	522.59	486.6	542.24	618.31	564.97	584.37	607.66	623.86	624.23	662.04	681.47	664.79	672.31	679.13	684.85	690.58	693.9	677.76
0	0	0	5.6309	7.5576	12.309	9.741	17.423	10.809	6.8208	12.556	10.466	9.1878	4.9882	14.738	14.31	20.965	10.223	4.5363	4.1353	10.366	0	6.3187	6.986	2.4097	3.0315	2.0464	0	2.9888	0	0.6112	0	3.5171	4.9225	6.2686	11.994	0.20052	7.6831	2.1915	5.2674	9.8747	18.206	12.293	20.031	20.341	30.501	35.122	34.264	31.648	38.392
0	0	2.2867	1.9293	3.5006	12	8.9564	5.7325	16.034	13.83	6.5988	9.6541	24.807	23.659	30.323	27.807	22.336	29.367	27.442	39.014	22.402	38.05	74.633	128.68	198.45	286.12	376.46	444.97	529.4	632.04	711.25	742.87	705.56	794.65	844.98	907.4	936.41	990.54	1024.4	1057	1097.2	1082	1089.8	1085	1084.8	1083.8	1077	1098.1	1042.9	1096.4
0	0	0	11.827	13.371	21.516	18.868	25.209	23.477	20.352	24.696	28.965	29.191	24.283	20.448	19.671	25.813	20.745	0	0	6.8243	12.46	12.688	14.536	9.5923	7.6898	15.219	3.1318	11.295	12.02	27.719	30.658	39.444	42.122	47.919	70.718	67.893	68.604	59.422	68.275	73.816	75.817	93.119	73.646	73.397	84.506	72.533	83.315	72.719	78.795
0	0	0	10.644	0	16.985	21.125	3.4675	8.4793	0	16.79	9.9496	0.86434	3.5065	0	0	0	3.5822	10.021	6.0854	30.816	20.83	27.462	21.188	31.927	33.905	35.28	45.798	41.607	7.4942	2.229	1.4276	0	8.3238	14.274	12.208	9.9294	5.4535	4.4196	8.8651	5.1548	7.7777	13.102	12.801	22.291	13.955	0	0	0.99398	5.1257
0	2.2036	0	4.8251	12.076	1.0099	6.5217	25.501	20.121	31.385	33.41	43.244	44.038	63.305	85.817	127.05	178.12	227.31	285.92	345.78	405.47	477.65	512.54	581.09	628.4	657.14	714.16	744.89	768.46	820.1	829.09	843.95	830.65	883.56	865.36	894.68	884.32	894.11	902.64	916.82	914.79	908.94	903.5	905.48	928.8	942.7	905.47	910.42	903.18	938.56
0	0	0	6.1041	12.813	18.901	16.13	21.179	32.918	20.634	16.252	21.121	22.849	13.566	14.232	16.348	20.769	19.847	26.39	21.133	20.304	18.585	17.393	21.401	18.651	19.877	19.848	20.234	13.14	22.419	34.339	52.71	64.453	90.049	113.11	144.5	173.52	190.97	227.8	263.14	293.31	329.83	356.22	383.97	390.26	443.67	419.01	462.72	469.29	513.88
0	0	0	18.651	22.262	27.055	26.09	27.5	28.059	48.897	73.801	86.372	115.19	140.72	156.99	203.69	230.04	275.57	291.11	303.45	346.83	361.97	406.42	474.69	531.42	581.39	721.77	782.44	846.12	995.3	1122.2	1303.9	1380.4	1516.5	1640.7	1755.5	1795.6	1883.9	1931	2008.5	2063.6	2113.6	2172	2165	2249.5	2240.7	2223	2259.7	2238.4	2248.8
0	0	0	8.013	2.2501	13.758	19.995	26.84	35.925	24.282	29.626	35.721	35.957	31.879	37.155	48.841	40.365	49.67	51.09	39.603	24.495	33.471	25.94	27.851	30.017	27.732	35.459	39.427	32.341	39.348	36.722	29.838	20.815	19.042	21.969	24.203	23.294	20.719	10.607	12.004	8.105	12.218	13.72	18.135	17.056	19.507	14.894	19.189	10.716	12.882
0	0	0	2.8432	2.4632	12.692	21.674	21.731	14.282	16.028	18.966	31.132	14.45	26.626	17.85	19.292	21.033	16.316	15.481	7.4849	26.26	22.755	23.403	23.867	20.536	19.01	33.562	18.583	28.397	28.014	21.879	20.656	28.473	26.599	18.369	23.593	25.718	30.396	34.369	31.245	31.321	30.755	35.104	33.442	21.15	36.06	25.783	33.995	37.032	42.677
0	0	6.5072	10.668	13.484	10.935	21.106	26.93	48.492	56.737	67.198	76.119	97.616	95.475	117.62	124.66	144.81	146.66	160.46	129.1	133.7	153.28	154.62	158.38	182.57	193.28	296.05	298.32	214.53	330.14	344.46	354.94	387.2	368.18	273.08	220.92	212.03	129.71	141.44	147.77	142.94	128.27	138.45	137.61	142.75	129.06	145.06	142.71	141.19	139.55
0	0	3.7824	6.6384	11.335	7.8174	14.991	9.9447	12.178	17.977	18.421	17.287	18.873	19.707	24.937	27.421	37.044	30.391	34.671	44.486	34.309	57.637	55.434	63.463	69.691	82.349	81.187	95.266	98.096	104.55	107.47	120.12	119.57	136.63	128.85	133.17	137.1	144.53	146.38	158.3	152.32	155.66	171.12	173.22	183.62	175.66	187.13	200.37	200.66	209.03
0	0	0	2.7494	10.606	12.058	24.566	27.534	20.645	15.529	18.746	15.642	19.81	13.071	14.072	25.061	22.257	28.233	24.329	27.478	35.1	50.716	75.652	93.333	125.52	190.81	210.99	257.14	294.4	336.18	354.9	461.65	444.37	510.89	578.02	523.95	558.05	604.1	645.17	700.21	787.26	836.8	902.59	967.15	1060.7	1121.7	1154.5	1232	1286.9	1337.8
0	0	0	5.8874	20.552	29.57	48.488	64.593	82.979	116.04	154.37	194.91	236.42	269.36	306.68	357.84	368.51	375.32	406.57	433.13	428.28	454.4	477.86	470.08	494.18	508.46	514.31	527.13	526.27	502.87	520.98	500.05	477.43	471.29	457.67	533.66	539.1	512.99	503.71	523.93	518	516.73	515.91	499.06	505.99	505.83	509.12	493.9	483.55	497.67
0	0	0	0	6.5973	21.266	16.743	19.958	19.688	19.257	28.121	33.814	29.532	35.414	36.455	37.034	19.439	17.765	15.848	24.11	4.9027	3.4271	6.2407	7.6909	8.3057	16.833	10.219	4.8709	12.261	0	0.14969	0	0	0	0	0	0	0	0	0	0	0	0	0	0	0	0	0	0	0
0	0	0	4.9569	12.755	0	21.893	35.475	40.119	56.032	62.156	81.916	80.295	80.286	84.615	106.08	106.39	110.19	113.3	127.45	119.77	127.7	120.87	129.45	127.12	131.41	138.08	133.44	132.81	140.7	133	129.61	131.31	135.94	118.28	114.42	118.06	114.49	109.4	114.85	118.12	122.67	118.29	109.94	105.92	101.92	100.33	103.81	93.978	104.47
0	0	1.4992	5.4512	4.4523	15.369	11.111	29.335	22.066	23.771	15.014	24.91	30.305	40.582	43.449	43.079	51.765	73.512	96.144	100.21	128.33	148.55	160.72	195.81	251.99	289.86	332.84	378.74	443.58	553.6	614.85	672.58	762.92	848.85	940.45	986.74	1060	1131.3	1134.7	1194.7	1231.4	1298.1	1385.7	1399.2	1364.6	1382.5	1412.9	1399.5	1443.8	1488.4
0	0	0	10.013	11.155	13.544	21.405	32.481	33.829	28.081	26.043	27.948	31.612	27.334	27.749	37.221	42.957	66.56	107.78	85.678	177.04	222.18	271.42	305.66	376.69	408.41	459	502.92	531.11	583.75	614.91	673.22	691.74	729.55	820.48	819.1	855.04	878.46	901.99	920.2	960.26	930.06	926.8	925	961.07	984.38	985.55	995.14	1021	1016.7
0	0	0	10.785	12.129	7.3401	19.651	17.854	26.202	27.26	32.7	19.655	20.957	27.93	32.214	28.579	32.198	23.67	35.532	29.821	32.13	34.987	28.868	25.788	38.928	43.133	42.299	40.441	39.812	41.705	37.238	39.804	51.61	48.379	52.837	58.922	49.289	66.307	61.284	68.024	62.204	58.58	53.54	42.139	55.265	45.464	67.023	68.454	63.988	66.091
0	0	2.6185	0	11.28	12.509	1.1682	5.3608	5.8301	6.4319	9.1692	8.4473	13.029	15.55	10.961	7.4387	10.058	18.852	22.256	21.903	17.206	35.543	25.65	29.565	34.165	54.987	69.699	76.439	68.132	72.628	139.05	179.82	201.64	276.91	393.82	515.62	627.79	761.01	868.55	997.24	1113.9	1202.5	1233	1387.2	1456.5	1492.6	1568	1558.6	1552.2	1602.8
0	0	0	12.426	11.972	27.8	37.37	43.5	44.697	50.312	63.858	62.664	51.9	59.359	49.192	23.905	7.5167	21	8.9942	24.6	43.492	37.355	48.727	60.386	56.4	59.234	54.03	62.655	63.512	60.628	71.912	76.083	87.822	81.656	85.17	112.77	122.67	163.87	199.73	233.34	297.23	341.67	393.2	407.79	439.97	468.66	456.93	497.28	497.63	521.79
0	0	9.9246	0	9.6736	14.827	25.496	28.664	40.803	51.606	67.076	62	85.457	39.713	55.905	53.008	61.975	49.973	58.813	62.107	59.838	64.311	53.608	65.481	82.029	102.18	138.31	190.31	268.83	359.72	425.51	498.19	593.41	691.39	739.7	875.16	976.35	1039.1	1116.3	1155.6	1247.6	1279.6	1334.6	1328.7	1412.1	1509.9	1553.9	1526.5	1598.6	1606.7
0	0	0	12.03	15.349	7.3372	10.465	22.091	28.201	18.423	7.3403	11.137	9.6786	11.965	5.1925	0	17.906	46.285	103.18	139.62	199.49	348.03	419.17	456.9	431.29	568.15	588.36	653.92	657.55	715.91	865.22	909.24	916.38	935.61	986.64	1009.9	1040.8	1073.3	1062.6	1098.4	1059.4	1125.3	1143.4	1130.6	1128	1106	1112.4	1113.5	1110.1	1117
0	0	0	5.0601	17.627	6.8045	12.644	15.544	13.784	11.207	6.4275	26.885	36.482	47.477	49.997	45.09	33.349	26.17	30.766	38.308	1.4851	38.337	38.661	44.968	38.642	41.153	48.582	40.056	42.174	44.683	24.632	41.601	36.034	43.377	42.692	45.762	40.538	31.607	47.959	44.393	52.575	43.306	54.222	54.469	54.839	59.451	48.605	48.758	46.465	36.135
0	0	0	7.399	12.977	8.4108	18.633	16.067	15.153	8.4957	24.449	22.304	36.674	41.55	41.072	48.227	45.074	39.261	42.583	51.706	47.54	57.621	77.226	97.804	123.03	136.28	164.18	185.72	218.31	267.55	287.78	331.39	350.45	396.28	424.05	435.89	465.49	479.11	528.86	538.64	588.93	610.67	645.2	666.37	720.28	731.1	751.65	748.15	778.15	783.12
0	0	0	8.5884	14.028	10.82	17.093	22.35	29.384	30.807	45.67	33.987	29.216	33.079	34.083	41.695	44.489	47.071	31.713	41.188	32.908	32.466	38	20.704	37.769	37.245	35.27	38.575	37.436	31.621	45.212	49.005	55.608	68.152	66.077	78.418	67.295	73.046	95.42	108.43	113.32	132.44	139.67	135.73	139.74	148.08	133.55	140.6	145.84	146.89
0	1.2182	0	7.4071	0	5.6469	12.808	7.4575	12.069	10.917	9.3767	20.648	21.418	28.8	29.142	54.949	59.851	71.013	63.432	79.946	110.86	119.6	124.27	137.35	147.87	171.62	183.49	197.43	206.05	215.17	228.41	235.82	260.21	274.41	267.33	291.24	296.97	300.71	319.93	317.81	349.18	335.26	356.84	367.29	375.65	352.19	373.4	369.4	385.56	369.27
0	0	0	6.5059	14.332	31.638	31.139	37.52	41.811	31.327	42.129	50.657	40.987	50.345	49.46	48.931	44.302	59.903	55.582	59.635	57.58	56.584	54.208	30.804	51.089	55.833	51.425	55.287	41.358	46.729	40.51	51.56	61.91	61.403	51.689	60.876	55.871	27.11	25.053	23.879	17.95	29.427	16.142	20.985	17.044	22.661	0	0	0	0
0	0	0.86102	2.74	3.8568	9.5733	16.61	12.742	21.157	18.537	14.789	27.399	33.146	21.674	30.697	30.864	28.824	38.377	43.551	43.882	45.908	39.041	46.697	46.749	49.819	62.251	60.743	51.745	54.505	55.656	66.8	67.399	74.237	98.34	104.7	112.32	142.6	149.35	186.05	225.85	244.33	285.91	322.04	367.44	387.53	436.99	509.61	581.02	620.64	629.43
0	0	0	0	19.226	21.674	25.71	29.525	31.234	22.186	30.403	22.751	34.172	36.81	26.285	16.349	21.815	39.948	37.503	40.164	33.052	33.743	43.177	31.828	48.101	61.305	61.023	47.986	59.429	58.186	70.139	58.19	20.849	24.084	22.376	37.24	33.851	32.725	26.247	31.812	35.892	36.683	38.338	28.116	32.814	26.186	30.758	34.916	19.443	30.168
0	0	0	0	0.18492	35.348	26.237	30.327	43.024	41.319	56.526	54.942	71.802	76.499	89.294	94.688	98.093	93.534	109.09	101.55	107.94	114.03	109.68	115.92	110.4	127.25	120.24	126.83	129.95	134.78	141.74	139.52	149.15	148.74	143.94	142.78	131.14	153.35	142.37	155.48	163.32	167.9	169.6	174.12	173.69	179.15	195.07	190.75	182.83	187.98
0	0	0	14.174	11.161	12.815	15.972	30.702	28.008	28.689	34.23	43.405	29.941	25.781	27.837	31.721	31.198	18.892	19.252	13.514	28.86	24.38	20.226	18.22	18.079	15.735	22.903	11.533	30.692	37.248	36.144	51.585	45.311	45.311	44.73	39.403	43.127	42.778	47.984	47.03	46.551	43.339	40.872	43.923	41.973	50.148	30.934	31.486	34.981	31.76
0	0	16.008	0	11.671	7.0616	12.636	6.1437	16.141	4.4567	5.1822	10.775	16.548	7.3641	8.5624	0.14078	0.064172	3.1161	0	1.6504	0	0	0	0	0	0	0	0	0	0	0	0	0	0	0	0	0	0	0	0	0	0	0	0	0	0	0	0	0	0
0	0	0	12.924	9.9504	13.695	12.851	21.94	31.414	23.153	18.1	19.371	18.061	13.413	18.632	16.906	17.62	18.635	19.615	13.534	18.792	17.752	16.697	11.697	10.983	8.6844	13.881	7.2608	0.61248	36.503	41.896	35.932	36.673	38.968	41.082	53.222	65.81	64.811	88.755	92.879	113.53	123.85	128.02	145.68	146.15	151.99	140.7	146.5	152.23	160.14
0	0	0	9.4743	38.009	35.839	42.236	48.716	45.535	38.531	52.326	42.88	39.958	35.818	35.075	35.868	5.4803	18.305	16.247	19.635	11.384	27.923	28.491	43.984	56.386	49.416	63.674	45.765	65.865	60.244	53.594	63.123	68.136	88.797	79.625	67.745	81.266	86.997	78.8	91.168	88.978	83.016	81.833	82.051	83.241	81.091	72.291	40.335	44.461	56.356
0	6.9589	0	0	3.5266	0	23.246	50.509	129.55	205.56	272.62	359.82	496.02	586.4	655.53	795.22	877.87	990.67	1053.6	1083.2	1146.1	1255.8	1376.7	1338.2	1467.5	1454.5	1513.3	1571.6	1596.4	1618.4	1617.9	1579.8	1614.6	1616.4	1630	1645.8	1674.2	1670.5	1701.4	1731.8	1736.6	1732.2	1768.9	1741.6	1781.2	1818.5	1804.8	1798.3	1802.8	1793.3
0	0	0	6.2632	7.5143	2.2624	20.876	11.644	19.337	25.22	17.99	14.353	31.754	26.971	21.266	12.227	21.227	37.161	50.294	57.294	59.807	82.022	88.432	86.382	102.14	97.2	118.03	118.77	129.57	136.4	129.79	140.41	176.57	209.98	260.76	295.78	336.02	408.6	446.47	496.97	517.79	558.8	624.28	666.4	677.09	684.95	714.33	731.72	746.46	801.33
0	0	0	13.995	12.067	11.497	25.423	15.119	28.474	29.41	22.339	35.046	26.545	36.048	43.14	41.067	47.151	43.215	42.763	46.619	41.063	49.742	44.997	41.147	52.237	57.313	59.228	58.34	67.931	70.744	63.116	63.448	69.586	60.273	70.051	79.815	74.701	73.582	66.436	81.569	70.999	71.499	81.193	74.471	75.026	69.2	82.142	83.059	84.48	82.666
0	0.10815	0	4.8322	4.4875	13.892	11.932	26.767	34.962	37.056	34.681	35.968	43.718	33.204	40.011	39.457	45.085	44.145	58.26	40.172	48.512	56.906	61.568	46.995	74.097	53.775	63.159	68.899	73.149	83	88.682	85.15	91.818	95.21	86.401	88.233	102.12	78.327	91.166	91.498	86.313	109.8	98.534	96.243	87.362	111.69	116.87	125.57	120.31	127.42
0	0	0	0	0	26.795	26.55	55.977	57.256	59.017	64.47	66.047	78.362	82.822	85.576	90.315	88.28	95.237	100.4	125.31	127.44	120.47	132.27	124.52	154.6	136.22	151.67	142.13	139.33	153.32	160.97	175.45	163.19	165.49	174.06	166.1	165.84	167.47	158.78	166.72	169.67	169.42	172.24	181.79	171.47	176.7	176.97	174.17	167.3	168.24
0	0	11.299	0	3.0476	4.7251	15.809	18.305	21.721	13.482	25.516	25.997	31.15	19.572	43.443	41.58	50.752	52.71	83.155	85.536	87.813	80.892	80.87	123.15	153.36	145.53	148.39	121.98	134.07	137.47	136.78	144.21	131.12	130.84	151.3	161.15	162.82	188.84	199.07	227.9	246.24	263.73	302.69	312.95	312.96	324.48	323.53	352.99	361.52	374.71
0	0	0	4.4698	17.255	9.7877	28.326	35.064	13.755	26.833	32.773	37.978	37.374	35.581	36.206	42.869	38.979	52.644	41.363	51.985	54.647	70.912	80.679	91.063	110.99	114.24	142.94	168.01	179.91	196.02	195.8	231.89	226.34	256.27	262.48	266.05	261.16	292.14	305.49	317.13	336.78	351.27	352.78	369.71	360.93	387.75	359.84	367.16	328.54	325.99
0	0	0	0	0	12.172	8.2735	12.845	16.025	14.619	17.895	11.926	19.622	18.304	25.529	25.299	37.586	34.956	27.374	33.737	43.059	33.189	35.569	33.348	36.419	44.074	36.765	39.716	37.536	44.977	45.895	48.537	56.123	56.242	61.437	67.794	61.709	77.606	81.366	92.663	103.81	116.83	130.11	142.14	140.1	163.9	169.39	174.19	165.53	165.85
0	0	0	14.142	16.017	25.514	22.272	36.004	32.936	33.677	27.856	35.485	29.324	27.576	17.271	18.298	16.472	29.778	27.023	30.451	35.253	31.087	33.122	30.686	23.794	22.613	36.35	36.525	41.124	37.947	24.698	33.51	32.372	48.749	46.132	52.254	58.032	56.293	69.513	68.92	59.082	66.841	80.229	88.011	93.512	99.791	94.653	92.28	120.63	121.17
0	0	0	7.1349	7.1005	15.439	14.474	16.763	17.919	17.007	25.587	41.267	60.401	111.98	153.33	215.23	307.41	384.55	459.87	536.29	617.02	654.17	766	831.22	910.04	933.78	1005.9	1023.2	1066.9	1113.5	1148.5	1162.4	1167.6	1191.2	1214.2	1241.4	1224	1225.1	1272.1	1208.4	1126.9	1293.2	1276.6	1300.8	1332.1	1310.5	1332.4	1307.5	1286.9	1300
0	6.1967	0	12.655	0	10.444	15.108	6.1643	27.492	10.335	18.56	4.5138	16.726	20.023	18.461	25.09	27.137	20.108	33.067	17.901	0	0	0	0	0	1.7439	0	8.3276	0	13.891	1.2689	11.559	1.7997	5.7919	13.331	15.661	12.804	17.279	11.192	19.671	31.089	49.349	57.928	93.062	111.76	132.7	158.23	168.83	180.68	235.02
0	0	9.5204	6.6808	3.8406	0	11.456	13.83	22.059	17.949	19.523	18.824	22.996	23.793	25.845	22.906	33.16	36.44	45.354	57.757	59.342	74.298	82.615	96.07	110.9	116.72	136.44	132.73	155.41	166.41	182.13	195.83	198.95	190.47	198.95	202.03	214.01	224.67	224.02	215.36	241.48	234.33	243.64	240.51	255.47	246.64	266.11	283.89	290.88	275.52
0	0	0	13.244	9.2127	20.21	26.384	23.393	33.303	25.263	33.511	30.025	33.283	35.803	33.202	29.689	35.118	40.774	44.109	36.636	52.615	45.902	51.882	54.659	57.706	56.64	63.896	56.048	44.601	58.256	53.523	55.436	47.175	51.606	50.434	55.742	52.966	55.378	46.822	42.161	39.026	42.199	32.127	46.315	35.328	20.855	23.464	15.833	5.0897	14.453
0	0	0	0	12.451	15.383	18.614	25.629	24.231	14.86	18.5	18.192	23.54	26.028	29.196	34.76	30.032	36.813	35.244	29.738	36.688	38.192	44.803	48.861	50.313	66.297	66.051	77.821	87.096	103.29	90.49	97.673	110.39	104.57	92.259	113.53	106.65	108.47	114.62	108.45	108.87	113.79	121.5	132.13	139.14	122.87	121.19	130.07	137.72	129.57
0	0	0	3.0742	5.3836	10.175	12.785	19.205	12.375	21.727	17.946	31.761	23.141	26.027	31.75	42.818	47.699	38.94	47.549	49.917	60.495	71.674	66.362	65.993	79.922	76.398	89.542	79.565	90.764	96.191	96.378	90.983	94.524	97.914	89.537	93.838	89.294	103.3	99.106	111.02	108.03	121.99	116.69	127.14	136.53	141.47	131.48	134.07	136.57	125.82
0	0	0	8.8788	4.1309	15.543	12.057	26.1	33.732	29.384	22.385	0	0	0	2.181	1.1766	3.6537	0	2.6877	0	0	0	0	0	0	0	0	0	0	0	0	2.8263	0	0	0	0	0	0	0	0	0	0	0	0	0	0	0	0	0	0
0	6.2653	16.537	6.0678	0	1.4419	5.5071	28.831	38.167	32.918	34.382	19.37	19.378	7.8005	9.2977	14.269	19.553	19.381	27.65	10.299	18.666	12.895	27.282	3.7733	27.442	9.216	8.6966	12.614	13.875	14.713	22.577	0	0	0	0	0	0	0	0	0	8.2829	3.7899	8.1906	3.8249	2.7363	11.572	10.412	18.586	12.852	26.552
0	0	0.80066	8.4126	7.0519	0.4564	23.677	14.334	20.726	22.453	29.892	26.041	35.465	36.117	48.397	42.061	61.951	48.193	60.564	64.104	51.596	71.283	67.099	78.332	98.003	106.7	115.7	112.33	120.27	125.83	127.46	124.62	127.44	120.46	146.22	134.85	137.02	142.58	148	159.36	146.94	145.95	157.47	153.42	133.83	132.94	152.4	139.38	149.29	149.5
0	0	0	2.9178	9.1928	19.398	44.658	104.77	186.61	292	393.01	500.77	671.33	785.66	912.48	1068.1	1207.9	1374.3	1496.1	1642.9	1694.8	1831.5	1890.4	2005	2088.4	2099	2145.7	2203.6	2185.3	2265.4	2289.6	2304.7	2291.8	2300.8	2327	2325.2	2279.4	2345.5	2366.7	2385.9	2409	2346.6	2320.7	2344.4	2287.5	2318	2312.4	2318.5	2349.7	2313.9
0	0	0	7.0247	0	16.988	29.43	17.538	29.429	26.415	35.844	28.424	33.896	34.669	23.874	20.563	31.279	26.809	34.494	19.964	32.313	15.724	25.741	20.835	28.394	29.651	30.83	38.444	25.689	31.001	17.664	29.32	27.238	33.226	30.222	41.427	34.422	32.402	27.92	28.686	32.432	44.345	30.682	43.55	52.357	43.285	52.159	47.956	50.527	56.098
0	0	0	2.8794	14.112	9.5886	15.525	15.009	12.665	31.452	24.971	26.974	38.419	45.219	38.493	33.116	47.529	51.15	60.827	29.561	42.956	43.172	39.228	26.764	32.365	21.517	26.297	18.569	15.525	25.78	27.9	26.319	18.825	23.649	35.051	33.589	59.085	39.334	47.798	47.829	74.662	89.096	117.2	127.39	136.15	179.27	161.79	196.91	203.73	198.2
0	0	0	5.5983	10.847	8.0844	14.244	11.737	15.585	21.542	17.145	14.512	18.13	15.548	28.319	39.378	38.656	49.012	43.63	37.923	43.104	44.324	47.354	55.685	61.308	61.641	65.865	72.83	77.171	88.648	100.99	111.97	121.67	134.59	158.27	181.68	206.08	241.21	284.79	309.35	367.99	429.46	455.82	489.89	552.54	585.38	654.35	669.61	689.11	725.36
0	0	7.382	0	17.044	10.616	19.485	11.534	17.376	20.014	23.167	12.836	21.55	11.857	18.484	11.642	9.7505	10.68	23.637	18.691	13.311	25.978	19.687	22.324	36.606	41.052	51.397	52.062	67.905	74.428	77.248	82.651	87.088	103.28	114.05	122.72	133.66	162.22	164.12	173.21	188.03	196.52	203.33	204.94	208.7	223.16	226.17	218.47	226.43	231.36
0	5.8419	2.524	5.5017	0	5.0034	11.326	13.845	12.005	4.8982	9.9739	10.562	0	4.5491	7.5154	14.481	16.456	7.6026	6.4762	6.9561	7.4569	0	3.7135	6.5892	0	7.6844	3.3522	6.9101	0	16.691	9.8618	9.9285	13.692	17.261	15.999	14.997	6.5409	15.656	16.89	16.349	11.628	18.9	35.178	25.328	32.916	52.881	54.017	67.783	56.418	66.773
0	0	0	6.8415	8.6598	14.245	10.337	21.461	16.229	12.315	11.505	7.308	5.2219	2.4769	10.076	8.7788	9.0005	14.296	0	0	0	0	0.89474	7.2309	2.2408	6.7977	14.112	32.746	48.876	69.698	95.962	133.23	185.94	232.81	264.87	298	356.56	402.24	459.15	515.79	539.42	616.73	641.65	684.64	732.52	765.66	796.25	815.28	831.99	857.34
0	0	0	0	0	28.079	25.898	23.85	19.546	30.667	22.286	34.432	30.462	38.303	46.375	51.168	56.752	45.506	48.168	52.362	54.54	64.831	52.923	64.729	63.091	74.851	80.873	84.157	96.093	89.985	97.387	104.48	106.09	139.13	128.94	131.87	143.99	143.42	146.03	151.26	163.91	163.56	176.23	179.87	182.53	164.72	179.31	187.2	183.46	193.53
0	0	2.0634	15.842	14.145	0.32817	11.672	25.898	19.119	26.03	27.8	27.734	29.336	32.356	23.128	31.436	12.401	17.725	33.127	36.248	40.524	38.085	42.065	29.554	29.255	21.045	31.985	23.302	6.3751	26.648	7.174	10.378	12.511	6.3375	6.6106	0	0	0	0	9.1251	0	7.273	7.3133	0	0.93177	0	0	0	0	0
0	0	0	4.8015	8.5002	16.006	30.784	45.037	50.241	57.021	51.637	40.822	49.36	48.025	49.785	36.51	44.825	45.684	36.338	68.606	72.421	57.099	50.819	38.037	53.456	34.825	38.729	25.51	26.253	25.319	17.335	36.469	15.938	17.963	9.4534	14.164	20.188	0	0	0	0	0	0	0	0	0	0	0	0	0
0	0	0	30.584	28.063	0	21.169	0	4.7113	0	3.4994	0	10.719	13.047	8.6211	8.2673	1.3761	1.198	0	7.9791	0	0	9.0737	14.097	19.574	18.805	23.185	27.478	25.741	28.216	19.882	47.779	42.852	61.321	59.73	57.577	59.701	32.077	47.589	21.219	23.269	21.134	26.932	61.906	79.802	91.653	85.824	86.404	97.662	84.694
0	0	6.6119	3.6294	0.49262	20.682	10.173	23.862	23.599	15.147	27.385	25.292	13.57	14.179	15.483	11.741	30.483	18.81	5.1449	8.6609	13.485	0	6.1415	8.4164	0	2.3722	0	0	0	0	0	0	0	0	0	0	0	0	0	0	0	0	0	1.316	0	0	0	0	0	0
0	0	0	8.2878	2.2664	4.632	19.239	0.5503	8.3178	4.3714	12.561	12.177	10.918	15.068	23.449	28.322	23.395	18.65	23.475	30.215	33.066	34.453	22.221	35.878	34.276	41.691	39.698	52.29	46.41	56.965	48.647	55.374	60.273	70.298	74.494	88.968	98.03	112.27	118.43	138.88	155.77	172.22	203.67	230.27	272.02	292.52	309.6	344.77	374.09	398.15
0	0	0	13.079	1.5016	9.3612	6.1534	14.548	7.8535	7.8035	2.827	8.4326	5.6422	6.6753	6.2043	18.631	18.396	17.479	0	5.052	15.186	11.232	8.5433	8.3348	7.7136	5.6778	16.234	11.723	22.478	12.818	16.229	14.711	21.135	16.575	14.897	10.654	18.233	14.485	18.56	24.408	21.744	29.615	36.728	37.98	42.725	34.085	46.031	44.041	51.877	48.537
0	0	0	3.6989	0	18.468	23.03	11.781	21.291	8.8693	16.423	9.5916	17.849	25.779	13.414	18.913	18.006	19.509	27.676	25.004	15.18	13.146	14.053	7.6103	14.285	16.057	18.182	22.997	6.8743	13.04	8.6498	12.505	0	0	1.3749	8.0265	1.4426	0	0	0	0	0	0	0	0	0	0	6.1216	23.037	22.21
0	0	0	16.971	11.712	11.355	12.912	13.607	17.533	12.79	20.334	14.52	35.156	36.735	37.544	42.362	37.964	46.644	43.934	59.094	48.436	58.492	68.831	79.712	76.597	76.648	85.998	85.572	77.115	75.455	71.3	85.477	86.022	80.044	83.105	86.754	81.719	78.281	91.149	90.69	104.75	105.1	101.8	101.32	109.17	113.52	98.841	89.601	89.309	76.288
0	0	0	7.0003	3.3265	8.1009	8.1879	2.249	1.5985	0	0	1.9825	8.1247	1.1287	0	0	2.0159	8.3412	5.6598	2.6515	11.926	40.86	54.633	73.308	81.043	92.259	99.924	128.81	146.19	168.15	193.89	186.32	192.49	189.36	195.55	228.14	217.05	228.86	231.1	225	215.73	227.79	247.6	151.94	149.35	152.77	160.55	138.6	146.07	149.36
0	0	0	5.5843	13.252	12.988	17.826	18.058	18.758	22.752	28.973	21.514	19.279	28.585	34.26	37.64	38.485	45.942	53.061	53.88	49.813	60.315	70.638	81.381	102.62	128.73	128.62	153.81	162.86	181.04	200.33	229.61	237.75	233.55	249.68	258.51	266.2	284.27	284.59	296.83	300.56	317.63	303.75	332.61	337.21	338.31	342.46	341.64	353.87	345.22
0	12.539	0	0	0	2.7804	9.2828	28.731	37.381	49.49	66.122	97.374	127.55	147.59	177.08	206.52	249.66	305.71	359.76	459.91	631.47	750.15	924.75	1124.6	1378.1	1572.4	1901.1	2116.6	2373.8	2688.6	2809.9	2983.5	3221.6	3388.8	3405.7	3584.8	3663	3740	3893.3	4159.9	4263.7	4389.6	4407.2	4608.7	4715.5	4873.9	4866.2	4761.3	4975.3	5079.7
0	0	0.15486	11.849	19.228	16.278	4.0741	3.4485	1.7883	0.053658	0	1.6725	14.755	23.604	46.78	64.755	96.493	132.4	141.77	154.32	192.3	221.22	288.97	332.65	364.88	368.46	390.23	397.95	434.46	453.46	458.66	455.56	469	509.45	514.52	516.35	527.52	541.27	557.83	585.1	601.18	588.6	627.94	598.35	652.87	691.26	699.34	691.94	736.23	734.9
0	0	0	0.34454	10.26	4.7329	10.297	10.461	12.86	9.1892	24.09	24.855	32.683	34.109	36.719	41.27	36.183	45.09	48.347	59.09	52.678	49.322	62.617	63.766	71.43	93.039	100.75	94.29	105.9	86.133	103.31	86.61	69.051	76.605	93.14	104.28	97.258	98.518	98.003	111.44	104.64	113.65	103.91	105.02	115.54	97.443	110.69	114.91	98.235	114.87
0	0	0	3.7693	26.003	33.072	11.459	0	28.503	31.401	40.622	43.252	46.128	50.097	26.357	31.815	53.378	58.775	64.726	75.935	85.379	91.553	98.346	99.662	101.87	93.79	110.69	121.2	104.63	115.71	105.25	119.83	117.39	117.61	127.98	133.81	123.99	138.18	148.05	151.97	172.95	158.25	172.11	178.28	188.74	183.89	200.49	184.98	187.85	200.18
0	0.99873	0	13.137	0	0	16.431	7.0864	25.145	16.059	26.271	23.656	31.46	23.359	26.029	39.093	48.878	51.45	49.075	50.784	63.997	60.005	74.674	70.883	82.765	83.247	95.772	87.193	89.889	96.338	82.609	96.526	107.82	92.438	94.368	90.383	100.16	104.22	91.307	100.62	88.859	114.29	90.302	99.19	128.39	89.947	125.62	117.05	122	131.3
0	0	0	5.4665	4.6223	12.255	11.618	10.325	19.213	15.217	11.791	15.913	23.114	20.126	20.027	26.791	26.466	28.016	11.975	27.9	32.501	41.092	36.115	42.142	37.772	51.913	52.414	57.259	70.671	59.081	68.861	74.378	73.533	75.114	71.81	76.95	77.239	75.056	76.48	81.752	81.805	88.25	86.436	83.924	94.667	75.837	83.548	80.566	87.365	78.57
0	0	0	5.607	13.257	12.102	17.196	26.689	31.728	38.906	38.353	42.905	42.334	46.931	56.633	60.642	60.935	66.224	60.539	69.151	69.337	85.71	91.013	97.039	108.75	121.74	120.65	123.11	129.66	127.56	137.53	138.66	160.47	149.99	171.86	162.64	162.09	178.14	186.1	200.19	197.59	213.23	221.6	236.58	257.09	268.84	284.6	298.09	306.7	322.25
0	0	0	14.774	7.3138	14.785	20.452	13.015	19.002	11.497	9.0947	14.766	18.438	14.471	29.303	32.214	30.264	22.43	29.438	28.706	23.513	33.938	32.245	29.942	41.943	39.54	46.119	55.901	51.085	71.945	83.742	93.974	80.424	86.67	90.934	87.251	88.288	97.589	95.702	99.112	97.905	106.39	101.48	99.008	103.92	115.25	127.16	125.49	142.17	140.23
0	0	0	6.0609	8.9697	1.5811	8.0927	29.884	17.13	26.564	30.243	30.383	30.409	32.955	29.862	34.915	27.438	37.329	34.126	33.255	33.42	38.121	46.088	31.805	50.423	45.846	47.301	46.276	60.26	56.85	47.792	62.593	56.215	67.796	44.712	65.885	54.62	56.479	65.949	77.232	84.068	80.59	84.75	78.405	82.66	85.563	72.735	97.535	95.718	98.249
0	0	0	13.314	8.8261	13.244	18.903	25.629	31.662	32.58	25.456	28.406	30.65	17.812	20.323	10.868	23.382	24.93	30.813	4.8021	20.575	13.356	19.487	12.131	34.456	17.03	31.768	29.178	48.153	61.471	51.144	56.697	83.454	86.34	90.789	111.43	82.327	73.488	94.469	92.006	103.5	110.65	109.51	102.43	101.96	118.34	116.7	126.42	120.5	126.44
0	0	0	12.536	1.0646	9.579	19.485	15.549	11.415	14.585	14.382	12.863	18.128	12.676	28.428	29.591	33.883	33.246	29.408	27.992	34.38	32.074	28.554	28.481	30.021	30.65	41.144	40.012	33.117	49.312	44.453	45.686	29.585	35.072	30.914	37.079	32.709	39.61	26.945	31.016	21.999	27.183	38.747	31.254	27.929	36.826	39.619	29.04	24.62	29.83
0	0	0	3.3441	8.6913	12.297	18.218	13.987	13.173	7.2	18.505	16.333	11.558	17.546	15.31	16.817	16.301	24.624	13.714	18.489	24.624	22.169	24.115	18.683	20.372	21.305	20.696	31.313	16.595	19.573	23.064	24.192	45.232	48.551	53.367	48.626	66.932	83.781	90.359	109	125.06	137.38	140	153.3	170.87	189.92	184.9	183.82	195.9	204.89
0	0	5.6828	8.9233	0	8.6948	8.5015	9.4266	15.078	18.796	19.603	22.756	19.478	22.858	10.911	14.979	24.087	27.413	20.874	17.813	29.625	35.091	42.414	60.739	48.536	56.531	60.656	58.34	68.665	83.7	104.45	120.49	121.13	144.45	141.89	158.56	170.98	175.91	176.06	196.38	196.88	200.21	231.96	222.71	230.08	252	249.94	260.27	259.46	276.04
0	0	0	13.832	21.351	37.458	32.091	45.074	48.937	52.889	45.963	45.975	43.936	46.095	57.132	82.625	100.52	133.3	164.84	204.17	244.53	266.3	317.75	358.08	380.68	426.32	467.19	476.51	503.02	564.41	609.77	683.9	749.49	761.35	795.17	862.54	936.44	1005.5	1019.5	1113.3	1172.4	1308.7	1377.9	1439.9	1554	1626.3	1736.3	1747.1	1794.3	1827.3
0	0	0	10.89	15.315	20.067	27.847	34.469	43.992	45.535	43.894	45.711	49.298	45.003	46.021	51.898	46.745	50.695	70.117	68.063	67.952	62.412	73.255	77.435	89.279	91.025	89.475	82.201	95.619	97.351	88.885	68.498	96.326	100.38	116.07	102.47	127.74	133.76	149.71	154.24	162.16	181.32	191.12	176.62	194.12	200.83	199.91	147.18	150.83	160.6
0	0	0	6.8225	10.843	11.182	6.4494	18.271	28.579	62.64	96.312	131.15	192.31	237.16	300.11	355.52	420.18	458.77	512.94	552.22	588.44	653.88	693.57	701.84	763.04	845.44	895.67	958.2	1014	1084	1196.5	1231	1318.7	1412.2	1485.6	1496.8	1544.7	1610.3	1670.3	1756.9	1808.6	1887.3	1891.9	1938.7	1945.3	1953.7	1992.8	2015.5	2022.6	2025.3
0	0	0	0	2.9299	12.627	14.968	15.632	25.665	19.439	28.897	26.196	26.221	30.016	31.51	38.269	47.884	42.794	38.23	38.623	46.495	41.8	43.543	54.562	56.5	61.227	58.692	71.855	79.316	84.922	81.843	84.872	85.641	95.185	98.131	107	96.206	103.91	110.57	110.41	116.85	124.5	128.41	126.99	121	131.38	121.17	127.47	116.04	121.8
0	0	0	9.2678	13.673	3.8926	21.119	35.022	48.293	80.345	110.88	134.3	154.81	190.02	232.29	281.36	313.76	350.97	384.6	405.3	431.21	475.22	485.13	497.5	521.19	545.12	546.44	587.91	602.58	596.08	633.08	650.89	623.96	641	636.48	667.08	655.09	650.27	663.18	693.81	696.36	702.03	718.77	700.41	715.78	704.8	704.1	705.03	698.19	708.89
0	0	0	26.232	16.281	23.688	20.476	17.615	14.821	14.765	6.16	1.8902	7.5873	0	0	0	0	0	0	0	0	0	8.6263	0	0	0	0	0	0	0	0	0	0	0	0	0	0	0	0	0	0	0	0	0	0	0	0	0	0	0
0	0	0	0	0	11.539	32.481	44.33	30.231	38.983	38.175	47.659	49.675	40.771	44.956	40.608	28.869	18.705	30.24	39.905	33.554	22.863	8.5438	5.0513	27.22	33.52	42.788	30.752	29.991	44.635	41.282	36.599	35.157	42.472	36	30.565	21.237	30.343	27.376	31.362	32.786	32.504	18.397	30.853	24.757	25.177	24.97	29.827	32.888	20.976
0	0	0	13.102	10.678	22.73	21.848	35.625	39.847	42.398	55.913	53.068	63.305	75.298	98.287	126.61	129.81	143.24	161.41	176.47	186.51	195.61	202.84	225.4	232.34	242.52	257.46	270.28	261.93	274.15	271.8	271.81	264.42	257.04	266.37	263.71	262.47	260.78	256.11	255.53	258.39	265.12	262.96	255.69	256.32	265.04	271.59	255.94	261.55	254.95
0	0	0	13.161	12.648	13.36	9.0539	18.696	24.237	22.247	23.116	13.713	16.741	6.8535	10.656	16.034	24.387	27.577	42.579	48.443	61.541	78.161	74.894	101.71	103.73	112.62	121.37	134.79	129.92	132.03	146.08	158.47	161.19	159.07	159.01	157.03	161.37	159.4	175.6	171.17	164.25	169.81	182.54	186.6	178.37	190.99	176.98	174.41	171.89	179.91
0	0	0	0.4149	13	15.125	12.681	17.756	10.658	5.5402	1.9081	2.2903	3.8496	2.579	7.522	11.296	18.845	49.495	82.253	115.08	168.24	233.38	287.53	342.36	418.16	486.89	563.98	620.35	698.72	769.72	801.7	836.32	915.01	945.81	963.33	979.48	1013.5	1050.9	1061.9	1129.3	1105.8	1184.2	1180.4	1205.4	1192.3	1211.3	1220.8	1206.5	1204.1	1230
0	0	0	9.4697	7.5531	10.222	8.4277	6.3202	15.253	17.545	15.11	10.973	18.106	9.4825	12.966	13.838	20.797	23.127	21.988	22.327	22.031	26.102	28.718	32.805	32.729	35.929	31.101	37.78	27.667	50.854	45.796	55.559	42.608	45.936	52.107	47.521	41.179	37.587	44.262	37.94	37.072	34.709	41.301	44.567	45.567	48.04	30.408	37.578	34.571	43.792
0	2.7981	0	12.033	0	10.879	2.2255	7.0313	0	11.138	0	3.712	3.7454	12.237	7.5275	22.933	28.157	31.564	45.656	66.12	96.049	120.65	145.8	176.37	203.61	224.25	247.22	260.94	302.01	316.48	316.9	303.78	365.62	380.4	368.83	386.53	385.47	385.91	403.14	417.05	433.06	436.94	437.17	435.94	443.43	425.71	433.14	420.28	442.33	435.88
0	0.25546	0	9.0865	0	14.504	4.9129	6.838	9.0829	9.9294	0.75161	9.079	7.8874	16.069	10.627	17.507	21.319	20.337	4.1464	15.731	21.422	31.54	21.845	23.428	19.289	18.942	35.139	30.976	42.752	34.196	39.333	43.288	52.731	50.607	47.858	42.694	45.742	40.897	51.733	57.899	62.588	62.762	71.185	71.196	70.859	58.616	60.141	71.167	70.559	66.944
0	0	0	13.661	27.957	17.666	36.246	38.954	50.576	47.406	46.073	50.772	59.956	61.628	51.86	49.389	63.699	46.306	41.748	45.268	56.243	40.326	41.579	31.632	35.686	35.928	34.483	35.049	42.525	48.767	46.486	54.386	31.902	34.132	39.101	43.963	31.95	31.925	29.035	27.335	57.73	56.961	98.607	114.17	152.02	183.47	190.78	226.95	249.55	277.21
0	0	0	8.9368	3.6119	23.332	43.542	35.148	43.843	32.636	46.757	42.879	56.451	59.407	48.682	52.711	60.79	56.995	69.893	59.927	66.49	61.071	69.81	59.782	69.893	69.955	82.852	80.704	75.099	91.357	79.819	91.385	92.917	110.66	121.98	136.14	147.46	158.56	166.24	181.66	194.01	239.48	230.18	283.48	276.65	273.08	286.51	278.33	300.02	306.83
0	0	0	0	11.71	17.975	22.649	29.467	34.923	36.928	39.731	44.526	50.244	58.206	50.849	57.029	55.014	76.689	79.728	82.674	73.108	78.787	78.219	75.071	94.453	102.9	105.83	105.8	112.86	131.69	172.88	215.04	232.4	271.51	321.48	416.85	458.3	495.75	556.34	600.35	663.79	716.51	758.35	788.73	848.73	884.62	843.32	887.44	860.05	896.09
0	0	5.5705	10.467	6.8097	2.0658	16.536	23.046	54.198	83.889	133.1	186.77	236.22	306.67	374.62	418.52	502.14	582.17	681.68	800.83	894.25	1029.9	1189	1350.3	1496.5	1680.3	1859.5	2000	2194.8	2335.8	2494.6	2587.9	2647.1	2810.4	2933.8	2965.6	3042.6	3140	3270	3391.2	3405.5	3504.7	3510.3	3521.9	3628.7	3588.9	3731.1	3709.8	3712.6	3802
0	0	0	14.103	12.717	5.3385	20.915	24.923	41.664	43.527	44.935	59.689	69.881	74.613	72.949	74.482	88.277	89.818	90.738	86.185	98.391	92.967	97.98	109.08	120.52	113.26	121.08	116.74	129.95	153.4	168.68	175.26	197.56	212.55	239.91	237.56	279.82	286.77	325.74	333.64	346.77	371.35	391.76	405.82	419.24	418.14	428.41	427.42	446.91	451.78
0	0	0	1.1242	6.5985	13.923	15.713	15.723	13.774	10.67	12.914	11.673	5.0403	9.8473	16.191	21.064	18.862	29.263	28.388	26.149	25.23	36.646	40.827	24	24.58	26.193	29.886	38.141	27.478	27.058	32.705	32.694	26.881	30.835	26.267	33.929	37.663	28.506	40.95	34.546	25.213	29.46	31.5	40.622	47.768	35.982	32.496	33.255	43.417	44.196
0	0.37123	0	0	0	14.442	22.17	41.266	38.233	44.39	48.177	55.569	66.919	65.362	88.099	100.71	106.48	101.46	107.88	107.13	84.971	77.944	72.239	67.827	96.489	93.676	93.222	89.337	78.867	86.171	96.146	91.983	80.539	85.518	82.817	79.672	77.496	73.906	72.92	76.07	66.659	72.453	71.587	69.95	66.562	61.496	63.069	69.571	62.388	58.885
0	0	0	5.0984	2.1122	11.298	20.479	21.019	19.227	18.797	6.2773	22.008	15.999	7.3433	27.853	18.178	24.788	13.912	8.0198	7.6858	23.742	15.681	16.449	23.103	16.83	14.039	24.058	13.865	24.291	33.649	20.047	20.544	17.129	19.374	14.79	18.144	25.253	29.528	28.184	20.444	22.815	21.855	22.982	29.018	22.907	38.194	16.187	27.276	24.714	26.323
0	0	0	5.4156	8.4392	0	13.529	40.662	38.01	50.65	54.012	39.945	27.016	24.254	24.108	25.625	23.801	28.408	34.136	31.21	28.874	30.583	29.423	23.673	32.677	36.141	39.589	44.989	42.887	44.987	39.74	40.358	33.891	36.794	32.654	37.815	24.015	34.369	34.982	42.015	49.477	54.753	56.143	50.912	50.397	54.773	44.422	44.335	47.118	55.238
0	0	0	10.082	8.2255	14.218	10.192	7.7689	15.915	13.102	20.722	15.408	13.797	8.2634	8.2819	12.017	14.716	14.738	13.942	8.073	12.114	7.2744	9.0502	13.39	7.0188	8.4967	6.9252	4.9529	14.197	34.094	38.004	51.584	41.348	44.794	47.897	40.575	41.98	35.47	45.833	45.01	43.016	35.691	51.19	51.229	46.927	51.23	39.955	38.628	44.346	46.137
0	0	8.5692	3.0641	11.037	9.6655	17.761	26.652	26.207	38.061	37.252	40.78	51.439	50.709	66.731	75.025	79.062	81.985	93.873	111.08	114.42	134.48	142.16	147.28	177.4	182.8	197.55	208.77	213.84	229.89	239.11	242.97	260.67	273.71	288.46	311.43	299.78	318.27	341.75	344.03	347.75	351.16	340.02	342.14	347.05	333.49	350.04	364.84	369.05	381.09
0	0	0	0.037684	19.32	13.519	13.488	7.5158	14.893	17.232	20.268	27.13	33.61	35.075	26.709	25.003	34.718	20.69	41.878	33.447	41.128	41.533	38.709	66.267	78.413	86.512	96.066	93.439	95.038	113.57	121.22	127.2	117.33	113.67	131.05	139.79	148.28	132.99	124.37	118.55	140.17	123.59	146.51	144.34	151.71	158.9	149.13	148.14	142.31	144.9
0	1.8663	0	2.1692	1.7084	6.8071	14.707	17.519	25.294	27.509	22.06	17.32	23.575	28.015	23.96	18.186	0	19.817	25.341	44.815	43.557	43.721	46.527	51.337	59.719	59.046	69.6	62.628	56.063	74.123	73.195	74.975	62.978	73.949	57.03	43.496	52.022	55.737	48.642	51.078	55.902	56.83	63.044	67.762	58.801	59.672	66.315	69.137	71.267	53.604
0	0	0	4.4328	4.1461	16.095	23.289	27.887	33.678	37.569	37.876	37.611	44.724	43.106	34.925	34.682	33.072	45.695	53.375	31.686	42.939	36.077	48.87	45.376	63.675	56.331	60.491	74.008	70.362	82.693	89.341	82.853	90.661	95.248	105.03	99.728	108.21	99.247	110.33	116.62	115.77	117.61	115.26	110.28	112.28	125.7	121.86	131.33	141.1	145.82
0	0	0	9.9823	2.2867	30.065	36.027	25.473	34.443	25.759	31.676	35.461	41.655	30.851	27.854	28.29	33.183	34.461	27.194	20.805	39.878	39.278	39.689	50.11	49.892	58.693	61.97	54.012	55.165	62.421	47.558	51.922	58.727	63.791	58.966	69.883	61.918	67.097	66.65	64.961	68.133	91.656	88.588	115.53	125.73	78.674	92.755	105.54	117.58	142.18
0	0	0	6.4792	5.2068	8.5124	10.576	14.687	18.476	17.182	16.751	19.811	23.051	21.938	12.623	11.863	18.817	27.71	47.389	73.166	97.188	139.68	171.74	207.34	247.57	259.87	319.09	338.08	376.73	399.39	425.31	467.21	495.98	521.05	570.56	604.28	628.47	681	708.16	711.43	676.65	721.01	793.36	794.92	802.58	819.78	816.06	838.07	849.92	855.18
0	0	0	1.571	13.742	7.2846	31.491	33.427	50.97	36.567	44.522	42.297	43.243	38.559	41.891	48.509	53.256	43.37	51.839	52.005	76.911	72.61	77.932	75.963	76.237	81.197	81.008	81.64	71.182	94.778	108.38	147.16	135.51	237.31	286.54	363.49	419.75	509.73	589.26	677.53	750.38	829.87	881.32	978.48	1008.1	1075.5	1123.2	1215.2	1237.3	1289.4
0	3.241	8.2821	0	7.4919	4.2104	0	0	0	0	9.0897	17.653	12.448	7.6188	1.294	18.19	8.9013	18.272	27.66	5.5874	15.244	16.468	17.292	16.457	11.198	9.3088	13.729	25.435	37.08	55.769	60.765	85.505	93.629	107.17	113.99	199.97	245.12	213.26	254.12	263.11	316.41	341.48	388.08	412.56	443.92	520.2	490.83	511.27	541.43	570.12
0	0	0	6.464	10.318	11.961	22.647	23.56	28.073	28.55	32.982	32.41	54.502	54.957	52.613	65.561	62.183	54.757	59.701	70.055	54.638	61.321	66.878	79.714	79.074	71.102	71.042	75.618	72.675	70.873	60.747	70.198	64.301	74.451	68.785	69.938	70.634	66.698	76.758	76.567	94.713	94.357	93.516	99.114	102.85	115.08	110.57	104.65	112.2	96.935
0	0	0	1.077	1.6885	8.3882	20.031	46.688	70.165	111.13	158.98	224.23	263.02	327.28	392.89	443.07	505.13	559.15	620.93	600.25	701.59	690.06	755.72	798.43	793.07	818.71	835.76	868.56	887.74	881.6	874.05	900.4	919.97	896.4	890.86	915.05	911.53	927.53	904.88	913	917.53	908.8	890.98	902.16	858.16	886.5	854.2	859.7	851.51	836.09
0	0	0	15.316	9.34	7.3479	20.248	29.988	39.133	49.573	78.482	103.08	144.49	183.62	208.83	225.1	263.55	278.32	293.61	355.98	354.86	377.87	412.13	418.41	447.7	450.93	467.33	467.07	488.32	483.05	473.88	501.54	489.45	498.21	514.79	499.91	487.68	499.07	508.26	517.55	535.33	524.99	506.96	528.64	537.2	538.74	542.68	527.31	526.96	513.47
0	1.8675	0	19.64	15.4	0	14.142	7.4812	12.437	18.89	9.0871	13.974	16.098	5.9779	3.4768	14.098	17.3	13.471	18.855	8.1034	10.106	5.4976	11.901	5.8431	34.295	23.659	55.257	61.776	63.605	67.327	69.94	70.768	92.573	102.96	95.005	104.07	124.65	126.19	141.96	180.66	208.11	243.74	273.43	297.34	323.13	375.2	406.88	431.34	454.9	448.46
0	0	0	6.4392	2.7365	7.5439	15.062	18.651	22.475	15.34	28.439	28.354	26.437	21.49	29.564	29.739	44.889	49.594	47.165	59.341	66.198	54.818	54.122	58.289	54.74	62.815	51.942	56.806	58.614	59.606	63.355	59.707	63.91	67.716	72.107	67.091	64.916	70.429	72.118	76.766	89.254	90.23	99.116	101.17	96.193	106.62	107.95	111.68	100.2	112.23
0	0	0	14.272	7.7343	17.028	6.588	19.669	16.632	14.02	21.596	14.546	12.684	17.344	19.974	22.531	29.768	17.616	12.062	18.203	18.819	1.8036	4.0277	16.343	12.553	16.898	5.1463	3.24	10.607	10.796	8.5662	10.843	20.206	15.17	13.076	17.729	15.709	2.8047	4.2578	17.804	13.725	18.023	17.333	18.566	8.029	15.57	21.49	18.879	13.639	18.772
0	0	0	6.7494	5.7938	3.7892	14.162	34.264	25.667	30.449	49.619	46.416	43.522	45.583	41.793	43.313	58.387	72.99	87.6	99.272	115.33	144.15	154.6	163.04	191.28	211.22	227.73	249.57	254.57	268.75	285.92	305.83	321.27	330.06	328.59	335.46	338.97	354.78	375.57	372.19	406.82	406.35	399.3	407.75	397.29	403.97	392.52	391.41	388.14	401.63
0	0	0	2.0749	7.5966	21.376	18.835	21.778	26.321	23.374	36.7	36.083	36.724	35.651	36.452	39.964	61.397	48.69	45.327	47.866	54.345	48.841	52.519	52.124	55.165	58.375	57.576	69.176	78.595	82.272	75.998	37.578	48.669	36.046	47.673	46.527	33.69	41.085	37.605	37.928	42.996	41.478	50.242	51.631	52.96	60.073	57.886	57.607	50.019	64.577
0	0	0	1.255	12.329	6.5457	11.649	6.1537	15.793	14.513	20.226	30.583	37.883	33.361	38.051	31.871	45.322	46.119	41.099	36.988	30.053	39.443	24.89	21.011	35.083	35.708	31.066	26.359	29.974	37.484	34.544	29.395	21.308	17.074	19.301	19.14	16.721	4.4625	0	0	0	2.7819	4.1248	0	0.77564	14.136	0	5.842	0	0
0	0	23.448	25.966	17.597	0	0	0	0	2.3326	0	6.4142	17.787	5.1414	10.775	18.738	15.803	20.115	8.0025	23.573	30.88	31.267	27.323	37.217	41.046	43.889	48.464	78.991	52.016	45.35	46.994	49.467	55.323	58.061	53.986	71.745	63.971	52.04	56.499	48.605	57.818	59.067	66.939	61.725	66.209	51.28	50.633	55.455	60.863	50.133
0	0	0	0	2.642	13.854	17.885	27.779	38.833	30.107	47.463	56.003	66.24	60.675	78.719	86.05	105.09	109.42	111.06	124.8	132.82	137.44	145.35	166.43	175.82	190.59	183.56	190.39	207.09	210.28	211.46	217.18	231.52	228.43	246.89	247.67	237.71	255.19	248.4	250.29	253.45	256.52	271.06	256.18	264.26	273.38	275.82	273.26	255.61	268.58
0	0	0	4.7848	18.355	18.118	20.609	20.635	27.277	21.847	21.938	25.472	22.133	28.677	25.399	36.449	31.402	33.921	29.334	27.754	29.4	35.898	30.48	36.896	41.741	55.411	46.096	61.003	66.559	66.805	73.275	71.66	77.039	85.274	80.159	87.787	85.66	92.078	115.27	119.81	118.45	138.68	140.66	160	166.34	170.83	179	180.97	196.19	194.34
0	0	0	11.977	0	5.1669	18.673	27.52	27.304	23.661	36.065	38.09	25.511	40.905	32.98	33.698	34.69	39.415	35.289	40.762	43.081	38.936	37.82	44.3	41.464	43.014	40.088	38.158	38.806	28.593	32.25	22.862	31.36	27.228	22.785	20.021	10.126	13.576	7.4488	5.2215	8.1836	16.563	9.1557	7.1052	11.725	12.671	16.066	5.5476	2.1748	5.6895
0	0	0	7.0619	16.216	6.7939	7.8437	11.613	16.044	17.95	9.882	18.847	12.947	12.932	25.29	26.924	26.477	35.127	25.557	19.678	13.683	22.943	29.129	28.893	41.417	32.825	53.37	52.309	65.385	59.634	76.176	90.102	106.55	114.1	124.91	132.12	143.12	153.73	161.63	175.86	178.06	196.81	200.11	203.24	208.83	212.56	223.17	237.06	232.48	235.65
0	0	0	10.528	15.455	14.577	17.671	26.307	11.171	20.603	0	14.274	7.6336	16.195	2.9764	0	0	5.3098	0	0	3.8659	0	0	0	0	2.3079	7.0645	41.702	87.008	124.31	131.3	196.52	220.14	264.07	259.43	301.38	325.78	334.05	352.18	352.98	359.21	386.64	399.17	394.96	409.21	454.09	438.23	468.3	497.09	504.59
0	9.4459	0	0	0	14.984	14.372	34.489	30.552	34.002	34.602	31.473	38.129	35.882	43.235	37.705	29.503	37.67	38.094	57.602	48.254	42.578	64.438	78.882	124.03	175.52	249.46	193.01	337.1	388.67	558.17	687.04	792.15	915.37	1055.5	985.94	1235.4	1316	1427.8	1515.8	1555.1	1631.6	1717.1	1809.4	1857.7	1865.8	1970.7	1996.3	2010.1	1995.8
0	0	0	18.127	26.571	28.993	24.334	34.273	35.189	29.868	40.418	35.868	44.857	43.447	39.542	50.73	44.548	49.635	23.808	20.365	0	3.8838	4.798	18.312	10.234	0	0	0	0	0	0	0	6.1342	31.679	47.468	93.832	148.01	184.79	255.93	317.87	424.64	510.08	633.89	741.18	909.23	1008.5	1116.4	1222.2	1332.3	1440.3
0	0	5.7563	3.6472	10.11	9.4684	7.6638	10.148	14.398	16.476	14.529	17.064	24.691	22.05	15.654	14.735	7.352	23.638	23.749	21.82	11.485	12.565	16.365	22.221	32.238	44.931	47.938	35.73	48.572	43.923	54.603	46.169	16.004	0	8.2692	22.774	22.167	7.7484	0	4.6324	12.445	13.198	13.29	8.2484	15.135	11.778	15.138	15.159	6.4893	9.835
0	0	8.5178	8.3411	10.68	8.5728	8.2057	17.923	32.781	28.408	20.625	21.225	24.421	17.767	13.355	15.529	14.118	15.575	16.448	2.4642	6.2686	0	0.9187	0	9.4827	0.54627	8.5465	14.066	20.152	34.917	47.533	41.636	77.849	118.52	69.555	76.214	79.161	69.046	84.093	74.605	90.817	84.369	91.197	75.97	87.866	87.163	92.227	98.268	82.868	80.404
0	0	0	6.6692	9.3163	3.6244	14.446	7.256	13.957	14.776	16.039	12.178	13.086	9.2856	12.47	21.851	24.552	25.621	28.054	30.678	30.038	30.682	38.403	49.337	46.157	55.928	46.945	63.213	50.958	69.322	74.936	77.278	72.292	69.958	79.96	83.689	90.271	80.661	104.22	85.833	96.988	90.323	108.41	96.742	94.301	93.617	80.287	81.109	102.88	162.35
0	0	0	0	19.54	15.992	18.047	25.072	22.102	15.955	26.654	19.373	26.185	22.369	14.793	20.83	10.391	21.678	20.859	24.592	14.121	18.588	20.53	17.747	26.579	37.719	36.365	32.448	39.438	37.997	48.384	31.924	31.708	31.248	40.989	53.948	47.187	47.631	36.568	45.695	52.93	56.369	57.363	49.738	59.455	53.512	68.792	76.502	53.537	70.761
0	0	12.157	0	7.7761	6.9084	15.778	8.2365	13.074	25.314	44.054	55.933	80.479	79.566	110.79	124.34	145.12	153.07	153.34	188.7	189.88	200.76	201.85	219.58	224.83	227.79	245.67	237.51	242.7	252.2	256.68	261.5	265.31	279.88	285.73	298.17	309.71	328.6	338.11	350.62	352.94	346.18	363.79	355.18	384.51	363.85	372.32	373.69	370.41	383.2
0	0	11.76	0	13.053	0	11.907	6.103	12.429	14.564	18.503	19.308	25.183	23.673	37.339	25.87	22.92	22.91	24.832	25.46	26.38	30.354	32.029	45.569	71.347	92.556	121.35	112.73	136.89	140.15	148.62	165.36	162.09	190.47	181.71	191.96	184.84	194.97	176.32	199.89	181.11	180.81	181.33	186.85	188.29	173.12	174.46	162.3	156.69	154.21
0	0	0	11.8	15.323	10.561	10.586	12.257	17.124	10.804	7.4638	8.897	41.61	18.483	20.696	20.54	23.136	39.238	41.07	46.889	46.273	42.524	45.915	43.613	48.394	56.22	57.83	52.199	52.429	48.043	45.229	55.481	58.074	64.05	55.359	61.798	18.537	20.149	2.7567	7.6017	5.9545	5.5405	7.1069	0	0	2.3396	7.1985	13.499	21.287	13.222
0	0	0	7.0043	2.6149	26.67	22.386	27.348	23.628	25.652	18.704	31.96	18.986	15.381	9.4609	18.774	22.648	37.032	72.496	102.79	130.27	172.42	227.31	286.95	323.18	362.96	425.15	429.44	505.07	509.79	556.42	616.46	642.9	628.11	697.58	707.35	692.85	714.15	749.15	750.44	762.87	781.6	774.5	834.35	847.66	873.02	876.04	808.99	809.54	798.3
0	10.026	0	1.4623	1.5597	0.78725	5.0628	14.754	14.698	14.67	14.359	14.931	21.568	24.049	23.018	19.749	30.698	33.589	52.96	71.428	77.013	71.521	79.902	84.956	105.46	102.48	94.779	90.561	113.89	127.72	127.69	139.81	127.44	146.35	141.37	126.34	131.27	160.22	162.92	180.35	189.51	213.76	214.55	207.51	204.02	222.64	226.52	232.76	236.37	233.75
0	0	2.8781	1.6399	19.728	27.943	31.207	35.361	39.729	46.845	42.309	66.582	23.736	67.913	71.143	87.32	111.8	117.5	118.38	138.14	135.6	147.66	154.65	163.03	200.84	200.96	203.09	210.47	219.21	226.86	214.49	70.178	89.479	83.595	76.812	85.006	81.576	76.942	73.174	78.274	83.283	90.365	85.038	92.145	90.678	97.959	90.152	85.651	84.832	95.289
0	0	0	13.583	18.201	32.308	44.211	58.362	75.335	80.757	84.356	91.425	84.359	81.075	80.137	78.478	89.962	93.523	102.36	80.459	90.925	85.4	74.463	71.934	76.18	76.312	72.215	74.444	65.905	66.624	55.104	67.641	50.906	56.13	45.289	37.179	34.191	37.577	43.674	41.126	46.151	48.872	40.445	36.282	37.762	28.576	20.361	21.689	19.424	25.052
0	0.49856	0	9.2865	7.1411	3.4334	21.956	8.5089	18.306	13.101	13.212	16.526	13.478	23.938	12.8	19.999	18.074	38.836	53.51	54.208	67.095	70.219	81.742	75.62	83.468	73.336	97.367	103.97	116.3	125.98	133.51	138.87	148.42	189.66	213.68	227.34	240.06	247.75	257.24	265.92	254.12	257.27	269.48	265.4	259.67	261.49	244.28	244	259.39	264.4
0	0	0	16.333	14.957	0	29.91	4.0094	27.417	20.993	32.537	19.404	15.887	12.974	18.095	9.2869	12.19	25.545	5.0042	11.895	12.508	13.402	6.0989	7.4456	10.707	19.163	16.675	28.063	23.565	27.362	35.583	44.482	64.806	69.836	70.96	93.245	65.724	77.767	81.827	82.764	90.957	94.76	96.496	97.345	116.32	116.17	117.11	109.2	109.81	113.86
0	0	0	7.6085	1.7031	23.489	40.343	40.891	55.091	49.128	61.97	66.332	81.623	82.421	76.563	78.804	89.409	90.223	63.714	56.313	86.851	86.196	92.175	86.043	97.224	103.27	106.44	93.681	103.03	108.15	88.686	97.62	95.274	101.56	97.059	96.075	95.107	93.08	85.098	97.652	89.245	111.46	97.92	101.83	104.1	95.467	101.46	90.749	91.707	95.055
0	0	0.17469	12.39	16.691	6.2938	26.551	29.594	33.98	38.852	27.577	31.937	36.818	29.303	40.976	35.048	46.369	38.789	39.832	52.079	34.207	41.12	42.348	35.38	44.85	42.819	46.434	47.343	40.844	51.188	52.957	45.748	52.335	46.147	54.008	58.016	48.358	47.52	47.599	48.779	43.376	32.85	40.896	34.69	36.453	30.206	45.111	45.966	46.897	42.815
0	0	0	18.783	17.471	14.36	25.13	28.437	23.718	17.551	12.198	20.617	17.212	5.4626	16.176	10.754	19.088	54.264	95.69	146.85	223.25	299.95	363.95	440.95	522.29	604.11	700.42	765.74	851.96	962.68	1075.3	1172.4	1250.6	1375	1470.7	1538.8	1646	1713.5	1846	1830.5	1961	1968.9	1944.3	2028	2104.1	2091.5	2187.5	2199.2	2245	2242.1
0	0	0.83971	3.8605	15.937	9.2479	7.6139	9.7504	11.767	12.389	18.519	0.29607	0	0.94845	0	0	0	0	0	0	0	0	0	0	0	5.9926	2.7093	10.24	20.36	17.135	34.631	68.657	63.889	116.1	140.63	226.63	205.54	264.55	341.37	437.75	433.27	495.95	493.65	547.23	595.88	606.78	646.63	660.17	524.78	673.88
0	0	0	14.173	3.4108	18.061	33.645	52.753	73.083	78.613	93.731	104.37	135.83	148.1	190.79	244.54	279.41	288.15	335.82	372.79	389.09	414.26	409.67	405.17	445.74	467.41	468.89	469.61	458.33	473.03	485.08	486.99	471.35	486.59	470.73	509.55	520.48	463.06	460.41	474.41	486.74	493.16	509.52	502.35	499.92	481.14	499.04	498.65	504.2	502.45
0	0	0	8.7217	5.3343	14.244	13.705	18.532	23.907	22.922	16.133	16.724	20.907	17.98	13.048	12.265	19.744	28.718	29.231	14.46	24.235	24.427	35.184	27.124	34.921	29.691	30.393	29.29	33.828	34.398	23.725	20.563	28.174	26.042	36.234	33.523	34	26.187	42.02	45.731	49.031	56.925	58.174	46.362	53.76	57.324	64.807	48.836	44.188	41.714
0	0	17.075	0	12.311	7.0987	9.3154	3.178	3.2828	0	0	0	1.2774	0	0	0	0	0	0	0	0	0	0	0	0	0	0	0	0	0	0	0	0	0	0	0	0	0	0	0	0	0	0	0	0	0	0	0	0	0
0	0	28.208	0	32.032	5.401	29.576	52.572	42.634	19.325	54.965	47.287	68.114	50.367	49.29	33.882	28.388	47.622	38.454	37.876	16.174	21.411	1.9419	10.733	10.334	21.201	15.156	5.6341	0	1.0832	0	0	3.3948	0	0	0.64603	0	0	0	0	5.894	0	14.485	27.093	34.081	33.175	20.89	18.396	28.222	46.244
0	0	0	0.91629	20.856	20.753	18.083	26.242	24.277	28.585	29.855	27.675	42.147	40.914	46.838	57.998	68.691	72.808	72.917	74.6	78.654	79.896	80.162	80.832	79.025	91.763	76.783	80.292	84.877	98.458	96.27	88.608	108.9	103.07	92.786	100.76	103.65	97.044	100.33	106.79	104.49	104.27	106.72	113.85	112.43	110.67	109.31	110.15	110.32	111.79
0	7.6343	0	0	0	4.9727	5.4276	22.184	15.652	20.5	16.202	18.479	23.771	18.445	15.3	9.7364	8.8	10.599	10.909	21.505	7.6165	12.513	1.8699	4.8879	15.918	15.057	20.779	14.304	14.706	21.706	33.957	36.768	28.541	33.543	33.058	35.817	36.669	38.131	35.223	40.211	40.898	43.99	48.42	53.53	45.341	42.272	47.86	50.007	50.091	44.147
0	0	8.7874	2.6931	7.5052	1.8101	10.027	17.182	22.024	19.558	20.378	19.421	29.211	19.903	29.853	22.745	18.012	17.571	21.171	21.807	14.661	11.644	12.283	20.763	19.56	17.656	15.771	1.535	3.9409	0	0	3.3733	0.18998	11.116	9.2782	9.8649	11.188	16.573	13.163	17.208	21.835	19.644	12.422	8.4128	12.986	0	3.7689	0	0	7.2162
0	0	0	8.2842	0	16.449	23.162	17.86	21.601	6.1146	31.617	17.447	8.0626	33.504	52.91	56.936	77.743	73.268	175.79	106.57	145.75	201.8	239.32	236	290.28	261.95	295.07	276.13	227.42	233.04	298.64	293.37	332.86	269.16	332.22	348.19	335.3	343.04	349.72	295.13	323.51	343	294.98	361.74	325.34	324.86	303.94	315.41	309.6	323.3
0	0	2.6973	7.2857	10.29	14.87	14.512	7.0138	12.272	20.503	21.033	43.735	42.233	33.01	63.599	76.335	84.913	80.685	112.53	127.67	143.2	186.11	178.22	179.83	193.73	203.21	214.32	198.98	214.86	227.04	243.94	249.25	245.9	269.97	282.29	269.48	272.4	285.6	257.8	182.85	171.58	177.42	170.6	161.27	159.88	161.4	151.99	155.15	108.51	128.16
0	0	0	1.7602	5.3917	7.0943	20.742	14.471	28.742	28.196	21.425	38.743	42.445	61.262	59.038	78.491	77.799	90.678	84.859	101.52	121.98	106.64	123.05	133.46	112.99	129.06	158.79	154.3	145.22	163.08	159.94	179.44	173.09	171.61	159.19	182.78	179.08	176.52	174.46	167.83	193.5	183.48	201.94	195.99	197.34	203.55	210.52	216.42	221.45	210.77
0	0	0	4.5727	2.6583	12.47	23.919	29.62	35.347	43.885	40.832	50.586	47.063	47.089	40.14	46.581	55.155	56.652	43.126	60.22	50.092	53.792	65.7	55.722	59.32	62.259	65.496	67.749	61.088	54.81	55.852	60.236	70.541	68.522	65.182	68.116	69.05	85.732	94.549	112.17	126.52	139.65	148.69	175.58	198.89	210.01	218.97	223.83	224.46	240.37
0	0	0	25.452	23.152	23.177	31.334	44.022	26.483	34.565	33.919	31.764	37.087	24.82	39.512	41.563	44.942	36.716	18.444	29.694	14.946	20.4	14.749	17.127	18.557	18.644	20.526	19.8	11.374	1.8479	7.615	14.221	17.49	24.768	24.274	16.747	4.9224	9.3912	16.64	21.306	6.3709	23.35	13.762	8.1831	9.5306	1.0046	0	0	0	0
0	0	0	10.186	11.923	9.8611	11.779	11.789	19.097	14.39	14.421	17.282	17.126	11.838	14.48	16.234	16.943	15.269	19.474	12.944	13.005	11.794	18.969	21.121	14.561	17.24	21.354	21.043	18.198	33.835	28.397	43.973	22.078	32.816	38.588	29.201	27.505	14.096	22.694	12.833	16.298	11.947	15.326	18.448	10.824	18.878	6.6104	7.8034	11.861	22.918
0	0	0	15.626	26.683	12.777	0.97937	8.5707	13.417	7.2091	2.8427	8.8351	0.26428	0.095804	25.375	20.008	43.03	57.965	54.886	46.765	70.629	103.05	135.08	162.71	143.45	200.56	212.28	251.47	326.57	377.59	336.08	393.51	544.16	665.45	686.89	741.47	946.1	1011.3	1139.9	1210.3	1281.7	1339.5	1481	1533.1	1594	1668.9	1718.1	1762.3	1836.9	1910.5
0	0	0.17585	0.084128	19.59	4.135	14.22	11.826	9.1509	11.133	7.0905	7.2793	13.814	11.226	11.174	18.017	0.24756	23.861	19.963	34.298	25.417	57.737	94.463	155.06	246.61	332.35	420.02	533.92	643.76	731.23	815.55	974	924.11	1082.5	1146.1	1275.5	1352.1	1429.6	1494.7	1625.7	1650.6	1730.5	1768	1807.1	1905.7	2022.8	2120.8	2136.2	2156.8	2244.7
0	0	0	0.34726	9.5475	13.366	47.519	30.139	33.941	21.84	22.424	26.466	18.598	27.295	22.026	33.819	39.979	47.733	35.169	51.161	43.958	46.579	51.603	52.943	48.002	54.794	61.291	65.29	59.355	47.566	59.009	60.118	58.42	59.484	56.224	66.698	49.558	63.732	62.458	69.796	78.55	88.482	77.657	95.05	91.946	102.81	98.869	133.05	95.889	109.56
0	0	0	8.0024	9.5348	10.184	14.731	18.795	14.632	12.92	16.822	20.723	32.616	34.988	32.762	32.627	23.046	28.203	21.06	43.627	37.392	45.232	54.702	49.645	50.911	50.369	55.594	54.522	54.456	54.631	55.129	69.613	59.155	80.587	75.955	79.979	78.577	78.609	93.946	96.551	118.37	101.28	107.5	118.26	116.73	128.98	126.02	119.24	125.23	111.79
0	0	0	27.855	3.7975	4.0862	8.0571	0	0	0	0	0	0	0	0	0	0.48547	0	0	4.4969	0	4.7445	0	0.036049	0	3.2512	7.706	4.0854	10.656	9.3999	20.072	19.328	25.438	34.17	19.02	19.012	23.827	29.078	34.866	45.153	53.102	51.238	74.89	64.84	77.367	73.178	87.66	93.58	91.784	102.92
0	0	0	4.4911	2.6333	5.394	8.9037	5.3126	8.9473	7.4854	10.112	10.239	6.3439	0.17273	0.42858	8.1739	5.5555	20.684	2.7828	11.849	8.8375	7.5242	14.199	9.2417	13.378	22.068	9.8538	15.077	10.427	5.9858	0.22203	4.6432	14.443	11.012	10.761	6.7212	0	10.332	11.625	12.419	27.655	38.31	39.303	61.261	70.405	93.613	121.64	138.37	141.75	151.56
0	0	0	2.3905	11.974	14.558	18.189	19.793	18.104	19.607	19.911	20.075	19.267	22.365	27.23	27.481	23.569	30.427	27.435	23.667	24.981	23.488	22.714	25.475	28.141	28.499	19.831	29.884	37.119	52.127	73.405	115.89	183.65	263.37	342.03	408.02	502.17	575.53	669.87	788.45	836.97	902.43	970.29	1026.4	1125.6	1153.3	1192.7	1250.6	1350.4	1394
0	0	0	9.6747	6.3635	4.1422	9.8212	6.2321	14.853	3.0045	10.903	11.787	21.678	25.322	24.388	23.9	13.882	12.663	17.385	22.59	19.07	22.306	17.544	28.159	30.529	24.666	27.257	31.017	29.345	27.362	21.556	42.042	33.806	57.822	69.262	77.973	96.42	105.2	136.84	154.4	185.27	202.33	229.87	258.15	290.9	308.38	309.55	325.33	310.07	309.58
0	0	0	3.2001	11.051	13.582	14.888	10.704	20.265	17.263	23.837	22.112	30.671	29.293	32.235	43.362	46.703	59.083	68.105	74.001	101.01	114.36	136.92	278.17	287.75	365.71	412.46	451.58	510.81	514.56	558.11	623.92	640.45	381.49	418.45	413.69	411.99	428.53	464.57	480.29	507.82	528.02	567.76	605.03	639.18	649.68	661	667.92	700.17	721.14
0	0	0	10.832	7.3372	2.9491	10.978	28.581	24.405	34.791	41.257	44.977	40.111	36.675	41.908	46.428	49.16	65.805	63.55	58.925	63.345	57.859	50.16	54.58	48.43	54.738	54.802	62.139	59.558	55.125	54.611	53.858	65.332	61.17	57.856	59.254	57.632	72.189	68.388	77.355	86.487	89.483	95.005	85.742	89.176	83.582	84.714	83.876	90.767	101.31
0	0	0	2.1951	1.8134	6.3585	8.1067	24.155	14.851	22.948	39.57	41.553	22.269	39.599	41.767	44.899	48.495	33.701	36.18	28.365	33.831	31.15	27.129	27.146	31.052	22.626	34.027	21.494	27.953	29.116	24.226	27.36	25.839	35.598	28.384	34.041	34.768	49.702	51.388	53.441	51.693	55.161	55.951	71.449	68.039	77.383	70.644	74.488	72.834	70.054
0	0	0	9.0864	13.681	6.0741	6.8886	13.883	8.6742	8.8932	9.9496	16.969	12.331	10.231	0	3.7384	5.1812	19.08	1.4984	13.684	14.374	7.4109	6.3991	0	0	4.3264	6.7963	0	0	0	0	0	0.40598	0	0	0	0	0	0	0	0	5.4721	0	3.4473	1.4812	10.997	8.5735	3.6835	3.4204	2.209
0	0	0	5.1829	7.5423	11.396	31.262	17.862	22.569	34.245	35.136	42.372	52.263	51.473	61.119	75.632	79.896	61.477	72.558	77.787	86.861	91.711	153.44	86.719	95.019	90.14	117.47	102.71	92.245	100.92	96.329	144.01	97.461	100.7	93.942	124.95	137.37	95.927	104.77	98.981	84.644	89.957	84.232	139.29	91.732	94.347	85.066	138.17	88.96	84.374
0	0	0	0	2.8133	13.155	19.275	22.91	22.532	16.155	18.847	9.8663	12.926	10.588	11.445	20.133	20.259	13.966	12.511	9.628	11.151	1.5281	3.2581	3.3996	0.92477	5.6955	0	0	0	0	0	0	0.11089	0	0	0	0	0	0	0	0	0	0.78559	0	0	3.3891	0	0	0	0
0	0	0	11.037	6.3538	9.3706	12.422	17.232	11.913	21.382	32.523	47.109	30.626	23.346	23.173	32.727	35.81	29.105	35.132	22.807	28.672	14.927	28.203	19.822	19.84	12.473	23.997	10.135	19.282	17.583	15.608	11.469	6.2099	13.212	6.9609	9.3598	15.386	12.226	20.395	13.786	12.878	16.665	10.309	12.103	8.3263	18.82	0	15.202	16.809	15.155
0	0	0	12.986	13.093	11.129	21.651	19.74	25.643	1.0027	5.6612	2.766	8.8621	11.781	11.311	8.8373	0	1.5393	3.9611	12.133	0.16634	2.3677	2.5474	8.2813	4.6175	13.04	7.824	10.906	4.9731	0	0	0	0	0	0	2.2028	0	0	10.717	17.188	24.754	21.123	21.224	23.666	28.447	39.94	32.775	24.947	36.115	17.027
0	0	0	6.0036	7.245	3.6848	8.6376	11.053	14.487	9.1773	11.891	14.514	23.677	22.465	21.397	21.736	16.739	20.607	20.088	28.639	24.348	25.611	33.318	41.427	44.094	40.316	43.084	40.332	43.839	41.163	27.771	42.865	29.461	42.534	40.859	41.898	42.589	31.223	44.705	49.375	60.743	63.605	74.604	90.058	96.336	114.89	118.46	124.18	139.98	133.97
0	0	2.3204	9.6086	23.495	20.843	12.991	13.903	13.485	12.349	17.763	44.067	40.902	40.86	31.108	31.379	51.951	105.27	136.36	181.65	222.63	294.98	347.98	427.14	507.87	587.48	671.66	701.1	755.23	746.31	856.63	982.61	1032.3	1089.8	1111.3	1161.8	1160.5	1177.7	1162.9	1140.9	1150.1	1200.5	1191.6	1169.4	1173.4	1169.7	1185.2	1163.2	1152	1193.9
0	0	0	5.8402	5.9303	20.471	51.099	26.666	37.874	36.217	47.912	48.674	57.543	53.105	47.406	21.757	53.353	52.837	55.65	51.375	45.129	56.242	50.541	45.421	40.371	36.136	66.61	73.77	46.105	49.98	61.729	58.872	59.351	41.288	41.016	72.076	71.19	71.79	59.787	68.244	51.55	71.257	53.464	70.471	65.061	64.393	65.367	32.42	35.083	31.074
0	0	0	8.6223	0	9.4776	10.993	6.3194	14.397	16.273	3.441	11.177	6.9967	11.839	10.276	23.086	10.21	12.377	2.6224	11.176	23.14	23.234	18.162	21.916	13.596	25.432	33.154	29.625	39.679	24.837	33.249	41.13	33.083	42.031	43.95	35.467	40.261	44.506	44.376	37.366	55.195	44.992	59.119	49.546	50.955	44.526	44.387	44.033	53.532	45.171
0	5.6995	0	0.55733	2.4883	6.2148	49.123	63.706	95.658	122.66	144	164.98	197.75	219.08	242.25	274.11	283.51	312.14	311.37	340.92	358.98	378.68	384.36	379.33	431.87	420.13	427.52	420.87	446.54	453.88	472.8	469.62	451.82	455.14	465.83	472.07	446.09	450.12	442.12	455.8	436.67	423.64	437.69	427.29	418.55	424.56	418.71	413.37	403.3	406.98
0	4.8522	0	1.7161	7.2432	0	9.794	15.984	22.049	17.905	9.1939	8.3251	15.448	17.718	3.1075	5.1746	3.166	11.087	15.973	12.263	18.312	22.007	10.563	14.384	8.7808	11.459	27.351	37.175	42.055	48.533	35.265	37.21	39.669	41.063	51.17	43.27	47.29	59.629	61.19	59.712	43.715	47.118	79.182	42.45	49.519	44.172	26.695	21.514	37.532	34.027
0	0	0	15.972	2.0093	7.004	20.523	24.25	20.948	26.708	23.925	20.921	23.317	14.144	0.55914	0	2.738	1.3615	2.5111	0	0	11.528	0	0	0	0	0	0	0	0	0	0	0.2897	23.4	46.258	64.24	113.09	134.02	157.77	188.51	223.29	286.33	331.04	380.15	414.13	479.97	527.16	583.08	639.23	697.72
0	0	4.1125	9.2513	6.9198	8.9391	10.981	17.703	42.657	35.657	41.624	52.59	61.73	61.686	64.911	81.882	92.661	101.69	102.77	102.58	117.11	116.61	148.33	129.78	140.5	138.4	169.54	171.56	171.99	191.6	205.79	218.97	230.31	249.92	257.1	281.86	289.5	319.44	308.14	336.3	342.86	345.89	332.78	325.78	316.98	334.81	351.18	340.44	330.31	341.9
0	0	0	8.4991	15.835	11.79	10.542	17.937	24.611	19.414	20.639	19.358	27.85	13.891	28.526	30.832	31.969	32.567	29.464	28.239	38.685	38.645	46.84	57.881	57.782	70.014	73.835	87.098	104.7	125.45	153.02	166.37	177.71	181.71	198.35	206.11	204.1	194.65	215.13	207.87	207.88	200.89	196.92	196.72	181.07	179.41	150.61	148.13	146.64	148.99
0	0	0	12.142	9.5304	6.4719	13.236	18.913	25.729	24.976	25.582	30.457	34.07	30.417	24.399	31.337	32.335	19.867	31.806	25.484	38.83	60.048	57.509	53.903	76.205	87.259	99.914	93.867	100.65	115.49	117.37	126.42	112.98	116.1	133.74	145.5	124.55	123.87	138.69	133.69	146.59	141.75	139.06	134.47	143.34	208.9	242.62	257.42	248.54	258.42
0	0	0	7.3866	5.7108	0.61953	7.3762	25.897	29.672	68.857	104.54	145.73	193.61	262.54	350.04	430.64	546.7	662.61	753.95	882.53	961.55	1066.7	1182.5	1308.5	1381.8	1485.6	1582.1	1647.1	1695.9	1685.8	1773.8	1811	1837.9	1825.3	1833.3	1819.3	1827	1844.5	1838.5	1858.6	1843.6	1816.9	1865.4	1950.3	1890.5	1869.5	1833.1	1842.8	1860.4	1899.3
0	0	0	6.3949	16.415	12.253	16.037	17.398	25.133	26.291	25.951	28.487	21.389	20.332	35.422	53.614	64.105	60.256	81.15	104.68	98.446	92.615	92.042	140.45	133.06	139.29	112.1	135.98	144.39	166.86	170.72	186.18	173.11	186.65	188.71	166.47	167.98	171.42	185.14	181.47	173.63	181.29	187.62	185.5	167.91	162.82	159.85	165.7	156.75	159.53
0	0	0	0	0	14.603	37.183	49.049	33.86	50.609	53.299	54.525	60.513	62.139	56.638	45.34	54.782	61.854	52.589	81.205	71.016	67.187	76.264	70.894	84.912	86.23	85.282	77.863	78.227	101.51	101.5	110.2	95.683	101.71	120.03	137.55	155.82	202.95	223.23	292.07	326.14	363.03	442.87	506.37	560.92	613.37	658.48	716.61	769.53	775.69
0	0	0	9.8943	14.92	24.651	31.021	27.261	25.549	38.13	25.712	37.535	40.694	45.66	36.346	54.79	56.252	47.417	45.051	52.85	62.703	66.431	54.959	67.509	65.689	71.475	81.48	76.944	80.004	70.408	70.453	64.222	68.126	73.456	69.035	67.122	79.024	84.024	85.214	105.02	123.31	124.72	145.4	149.82	166.55	150.5	178.59	177.32	199.72	202.49
0	0	0	14.472	9.9143	14.543	26.06	16.327	21.408	14.941	18.513	10.327	17.867	22.126	14.89	11.514	0	0	0	0	0	0	0	0	0	0	0	0	0	0	0	0	0	0	0	0	0	0	0	0	0	0	12.986	47.281	68.29	109.98	120.09	157.26	191.21	185.8
0	0	0	10.301	8.8571	2.2574	6.9385	17.302	14.503	13.991	11.957	23.509	20.062	16.361	24.343	23.667	31.16	15.026	19.57	17.863	23.091	21.898	23.639	20.128	25.434	20.468	22.942	23.129	30.393	34.513	31.665	33.615	31.793	36.862	30.263	34.592	42.659	49.085	51.057	52.442	55.379	53.263	58.612	56.042	57.85	66.066	51.326	61.332	67.661	54.476
0	0	0.97343	5.6863	9.4003	6.1345	4.6741	8.1198	12.154	12.343	8.5615	25.965	20.526	19.435	22.094	38.242	47.694	44.297	39.629	49.993	59.445	49.275	47.348	48.907	37.38	49.134	52.87	56.553	65.777	58.075	62.103	58.805	67.357	76.085	65.395	66.2	65.754	64.649	72.975	63.211	75.899	81.513	84.542	80.3	95.317	71.736	86.009	84.233	89.071	82.056
0	0	0	7.6781	23.712	22.699	23.675	51.211	45.693	60.103	70.727	64.481	59.294	57.713	67.848	70.025	71.284	83.386	79.941	96.919	94.577	92.155	103.1	106.27	116.11	123.24	134.66	157.54	178.3	201.44	224.56	261.61	282.69	331.33	359.61	379.54	414.71	447.51	478.07	500.85	536.67	557.38	605.74	605.44	611.39	626.83	645.51	656.04	649.38	667.62
0	0	0	8.4271	11.303	12.469	11.839	15.112	15.19	19.454	10.121	16.692	26.638	14.654	16.557	22.238	27.459	21.273	27.735	21.145	23.746	31.423	17.414	22.531	19.427	34.312	23.802	26.066	38.504	24.395	23.293	26.556	28.115	29.346	24.106	28.642	20.489	22.369	17.018	13.795	16.128	25.184	31.269	21.843	22.892	0.46915	4.1778	3.1736	9.8494	0
0	0	6.8592	20.624	7.4538	5.3724	17.96	10.295	12.471	13.732	20.249	22.098	16.822	10.849	24.156	17.084	11.083	11.69	21.929	22.692	11.553	19.859	10.557	4.0571	10.476	9.9545	24.184	28.026	39.594	35.411	29.238	33.637	37.772	32.228	41.506	40.18	33.765	35.246	38.977	39.824	43.393	38.988	35.685	51.514	43.426	74.819	83.039	89.078	89.19	97.857
0	0	2.5985	13.058	16.381	20.177	14.674	23.895	27.053	22.625	28.567	21.939	15.645	13.352	23.638	24.52	40.461	36.377	44.578	43.447	34.293	32.884	46.244	59.39	71.125	81.733	96.515	108.05	124.69	145.66	155.8	171.02	175.71	203.43	192.76	200.59	214.48	209.13	230.11	221.66	238.97	224.76	256.42	260.2	267.05	274.88	260.19	268.56	264.96	290.88
0	0	0	2.0707	25.417	24.122	48.209	40.043	49.435	46.978	50.522	52.481	49.013	55.639	53.567	62.169	89.638	132.65	168.09	211.93	260.78	324.34	536.06	469.49	557.41	589.15	834.93	745.15	797.54	863.9	918.9	1003.8	989.83	1036.9	1065.7	1166.8	1102.6	1130	1171.5	1191	1188.7	1219.9	1234.9	1269.2	1280.1	1289.4	1344.3	1353.8	1385.4	1375.9
0	0	1.8647	0	2.7186	8.6795	28.261	24.516	30.169	25.173	40.673	24.982	25.86	22.42	33.155	45.912	28.291	23.08	42.236	36.763	45.876	40.69	40.486	44.16	50.624	65.669	96.79	136.43	177.71	244.03	274.95	350.32	378.31	403.02	417.43	485.14	527.66	624.05	711.16	740.06	782.27	795.2	856.49	890.78	951.41	972.66	1032.4	1048	1067.6	1093.9
0	0	0	19.147	23.033	23.183	16.362	27.056	14.084	8.6908	12.328	20.703	28.439	20.858	43.762	37.447	37.542	38.91	45.339	49.818	39.355	41.335	46.178	46.847	46.364	50.726	57.577	77.297	73.132	54.626	37.227	49.228	34.694	45.638	44.987	46.531	41.67	29.292	30.175	19.986	21.25	17.462	12.179	9.28	7.034	0	0	0	0	0
0	0	0	4.9943	14.425	0.29161	8.1367	7.325	0.031706	8.3075	19.468	26.428	25.692	27.617	34.341	30.884	41.888	30.031	49.427	30.77	38.128	49.956	54.432	56.408	58.864	79.093	92.941	98.523	94.285	118.27	132.05	126.14	119.21	101.62	127.64	147.42	179.55	132.34	125.38	136.3	137.43	138.31	168.37	163.56	185.01	191.04	166.54	163.41	189.45	182.43
0	0	0	2.2762	8.6902	10.754	15.072	13.373	16.006	11.927	14.751	21.622	34.291	31.295	40.13	33.709	30.349	33.465	28.322	38.308	29.846	38.931	46.785	52.423	57.164	48.643	53.073	50.042	44.88	51.603	43.813	57.141	44.13	56.083	51.267	52.45	58.041	46.337	55.011	62.77	68.042	59.642	68.025	64.65	73.387	78	71.484	69.046	69.813	46.364
0	0	0	9.5174	0	18.343	23.721	17.429	27.857	15.005	24.799	26.251	29.048	32.007	38.026	33.67	35.419	34.397	37.27	38.509	52.558	45.932	55.253	60.224	61.747	75.806	77.549	85.441	86.392	107.75	95.963	91.923	88.935	96.225	116.72	104.38	114.46	137.1	140.05	143.32	160.2	185.67	190.87	223.94	245.03	268.61	281	269.88	295.88	305.31
0	0	0	12.872	8.1217	5.1169	10.118	18.958	21.666	24.077	25.398	24.14	32.796	32.614	38.264	36.946	42.418	41.976	54.993	36.313	44.017	38.231	45.327	39.204	53.774	40.835	41.999	39.164	40.768	42.211	44.377	37.322	39.668	41.966	43.092	33.096	36.667	19.937	25.146	28.532	26.557	28.683	24.046	11.339	11.327	11.287	10.598	14.817	3.9383	8.1828
0	0	0	17.236	7.9045	4.4298	8.9786	15.325	13.798	15.346	6.0446	16.385	12.821	12.661	14.268	23.874	23.376	19.999	0	6.8687	16.029	16.343	5.6588	12.688	6.4304	15.874	22.225	33.748	34.834	29.903	34.376	43.052	47.16	48.849	44.614	45.807	53.956	55.524	58.494	59.126	72.388	74.873	75.1	75.57	88.582	73.418	76.803	84.285	91.744	87.657
0	0	0	8.0992	8.9792	7.2546	7.5089	9.8661	12.78	16.839	7.1063	13.24	30.502	53.334	113.24	170.13	252.11	348.98	461.91	605.73	738.78	905.29	1062.1	1213.5	1397.1	1489.1	1677.4	1737.3	1797.1	1985.6	2123.6	2209.7	2279.4	2447	2534.1	2398.1	2448.7	2527.6	2605.7	2629.3	2591.8	2677.1	2627.9	2701.5	2714.4	2670.4	2704.1	2656.5	2712.5	2697.3
0	0	0	5.0072	17.125	16.163	17.091	16.182	32.359	25.045	24.966	26.148	24.764	22.606	27.827	24.043	33.429	28.474	34.128	28.616	26.36	38.161	28.444	27.102	25.409	39.961	72.451	101.47	140.14	187.19	243.62	298.26	346.06	405.12	468.23	521.43	590.2	642.06	669.51	708.07	755.01	761.87	839.97	865.26	865.49	932.12	966	971.12	981.4	945.81
0	0	0	19.611	8.1117	14.592	11.1	13.392	9.5663	12.61	9.0054	3.8703	11.007	0	1.3932	12.241	11.974	10.639	0	10.2	15.702	17.411	13.757	15.753	20.024	26.084	43.505	46.721	63.281	56.781	83.479	102.02	111.07	141.65	140.24	165.5	180.13	175.72	231.67	232.25	284.41	293.89	320.61	330.98	348.88	394.62	391.54	433.08	482.57	471.06
0	2.0799	0	0	0	14.456	18.633	22.946	20.004	29.009	33.789	35.204	48.093	37.255	45.449	34.335	36.503	55.029	59.806	62.464	65.544	68.598	87.533	85.309	82.685	77.152	98.117	60.222	43.469	55.224	58.913	45.864	33.932	41.279	17.574	12.694	10.619	11.858	9.8253	24.494	14.1	18.123	19.902	25.113	14.23	16.658	21.276	28.59	24.234	21.825
0	0	0	5.759	7.0193	19.319	24.363	29.817	22.606	26.816	36.32	40.084	35.024	43.401	30.277	36.291	37.522	41.506	31.06	37.42	32.678	35.475	37.203	37.007	45.906	39.104	40.021	41.271	38.489	36.165	38.794	35.439	51.923	50.042	46.051	44.987	38.071	60.052	57.654	60.466	66.236	67.506	58.856	70.292	76.552	67.524	58.086	45.006	29.246	33.125
0	0	0	2.8773	14.438	12.125	4.9332	0	16.449	9.5661	16.84	26.569	37.376	38.728	34.067	31.01	44.066	57.601	86.429	64.968	87.561	111.23	120.07	137.73	164.05	184.61	203.01	218.54	237.69	239.07	263.4	270.54	262.34	286.18	313.84	308.99	347.58	312.49	322.37	314.78	352.17	345.15	341.13	337.29	347.82	353.05	339.64	340.77	331.43	322.48
0	0	13.315	0	6.8941	3.0041	6.1345	6.0153	7.7574	4.2632	8.9185	0	9.3087	9.5465	16.045	3.69	8.8997	11.551	8.7712	6.9618	0	4.7582	0	0.96663	4.02	1.4192	2.7132	0	0	0	0	0	0	10.604	0	16.029	16.155	34.733	59.887	65.587	87.441	88.418	86.744	91.272	108.11	104.23	117.13	121.79	116.82	129.11
0	0	0	1.8537	22.59	3.4948	3.0825	1.1665	4.208	15.838	6.5264	11.9	16.011	32.046	2.7555	6.4785	12.589	8.8032	16.754	13.419	23.013	21.003	21.1	0	12.044	3.7121	28.778	22.156	26.487	35.24	32.047	38.967	46.69	61.439	65.147	68.821	77.984	78.496	92.395	90.341	86.123	85.297	102.41	101.65	116.09	104.91	98.135	111.54	126.53	131.46
0	0	0	9.043	5.7431	10.492	29.526	38.772	56.391	84.469	97.393	110.94	131.76	164.03	171.52	177.3	191.77	202.51	202.38	219.24	219.35	223.4	232.12	235.23	228.13	256.79	245.24	242.37	225.87	244.05	249.65	271.05	259.35	282.21	272.49	288.8	297.16	297.06	333.81	349.14	351.21	371.84	360.07	379.24	398.01	398.55	402.22	377.05	388.12	373.66
0	0	1.9987	4.1344	8.7253	14.037	15.386	21.837	34.862	30.083	28.482	27.528	34.903	37.224	35.229	31.76	33.589	34.034	41.253	22.318	35.061	25.478	35.505	29.349	48.461	46.338	48.096	50.34	67.425	89.974	110.75	136.65	172.65	191.96	248.23	271.63	273.84	318.88	350.75	387.01	420.88	443.02	475.74	466.24	490.85	528.72	544.55	560.19	556.15	560.44
0	0	0	7.5676	16.852	13.655	17.718	13.081	18.42	13.352	18.37	20.375	28.576	34.557	42.526	47.053	39.513	47.823	42.915	69.062	60.647	72.356	87.815	104.96	102.79	118.23	113.96	117.41	123.67	126.04	119.67	136.55	127.44	131.97	146.19	130.37	126	129.8	152.93	166.94	180.29	171.28	183.06	206.19	215.88	218.56	222.32	220.37	231.1	217.48
0	4.3368	0	0	4.7719	0	5.4165	18.167	13.925	18.684	25.794	33.72	18.231	17.463	18.714	9.7884	13.32	18.828	17.376	14.393	6.9092	13.887	12.019	4.5834	15.907	7.4583	14.676	13.763	15.2	15.334	2.8307	10.493	7.0186	7.452	3.2935	2.5546	0	0	1.2124	0	6.4604	8.2979	12.054	5.9477	3.8794	1.6424	0	0	0	6.2239
0	0	0	9.3882	9.7921	19.197	15.328	6.8315	10.42	9.7223	10.991	14.226	12.378	13.857	19.475	21.499	21.981	23.041	14.673	8.9863	17.498	27.374	12.502	20.614	15.392	18.922	26.525	24.287	29.376	15.135	27.911	29.086	22.998	27.921	16.283	23.672	30.063	36.704	41.297	47.932	64.704	67.785	90.363	91.445	108.57	107.71	114.82	129.92	145.5	154.29
0	0	0	3.7365	8.1265	6.0426	10.473	17.882	19.973	23.612	26.139	26.57	19.937	22.025	29.488	25.674	25.077	27.238	32.006	30.681	37.256	35.382	40.52	26.022	25.011	35.166	35.095	42.606	44.598	43.901	33.561	32.789	32.74	46.133	46.163	46.9	40.582	51.404	55.559	57.504	69.986	74.215	75.908	68.349	66.056	49.742	35.95	37.701	42.016	49.44
0	0.30984	0	8.3942	11.717	3.1229	5.5853	13.071	15.783	14.434	11.963	17.012	27.04	33.135	42.55	44.322	47.83	54.056	41.388	45.665	40.843	44.344	44.404	47.249	45.486	49.473	54.479	76.516	97.686	121.24	153.78	184.89	239.97	284.92	325.94	349.16	392.45	428.28	503.1	534.69	555.07	620.73	652.51	605.17	669.24	659.95	705	692.29	738.92	739.48
0	4.1682	0	1.1174	0.43873	1.2357	9.6668	41.246	34.88	45.467	44.763	50.331	57.671	59.106	69.975	68.355	81.629	106.77	127.61	157.04	217.8	293.49	321.66	324.82	362.72	401.22	409.78	421.7	430.22	466.33	467.01	482.93	448.43	465.92	416.08	418.57	411.66	391.25	388.98	409.23	416.93	422.5	433.64	447.73	446.04	457.69	439.5	444.67	441.19	436.46
0	0	0	8.3208	11.362	12.476	22.753	17.372	24.387	11.129	12.488	4.3476	0	14.083	2.5413	12.08	29.584	38.952	55.312	80.689	89.173	99.958	133.88	121.68	125.54	121.04	152.96	184.29	159.14	169.13	171.12	184.78	177.71	191.41	200.56	205.9	230.36	198	217.18	213.86	213.93	219.04	251.5	205.46	214.72	298.4	281.25	315.29	344.39	380.71
0	0	0	7.491	19.963	5.7826	5.8642	0.30329	9.8583	8.2948	16.457	24.703	38.95	41.183	32.852	20.125	33.915	49.935	71.584	81.69	118.38	162.6	207.93	277.07	338.84	425.27	519.29	606.33	713.02	791.67	878.35	938.88	990.66	1064.7	1168.5	1024.4	1088.1	1182.2	1190.7	1228.7	1253.3	1234.8	1308.6	1285	1299.3	1331.4	1326.6	1344.2	1370.8	1358.8
0	0	0	19.139	26.289	34.417	42.538	46.776	64.005	69.129	93.607	118.73	149.98	176.34	204.82	273.53	296.78	337.8	372.32	431.6	441.7	490.93	477.54	486.01	541.65	571.63	581.6	585.05	587.11	618	605.74	605.66	631.71	645.44	669.03	679.38	704.07	716.01	729.78	751.66	744.18	750.08	773.94	798.51	807.44	823.04	841.73	824.73	841.52	850.76
0	0	0	6.1119	9.0884	17.854	21.864	26.87	29.265	35.109	35.264	36.529	49.314	54.607	58.836	51.779	66.273	98.752	101.31	118.4	120.75	146.57	155.35	139.83	173.4	177.81	208.55	225.58	246.31	277.27	295.97	302.1	330.2	343.12	362.28	376.76	375.5	401.02	390.11	387.8	373.35	393.09	392.94	383.77	390.95	369.08	363.7	380.38	394.84	412.99
0	0	0	9.7452	3.7382	15.703	16.246	24.817	35.338	40.565	38.677	88.299	104.31	109.93	121.3	144.74	154.45	158.09	153.71	185.57	189.25	173.62	189.57	188.4	185.39	171.62	196.78	179.38	184.95	180.98	187.19	181.11	206.18	220.76	211.58	206.4	214.27	225.61	230.72	231.82	254.47	281.62	298.95	311.18	354.99	362.17	397.1	435.45	471.62	479.67
0	0	0	28.09	48.739	78.19	97.553	121.41	158.65	167.08	155.55	174.83	165.23	148.2	177.9	166.22	148.71	162.07	154.82	145.41	147.89	138.75	153.21	157.67	164.03	157.85	141.75	155.96	149	138.02	146.72	147.47	144.73	142.08	144	131.25	123.52	122.56	127.15	127.96	122.03	121.03	123.89	126.16	116.19	118.07	102.44	93.451	92.562	82.464
0	0	0	12.215	19.978	17.234	20.764	23.432	26.46	20.776	21.077	20.454	25.82	28.071	38.217	46.265	56.291	81.659	107.53	136.31	180.54	224.26	265.06	310.82	372.51	425.36	481.63	540.42	622.5	655.26	712.58	762.64	813.76	859.56	897.85	930.57	980.79	1003.4	1063.4	1059.7	1078	1104.7	1141.9	1177.8	1196.2	1188.4	1227.5	1205	1177.7	1185.9
0	3.2667	1.7208	9.5872	2.5288	6.8542	22.442	9.2617	23.813	6.9339	17.337	12.485	16.692	32.986	15.965	26.841	31.36	29.639	38.795	32.29	48.179	39.011	48.482	42.218	57.35	70.07	69.196	76.574	68.631	77.113	74.905	88.944	81.349	75.207	81.212	104.87	105.41	102.48	101.45	106.79	105.49	145.63	147.49	151.59	153.44	153.96	141.34	148.77	162.72	156.36
0	0	4.5887	0	16.926	13.426	17.774	22.1	18.015	14.93	18.968	12.505	25.233	17.33	21.698	15.816	13.108	9.9308	16.012	15.52	8.8358	8.0358	6.0616	8.698	11.67	6.513	11.436	1.337	17.417	13.852	11.775	22.69	21.226	41.318	27.787	34.636	39.835	46.922	49.213	53.358	74.287	67.635	72.648	81.92	95.41	85.482	73.98	79.213	87.079	100.9
0	0	0	9.6329	0.56587	18.708	25.209	20.71	22.084	20.648	22	16.434	21.42	15.661	16.794	8.189	19.798	13.501	23.745	19.566	22.727	10.153	19.769	17.5	19.498	29.687	28.458	21.02	17.246	26.981	10.476	17.218	8.2742	14.175	12.877	19.627	10.88	14.538	6.2344	8.0585	0	7.1196	6.7537	9.0854	12.425	2.1534	0	0	0	0
0	0	0	6.1885	16.425	19.092	36.453	50.51	55.815	51.883	57.358	54.683	75.835	83.46	93.546	85.2	87.87	102.35	99.227	104.75	103.32	104.08	98.474	103.5	114.38	114.16	111.04	119.36	121.84	116.61	113.91	124.37	116.17	121.33	125.07	133.8	129.99	110.35	131.64	113.29	134.33	123.15	139.24	135.95	144.45	136.88	134.43	130.47	128.02	120.19
0	0	0	10.032	9.1624	9.1375	18.138	8.869	14.214	20.131	10.95	13.336	15.408	23.572	18.448	29.936	27.233	33.172	35.198	41.395	54.168	60.01	58.851	65.831	71.259	80.198	99.629	93.647	94.094	99.804	113.45	112.82	119.02	126.98	108.53	111.55	113.96	109.06	105.95	116.98	118	119.63	120.23	118.05	116.29	106.72	112.21	111.18	115.18	102.98
0	0	0	18.956	13.475	0	0	0	0	0	0	0	0	0	0	0	0	2.4457	0	0.72857	0	0	0	0	0	0	0	0	0	0	0	5.4879	15.124	17.582	19.665	43.09	43.436	73.654	97.893	111.79	141.72	166.62	184.95	194.67	216.45	229.16	247.37	248.51	257.98	285.05
0	0	0	0	23.211	18.438	32.107	29.506	34.886	33.568	35.014	31.51	40.313	46.989	62.268	50.923	39.971	40.183	58.43	60.367	63.22	72.106	75.724	76.275	82.184	82.858	92.171	93.24	97.598	103.24	101.85	94.599	100.7	109.45	109.4	104.95	99.55	114.01	110.87	131.11	139.46	149.55	172.17	187.19	228.69	216.82	248.31	266.86	283.67	313.99
0	0	0	11.159	23.075	22.705	26.855	32.346	33.603	18.716	42.474	32.654	34.588	31.816	36.35	55.165	53.465	63.467	75.78	63.652	57.52	43.575	19.534	14.587	9.9385	8.0848	12.834	5.958	0.13005	6.2891	10.648	18.863	0	0	1.2582	0	0	0	5.4391	0	0	0	1.4075	17.967	0	0	0	0	0	0
0	0	2.9919	4.4931	1.1631	10.214	15.9	18.06	4.1218	2.9747	14.741	10.45	7.027	5.9334	27.533	33.07	29.609	19.701	24.571	31.899	27.966	20.279	21.237	21.207	21.95	23.034	34.912	30.355	20.273	36.798	26.605	29.768	21.715	21.248	35.075	33.838	38.701	36.2	18.326	24.343	28.197	36.379	43.568	40.811	45.795	54.082	66.04	62.732	67.776	72.324
0	0	0	8.017	25.202	3.6683	17.771	9.3028	30.538	28.866	29.244	29.944	24.281	21.304	11.774	4.1244	12.274	22.059	31.84	19.869	42.8	42.887	47.127	46.599	43.431	37.661	51.647	61.074	75.461	83.197	81.869	92.301	115.95	146.24	175.13	210	241.18	260.08	283.43	311.51	341.93	344.64	365.89	385.83	397.8	385.22	416.49	407.59	445.16	443.36
0	0	0	2.58	5.7685	1.2518	7.8991	2.1084	3.3159	0	0	4.7477	4.5266	0	0	0	0	0	0	0	0	0	0	0	13.878	35.773	72.075	94.25	124.84	180.07	255.33	307.84	323.94	371.2	401.71	517.74	585.39	609.95	652.87	740.77	746.52	800.28	845.9	872.74	870.82	865.01	932.27	977.75	981.8	1009.1
0	0	0	0	15.433	29.22	42.216	51.744	53.611	80.859	95.946	114.91	105.46	111.11	130.4	133.63	163.48	161.94	178.26	204.1	203.13	204.02	205.75	214.82	212.36	209.93	207.23	216.82	230.9	223.39	203.65	219.26	218.15	226.05	220.04	221.01	205.45	217.83	210.02	227.15	221.55	220.91	224.37	218.75	204.71	207.9	207.46	198.64	182.33	192.84
0	0	0	28.634	0.098574	36.583	41.902	29.342	25.419	15.317	20.176	21.195	0	0	0	0	0	0	0	0	0	0	0	0	0	0	0	0	0	0	0	0	0	0	0	0	0	0	0	0	0	0	0	0	0	0	0	0	0	0
0	0	8.0558	0	13.137	6.1707	10.883	5.0424	0.94902	2.683	13.79	3.1141	12.846	11.456	10.359	9.6223	11.096	2.5014	5.2527	2.3388	0	7.5416	9.0243	15.23	19.876	24.756	27.734	16.68	26.136	34.693	44.37	75.809	86.111	118.24	55.818	77.137	101.19	120.75	124.87	147.85	161.79	154.14	172.45	186.15	188.16	188.52	180.66	170.74	167.26	194.55
0	0	0	9.952	12.355	12.484	18.2	24.081	25.543	26.949	26.733	21.1	19.671	19.262	23.258	32.381	26.029	31.326	31.705	23.957	28.76	29.634	44.212	61.783	75.046	123.64	184.87	298.29	415.6	531.08	711.26	882.37	1029.7	1181.6	1307.2	1469.4	1632.4	1745.1	1898.9	1985.2	2126.3	2134.7	2298.5	2305.3	2341.1	2403.2	2447.2	2511.6	2549.7	2576
0	11.468	0	0	0	0	11.469	29.325	27.533	25.277	26.809	25.304	27.557	27.541	25.287	24.192	16.584	12.696	15.623	19.553	16.619	15.96	6.9772	7.6659	25.883	10.657	6.4911	1.2252	0	1.6945	6.8367	8.8471	0.88613	2.3517	0	0	0	0	0	0	0	0	0	0	0	0	0	0	0	0
0	0	0	3.8106	12.984	15.342	11.784	17.802	16.141	20.583	12.076	12.138	13.586	20.061	21.092	31.534	26.792	28.065	18.757	24.047	20.918	19.152	35.691	44.452	55.544	64.423	74.313	84.732	105.79	109.64	129.96	139.64	158.34	168.45	207.58	203.18	198.37	213.53	235.02	245.54	244.05	261.43	263.15	276.84	284.39	276.35	282.14	284.65	287.13	295.24
0	0.58538	1.7476	8.2462	0	12.073	9.7345	11.596	20.884	33.134	31.265	44.046	47.892	65.577	88.488	114.76	130.02	156.87	167.16	179.42	227.71	242.3	242.22	259.21	269.62	284	309.09	325.7	358.99	339.74	371.24	378.23	387.62	392.18	438.27	465.38	466.54	442.35	437.5	440.52	437.47	490.49	494.38	475.43	469.77	479.08	475.76	482.43	476.45	484.41
0	0	0	11.754	10.444	8.1679	11.073	19.496	4.7745	2.7588	16.42	13.983	5.9601	9.0129	0	7.2814	6.0726	10.496	13.167	14.755	13.162	22.582	22.603	4.7981	10.489	1.9659	21.639	11.782	20.714	16.362	27.966	48.764	61.758	107.24	140.77	161.2	179.69	220.43	260.37	272.25	274.58	371.22	376.66	391.36	392.87	416.01	409.24	432.66	491.37	507.92
0	0	0	15.488	7.6141	11.859	9.4014	15.907	22.611	19.849	22.081	13.943	16.814	16.145	16.9	16.829	19.601	16.638	21.329	23.383	23.889	18.525	24.052	25.755	17.987	19.138	18.485	18.305	13.572	28.691	28.702	36.661	25.831	29.703	20.767	26.22	19.075	11.468	26.848	17.28	26.464	20.04	40.347	48.435	54.268	68.208	67.323	83.017	75.29	85.467
0	0	0	7.6764	8.9574	17.042	17.598	26.688	29.198	31.547	39.573	50.9	37.762	48.7	64.936	67.292	73.85	74.368	86.886	94.039	90.727	98.677	116.68	125.92	115.51	133.87	140.97	146.76	146.22	163.53	170.54	180.64	172.15	176.9	191.13	181.52	190.3	182.27	197.49	190.45	196.51	202.47	217.79	214.7	215.17	224.03	213.6	212.31	213.89	226.63
0	0	0	4.8289	9.9632	8.4626	9.6392	15.05	18.436	20.829	14.467	16.795	22.137	23.763	31.44	34.068	34.049	32.064	28.55	33.669	24.249	30.323	35.885	43.479	49.259	48.535	51.732	57.082	57.446	53.955	57.016	63.233	66.715	68.234	71.179	72.743	70.735	71.115	82.527	86.244	81.193	94.423	89.587	83.49	82.068	79.921	78.862	77.533	74.334	67.675
0	0	0	0	21.398	22.397	27.268	29.632	22.379	19.305	26.413	2.4734	9.8954	5.918	0	0	0	0	0	0	0	0	0	0	0	0	0	0	0	0	0	0	0	0	0	0	0	0	0	0	0	0	0	0	0	0	0	0	0	0
0	0	0	15.409	11.993	16.888	23.018	20.149	24.641	27.288	4.181	14.388	15.461	20.435	18.774	33.135	33.84	32.88	29.283	32.259	29.39	33.448	24.265	27.517	22.307	14.875	36.752	22.428	41.079	33.939	22.912	30.841	30.643	34.164	30.27	24.633	31.08	34.103	30.205	36.45	40.099	42.525	48.237	45.338	54.554	34.778	30.265	31.438	36.832	27.903
0	0	0	2.0958	6.508	1.5958	6.3524	8.1218	10.188	5.5088	3.64	11.605	9.1871	16.681	8.5479	5.7222	0.83185	5.8539	0	7.3099	0	0.56053	1.4079	0	7.7359	18.256	12.147	6.4279	7.1576	3.9375	10.424	5.9004	5.1921	4.8444	11.314	25.402	23.059	26.172	24.565	37.197	44.089	47.67	51.236	44.562	51.105	55.04	69.196	56.813	53.196	67.326
0	3.0302	0	0	0	10.704	9.6898	12.589	14.359	13.918	16.837	25.524	8.871	18.008	16.724	19.956	31.385	53.924	52.802	80.248	103.88	131.74	179.05	191.01	220.67	251.38	279.27	303.96	319.58	333.75	358.12	338.53	341.47	401.38	409.44	374.11	421.9	450.39	457.26	465.62	475.22	493.37	496.42	506.36	507.8	512.14	516.1	514.24	505.83	513.06
0	0	5.0715	0	12.264	23.635	15.072	19.718	28.672	25.926	40.078	24.27	25.893	26.332	35.519	36.994	41.368	36.136	36.607	46.415	44.05	39.472	41.206	49.077	56.743	68.514	70.926	65.588	89	88.893	69.781	84.555	99.558	114.92	106.92	123.4	115.85	132.98	148.13	155.29	156.26	152.98	160.97	158.08	161.86	144.84	141.22	144.58	144.06	150.06
0	0	0	8.6095	16.047	13.674	19.204	13.827	12.701	15.8	11.629	16.868	12.872	11.067	7.6694	18.455	19.171	17.366	12.481	9.0255	21.155	27.455	18.236	20.608	19.665	21.749	28.924	26.065	39.283	24.619	38.073	34.226	41.717	46.338	41.542	42.484	46.389	47.95	43.189	55.616	60.247	66.091	75.074	71.972	76.899	65.844	66.028	65.154	74.506	71.904
0	6.3015	0	0	0	6.8414	27.641	33.735	38.871	35.239	36.232	33.892	44.075	47.521	50.107	58.382	78.485	97.083	100.9	121.55	126.63	141.91	147.45	156.2	183.17	194.87	225.63	268.2	324.66	399.26	472.67	534.76	559.85	625.55	726.98	783.15	825.78	872.4	936.98	987.28	1023.2	1069.7	1146.4	1134.8	1149	1169.8	1170.2	1238.4	1208.6	1209.2
0	0	0	0.66182	8.8471	11.663	28.192	27.218	35.109	30.904	48.649	52.141	56.214	57.414	64.447	86.941	113.53	158.74	207.95	270.84	341.58	418.3	480.66	564.34	640.39	711.93	819.86	907.58	990.57	1069.3	1098.3	1094.9	1266.3	1349.8	1442.1	1461.2	1524.2	1645.4	1676	1780.7	1802.3	1943.1	2050.5	2077.4	2123.1	2234.9	2255.5	2259.7	2322.7	2423.9
0	0	0	10.318	14.618	19.208	17.099	30.248	27.959	19.615	15.785	16.29	18.118	16.741	29.997	23.432	19.738	25.155	31.394	32.68	41.314	27.12	34.566	34.004	32.935	51.588	49.384	53.265	50.6	52.96	61.515	68.5	83.446	91.265	81.928	84.816	101.08	105.71	103.17	118.53	108.84	116	125.58	120.48	128.68	152.37	169.74	191.26	207.23	185.7
0	0	5.241	0	19.143	5.4196	13.424	12.267	23.702	19.565	16.25	7.8185	32.931	25.497	9.7117	2.3562	13.615	10.151	6.6442	0	0	3.2621	0	0	0	0	0	0	0	0	0	0	0	0	0	0	0	0	0	0	0	0	0	0	0	0	0	0	0	0
0	0	0	4.1029	0	4.6434	19.302	14.634	28.392	28.174	25.375	25.003	23.352	17.969	11.693	14.496	20.16	20.117	37.366	34.841	53.875	69.478	69.149	80.86	97.021	104.83	128.82	142.8	138.03	148.63	153.67	153.59	173.65	184.41	204.36	201.16	220.72	226.45	270.07	293.89	263.2	279.01	282.45	282.19	294.92	285.5	288.7	299.2	314.09	330.85
0	0	0	10.986	11.893	9.8722	9.7331	9.0173	10.573	12.099	20.598	22.222	40.603	56.542	38.462	38.31	46.686	49.746	67.665	82.382	76.534	81.982	100.42	116.72	114.83	118.35	137.88	133.16	137.84	137.85	126.61	151.11	144.77	160.33	162.5	176.73	184.18	185.08	185.79	187.06	198.6	195.45	196.24	195.22	168.68	182.53	197.27	171	184.7	184.07
0	0	2.3904	1.425	8.8583	13.915	21.461	29.53	44.464	49.714	33.927	60.222	42.883	41.372	48.298	47.914	63.552	50.667	42.236	47.419	51.066	56.397	48.414	42.608	59.004	28.701	37.876	28.455	39.928	36.968	35.579	38.08	26.309	40.088	27.738	32.441	35.321	43.623	52.038	53.045	49.822	41.493	48.438	39.757	36.201	46.358	48.729	51.018	52.074	44.165
0	0	0	12.721	9.0375	17.267	19.633	21.377	31.694	38.328	43.499	59.128	69.567	67.505	70.758	87.27	91.169	105.49	117.17	125.02	128.46	138.16	143.82	134.84	131.48	126.71	127.68	145.99	153.15	152.41	138.46	156.3	148.73	165.7	159.48	146.89	171.75	162.56	171.27	170.8	162.15	181.53	206.87	218.83	242.35	262.03	253.82	290.36	310.97	319.75
0	0	0	6.8519	12.642	20.563	29.443	39.415	49.894	72.084	100.3	135.78	195.17	215.97	259.09	327.69	370.37	397.5	452	485.88	554.56	588.88	638.31	654.13	680.68	709.57	733.32	757.76	792.26	814.41	852.38	864.93	857.31	865.99	875.53	900.22	923.43	919.59	952.45	938.02	928.12	960.08	956.24	965.05	960.39	993.41	1018.2	1021.8	1017.1	1012.8
0	0	4.1253	5.7755	7.625	2.8198	13.662	14.395	12.485	23.331	23.828	36.714	21.807	18.581	29.146	26.588	32.963	35.239	33.585	35.79	32.662	44.036	43.371	45.691	46.946	58.046	51.902	64.85	53.184	67.552	60.672	64.296	67.938	72.78	62.978	72.516	66.858	71.774	75.374	81.397	94.061	100.78	96.958	90.863	83.648	84.439	85.648	73.509	85.8	94.993
0	0	0	10.368	0.68217	14.875	14.672	7.5469	23.966	4.5625	12.287	10.629	9.8483	18.95	11.244	9.3655	16.123	19	20.03	14.457	25.69	24.017	22.545	24.827	32.686	35.399	45.527	31.874	29.292	35.858	27.862	30.216	22.911	27.925	28.996	40.734	56.679	88.997	135.33	220.86	321.95	447.81	582.84	716.54	829.42	923.25	1090.2	1238.3	1374.1	1574.7
0	0	0	9.2794	14.56	12.32	18.206	20.305	15.021	7.3947	14.612	14.057	23.857	35.182	30.224	31.517	27.776	15.696	23.898	30.589	22.519	27.474	35.143	40.408	35.889	34.5	43.702	43.151	43.296	44.085	45.516	63.854	72.14	78.843	92.515	117.35	127.37	156	186.32	201.51	237.31	269.87	311.94	341.27	376.8	382.47	405.76	429.49	447.95	436.41
0	0	13.303	0	16.853	11.698	21.313	23.287	13.702	18.692	17.952	15.025	23.674	13.895	18.472	10.962	11.625	7.4839	20.795	13.212	10.497	7.2339	9.5827	10.703	13.759	7.5577	6.9521	0	0	0	0	5.8599	0	5.6095	0	0	0	0	0	0	0	0	0	0	0	0	0	0	0	0
0	2.0196	16.086	0	1.323	0	4.1298	0	0	0	0.71021	0	8.2867	0	0	0	0	7.6497	12.324	17.278	10.37	18.599	22.253	40.755	46.722	47.201	61.074	67.493	82.603	109.66	126.18	156.46	168.16	205.24	228.51	234.95	269.54	303.67	344.45	374.06	392.02	399.77	420.35	432.81	443.94	439.29	446.32	446.64	440.92	467.05
0	0	0	9.7801	11.587	11.673	12.639	14.044	13.775	0.11698	13.544	15.815	10.914	1.81	3.409	15.691	12.782	17.817	6.4641	6.3731	0	12.408	14.628	26.049	17.961	23.281	20.079	4.5466	5.9273	10.102	25.965	36.332	34.53	37.753	51.728	54.715	64.171	63.77	70.226	87.143	63.169	76.491	91.35	83.71	94.405	94.661	94.037	95.451	106.42	113.17
0	0	3.4279	0	7.6065	2.6831	2.9962	7.2908	10.286	10.269	0	1.8492	18.554	15.881	1.0803	7.4855	0	12.951	0.45133	6.3983	0	0	0	0	0	1.8741	2.9287	0	0	0	0	0	0	0	0	4.1964	0	0	0	1.6259	6.0804	4.9621	4.6814	0	5.0181	0	0	0	0	0
0	0	0	0	4.0076	9.5779	17.239	13	17.411	15.139	13.042	11.115	13.809	10.546	15.324	23.262	26.308	21.331	14.457	22.071	31.263	26.952	27.819	29.909	36.537	36.267	35.448	40.3	46.331	43.426	46.349	44.845	53.802	48.916	54.003	56.614	63.716	73.095	72.463	80.807	97.668	100.04	103.98	118.23	130.88	147.67	145.04	147.64	186.96	162.74
0	0.59626	0	4.9394	10.534	7.751	10.062	10.472	9.2038	12.711	17.883	8.5601	28.285	27.603	32.363	23.722	26.155	21.129	17.929	30.423	17.957	28.016	38.774	46.625	43.586	46.164	47.049	46.452	54.518	46.99	48.355	57.416	49.568	51.521	60.649	73.444	97.227	114.65	148.76	184.84	223.12	275.89	287.56	334.56	370.39	390.97	419.73	425.95	437.59	452.27
0	0	0	17.326	0	12.163	20.617	22.609	16.395	14.577	20.749	22.828	29.019	31.67	25.053	35.257	32.786	32.073	31.986	41.521	35.123	32.878	33.074	37.257	37.149	42.544	49.671	58.095	25.383	36.803	31.502	37.523	27.503	27.879	32.28	38.161	42.611	48.525	39.588	56.756	62.128	80.891	76.491	76.311	94.264	118.21	140.28	148.92	154.26	177.82
0	0	0	6.6132	10.995	17.932	13.73	19.469	19.101	12.415	19.781	17.347	6.4344	0	12.081	4.1497	3.7636	16.339	18.476	15.06	22.8	7.2214	6.2023	13.809	2.8633	37.425	1.7239	7.5268	23.9	28.532	45.514	59.227	66.909	79.622	74.22	84.901	99.111	91.021	99.94	106.35	101.27	111.39	107.27	94.296	83.357	92.822	109.84	111.48	119.91	107.45
0	2.2837	3.5853	13.746	0	9.9491	5.8248	8.7913	5.7311	2.8653	3.9189	4.4348	4.2445	13.571	16.989	24.564	20.114	27.389	30.45	34.053	36.542	42.649	40.139	54.526	65.457	70.636	90.811	113.03	147.81	180.43	211.38	223.03	229.67	256.05	259.2	314.29	330.21	378.66	392.49	417.51	417.84	460.72	518.03	513.55	515.81	535.92	549.54	599.33	621.03	579.8
0	0	0	3.4134	4.6503	12.056	11.172	17.623	18.518	8.5787	0.91879	6.6838	3.5512	4.8329	8.7699	4.263	3.4908	1.941	9.4263	7.6091	10.412	1.1313	0	0	3.0673	7.0549	2.1558	0	0.96602	5.8367	1.8501	20.425	36.149	66.498	99.708	160	234.79	329.47	433.2	542.18	648.82	745.61	841.3	957.44	1133.9	1233.7	1377.8	1460.7	1574.5	1636.3
0	0	3.9586	8.9229	7.3657	10.166	1.2721	10.13	18.586	32.512	19.189	20.337	28.922	21.356	17.981	20.559	25.861	27.532	37.875	12.98	33.48	33.305	50.972	64.127	93.027	107.41	123.04	146.19	170.74	189.08	218.06	240.83	251.38	278.44	279.21	298.65	315.47	312.18	347.59	363.31	374.83	401.14	389.53	387.32	393.62	408	432.11	424.59	429.95	429.09
0	0	0	15.11	9.9619	16.118	17.274	19.117	20.907	15.329	23.473	31.462	29.639	24.006	34.672	37.307	28.16	25.696	23.766	32.398	43.533	40.244	41.262	52.91	58.361	60.153	71.074	92.557	80.393	103.72	92.287	105.14	105.88	109.5	111.16	124.06	123.95	118.99	119.03	121.42	114.9	121.5	121.5	123.92	137.84	144.02	125.21	134.54	130.48	135.9
0	0	0	1.8989	5.3385	13.041	25.613	28.799	31.85	23.173	17.883	24.152	23.88	22.189	21.75	26.822	20.656	25.774	27.942	22.916	29.126	32.339	38.569	46.606	64.575	71.268	67.039	92.106	108.88	119	133.72	138.47	151.6	158.93	159.42	164.19	179.74	184.06	189.66	198.53	198.32	198.37	199.81	204.21	202.74	200.43	195.18	193.75	197.21	188.52
0	0	0	11.493	11.88	17.915	13.471	29.658	31.661	27.694	26.091	30.171	28.105	27.983	40.036	34.649	32.31	42.969	41.695	42.49	49.431	47.811	55.461	72.358	89.024	102.92	136.28	154.26	168.88	174.13	206.68	229.75	250.81	261.76	281.57	286.53	320.17	336.1	345.15	380.79	385.3	401.96	401.33	419.75	432.19	449.68	477.19	513.21	515.21	524.35
0	0	0	1.712	27.596	27.187	34.658	39.768	50.873	48.857	55.005	51.738	42.194	42.988	56.756	62.753	62.019	75.874	90.531	110.34	134.1	162.64	186.47	225.6	275.33	320.56	348.24	398.15	415.08	447.62	476.22	497.6	525.85	558.64	621.04	678.45	675.75	714.87	765.73	780.23	813.54	848.71	830.35	841.13	857.79	869.95	889.67	893.95	920.95	915.92
0	0	0	13.936	8.3115	19.644	22.307	10.866	14.588	3.8506	11.03	15.198	24.441	20.308	33.505	39.056	29.623	30.622	35.79	28.646	22.148	20.421	12.024	14.441	10.63	9.6966	15.758	3.5984	11.192	23.863	11.521	22.975	12.507	15	13.121	17.581	10.896	23.482	20.606	15.098	17.021	32.755	26.383	33.061	37.829	40.838	32.104	34.185	39.221	37.984
0	0	0	4.4846	6.727	1.5736	6.8669	17.755	25.574	67.751	95.367	113.64	154.39	168.37	225.14	267.84	300.54	336.33	364.32	404.96	436.76	464.18	487.43	499.13	513.71	539.39	549.8	565.59	579.42	577.96	604.47	638.8	654.24	691.57	730.4	777.97	807.88	868.31	919.81	991.05	1051.6	1120.4	1182.5	1235.7	1294.4	1336.1	1374.2	1435.3	1560.2	1589
10.339	13.959	0	0	0	0	8.2875	18.507	16.121	18.208	26.289	38.362	27.692	25.713	43.849	43.025	45.392	44.515	56.838	81.714	81.43	76.671	85.984	76.691	89.886	95.88	94.249	102.94	89.496	107.27	113.26	129.14	112.68	116.41	123.25	117.98	121.12	114.54	115.71	112.75	122.9	116.27	125.39	130.36	112.01	105.54	112.35	108.64	109.38	110.99
0	0	0	7.186	9.148	16.532	9.775	10.256	9.842	8.1292	13.833	17.858	23.21	26.487	19.468	17.989	12.533	36.796	19.289	31.197	19.539	12.643	26.427	22.696	34.6	49.061	51.781	40.109	52.213	46.087	58.522	49.526	44.317	43.602	40.006	61.439	53.395	52.903	44.139	59.481	66.073	63.61	54.978	44.94	53.521	55.15	61.419	57.288	44.199	59.31
0	0	0	12.082	2.53	16.688	22.379	19.709	35.139	26.124	28.191	22.674	32.148	28.481	24.262	20.637	23.684	22.075	20.158	12.369	31.197	20.864	19.975	20.037	27.202	31.642	17.989	23.446	25.218	29.251	18.588	25.082	23.876	30.031	27.979	40.112	30.947	35.786	28.967	31.069	26.015	36.492	26.968	35.176	37.808	32.844	39.372	15.033	15.883	20.587
0	0	0	4.2905	12.312	17.518	10.195	15.831	23.363	22.775	17.42	19.976	21.692	30.83	30.769	32.192	31.35	34.206	22.91	40.166	36.729	52.098	46.279	73.103	87.695	98.553	123	133.95	136.71	163.15	178.59	198.75	200.57	169.39	212.04	223.97	221.1	232.35	224.7	235.61	217.95	245.9	222.97	240.04	230.95	214.21	229.48	250.79	246.61	256.82
0	0	0	2.5709	13.867	6.6477	13.731	21.15	14.886	17.535	23.09	23.892	40.422	42.896	44.697	45.975	40.315	37.713	36.958	50.625	46.116	40.57	50.535	60.907	59.698	60.14	64.594	72.066	70.55	72.221	76.602	95.22	87.93	108.6	109.07	127.84	124.61	120.04	131.62	126.18	133.75	134.77	150.5	143.8	161.35	166.35	164.64	150.09	160.27	136.1
0	0	0.72551	9.6429	8.6172	9.4463	7.2273	6.0008	7.7337	8.9425	2.5996	6.8759	7.063	10.39	14.169	26.859	31.744	35.99	28.166	38.143	47.452	55.622	49.29	57.974	51.38	56.748	67.111	55.265	69.922	61.628	71.173	58.006	73.266	74.395	60.075	62.479	65.183	62.759	62.948	72.735	74.767	70.994	83.339	79.257	85.034	77.078	79.353	77.283	88.757	81.12
0	0	1.9372	8.7821	2.5545	11.8	7.1389	19.132	12.014	15.804	7.5572	20.247	8.723	8.4585	12.663	17.207	20.769	7.982	7.74	5.4387	13.284	13.955	15.366	10.998	19.067	15.949	23.968	11.535	22.114	22.937	18.941	19.254	20.824	23.454	20.497	22.169	32.604	39.09	46.768	50.723	53.284	50.919	55.192	60.696	64.603	75.827	70.072	77.779	86.366	83.388
0	0	0	4.0672	6.7449	10.168	7.6372	11.714	16.687	11.792	16.945	25.83	20.613	38.611	83.317	153.57	229.84	291.11	394.81	481.25	543.82	569.09	679.97	744.89	777.39	844.88	919.64	929.91	938.47	981.51	997.45	1014.7	1031.6	1039.2	1024.9	1065.4	1045.6	1048.3	1083.3	1086	1074.8	1098.1	1089.6	1073.4	1097.3	1106.5	1105.9	1100.1	1107.2	1105.6
0	0	2.275	1.1866	17.836	5.1675	22.722	30.126	20.457	26.242	57.728	63.587	74.139	68.885	68.215	118.38	99.878	148.86	135.67	150.42	143.44	135.31	136.34	126.82	143.85	171.52	145.14	163.81	163.06	171.94	166.09	169.74	146.38	163.13	180.87	186.33	205.13	197.77	185.93	192.38	212.55	230.37	238.73	254.57	250.52	292.16	315.03	332.01	324.25	354.09
0	0	0	4.283	13.191	13.622	18.807	24.859	25.264	21.605	16.009	22.602	20.008	20.178	23.477	24.265	20.81	32.524	28.345	23.068	20.466	17.072	23.15	16.536	25.918	16.41	6.5169	9.2749	12.358	15.822	12.905	16.221	22.861	20.734	15.61	24.525	21.721	26.8	30.858	31.014	33.772	34.868	31.741	47.229	49.523	50.08	48.546	44.502	45.83	47.593
0	0	0	17.307	18.295	13.053	27.651	28.038	22.861	21.144	19.294	23.796	37.83	35.67	43.656	42.706	33.705	35.803	41.201	55.658	50.417	56.961	64.402	80.767	84.999	82.008	78.026	80.135	79.806	82.99	77.786	87.495	81.401	101.25	102.98	104.19	93.514	91.086	102.92	101.09	111.42	104.55	116.08	118.75	119.27	128.46	120.63	112.24	120.75	106.76
0	0	8.742	0	23	19.505	32.568	32.692	32.575	31.439	27.245	25.563	23.822	19.405	25.904	13.868	16.623	19.691	42.728	55.853	62.251	85.491	97.555	127.56	132.67	162.18	190.74	187.66	219.21	233.3	242.26	240.02	270.67	287.86	303.12	322.48	328.56	346.64	378.86	374.25	392.14	397.08	388.83	382.58	416.39	391	413.82	431.94	437.7	469.37
0	0	0	21.587	24.773	30.923	27.989	37.777	43.275	44.383	45.716	47.992	39.961	54.389	42.295	48.975	43.428	61.555	42.378	51.472	49.514	49.033	45.135	45.94	47.015	45.732	54.923	56.293	48.596	48.612	48.019	48.791	58.812	56.035	50.909	69.721	71.628	84.02	90.942	106.67	107.53	130.82	126.69	143.93	154.82	178.4	176.72	167.08	174.35	176.92
0	0	5.8912	1.7252	7.8174	7.9065	12.601	4.2238	8.1639	8.0402	21.729	18.386	17.787	24.542	19.572	16.565	11.364	30.316	21.771	24.751	12.65	15.907	17.668	13.831	21.605	28.232	30.117	34.412	29.052	21.05	28.856	26.33	16.499	15.809	30.68	52.448	78.569	113.07	141.79	183.58	233.62	282.33	316.39	374.46	424.91	474.71	528.5	553.67	579.8	637.69
0	0	0	7.4557	11.963	2.8887	13.668	15.175	15.128	13.379	15.314	13.674	27.474	21.839	24.25	33.542	16.241	24.774	32.732	29.773	29.928	24.311	40.199	39.688	40.605	40.105	43.752	42.133	43.377	44.755	32.418	52.719	52.111	61.59	75.48	95.194	101.88	99.771	127.16	128.08	149.41	146.76	170.1	191.17	187.61	225.21	211.9	223.99	218.84	167.89
0	0	1.5757	2.5037	0	2.9673	4.031	0	2.4639	7.4104	0	5.9766	4.0961	16.463	12.386	19.12	24.603	19.379	15.489	18.758	20.13	24.812	20.619	22.791	23.906	36.79	49.319	50.482	53.125	52.391	65.531	66.209	89.929	71.144	112.53	111.41	120.38	129.5	137.8	138.78	153.41	144.81	164.92	169.43	176.39	159.76	161.55	159.58	162.02	165.78
0	0	0	1.8575	1.9311	16.968	32.823	52.713	48.114	72.197	73.371	73.557	76.101	75.683	89.643	76.61	78.621	91.23	90.133	91.276	94.605	72.519	67.555	66.69	92.211	78.124	83.91	64.668	63.538	73.745	82.595	88.014	70.451	74.334	70.076	59.646	64.969	69.933	69.231	71.012	69.442	69.559	77.436	77.717	66.727	68.808	76.77	79.665	87.28	70.883
0	0	9.7124	0	18.573	10.438	26.811	33.567	52.647	34.501	6.5035	9.0379	26.86	21.312	71.683	81.622	108.82	146.33	196.53	284.25	304.6	374.51	456.6	511.57	448.43	640.6	645.92	551.61	566.87	595.8	605.59	643.24	678.31	655.38	601.18	694.99	695.22	667.34	684.71	679.56	705.76	692.64	679.21	705.61	695.95	688.07	664.85	646.85	676.37	670.7
0	0	0	14.077	8.0475	12.05	20.788	34.93	61.895	85.368	122.3	163.02	235.11	278.94	341.88	394.69	462.51	530	561.74	591.78	670.55	619.75	676.48	783.97	817.46	857.18	930.8	971.12	982.53	984.82	1092.7	1174.1	1179.3	1235.2	1318	1403.6	1442.1	1487.4	1577.8	1612.2	1685.4	1744.5	1794.9	1801.2	1932.1	1688	1909	2008	2063.4	2007.7
0	0	0	4.271	9.4554	2.0908	6.2545	12.943	12.694	9.1226	13.31	12.513	24.748	25.787	25.764	20.135	20.502	22.187	20.992	25.472	20.466	19.549	33.713	43.304	33.933	37.163	38.776	44.087	35.964	37.639	35.893	41.031	39.059	44.944	46.487	53.848	53.985	49.621	56.684	57.089	64.48	55.663	61.756	67.108	69.809	72.611	66.805	59.537	59.327	53.796
0	0	7.8458	5.9222	2.4559	13.345	23.904	18.736	24.152	24.052	19.511	34.743	24.201	20.486	15.631	15.172	16.22	14.978	12.338	10.295	17.653	15.056	22.123	19.564	16.464	21.961	31.66	23.59	32.262	35.302	23.195	28.861	26.893	34.561	26.795	40.371	25.035	43.76	36.149	34.447	39.784	35.705	35.012	41.91	49.365	48.728	37.363	49.58	47.302	52.548
0	0	3.4236	9.3185	7.7687	15.876	13.311	17.282	21.57	24.497	0.4691	7.7499	16.049	9.3132	0	0	8.6512	14.604	21.376	0	1.7951	0	16.028	0	0	0	0	0	0	0	0	0	0	0	0	0	0	0	0	0	0	0	0	0	0	0	0	0	0	0
0	0	0	7.7133	12.352	5.4735	15.077	7.3517	18.707	11.73	0	0	4.9196	8.0735	13.686	11.667	29.799	31.857	26.244	18.426	26.641	36.472	18.903	28.013	17.316	24.069	31.727	22.605	25.247	15.883	35.626	30.846	44.323	48.192	50.195	77.774	91.658	116.67	134.99	179.51	203.39	225.94	274.16	281.77	313.48	318.74	353.99	367.35	376.77	392.7
0	0	0	9.384	13.959	8.2866	8.1452	10.065	28.617	9.6034	8.2131	15.152	11.233	5.295	12.662	9.744	14.45	8.6532	23.298	14.265	27.096	69.34	97.982	137.12	177.89	243.02	298.56	405.42	430.63	522.85	564.54	626.13	697.74	746.85	810.86	849.25	911.26	934.47	1005	1053	1049.9	1079.7	1122.5	1141.5	1162.1	1213.2	1193.9	1261.2	1290.5	1282.2
0	0	0	0	12.695	7.8507	13.614	8.4626	10.612	15.062	29.245	24.142	42.844	40.968	50.35	64.128	59.819	78.513	80.392	97.183	87.763	105.94	110.48	110.98	128.53	159.13	151.52	151.29	165.31	169.04	184.02	181.85	173.38	189.16	193.85	214.92	225.34	236.97	221.42	232.27	240.23	236.54	245.97	236.88	251.59	256.08	272.67	273.04	263.15	273.13
0	0	0	2.2829	4.5521	12.825	19.359	21.401	14.818	4.6331	21.398	16.637	17.933	27.739	26.985	38.436	45.748	45.721	56.039	57.392	68.352	80.487	75.053	70.956	85.722	45.478	59.395	72.752	85.878	86.775	70.729	88.437	89.875	108.13	103.4	102.29	129.65	119.89	121.15	121.11	108.12	113.5	113.97	108.96	113.63	100.3	106.85	103.12	124.74	103.02
0	0	0	1.4916	6.4252	13.593	18.477	36.967	25.929	27.039	33.736	25.161	32.369	29.255	25.099	28.768	50.883	37.032	28.161	34.058	30.045	25.483	23.77	19.338	18.872	23.927	16.061	12.291	6.7188	16.492	13.671	14.968	16.45	15.202	17.122	13.258	10.388	20.938	15.875	22.8	26.176	35.076	38.849	47.623	44.385	62.455	67.037	66.929	57.626	74.006
0	0	0.92125	5.3011	2.5566	5.1278	7.3911	23.995	12.215	18.464	23.21	28.888	22.429	29.476	25.911	39.792	42.897	47.808	38.322	48.594	72.9	68.799	91.726	94.895	86.002	98.981	119.47	111.22	124.08	120.17	120.42	136.25	146.01	171.69	168.48	195.02	202.39	222.32	234.96	282.2	279.56	195.13	174.75	169.23	209.33	225.66	234.25	230.47	234.66	235.76
0	0.78816	3.4917	0.32687	3.732	0	13.034	6.2899	18.844	27.871	35.703	60.785	75.137	94.249	87.767	112.61	108.64	136.47	142.83	144.43	142.7	148.86	163.57	170.34	177.92	188.17	194.86	183.72	184.98	185.44	203.95	188.46	178.79	181.16	194.7	201.95	199.61	199.27	192.52	191.87	201.91	209.69	206.69	179.81	202.28	190.12	194.74	208.9	185.35	192.6
0	0	0	9.3522	11.945	10.99	8.6752	15.064	35.579	26.624	25.564	24.183	24.494	30.531	39.984	42.994	43.626	43.084	38.918	40.461	31.712	41.069	43.852	52.123	63.016	84.493	107.49	137.23	179.01	206.04	281.49	312.33	376	448.95	531.89	637.95	754.76	906.21	1081.3	1216.2	1412.7	1604.4	1728.2	1889.1	2099.8	2264	2425.6	2410.4	2505	2667
0	0	0	8.332	14.66	17.882	23.969	29.299	30.57	32.781	36.555	43.595	45.399	56.794	62.777	76.282	93.862	116.41	116.92	143.56	156.23	168.43	187.28	200.08	216.15	228.24	224.44	258.27	256.45	270.96	301.49	294.39	330.09	341.58	321.99	333.75	330.42	361.83	353.98	367.53	390.65	384.74	389.51	391.25	396.08	404.2	406.08	408.33	411.19	408.05
0	0	0	0.36325	0	22.372	56.528	22.728	29.655	14.04	29.672	19.131	27.627	28.464	26.397	14.514	24.997	23.691	33.377	19.403	28.228	31.605	27.847	41.816	51.613	70.982	74.655	81.051	84.816	99.901	106.64	109.85	110.98	105.63	118.76	151.52	153.8	133.54	148	155.15	137.2	150.66	148.76	167.23	178.14	173	167.44	172.02	182.24	180.71
0	0	9.339	26.882	27.832	0	0	14.966	54.523	72.25	59.13	90.645	87.756	99.57	102.2	111.78	122.41	122.81	111.2	111.41	107.77	121.76	127	119.59	130.25	110.46	131.67	120.23	108.12	123.41	136.29	127.49	129.49	133.44	146.65	154.32	173.7	175.65	179.89	174.28	205.11	211.26	264.09	277.27	290.93	297.93	283.55	295.51	286.3	299.94
0	0	0	4.2073	0	32.172	52.443	47.987	54.562	40.093	56.802	47.014	63.342	55.954	50.517	55.607	63.126	77.887	88.928	98.014	137.94	147.15	172.56	198.91	238.03	260.08	289.76	298	339.46	357.88	361.65	388.65	421.51	439.56	457.05	465.9	486.13	511.97	530.4	570.39	588.38	631.57	676.85	748.85	809.24	845.22	882.91	954.77	997.13	1083.6
0	0	0	13.219	20.675	11.253	19.103	20.976	28.558	39.642	38.275	39.19	44.204	45.05	53.861	52.695	67.88	61.381	77.923	61.279	59.317	72.688	75.777	79.141	98.725	107.84	122.64	133.3	150.32	162.35	175.95	192.42	214.01	210.22	226.29	229.56	231.35	225.9	235.93	242.84	248.87	258.86	260.6	262.87	269.82	266.08	277.04	277.98	276.97	287.59
0	0	0	3.8804	18.792	15.721	6.55	15.666	9.9227	18.85	11.431	12.91	17.173	11.102	10.622	23.9	25.856	38.755	29.662	38.723	49.777	83.195	97.976	138.66	181.38	215.32	250	279.05	323.91	330.95	361.67	369.04	410.37	435.15	412.24	425.85	428.96	432.52	461.11	527.22	514.98	548.72	528.74	584.02	613.79	599.37	616.57	671.15	677.73	678.61
0	6.8773	0	0	0	6.4631	13.749	19.704	16.548	17.64	12.718	20.585	25.35	14.397	18.583	16.28	16.434	21.869	26.19	40.007	33.987	32.975	45.592	42.929	78.514	96.267	129.86	159.35	241.53	340.38	413.15	540.07	602.34	737.37	865.01	962.62	1081.4	1107.7	1305.2	1453	1557.2	1683.4	1877.1	2049.7	2209.6	2324.3	2445.7	2512.4	2579.8	2681.2
0	0	0	8.4611	17.736	8.7084	20.423	15.402	26.012	22.196	32.624	25.755	29.083	28.429	20.769	18.71	23.77	26.105	30.456	28.194	33.317	43.772	30.928	31.776	25.086	15.155	32.321	33.262	40.55	43.55	37.881	35.879	38.541	45.626	60.545	58.48	56.892	68.568	67.254	61.71	45.458	50.609	59.752	55.268	50.814	44.816	0	0	0	0
0	15.483	0	0	0	0	14.091	20.94	26.909	28.453	23.566	32.915	37.156	29.985	30.96	29.668	9.9926	10.14	5.7962	23.851	8.6993	0	0	0	1.87	0.874	1.4059	0	0	4.6782	17.04	19.63	15.093	19.759	22.725	30.924	37.47	39.903	36.838	47.599	60.983	53.708	62.399	65.899	56.66	60.648	57.985	65.853	65.299	59.891
0	0	0	14.061	19.335	33.16	22.719	34.777	44.361	42.185	36.554	36.895	35.302	32.784	37.472	58.547	62.275	74.385	54.858	87.77	71.763	85.044	90.125	102.82	98.7	95.661	92.1	91.754	105.02	97.306	108.64	102.91	106.65	105.36	114.43	112.05	108.78	121.57	110.65	135.19	129.33	146.53	156.77	177.36	198.44	214.33	228.7	249.94	265.14	302.62
0	0	0	5.027	10.266	9.8556	8.7477	18.806	16.723	16.868	23.806	30.52	18.735	22.203	19.437	16.08	7.9593	10.187	0.61428	14.62	3.6034	13.121	13.818	12.324	16.452	17.419	14.294	13.006	0	2.2885	0	0	2.1694	0	0	0	0	0	0	0	0	0	0	0	0	0	0	0	0	0
0	0	0	0	26.88	23.067	42.041	37.118	43.698	36.455	25.354	30.565	35.094	36.322	45.312	69.498	79.308	98.237	94.065	107.17	136.85	163.98	191.87	202.28	245.7	289.21	325.06	363.53	417.11	445.7	488.71	509.21	524.18	544.53	575.51	588.47	610.68	614.35	630.16	651.06	652.34	647.05	658.87	667.48	677.99	675.18	654.46	647.81	649.04	633.12
0	8.338	9.9444	24.154	19.013	5.1819	0	0	15.95	14.259	0	6.6655	21.226	23.422	7.7203	24.306	23.573	29.177	35.849	28.343	40.699	46.606	64.317	78.293	78.704	91.647	105.6	103.91	42.48	65.212	75.486	101.24	99.474	112.32	134.14	125.61	148.57	154.96	151.74	169.18	167.3	155.34	176.28	143.9	139.52	152.74	148.79	139.65	125.28	130.71
0	0	0	0.93458	0.5255	6.224	10.211	9.7877	14.075	19.657	9.3521	15.534	19.702	11.267	11.25	3.5428	8.6522	9.3614	16.336	5.1799	18.386	41.503	86.337	137.69	199.85	261.29	319.84	403.02	461.89	549.48	620.26	695.07	788.45	831.7	870.86	925.65	1016.7	1023.6	1096.2	1124.4	1125.1	1168.6	1163.9	1182.9	1173.7	1178.5	1175.9	1157.5	1158.3	1143.2
0	0	0	7.3144	13.253	14.432	13.309	21.018	24.225	29.011	31.704	9.9976	15.557	2.5689	7.8675	7.0734	2.6518	13.528	12.856	14.952	21.116	23.18	22.856	25.547	24.573	39.319	38.262	37.708	37.894	40.195	45.518	53.629	61.28	66.139	54.397	58.274	68.766	74.025	60.295	64.081	64.227	78.805	80.848	64.064	59.231	76.115	88.844	96.426	109.91	94.684
0	9.0151	0	0	0	2.3668	11.041	19.291	23.591	25.664	28.08	18.53	26.246	14.93	24.839	16.02	16.717	14.298	9.4258	17.913	15.392	5.1365	2.632	2.2246	11.084	7.5608	4.2268	0	0	4.5099	8.8619	9.0418	5.4915	5.8993	0.14643	1.578	0	0	0	0.0027308	0	0	0	0	0	0	0	0	0	0
0	0	0	4.5114	17.66	28.404	32.796	52.798	75.63	108.53	140.64	179.64	229.66	248.25	297.76	282.69	322.26	364.47	413.43	450.47	435.69	450.55	466.37	456.63	494.66	534.24	544.41	528.48	508.94	533.65	565.15	528.28	525.73	567.72	575.99	615.87	645.6	661.88	686.44	696.42	732.68	761.13	774.17	774.81	794.65	795.27	804	839.43	804.48	792.4
0	0	0	14.629	7.9337	13.782	11.893	18.961	18.939	21.153	26.375	26.351	21.143	24.54	34.129	42.436	40.782	53.479	57.593	47.502	53.313	63.072	65.236	70.531	67.389	69.221	74.645	76.818	64.686	78.83	72.084	75.711	72.374	74.889	76.281	90.93	77.126	81.413	70.233	69.11	69.708	68.315	62.374	64.406	70.432	65.896	65.179	64.166	51.128	64.512
0	0	0	11.737	4.1205	15.742	13.13	19.708	18.917	18.821	17.379	27.521	23.892	26.834	23.715	33.477	41.466	34.922	26.832	26.615	43.914	47.857	37.101	47.041	33.8	45.212	58.626	58.482	63.398	60.084	73.624	76.856	85.214	88.049	77.802	78.724	85.245	81.32	84.034	86.205	90.616	94.436	104.42	100.53	115.16	106.25	112.16	118.63	131.39	136.11
0	4.7653	0	0	0	12.045	9.3876	13.904	15.98	17.167	15.099	16.132	17.749	23.237	15.687	10.872	7.0862	18.7	10.509	14.075	10.615	2.8468	0	0	13.725	6.6061	12.74	9.1647	0	2.5354	3.0475	10.671	3.0578	9.9697	6.5255	1.7012	5.456	0	3.5117	16.51	28.772	58.929	89.263	109.24	140.57	174.39	202.91	252.18	262.98	292.59
0	1.6827	0	0	0.58064	8.3313	16.305	19.708	18.767	21.62	19.29	21.904	22.436	17.913	19.176	11.116	10.326	13.32	16.254	33.3	33.051	40.666	46.501	51.793	80.708	82.091	84.726	94.587	97.436	109.37	115.52	123.3	118.45	133.19	127.61	118.82	126.89	126.06	119.24	122.24	124.41	122.84	128.68	108.27	122.55	96.673	110.53	109.7	106.64	108.04
0	0	0	4.9596	10.176	8.8884	15.46	22.951	25.234	16.367	20.51	14.803	27.311	19.691	15.472	9.9751	7.0068	10.611	15.463	11.538	1.3365	0	0	2.0025	0	7.6041	6.1464	9.6208	9.6438	12.607	31.094	44.178	65.068	78.05	94.383	104.24	139.97	151.72	156.62	186.88	206.48	194.44	188.08	196.26	206.92	219.84	242.32	248.23	287.3	276.78
0	9.369	0	3.5154	9.1409	0	8.1418	24.159	13.906	17.83	29.055	19.955	21.141	11.503	22.511	23.198	23.011	18.763	23.574	21.364	20.629	26.488	24.777	16.486	19.907	21.222	32.852	35.783	37.036	41.261	31.693	46.772	49.305	51.232	41.987	42.132	35.175	42.622	57.873	66.771	70.365	81.393	87.318	86.979	101.45	114.22	123.04	128.06	137.66	165.69
0	0	0	6.5273	9.3295	10.463	15.539	10.202	12.885	2.2099	8.204	4.5374	16.52	13.279	23.492	21.633	10.058	10.22	8.8353	24.067	16.456	14.006	22.308	19.81	18.397	11.144	15.262	12.426	5.242	1.7192	0	2.8962	0	0	0	0	0	0	0	0	0.63059	0	0	4.5345	4.1185	10.515	0	0	0	0
0	0	3.0877	7.7366	6.6607	8.8293	8.7707	16.213	28.058	23.333	20.749	16.725	28.807	16.911	19.319	27.595	34.009	41.48	59.61	43.716	53.968	51.554	71.883	67.477	77.283	79.988	87.306	100.71	99.721	82.829	66.173	63.421	68.524	79.823	73.145	56.007	65.391	69.993	77.091	76.655	79.737	80.996	88.98	84.233	92.772	87.72	92.755	112.99	116.83	118.48
0	0	0	11.723	18.518	26.821	28.13	48.359	13.675	56.198	44.46	51.516	46.819	51.473	42.517	53.141	51.535	37.275	32.06	57.828	70.907	71.177	84.703	76.84	93.364	93.718	87.648	96.478	102.21	99.853	106.77	112.52	128.34	121.9	112.59	124.58	109.4	127.01	130.53	130.04	138.84	147.37	132.54	135.98	143.33	164.86	162.79	153.32	162.8	173.87
0	0	6.9342	3.2844	4.6828	5.7124	5.3698	11.501	13.934	8.7903	7.5021	25.42	7.8831	15.218	11.872	45.593	55.104	85.66	127.41	134.29	217.13	237.25	277.67	334.08	375	433.43	540.05	616.08	746.22	877.09	990.39	1146.6	1334.5	1445.5	1487.5	1666.2	1778.2	1980.8	2089.1	2192.8	2333.8	2414.4	2498.6	2596.4	2658.1	2835.3	2810.6	2903.1	2899.9	2904.4
0	0	0	11.307	0	15.777	23.719	11.918	26.597	14.776	21.328	21.145	23.09	25.561	21.469	23.514	21.472	26.803	23.381	29.746	56.118	50.393	59.62	72.753	100.13	98.68	94.907	103.92	127.09	143.61	124.92	156.72	148.3	158.91	162.93	138.42	138.45	169.51	162.23	153.54	147.44	165.3	151.02	153.51	158.24	158.45	156.15	152.82	151.09	146.07
0	0	0	19.2	46.593	0	15.183	52.4	51.781	59.41	41.055	23.046	22.701	54.95	64.267	34.827	21.81	43.541	57.841	25.628	25.914	22.699	25.66	22.195	30.805	24.698	40.922	41.966	41.114	44.897	33.416	53.347	51.298	62.28	49.807	56.504	57.231	60.515	82.487	87.927	101.51	105.59	111.87	104.44	103.17	108.35	94.088	103.31	107.24	112.21
0	0	6.7645	6.1236	4.8151	7.3585	7.9636	13.003	18.885	15.02	7.2744	16.546	24.081	16.92	20.142	21.018	34.785	40.479	40.325	50.596	53.845	51.467	57.493	64.403	77.276	95.086	112.21	118.57	131.51	143.44	143.59	133.24	150.88	154.54	164.42	166	176.25	154.96	169.54	159.67	175.9	195.7	185.33	174.01	193.83	193.27	221.41	193.08	212.87	210.75
0	0	0	13.466	1.4496	4.7148	14.537	12.236	20.677	21.546	20.894	36.226	43.005	59.021	68.247	68.963	82.338	78.232	84.001	89.389	112.25	113.76	105.34	123.56	119.7	129.14	142.34	147.3	156.57	156.66	168.52	173.45	178.29	187.49	184.23	181.61	200.29	190.72	199.03	195.9	211.5	213.36	229.02	216.13	231.52	220.29	219.36	222.09	235.67	230.55
0	0	0	13.703	7.5701	1.0873	11.02	13.661	14.365	18.681	14.43	21.046	20.627	21.944	22.121	36.383	41.189	35.303	29.253	30.348	43.732	46.089	34.182	39.732	33.214	42.34	51.195	44.531	49.542	40.481	54.536	49.671	60.584	58.188	47.75	52.264	47.939	52.309	47.63	49.321	63.284	64.205	72.008	65.424	71.034	56.66	62.466	64.061	72.118	67.572
0	0	0	4.2089	21.11	16.469	10.275	17.067	33.986	16.457	25.278	5.9726	9.0543	6.5233	0	0	2.251	0.75112	7.3739	0	0	0.99325	0	0	0	0	0	0	0	0	4.6435	1.1349	0	0	0	0.88775	2.8544	0.31758	0	0	4.5217	0	4.806	6.4459	4.387	14.734	0	0	0	0
0	0	4.1454	0	8.6189	13.799	16.883	14.519	19.903	18.562	11.577	18.792	22.645	27.779	27.634	32.117	27.745	42.597	40.313	46.719	45.543	36.983	39.89	37.636	54.269	70.699	64.199	62.38	73.594	64.217	74.764	65.565	31.549	55.688	70.665	77.196	63.555	65.772	68.371	80.541	83.412	81.661	83.258	73.087	84.82	79.759	90.832	85.434	80.813	98.421
0	0	0	6.6381	7.1589	6.7105	8.9001	7.3246	6.9144	13.186	4.3789	11.473	9.8845	12.41	18.338	14.016	14.945	12.964	9.3205	9.9443	22.084	22.323	11.862	13.614	10.819	16.835	21.215	23.036	22.362	18.397	20.086	22.833	28.112	49.471	44.739	31.906	31.012	35.578	26.923	30.406	45.434	43.342	48.375	54.43	63.681	47.344	55.413	65.667	68.915	61.919
0	0	3.6342	1.9549	6.3786	8.8558	7.8548	8.7022	11.684	16.332	9.9851	8.3518	16.36	12.982	11.916	15.302	19.771	23.047	27.909	20.383	22.469	27.566	32.329	22.231	32.939	32.583	41.439	31.049	35.321	43.416	44.686	44.287	56.296	66.08	73.783	75.603	81.472	76.793	90.621	93.213	95.039	107.87	120.95	112.22	114.32	121.99	133.89	121.36	130.73	128.06
0	0.37655	2.1135	13.52	0	4.607	11.705	15.185	6.9967	11.023	3.3089	7.7328	7.0012	7.7735	8.7434	18.749	10.452	16.44	12.055	7.8396	8.6504	12.766	8.0111	13.045	18.571	20.458	18.795	24.074	22.967	29.97	22.995	26.341	20.567	20.92	20.495	27.974	24.569	31.066	25.642	31.443	34.636	50.968	69.257	78.704	91.37	91.407	111.48	115.73	113.16	131.34
0	0	0.27988	11.029	16.758	6.103	5.3196	5.5943	4.5754	0.45531	3.2047	9.7706	13.968	4.7563	12.785	12.549	18.567	14.206	4.8735	0.77379	7.1182	15.308	44.497	67.367	90.535	127.71	189.77	226.04	305	377.79	430.87	486.09	540.67	629.2	668.1	741.45	776.17	801.37	851.17	885.34	938.15	953.96	1050.6	1009.7	1042.2	1091.5	1107.2	1121	1136.4	1181
0	0	0	11.168	7.3978	11.498	5.7732	6.2983	10.119	6.9298	5.5387	1.0968	22.177	18.764	15.156	21.78	3.9078	5.3792	9.4852	14.588	8.8348	8.9236	23.309	30.625	22.673	22.609	24.314	22.301	22.092	15.823	9.9584	19.124	13.785	24.089	18.188	22.548	17.654	17.083	23.255	25.586	26.842	21.865	25.96	30.239	35.223	37.82	29.286	29.38	27.463	7.9899
0	0	0	3.5747	17.629	9.6916	18.283	21.943	27.459	31.399	39.874	44.947	46.864	54.511	66.827	76.28	79.382	50.09	82.258	81.249	71.752	88.357	59.781	89.746	106.88	124.64	134.96	132.65	143.53	136.91	125.91	122.52	126.76	125.4	126.49	129.56	127.59	132.26	134.65	139.27	131.42	131.14	147	133.93	136.53	136.45	148.41	151.84	151.62	156.36
0	0	0	7.4362	14.815	17.203	28.612	30.389	38.051	31.574	44.754	42.522	51.613	71.542	58.252	61.496	63.553	59.527	76.995	79.032	78.099	81.948	74.699	95.555	97.22	100.23	103.97	105.87	115.24	105.78	100.01	117.82	114.32	142.06	134.11	144.51	157.9	140.14	149.41	147.99	157.64	154.36	124.9	132.93	167.18	148.53	129.92	134.12	114.22	89.925
0	0	0	3.6309	0	10.405	24.66	27.239	31.199	32.949	38.234	33.561	31.796	30.016	27.882	4.2214	12.766	33.328	34.383	17.002	19.467	36.069	39.913	54.458	51.556	39.078	55.017	52.223	64.005	67.983	70.219	85.928	103.44	112.5	130.12	126.98	163.55	179.18	171.05	205.66	185.81	229.28	233.54	227.51	253.56	253.24	242.75	292.64	275.44	319.9
0	0	0	16.81	0	12.729	21.04	20.082	31.176	24.373	26.997	27.04	27.754	30.268	23.931	26.858	34.027	27.516	36.603	24.102	41.851	37.862	44.165	42.378	49.291	55.606	62.484	70.664	66.797	70.534	68.892	72.056	71.24	82.888	81.762	90.032	91.084	102.23	97.847	104.81	105.6	108.43	104.55	127	125.46	129.03	139.85	114.44	116.87	132.34
0	0	0	0	0	53.469	69.53	49.512	0	35.308	24.716	33.521	39.063	37.161	42.968	38.971	36.339	35.91	38.474	31.204	22.2	11.526	16.781	6.6902	24.519	19.58	18.021	0	0	5.0843	22.853	0	0	0.22932	3.0607	0.25853	0	0	0	0	0	0	0	0	0	0	0	0	0	0
0	7.0264	7.5261	1.0193	0	2.748	0.67411	6.0976	0.049962	0	3.9165	6.3939	15.163	10.23	0	7.4035	4.4469	13.682	1.7945	0	21.28	52.838	83.445	148.48	184	238.14	284.79	306.77	369.43	431.83	602.72	515.63	603.23	676.4	686.64	681.92	769.11	820.84	864.44	914.08	893.02	902.83	905.04	915.05	959.42	962.32	943	952.63	938.22	951.81
0	0	0	5.788	10.186	14.224	16.695	27.471	64.98	86.818	139.25	170.32	237.12	287.17	317.77	401.41	449.87	472.64	513.9	518.48	591.03	559.56	579.92	584.76	585.18	625.29	640.44	635.76	568.63	592.47	702.56	760.5	655.24	668.89	799.7	789.19	766.79	771.3	787.48	833.27	794.99	794.9	813.8	828.05	821.52	829.56	771.04	782.18	793.68	782.08
0	0.84843	0.91554	10.587	14.778	13.298	22.305	12.201	25.131	27.797	18.496	24.469	38.249	55.659	42.636	40.906	64.929	82.494	76.919	74.405	73.038	97.382	119.04	105.96	114.43	109.62	127.25	128.74	129.23	143.94	141.73	172.85	158.22	156.01	164.5	184.01	186.43	162.9	159.53	183.9	187.77	162.16	162.81	168.88	170.27	157.08	160.7	168.24	152.05	156.83
0	0	0	9.4936	8.326	1.417	12.956	20.774	15.926	25.946	34.272	32.614	30.408	22.561	30.509	32.675	23.32	28.893	29.44	20.505	19.418	25.389	18.497	13.801	23.863	18.184	23.706	22.094	24.633	22.733	16.439	21.047	18.769	24.227	9.9343	12.173	8.7117	8.2743	12.11	8.2963	18.057	28.275	26.212	22.47	22.401	29.903	22.882	16.408	22.126	37.5
0	0	0	13.015	0	18.936	20.828	15.991	18.891	19.195	1.3538	20.792	9.0324	11.561	10.958	16.048	17.245	7.2956	5.5044	7.664	15.302	13.099	4.646	9.6919	6.7398	5.5703	20.155	14.397	18.666	11.157	12.543	15.296	12.05	13.779	9.496	8.8813	2.7908	1.5991	9.9143	4.5898	14.549	13.795	17.598	9.8906	24.433	4.3023	3.9008	12.982	9.6245	5.8044
0	0	0	10.402	8.8949	14.932	10.734	3.4913	14.864	17.94	24.378	26.597	38.314	46.41	43.55	44.01	41.365	51.088	44.259	60.191	53.223	59.455	59.816	73.964	70.252	70.715	82.806	80.739	77.26	69.026	60.606	74.075	46.421	74.326	82.221	81.93	81.451	70.257	80.204	86.755	118.68	131.86	182.97	202.22	207.82	254.01	245.92	235.6	256.38	276.21
0	3.7796	0	1.4213	2.3328	9.8278	21.906	29.12	19.314	24.597	20.999	24.066	32.002	29.42	28.004	22.897	20.981	20.667	16.143	24.635	20.092	14.388	6.7905	8.5061	21.639	18.287	20.562	8.4414	10.321	17.659	25.042	28.364	27.469	23.487	25.776	32.87	31.167	33.71	47.543	61.898	66.811	75.765	85.48	111.32	108.3	118.05	128.15	145.73	157.5	158.98
0	0	3.7341	15.757	2.2356	7.7112	15.142	20.303	31.68	30.328	32.4	32.771	40.971	48.167	40.161	45.802	55.164	52.54	62.209	50.477	63.456	50.38	56.314	55.134	75.946	58.21	66.371	62.308	71.722	95.563	105.49	118.23	126.24	145.73	171.01	184.64	216.57	214.58	245.64	261.91	288.02	292.17	317.98	336.19	370.94	368.81	390.1	394.83	394.94	411.53
0	0	0	22.85	19.957	26.071	25.039	26.018	22.021	27.651	32.825	28.242	19.59	18.91	24.04	28.066	17.163	17.4	19.908	21.024	7.6618	5.8467	9.073	7.3919	16	6.2249	2.1008	6.1194	0	9.9392	3.9075	14.586	10.286	18.652	29.183	42.952	58.41	59.218	55.806	53.979	54.745	75.635	0	0	0	0	0	0	0	0
0	0	9.3812	0	11.923	5.221	11.032	6.213	0	2.3196	13.596	5.5299	5.1737	13.29	18.733	11.65	15.852	6.141	18.399	19.821	17.411	26.637	29.333	35.937	48.864	46.218	72.811	46.549	60.425	65.242	54.375	67.068	67.753	80.921	76.379	74.51	73.54	76.581	91.794	115.28	125.41	170.2	193.62	229.65	274.87	308.68	335.52	369.27	440.44	471.64
0	0	0	5.9423	6.7445	9.1864	5.2531	14.374	26.97	23.074	20.084	6.4447	18.863	10.958	7.1572	2.1544	11.392	7.5853	6.3839	0.58929	9.7267	1.6645	10.831	10.87	42.745	47.876	93.629	120.09	136.6	162.94	172.85	186.23	209.29	222.88	262.84	293.33	330.67	345.62	410.92	465.68	531.02	605.38	663.87	734.36	813.7	911.28	973.89	1057.4	1047.9	1099.9
0	0	0	0	15.449	17.783	34.556	25.477	30.244	43.342	39.95	45.655	56.348	53.496	47.565	53.764	50.144	47.249	39.937	47.146	41.287	41.387	37.029	45.061	60.513	78.866	72.032	60.596	82.698	69.82	75.99	71.725	70.45	63.182	73.757	92.443	90.244	89.317	87.952	108.02	112.72	116.93	123.8	125.56	150.16	159.44	140.16	148.64	146.85	175.63
0	0	0	5.2797	10.518	5.6177	9.2359	10.037	6.002	9.5777	11.604	12.907	22.573	27.797	28.596	32.817	20.74	15.928	24.345	33.522	27.416	27.653	33.68	42.913	44.819	41.568	39.208	40.175	40.562	36.218	37.799	46.32	43.209	56.803	53.252	59.744	56.867	59.221	71.343	78.915	104.87	109.45	118.48	146.13	171.77	193.87	196.56	209.8	235.51	224.37
0	0	2.1187	5.7977	9.2908	16.463	28.892	44.533	26.114	33.352	34.242	54.146	50.523	36.152	45.242	48.208	49.057	45.053	39.206	36.117	59.51	47.826	41.161	45.383	36.688	41.717	46.721	41.472	43.456	38.21	62.403	59.72	56.413	55.835	58.194	67.403	59.192	63.873	51.113	45.133	55.179	72.757	49.68	79.421	82.394	102.44	96.88	95.774	98.228	84.413
0	0	0	11.909	0	20.259	28.137	23.123	32.893	34.576	33.917	31.383	43.223	52.551	51.608	57.628	66.787	64.776	64.014	53.861	43.499	41.63	39.194	39.66	41.374	44.639	43.042	50.592	43.327	46.561	37.828	47.823	44.156	64.174	58.06	73.883	72.561	81.342	73.629	70.998	79.707	90.604	88.876	90.711	104.17	84.675	105.4	24.885	21.839	24.698
0	0	0	10.873	9.077	6.8628	20.339	30.716	26.751	29.62	31.553	36.187	32.357	31.575	25.164	17.582	22.593	30.54	29.976	32.444	29.126	24.657	23.926	14.719	17.876	18.056	21.833	28.464	33.67	22.12	11.026	14.944	10.15	19.218	4.2244	6.7762	5.4339	5.862	8.5345	7.9109	7.1854	8.5682	10.144	13.785	8.0344	1.1157	0	0	0	6.768
0	0	0	5.3217	9.586	7.3592	12.823	12.164	17.643	13.734	26.723	19.779	23.894	21.492	23.187	38.554	43.241	56.107	48.259	64.352	57.15	66.04	64.279	80.425	84.055	93.346	94.629	101.78	104.91	106.94	95.882	124.21	138.22	131.07	124.87	148.85	149.75	170.96	178.67	179.11	195.84	208.66	204.63	222.78	249.97	255.08	227.07	251.6	261.49	274.84
0	0	0	10.958	24.016	35.518	46.066	47.428	54.734	55.86	60.273	61.835	64.144	51.68	51.174	62.849	66.988	70.745	51.937	55.64	52.723	53.82	51.469	47.998	50.191	53.821	31.6	50.119	42.444	35.514	32.663	23.972	45.162	31.783	25.27	38.159	10.227	29.997	21.714	23.075	27.879	22.269	25.606	24.428	25.435	22.386	14.079	7.8131	2.3219	10.736
0	0	0.85529	0	5.4944	14.35	16.094	15.247	17.371	24.306	34.562	24.529	33.447	38.769	34.987	33.969	24.194	35.477	33.001	43.365	30.775	27.073	36.091	27.233	35.473	50.146	56.176	44.697	46.584	56.469	65.426	63.671	56.091	62.649	68.559	79.805	85.825	85.303	80.042	87.424	90.239	79.481	88.112	81.173	80.702	81.995	87.307	84.929	70.504	83.578
0	0	0	8.5829	17.197	18.007	17.298	28.279	39.261	29.635	34.742	30.998	36.26	29.462	38.83	43.63	43.792	38.276	37.168	40.598	41.259	35.417	47.13	45.01	38.599	44.139	47.234	46.219	40.316	45.652	46.026	53.548	41.672	42.339	39.131	37.308	27.678	22.998	26.932	23.485	24.803	19.053	25.877	23.343	17.768	20.185	8.2531	14.592	10.983	10.772
0	4.4402	0	0.90529	0	4.6112	11.701	20.397	15.196	2.8308	18.294	17.299	18.359	11.719	16.686	19.26	32.161	19.308	3.8961	8.178	13.322	1.2281	4.0674	10.632	4.2247	8.9232	0	0	0	3.638	5.7555	7.025	11.263	10.788	11.841	9.9421	2.0341	6.7351	5.203	0.67306	12.31	13.868	13.017	16.681	12.474	18.641	17.263	16.426	6.8528	10.293
0	12.272	0	0	0	24.926	18.335	27.451	39.131	34.363	41.703	28.427	39.7	34.495	30.753	22.141	19.199	21.381	22.954	31.013	13.13	12.006	7.9272	5.111	17.177	11.855	11.066	1.486	0	0.94441	11.043	7.8127	0.15665	0.40345	0	0	0	0	0	0	0	0	0	0	0	0	0	0	0	0
0	0	0	2.8856	8.4258	9.4468	15.969	14.891	24.183	15.298	15.669	29.266	12.687	24.971	14.291	18.859	20.157	32.292	13.122	15.796	10.056	8.0422	27.726	5.4128	4.5221	10.655	2.6859	7.5543	2.545	0	0	0	3.325	2.9509	0	0	0	0	0	0	0	0	0	0	0	0	0	0	0	0
0	0	0	3.2803	12.274	7.4328	15.839	18.124	13.062	13.049	1.001	14.222	17.451	10.653	11.497	17.415	12.67	15.659	6.2465	11.997	17.705	16.293	8.4867	14.941	9.3484	14.062	11.401	13.704	20.887	12.657	12.95	8.3041	16.965	22.712	14.199	4.0872	13.097	12.516	13.329	16.992	17.581	21.599	29.689	27.886	37.273	19.805	25.499	29.946	32.14	26.097
0	0	1.0397	9.9157	13.599	15.634	23.182	27.122	54.804	63.752	25.324	30.679	30.674	21.609	32.107	30.125	19.339	31.096	44.252	39.793	30.139	42.692	42.258	42.681	52.51	59.303	75.165	74.999	68.99	96.157	99.769	106.95	115.65	105.91	127.02	141.17	148.7	149.6	171.34	177.74	180.43	185.45	201.28	209.48	218.57	216.26	226.95	254.81	251.43	266.29
0	0	0	3.2619	2.9679	3.7735	13.177	26.964	29.517	41.041	48.647	49.696	41.47	36.922	31.925	43.16	37.71	44.84	38.935	43.735	36.119	51.376	65.555	74.427	103	131.06	165.78	195.54	213.35	238.58	270.91	289.78	302.41	342.07	363.38	394.2	329.77	402.34	451.58	477.24	506.86	524.72	523.98	538.58	545.17	584.83	570.64	579.85	606.82	601.41
0	0	0	4.718	11.602	18.192	20.426	25.411	26.615	23.067	25.572	25.166	30.66	32.629	37.171	40.7	47.75	63.509	68.529	71.089	81.379	92.057	103.7	98.613	108.32	124.73	124.43	149.12	149.32	148.57	156.25	154.71	165.36	155.39	150.3	155.42	160.76	155.54	177.41	182.42	194.5	215.28	223.97	262.66	281.64	307.54	332.18	359.8	396.3	421.7
0	5.9752	0	0	0	7.1783	10.24	12.208	18.82	21.591	18.797	18.089	19.661	16.904	20.543	16.854	15.952	19.772	16.117	29.332	21.561	26.682	19.313	20.272	32.97	24.77	25.519	20.08	20.173	32.493	35.108	37.244	35.808	35.554	37.275	31.726	34.321	25.825	17.529	18.138	15.021	16.102	22.968	17.335	6.2542	6.2224	11.987	11.634	14.706	7.9442
0	0	0	9.806	2.2115	15.659	7.4049	22.511	15.678	16.595	17.592	13.671	27.978	28.6	25.813	31.299	26.734	42.784	55.565	57.416	61.869	73.444	75.697	97.404	112.13	119.27	109.6	141	148.94	37.219	35.34	39.654	55.823	58.487	54.795	54.871	60.074	62.258	62.219	88.847	78.333	88.429	104.86	114.51	116.12	157.12	190.06	224.9	246.81	269.01
0	0	0	3.0321	17.615	37.999	44.892	51.505	55.129	53.925	55.39	56.243	55.345	67.9	66.017	68.896	81.857	101.34	93.107	112.6	115.5	119.2	124.98	129.97	128.39	139.52	135.33	159.48	148.57	153.99	179.81	213.65	247.27	272.2	335.37	379.81	430.69	460.31	514.78	576.34	638.3	665.05	705.2	740.75	776.19	816.55	837.11	843.26	877.82	881.9
0	0	3.3301	4.204	4.0912	1.8669	8.8063	21.292	19.719	29.634	31.881	30.968	29.011	23.715	29.848	30.806	29.484	37.51	41.56	49.607	46.288	59.656	53.72	60.676	70.435	73.589	104.82	129.04	166.65	192.69	234.71	277.75	325.05	378.97	410.11	458.14	484.01	549.18	578.67	597.21	656.03	701.68	744.67	772.59	786.78	813.71	842.56	864.56	874.4	922.83
0	0	0	1.3799	2.9689	15.05	28.371	30.235	42.245	39.415	53.169	58.787	64.909	49.756	40.911	73.292	69.008	66.87	65.236	82.947	88.146	89.108	92.249	92.713	100.65	101.98	115.79	100.53	92.517	92.42	92.221	74.771	80.199	91.273	96.137	96.145	92.376	88.821	93.221	79.05	102.72	95.919	114.5	128.35	143.08	154.48	171.82	187.05	188.16	194.4
0	0	1.32	0	4.4894	14.025	14.672	21.314	13.393	4.3392	18.51	13.537	16.389	21.798	10.638	8.5938	0	4.2739	5.3071	17.04	6.7317	14.257	16.388	25.843	45.079	61.788	69.482	73.372	82.665	92.494	108.12	112.64	111.77	119.58	134.09	173.25	156.92	174.42	161.91	169.44	192.93	199.43	195.73	175.4	183.09	179.61	184.51	174.35	185.84	177.28
0	0	9.7048	9.1285	14.188	3.2901	22.943	21.691	27.615	26.126	24.468	28.808	25.806	25.19	28.095	22.894	27.043	19.665	30.259	30.429	13.924	32.39	22.101	22.115	26.548	30.791	33.226	29.203	34.231	32.014	31.43	22.006	24.527	22.667	23.942	27.934	24.615	21.315	29.154	27.989	23.908	19.128	26.601	27.73	25.746	18.342	29.965	27.83	38.773	39.439
0	0	9.7132	17.367	26.803	31.325	14.16	23.832	6.0079	0	0	0	0	0	0	0	0	0	0	0	0	0	0	0	0	0	0	0	0	0	0	34.861	13.851	22.285	13.479	3.0463	2.5943	21.331	25.075	26.79	15.676	13.634	15.746	5.4301	8.7719	3.3308	11.584	10.299	0.10324	17.232
0	0.96708	0	1.9996	14.114	0.79366	21.053	22.332	20.867	15.208	21.634	20.413	18.467	25.806	13.462	18.693	12.634	0	7.5532	1.8987	1.4822	9.5705	2.5886	1.5043	0	0	0.46679	0	0	0	0	0	0	0	0.369	0.76107	5.8753	15.582	14.279	16.419	11.546	1.8365	5.8394	4.1116	9.846	0	0	0	20.211	21.227
0	0	0	10.714	4.8543	15.148	14.398	15.194	15.137	17.847	7.3789	20.72	19.816	18.947	16.528	16.746	17.248	6.0305	0	0	7.3657	11.746	0	2.1114	0	0	9.7292	3.3191	4.0057	0	3.2576	9.1499	16.827	23.069	16.779	22.416	36.506	33.324	32.483	32.934	43.819	45.749	58.25	53.482	68.044	61.024	52.331	59.549	56.297	50.57
0	0	0	2.6975	29.391	13.316	14.788	11.846	16.84	12.16	8.1541	19.216	20.932	19.026	20.821	34.705	31.829	31.734	27.372	30.98	47.024	49.907	59.153	62.512	66.394	76.106	89.316	99.765	106.88	114.04	122.25	127.23	139.34	152.46	145.3	158.66	167.85	186.11	183.72	194.53	214.19	202.05	224.51	229.6	239.32	223.4	233	230.28	243.12	238.51
0	0	0	6.9105	7.7884	16.997	16.871	18.74	22.234	17.075	24.837	19.217	23.871	19.75	27.96	25.859	36.199	29.422	25.507	31.898	32.573	25.283	25.111	29.606	29.645	32.47	33.112	27.767	27.772	30.323	26.418	24.364	37.613	35.352	33.192	37.626	27.22	32.929	30.286	30.842	29.609	27.305	36.766	42.425	40.09	48.86	40.04	41.286	37.028	48.131
0	0	0	10.955	13.976	19.591	11.226	29.358	52.519	59.498	70.031	91.455	115.84	129.19	154.5	178.53	196.47	227.56	242.52	233.53	266.32	312.76	290.86	315.27	316.89	359.6	352.96	389.12	344.72	345.91	384.96	372.87	385.01	389.67	400.09	377.7	383.64	377.81	379.22	388.21	391.03	385.63	394.66	408.12	387.77	393.06	378.29	402.4	393.64	398.78
0	0	0	8.9705	11.42	16.256	15.552	30.129	22.131	29.415	33.12	47.823	36.585	46.117	48.591	48.22	43.128	40.623	34.17	26.962	38.853	40.958	42.716	38.665	33.725	29.551	39.39	22.181	30.409	34.075	21.537	31.032	32.033	33.109	28.097	37.026	31.919	44.805	42.166	50.192	38.899	44.636	44.059	43.873	45.097	54.629	47.241	50.697	51.796	45.002
0	0	0	0	29.972	15.037	20.397	29.04	31.919	18.018	27.365	21.771	30.811	25.568	17.915	28.65	26.649	24.069	26.449	33.005	30.769	25.185	27.175	22.558	30.037	35.332	31.089	29.26	30.547	32.07	43.09	26.476	27.196	23.776	26.356	44.795	38.831	34.536	29.062	43.615	41.423	47.294	42.596	33.498	46.007	41.009	51.115	53.068	39.185	53.589
0	0	0	9.6059	7.066	17.22	23.576	24.956	21.703	38.102	36.904	34.981	40.796	15.602	41.293	34.405	49.012	46.269	56.988	47.194	53.474	55.437	64.593	60.167	52.519	64.627	57.26	60.643	42.59	61.014	60.373	65.742	47.732	52.927	60.688	64.418	68.906	82.317	111.79	130.71	163.97	173.09	221.74	234.48	261.2	278.54	289.56	312.5	325.69	378.12
0	0	0.016308	9.1424	9.7999	7.0632	7.7026	13.243	5.5608	5.0176	2.0987	0.38628	12.682	27.98	68.684	110.31	149.89	183.41	228.04	292.13	316.55	342.8	361.25	387.16	418.15	460.68	495.99	496.01	521.64	534.99	563.41	577.65	555.61	588.34	611.4	652.55	663.84	691.29	709.94	735.9	729.59	780.1	816.2	847.75	881.91	886.51	929.02	958.53	978.39	1000
0	0	0	1.0177	16.89	9.7265	9.6585	4.3886	9.6536	8.816	0	9.6724	45.629	41.677	26.1	16.235	47.256	86.927	106.51	61.534	90.18	127.22	132	102.86	127.37	117.19	142.99	150.43	146.74	140.27	157.35	149.12	152.06	144.7	151.5	156.33	147.6	142.47	142.32	138.5	148.35	138.42	141.08	141.55	152.38	155.11	143.89	151.43	136.08	144.37
0	0	0	8.0428	0	23.63	32.842	20.207	34.212	23.005	27.483	21.913	29.52	24.349	12.166	15.653	22.832	25.612	21.126	14.675	29.392	24.717	26.616	18.81	31.859	20.827	30.793	30.404	21.321	25.177	12.022	19.911	17.024	23.08	15.666	20.858	25.97	26.15	23.596	22.541	28.195	45.798	45.869	64.102	79.987	80.886	86.846	92.172	106.39	124.41
0	0	0	4.979	8.9809	15.948	12.068	15.134	26.565	16.394	21.244	15.521	18.229	11.522	19.326	31.613	34.876	45.958	32.484	39.406	53.869	52.223	55.64	70.01	46.953	70.703	55.454	73.465	50.562	78.855	69.713	85.595	96.644	108.36	90.077	80.199	82.524	67.275	77.098	65.31	69.727	60.214	66.108	65.666	61.771	70.626	56.435	70.644	65.974	69.232
0	0	0	13.664	11.61	20.414	14.186	8.2201	18.796	14.555	16.079	15.961	20.38	14.54	13.363	17.221	14.014	3.9274	11.618	3.5862	7.8682	14.517	25.269	39.689	45.968	53.743	53.405	45.153	60.54	65.514	79.386	82.119	86.46	98.334	100.08	107.91	127.98	129.2	124.72	128.87	128	131.99	140.97	128.77	127.69	133.94	137.31	132.82	117.32	103.74
0	0	0	19.652	19.088	15.182	28.382	25.049	21.817	35.426	44.694	44.009	64.091	65.7	84.929	99.27	119.68	115.27	134.61	157.57	159.45	187.07	192.17	197.3	219.85	226.14	232.11	247.75	263.05	274.38	281.81	285.73	297.1	299.96	325.34	334.51	324.52	334.41	349.49	355.61	355.54	347.54	321.31	262.48	295.43	292.31	266.05	310.11	300.68	301.97
0	0	0	14.059	18.152	20.122	0.015385	4.778	8.3514	8.1481	2.2138	0	2.5097	0	4.9081	8.5099	0	5.016	1.7544	9.3853	2.3814	14.129	27.713	38.212	41.171	45.38	43.55	17.417	37.903	56.225	70.622	96.805	91.839	117.57	124.97	181.09	184.02	263.34	252.7	331	406.21	604.76	732.88	851.38	960.51	1129	1231.3	1341.7	1453.3	1650.2
0	0	0	1.7699	9.3268	20.879	18.13	28.015	14.442	18.7	14.743	38.733	20.117	37.117	40.558	31.461	29.834	35.624	29.284	23.05	36.551	44.892	43.058	33.32	35.742	39.49	38.086	37.869	41.076	42.433	40.933	34.837	37.19	43.726	28.593	37.335	41.379	46.837	47.778	62.084	58.824	54.637	65.102	69.33	69.251	84.789	71.568	72.067	83.957	81.17
0	0	0	8.6609	5.6384	5.8646	22.179	19.195	36.026	30.865	25.87	33.293	21.649	28.555	11.017	8.989	8.7781	8.2359	8.8998	16.337	9.5458	11.992	0	4.1336	0	0	0	0	0	0	0	0	0	0	0	7.8437	20.28	50.795	67.318	91.535	106.16	130.2	162.37	185.77	177.41	194.09	202.91	205.57	245.71	255.46
0	0	0	9.0352	19.575	30.697	37.279	40.951	34.198	16.073	32.154	33.155	27.751	39.206	34.828	42.489	46.061	41.485	35.397	48.72	40.787	49.246	49.844	48.448	54.576	58.403	62.488	71.733	67.348	63.184	69.234	69.801	74.712	84.183	72.008	87.243	77.734	101.84	101.54	101.2	116.89	120.31	128.9	144.68	148.13	151.97	152.97	149.24	149.27	173.15
0	0	0	4.1928	7.548	21.365	36.049	38.934	29.982	29.289	31.949	44.606	39.995	44.753	51.356	48.084	50.961	44.691	43.508	40.306	42.572	41.885	34.108	32.999	33.349	30.023	31.766	28.218	29.088	26.597	10.225	20.36	17.63	21.773	14.001	13.505	19.023	23.039	23.89	24.027	30.019	26.506	30.616	31.003	37.74	38.754	31.039	33.55	39.003	27.186
0	0	0	8.1354	24.557	24.484	15.784	9.0589	7.3778	9.4113	4.5058	8.5136	9.8863	17.874	3.7056	5.6371	0	7.0284	4.4682	10.778	0	2.3562	8.7557	10.21	24.639	34.853	37.734	18.254	39.222	38.001	51.084	62.83	0	0	0	0	0	0	0	0	0	8.6957	0	0	9.893	0	2.0092	0	0	0
0	0	0	6.4357	15.146	1.4546	8.5328	0.14302	9.4113	21.134	18.99	26.081	35.002	32.418	27.1	31.471	41.18	41.947	35.877	22.381	22.348	38.651	33.387	48.597	28.447	24.266	38.162	42.991	62.265	69.488	91.342	82.593	90.753	93.948	122.76	130.47	144.15	135.98	147.94	148.15	163.12	147.54	162.84	173.92	175.87	207.75	195.97	180.43	184.64	185.29
0	0	8.3523	0	7.986	1.4977	27.01	24.537	22.326	2.652	12.502	0	10.168	0	4.3082	0	1.1351	2.8577	3.7809	5.7042	0	0	0	3.5869	0	0	12.022	3.9857	12.044	28.732	37.067	65.935	79.229	98.119	116.98	130.04	151.62	166.75	185.45	200.08	208.51	221.54	226.26	221.02	243.62	235.25	267.23	253.61	247.55	269.42
0	0	1.9983	10.834	7.57	0.047333	10.893	23.306	13.327	9.6203	8.7505	20.195	5.1876	12.393	13.744	7.7742	21.249	13.343	10.276	15.162	27.782	29.427	21.699	21.69	21.749	24.652	32.189	14.803	22.591	32.757	19.678	25.745	13.807	22.234	17.008	6.0035	23.166	28.439	37.399	33.474	32.556	23.806	28.464	34.338	42.996	50.291	47.903	58.123	67.371	70.876
0	0.89866	0	0	7.1306	0	10.828	5.6369	12.923	0	6.386	9.7241	18.911	11.688	4.2036	11.494	16.289	14.303	13.941	14.076	27.519	40.939	49.223	100.24	177.33	260.86	361.78	480.25	636.46	768.86	957.45	1092.8	1237.8	1375.5	1620	1744.7	1870.7	2092	2386.8	2642.4	2966.2	3259.7	3751	4178	4706.2	5324	5720.9	6267.7	6659.5	6835.2
0	0	0	11.565	6.6637	3.0639	13.548	0	8.0614	1.7342	9.1229	2.4508	1.0155	0	0	0	0	2.7246	5.4395	5.8495	42.751	35.092	59.405	67.279	30.018	35.297	85.984	94.137	113.5	118.22	140.69	202.83	257.28	326.23	415.1	506.73	593.49	726.72	783.53	938.55	983.66	1080.3	1191.7	1255.8	1297.4	1368.3	1358	1397.9	1493.6	1588.1
0	0	0	15.612	22.819	10.167	44.386	66.941	58.013	79.94	88.414	98.287	100.38	108.12	117.08	110.57	117.81	106.24	100.15	75.281	115.86	104.06	110.49	111.13	92.811	110.7	141.73	169.44	219.87	280.06	322.35	385.04	487.94	554.61	636.5	801.57	946.37	1067.3	1197	1329.9	1512.2	1651.8	1770.6	2006.3	2080.7	2232.5	2348.7	2543.1	2662	2877.2
0	0	0	22.684	9.4837	0	23.442	14.815	17.259	29.491	29.501	26.244	15.799	13.105	16.277	28.136	15.699	60.361	27.946	58.173	82.213	88.999	113.45	113.3	171.66	192.66	170.23	174.04	230.17	249.21	211.47	258.36	260.85	328.16	319.69	301.43	291.16	296.84	342.21	341.28	346.84	336.54	372.07	322.34	341.25	338.84	334.18	334.77	341.29	346.01
0	0	12.712	0	8.5114	0	12.456	7.1491	4.6362	12.683	14.723	7.3078	20.012	13.438	14.375	13.024	16.256	11.708	22.289	16.832	12.506	18.184	17.161	23.153	20.089	19.216	24.531	5.4488	11.732	12.779	7.4822	15.077	7.8485	20.938	11.829	14.866	19.865	34.746	45.381	55.577	54.219	54.324	61.121	26.476	26.866	18.572	15.39	9.1712	10.913	23.306
0	0	0	2.4981	6.3104	9.8558	13.258	13.955	11.231	14.06	21.152	23.898	19.689	11.532	27.083	27.085	35.565	28.861	27.477	28.237	38.178	25.235	32.06	25.919	26.083	28.364	24.713	24.167	30.611	32.888	17.556	13.379	30.331	27.814	29.213	26.67	16.169	21.701	22.22	28.509	26.656	27.429	26.228	26.593	27.394	37.393	27.127	32.6	24.535	31.671
0	0	0.14306	1.7337	6.5771	9.1638	15.033	18.653	23.046	10.916	20.164	29.174	21.017	22.348	29.918	29.677	42.979	37.828	30.272	33.873	39.776	23.025	33.56	33.191	35.213	43.842	29.124	26.614	35.264	35.252	41.924	34.888	43.198	46.923	44.526	51.367	38.078	48.9	42.554	40.247	48.909	58.588	54.521	69.496	68.242	79.655	69.359	71.205	67.192	75.891
0	0	0	4.8004	18.302	33.475	32.143	29.96	29.086	34.445	25.317	34.329	31.271	35.332	29.008	35.313	22.146	36.392	26.957	23.187	29.359	32.68	31.665	50.414	74.554	95.544	110.73	139.89	160.16	193.29	228.07	261.7	293.97	274.58	316.88	339.97	336.26	372.67	375.85	407.26	421.55	420.67	408.58	425.73	458.21	445.74	456.52	443.38	470.19	479.57
0	0	0	6.8924	6.4053	10.046	10.69	20.829	13.652	13.912	15.857	26.401	21.57	23.348	26.183	34.308	38.594	31.488	35.045	33.406	37.935	46.885	40.158	40.889	43.802	45.533	53.067	40.412	57.563	58.681	57.167	55.002	54.2	64.516	58.273	61.039	59.053	70.035	73.936	70.944	74.087	68.286	77.889	77.82	77.622	90.009	75.899	83.157	81.204	73.206
0	0	0.089405	19.072	9.0536	13.823	11.291	14.006	15.169	12.197	14.778	14.623	12.988	8.1804	10.774	23.998	21.573	20.872	29.577	28.796	38.268	48.065	50.28	51.301	52.99	63.977	63.478	72.009	66.56	81.389	85.118	104.4	114.01	113.7	146.73	169.5	211.27	240.33	294.01	309.91	334.24	353.28	397.04	422.85	435.71	468	481.9	497.67	513.81	548.24
0	0	0	6.979	12.286	6.628	17.861	19.151	13.655	10.215	15.878	18.568	25.505	26.231	29.349	27.551	11.895	14.247	13.789	24.542	12.342	16.386	25.267	27.326	26.606	18.382	28.962	28.042	27.167	27.632	18.255	28.943	25.909	37.631	34.086	39.604	35.912	28.494	45.91	49.991	52.963	48.123	51.956	64.304	61.898	74.428	63.099	58.764	61.133	44.302
0	0.48209	0	5.71	11.442	0	4.3964	15.786	12.192	17.512	19.407	27.243	21.54	20.835	17.765	19.908	23.085	28.646	34.095	40.98	41.348	51.652	57.524	64.407	79.395	85.705	98.616	101.26	111.56	108.45	103.78	122.88	118.61	130.26	117.55	135.67	128.79	138.56	145.59	143.96	157.77	163.11	171.5	164.28	163.63	161.36	159.48	158.68	158.89	174.03
0	0	0	11.563	7.9115	7.7088	20.066	12.935	26.284	27.869	15.344	21.373	19.803	12.815	11.096	13.677	7.8401	12.871	15.667	5.9507	11.539	6.0648	13.206	11.41	20.088	9.5213	26.915	14.734	18.337	22.343	28.781	22.253	25.887	30.594	3.9239	0	10.439	0	1.9	7.1477	9.5515	16.601	13.92	12.94	21.377	26.953	8.5499	11.941	5.6798	13.985
0	0	0	4.1104	14.467	13.279	24.32	33.206	26.007	33.549	32.927	36.789	29.568	32.158	40.686	34.361	48.625	23.798	27.864	31.503	34.23	31.163	30.116	31.973	39.969	31.018	35.15	29.606	40.129	41.441	35.025	29.094	32.215	38.229	27.976	26.235	31.258	35.584	39.508	36.179	31.753	34.767	37.086	34.562	38.158	24.725	26.565	27.938	22.248	70.011
0	0	0	12.88	15.827	12.387	0.02039	3.1037	5.1014	1.8986	0.42234	0	0	0.87129	0	2.7772	0	2.7186	0	0	0	0	5.8401	12.609	31.428	44.949	74.522	104.63	150.13	182.6	230.9	280.41	296.65	340.65	402.07	468.54	543.29	628.78	803.58	972.57	1170.4	1379.7	1657.9	1913.3	2118.7	2319.9	2507	2614.6	2792.2	2989.4
0	0	0	0	0	25.796	47.671	64.477	72.131	86.879	109.16	128.37	141.72	179.81	280.29	372.36	372.72	404.52	459.79	496.34	442.62	388.66	407.32	389.95	380.08	402.58	370.4	376.6	363.97	359.86	361.66	361.73	349.69	355.38	361.98	328.09	336.17	362.72	371.01	387.94	409.03	441.29	470.72	467.49	518.44	522.61	599.09	596.5	627.21	646.09
0	0	0	13.172	7.8623	4.2258	22.666	27.414	17.02	20.707	14.1	11.557	5.819	0	0	0	0	0	0	0	0	0	0	0	0	0	0	0	0	0	0	0	0	0	6.8429	0	7.4701	4.0832	9.7368	7.5625	0	0	6.354	1.8014	8.3306	7.5216	0	5.9883	22.191	29.618
0	0	0	11.109	14.771	11.124	16.013	26.078	25.115	18.267	18.002	14.384	19.879	15.804	28.463	31.439	18.105	20.682	29.996	25.019	19.85	17.019	15.299	15.226	19.482	15.026	12.014	25.717	18.098	27.222	20.32	26.557	6.4206	6.4355	10.864	12.672	7.8104	3.7255	0	0	2.6108	0.12393	0	0	0	3.5186	6.1832	0	0	0
0	0	2.2539	0	0	14.84	32.46	67.465	99.742	138.01	174.73	221	284.83	308.88	354.72	394.23	410.9	490.59	489.49	520.96	517.5	555.45	544.35	556.25	596.64	581.12	574.4	573.03	591.04	605.6	589.89	587.63	588.7	597.64	575.9	578.13	565.61	581.41	566.99	569.15	575.85	565.23	567.81	555.96	518.63	517.67	529.05	531.26	532.61	527.74
0	4.8861	0	7.0693	4.6305	5.3388	4.9376	13.594	15.643	12.741	12.793	24.008	29.011	42.928	50.34	73.073	87.035	115.88	160.45	195.88	232.09	269.22	296.89	307.59	358.25	358.58	405.1	429.98	448	459.47	475.45	498.51	514.64	553.46	529.22	541.69	561.99	561.89	568.47	568.56	526.01	555.65	534.18	526.92	526.52	516.06	509.04	512.97	515.18	526.46
0	0	0	7.3484	12.366	9.8432	8.0442	6.2925	7.6317	4.3996	12.667	9.5324	16.261	1.5352	3.595	9.757	18.21	25.639	53.268	63.962	108.82	138.15	194.83	257.33	294.75	353.33	395.41	488.74	514.49	582.29	649.93	714.43	740.65	792.46	804.27	788.11	891.22	874.37	944.34	966.6	982.19	988.65	1076	1078.4	1109.8	1115.7	1149.1	1172.5	1170.3	1180.2
0	0	2.1155	0	6.2605	6.9884	8.5693	10.782	0.8216	2.4483	8.8425	4.7224	11.621	4.6629	13.226	11.438	1.8474	6.1649	3.9255	6.3522	0	0	7.9223	5.845	19.976	24.948	36.396	26.814	34.586	44.181	50.498	45.713	36.547	22.56	40.155	52.557	52.878	54.966	44.865	52.703	56.941	50.473	56.863	37.957	46.079	42.104	51.523	43.311	41.209	36.471
0	0	0	7.5645	12.169	11.499	11.566	21.178	19.735	25.818	19.41	18.726	17.497	20.438	26.483	32.249	30.008	32.949	25.72	24.373	19.164	26.588	28.881	33.984	30.324	25.352	35.034	32.51	30.899	28.703	37.218	47.625	38.4	41.277	44.122	47.617	31.293	33.643	46.129	50.967	47.305	59.791	52.609	56.222	55.107	56.966	49.46	57.323	57.721	55.778
0	0	0	0	0	14.29	21.609	30.587	32.488	39.787	36.892	45.399	44.988	48.656	46.135	38.35	40.845	43.259	31.638	43.688	37.084	31.079	35.25	21.564	41.023	39.64	32.476	25.125	24.577	41.647	41.131	63.227	55.146	61.289	73.176	94.07	83.318	80.6	96.155	111.51	117.41	110.25	129.68	124.64	113.26	116.05	137.2	131.74	138.55	123.74
0	0	0	5.2557	7.9018	13.591	12.004	17.558	30.721	28.403	42.49	61.567	84.937	131.36	182.28	249.87	308.88	364.29	403.27	487.45	572.19	663.85	632.79	742.77	766.06	835.82	960.04	913.19	1020	1146.5	1207.8	1262.9	1484.7	1539.9	1654.2	1702.4	1779.9	1977.1	2125.7	2264.9	2382.8	2532.9	2673.9	2763.7	2754.2	2823.7	2988.9	3046.1	3112.4	3245.5
0	0	0	0	7.5039	7.5449	9.5782	4.4362	0.76305	1.3755	3.5203	15.824	29.162	68.925	112.63	176.78	245.62	380.49	510.11	684.87	801.86	1088	1259.7	1521.5	1754.1	2120.4	2194.6	2518.9	2733.3	2941.1	3051.7	3260.2	3275.8	3716.5	3663.4	4068.9	4346.7	4459.8	4797.9	5020.3	5246.7	5513.3	5863.9	5925.3	6316.4	6373	7142.1	7239.2	7478.2	7799.9
0	0	0	12.648	23.782	19.136	27.6	38.404	36.397	20.396	26.234	27.513	26.648	31.9	38.165	41.657	30.527	40.761	46.447	39.484	39.823	44.774	60.819	69.982	88.987	110.5	129.87	186.25	223.84	301.64	348.39	376.84	422.24	486.35	522.38	562.37	636.93	674.42	717.97	729.43	746.11	793.26	828.41	872.14	876.44	922.49	950.22	895.79	959.36	956.79
0	0	0	14.531	4.5433	9.5309	15.214	18.32	14.409	9.3902	15.808	15.061	30.514	30.327	33.412	35.562	30.64	27.809	29.101	33.21	28.578	29.687	30.422	36.201	35.51	42.239	40.963	30.723	29.256	28.825	22.333	35.265	23.298	35.443	28.422	35.64	33.461	24.097	33.062	31.938	37.25	36.666	31.571	44.353	51.144	45.592	39.366	29.12	33.4	18.38
0	2.3126	0	0	0	23.979	28.711	45.848	47.675	51.734	45.955	46.044	52.982	50.858	50.581	41.778	43.963	31.999	31.834	38.362	33.248	28.054	24.337	11.273	25.3	21.555	17.328	32.907	10.866	35.533	47.194	49.26	41.54	39.813	3.9907	0	0	0	0	0	0	0	0	0	0	0	0	0	0	0
0	0	0	7.4157	8.7221	10.739	17.649	16.851	34.686	31.772	25.539	22.068	35.521	26.953	16.675	20.976	23.431	13.787	28.31	13.265	18.675	15.974	24.03	29.198	46.247	46.629	54.9	58.326	74.482	82.444	93.071	99.187	123.37	131.37	128.43	129.06	141.53	149.84	171.28	167.9	186.76	212.07	261.3	345.4	494.93	541.58	594.05	626.99	647.72	684.5
0	0	0	7.332	10.585	14.408	17.758	20.832	18.413	30.16	24.157	19.507	24.209	23.786	39.868	41.383	48.024	44.293	39.558	55.978	48.959	58.539	71.228	74.228	79.695	94.869	93.185	96.163	104.69	114.85	126.46	131.9	144.77	142.93	169.55	198.38	216.5	291.36	358	459.6	524.09	644.41	776.78	856.08	951.73	1031.2	1145.5	1236.2	1305.1	1362.6
0	0	0	17.083	2.4788	11.524	15.413	10.996	24.305	12.297	17.545	20.861	23.412	22.153	34.861	40.29	35.158	41.137	55.579	47.478	53.644	52.418	64.506	62.003	67.747	73.023	85.971	104.33	122.82	147.62	164.21	172.96	189.03	200.73	231.99	264.82	300.25	313.28	319.43	353.18	376.16	405.43	445.66	441.24	464.27	454.61	476.09	472.36	519.25	507
0	0	0	6.2658	17.597	13.875	17.44	35.997	21.807	20.97	26.913	42.048	37.355	26.125	29.058	19.265	30.45	26.84	34.874	40.227	42.883	54.543	63.538	75.775	81.821	81.823	93.079	97.845	103.85	105.68	115.66	115.7	118.26	129.69	126.33	126.5	95.884	116.66	124.71	130.2	149.15	148.08	161.33	143.83	152.6	146.1	136.82	139.89	134.58	149.31
0	1.4562	0	7.2558	6.2368	11.019	4.4562	7.7312	11.793	9.4937	4.1679	2.1149	7.3277	6.682	13.142	18.402	23.822	26.386	25.581	23.444	22.971	26.096	37.576	36.628	48.456	44.632	52.508	50.014	64.532	65.378	72.671	79.651	81.476	75.909	105.92	110.98	116.91	130.95	189.13	260.54	327.81	433.16	543.63	635.93	760.42	871.99	958.88	1061.9	1150.4	1258.3
0	3.782	0	13.386	9.9453	5.5665	2.4118	12.709	2.6408	15.386	19.451	19.154	22.193	11.421	18.652	18.123	17.931	20.082	25.511	24.164	22.44	27.751	22.3	21.098	21.6	32.335	31.452	37.16	40.522	30.99	30.792	46.167	39.99	54.086	51.28	63.107	71.012	90.01	92.878	104.05	124.81	138.1	143.43	143.66	143.12	134.62	129.95	139.57	147.95	169.09
0	0	0	10.525	6.9416	4.3431	4.3678	9.1877	4.6813	7.412	4.483	2.4621	5.3005	4.7588	6.0631	11.925	12.217	14.382	9.0612	13.504	6.5882	4.816	2.7324	7.9528	7.0729	10.091	16.479	14.746	13.666	14.095	23.611	24.148	27.068	35.481	39.393	33.637	40.739	45.476	54.13	54.939	52.522	73.191	68.467	67.143	71.398	71.924	73.981	73.153	74.694	61.968
0	0	0	11.871	11.319	9.8301	24.061	31.424	17.226	20.442	15.438	23.006	28.492	22.792	29.434	34.415	33.871	35.343	28.119	34.638	35.607	44.762	40.838	53.207	48.47	49.248	72.632	58.969	75.603	71.322	84.399	85.694	110.17	119.4	127.3	124.65	38.876	38.488	43.001	42.617	43.98	44.226	52.407	43.824	49.209	35.05	34.902	35.422	43.562	35.359
0	0	0	9.6168	7.681	4.9991	10.146	21.215	42.506	78.087	127.23	173.75	212.64	250.55	323.18	362.49	408.71	471.49	527.39	564.11	624.53	672.7	692.67	732.07	755.04	768.97	803.64	815.98	822.76	864.64	881.65	890.92	905.38	916.74	914.37	900.32	925.13	941.94	952.48	931.97	938.51	929.96	955.91	964.35	962	961.57	959.96	956.91	969.3	974.02
0	0	0	18.013	3.9853	18.13	25.443	26.012	29.675	26.056	44.397	46.343	40.53	51.922	43.001	53.403	66.666	61.583	99.251	82.272	101.5	97.363	117.3	107.39	120.99	117.84	141.2	133.9	133.01	145.79	131.28	139.8	132.32	150.89	159.16	177.17	168.39	179.66	180.48	196.98	206.58	207.05	214.07	222.5	221.1	228.82	234.87	237.76	244.72	253.57
0	0	0	4.1276	18.172	4.7869	9.0733	5.2805	10.963	0	10.393	18.385	27.738	20.37	13.299	13.957	30.1	26.13	26.101	13.615	23.145	27.086	22.364	20.712	33.647	30.149	24.644	31.432	23.263	39.898	33.096	20.093	17.656	10.024	24.406	30.123	49.73	41.273	58.147	56.953	85.414	78.157	105.47	123.55	121.21	156.03	152.47	165.33	192.08	204.73
0	0	11.825	17.712	12.396	6.4572	11.709	19.816	19.714	18.485	21.795	21.911	28.875	22.77	26.033	20.187	35.077	17.744	20.799	28.534	42.697	40.279	43.658	26.233	38.853	35.619	38.914	57.658	39.417	39.858	36.225	24.248	18.033	37.542	47.523	46.8	40.801	47.911	51.178	49.594	53.503	44.711	53.143	53.945	57.213	47.519	61.605	58.484	61.945	67.445
0	0	0	5.3619	4.1134	4.4185	15.777	19.41	14.353	12.378	8.667	17.918	2.7814	4.8038	12.536	7.946	2.5479	3.3081	0	0	1.5286	0	0	0	0	0	0	0	0	0	0	0	0	0	0	0	0	0	2.0388	0	2.217	2.0441	1.3076	7.441	0	15.631	3.1068	9.684	22.694	17.276
0	0	2.3472	0	2.3687	9.905	12.019	13.616	18.803	7.2242	18.452	14.518	12.243	11.737	23.088	21.053	35.314	26.263	17.954	26.124	30.712	15.194	23.117	21.165	27.483	28.028	26.275	21.725	26.372	27.609	36.98	30.045	35.225	37.468	41.305	45.96	39.138	50.402	44.116	50.304	50.616	56.827	52.278	61.296	65.109	72.902	72.623	69.199	60.283	75.867
0	0	4.3916	4.578	0	8.1276	13.282	17.197	19.479	26.657	18.986	20.49	18.433	20.101	13.63	18.125	19.763	17.228	22.384	5.7421	10.357	5.2886	14.766	7.4299	15.725	9.5822	23.142	9.0031	19.964	26.507	27.268	26.846	21.696	33.624	32.138	76.214	46.14	45.049	61.467	62.312	67.675	77.054	76.791	76.632	78.721	91.429	94.82	99.755	102.95	110.78
0	7.8585	0	0	0	8.9393	10.757	19.301	23.754	22.712	25.439	17.937	19.784	26.039	27.679	18.525	26.478	19.674	30.944	39.4	30.022	22.11	22.803	19.295	31.729	18.481	27.373	16.774	12.687	21.666	23.884	32.548	23.083	22.943	21.222	19.129	19.072	16.071	13.084	12.273	13.14	12.036	19.7	2.206	0	0	0	0	1.5465	0
0	0	0.029676	3.2358	5.2145	9.3362	16.589	16.458	18.883	19.572	23.464	21.319	39.185	60.788	106.11	134.28	171.68	242.9	298.19	359.54	442.12	516.91	598.09	682.57	799.85	882.58	982.72	1033.6	1116.6	1209.1	1278.3	1352.6	1459.9	1493.2	1574.2	1630.2	1652.3	1766.2	1802.8	1899.5	1919.5	1990.6	2014.4	2044.9	2081.4	2060.3	2030	2082.8	2145.7	2047.4
0	0	0	5.9044	7.1147	14.155	12.072	18.709	20.859	18.575	16.67	13.245	25.553	29.655	31.443	33.279	24.974	23.353	10.043	13.806	1.8302	19.144	32.15	52.126	71.316	83.824	119.53	156.81	166.34	178.78	195.9	217.61	259.03	282.46	306.13	302.31	305.95	323.51	338.51	350.11	335.47	363.66	350.24	367.97	377.47	367.45	373.24	363.13	377.39	362.34
0	0	0	5.932	9.8615	14.164	19.625	21.123	26.531	27.376	22.89	14.869	32.51	29.19	32.584	36.945	32.084	37.914	36.282	28.233	34.035	32.026	37.046	39.572	34.889	42.742	33.79	44.906	46.443	46.018	54.521	51.915	54.504	47.927	46.339	43.216	48.381	50.889	60.803	55.73	50.012	43.654	47.385	55.677	60.693	50.999	50.439	36.686	50.928	45.922
0	0	0	10.648	0.7783	8.5465	17.661	11.701	10.529	14.115	6.8286	22.12	19.433	26.018	25.213	32.272	30.695	26.337	20.297	33.107	40.347	45.817	28.733	39.205	37.003	51.961	68.667	90.375	99.978	120.91	134.85	152.65	177.71	206.33	209.55	235.97	253.61	272.08	286.8	341.52	360.35	370.05	400.98	423.19	435.14	419.38	437.71	457.14	487.01	492.84
0	0	0	13.142	8.1198	6.8971	9.0294	11.931	16.862	8.8107	16.534	19.115	29.985	37.286	42.527	42.574	43.091	35.444	38.677	54.892	44.509	44.981	48.642	53.341	53.336	56.078	55.525	58.27	55.055	57.476	51.037	61.245	45.732	57.695	56.075	59.215	59.402	55.561	67.758	61.001	68.218	62.192	66.071	66.01	81.205	80.41	78.758	62.645	76.076	55.98
0	0	0	7.6223	16.272	34.631	40.306	50.301	51.878	50.017	44.329	48.145	59.407	41.537	73.558	77.528	93.443	100.61	118.54	117.69	130.15	136.58	162.19	180.29	191.08	173.91	212.66	209.08	213.35	228.72	229.31	245.95	250.04	247.74	244.72	239.93	251.31	246.88	258.84	257.04	251.7	251.85	246.66	231.26	239.6	240.69	260.13	270.65	280.44	263.31
0	0	0	3.2213	8.0623	12.02	14.119	23.793	15.383	10.872	18.516	16.819	20.253	18.578	29.967	25.696	37.548	23.839	21.557	17.859	21.022	13.023	17.493	17.757	6.5356	14.85	19.991	9.574	7.291	12.197	9.0688	9.9929	15.003	10.891	11.229	17.916	9.3653	5.3297	7.2459	4.5955	7.3643	9.7762	8.3163	12.657	14.419	23.838	13.62	9.4708	14.179	15.921
0	0	0	11.441	0	10.35	25.166	11.978	29.992	24.774	41.061	46.501	60.063	72.214	79.943	80.952	92.621	101.08	118.65	117.66	132.02	135.89	120.88	129.75	132.71	147.24	155.76	145.57	163.16	166.13	152	160.44	148.76	158.24	156.49	154.85	153.34	158.07	145.45	149.06	143.79	167.79	145.31	154.13	141.68	141.88	141.35	126.8	143.06	139.84
0	0	0	8.1974	16.381	13.026	24.174	33.543	26.964	27.527	13.927	40.722	46.131	38.424	40.21	45.638	50.458	33.85	29.815	43.698	47.892	54.22	34.52	51.071	59.557	51.48	58.202	50.294	62.664	70.978	58.813	56.534	64.286	67.504	65.253	68.957	64.125	71.046	77.702	92.086	86.833	69.966	81.808	82.591	85.059	92.682	80.324	82.272	88.833	68.082
0	0	0	3.5675	12.65	15.582	22.681	13.416	11.91	5.349	0.30534	2.5105	7.5287	11.129	13.424	11.938	12.485	17.232	16.785	9.7039	13.982	16.58	23.306	25.054	23.076	35.06	26.66	35.469	41.621	51.093	47.878	40.822	55.056	58.314	55.959	50.717	51.841	57.428	59.717	51.162	53.344	60.86	52.533	60.215	63.678	53.763	51.166	48.372	50.334	47.353
0	0	0	11.818	8.5783	8.6522	10.558	16.167	29.701	26.903	27.507	34.596	45.247	54.888	57.618	69.566	70.176	75.311	74.062	71.593	67.856	78.028	75.566	78.562	80.066	89.439	80.824	92.656	93.866	90.18	89.007	89.356	99.616	95.831	104.98	100.82	99.638	102.25	106.16	111.99	95.617	112.83	102.05	98.119	98.35	99.685	98.921	98.847	94.451	85.19
0	3.4192	20.355	0	5.2362	0.020917	11.476	12.16	5.8474	7.9917	4.9308	0	13.33	14.684	5.6627	0.94767	8.6943	0	3.9166	0.90966	6.4848	4.8609	0	1.2317	0	0	0	0	0	0	0	0	0	0	0	0	0	0	0	0	0	0	0	0	0	0	0	0	0	0
0	0	5.9623	11.492	19.399	3.227	13.435	15.069	18.329	26.223	24.83	28.531	24.117	26.974	34.234	37.496	43.638	32.889	37.963	47.55	41.788	52.452	58.676	59.607	60.696	63.52	73.49	72.858	81.271	80.122	71.655	70.223	77.721	77.221	87.103	83.481	83.261	82.041	79.513	84.267	82.541	81.053	87.706	85.223	85.94	63.152	71.49	75.167	75.038	76.144
0	0	0	7.1858	19.473	29.93	50.971	49.849	88.644	89.447	130.44	163.83	198.88	230.61	274.72	235.62	365.6	380.62	415.13	436.65	476.75	496	547.5	558.13	621.44	654.73	684.1	690.54	746.17	781.07	762.01	795.39	811.01	807.6	832.22	824.43	836.01	887.01	916.73	896.77	907.04	931.33	928.41	942.72	950.14	942.16	995.45	985.77	991.07	1017.2
0	0	0	4.9542	14.018	17.323	26.998	33.319	40.182	42.737	52.699	43.47	43.65	46.007	42.824	45.171	51.086	57.399	40.866	47.375	52.914	42.657	52.138	51.742	56	59.66	64.313	66.778	55.483	52.213	58.686	54.402	70.492	67.486	61.924	66.394	54.04	70.658	69.04	81.262	103.37	122.62	139.49	156.46	177.31	211.34	237.34	261.48	261.62	304.33
0	0	5.4555	12.507	15.35	2.0017	33.129	17.644	22.742	18.077	21.037	17.725	34.542	28.543	38.166	40.97	44.059	46.036	51.234	66.192	62.191	80.915	79.051	96.043	86.384	96.222	111.97	114.61	121.23	123.56	120.38	127.25	129.4	149.53	132.08	145.63	140.91	138.17	141.13	133.62	122.11	130.22	166.19	130.41	136.18	114.68	126.76	133.84	119.23	126.8
0	0	0	7.5552	4.3195	4.9359	7.4209	19.682	16.665	22.963	37.747	46.441	49.041	52.35	55.914	76.723	73.466	89.735	93.289	105.36	94.852	106.14	112.96	104.61	110.82	110.74	120.08	144.16	127.45	122.51	120.14	132.39	143.9	144.99	134.04	119.52	131.63	143.69	149.69	153.83	187.68	169.18	180.14	176.52	183.69	184.67	181.48	195.22	204.36	210.79
0	0	0	10.589	6.0016	7.7975	11.314	19.227	21.355	12.475	12.301	16.29	19.038	8.3849	14.616	11.425	31.402	46.011	52.145	82.816	118.01	149.37	191.71	248.08	268.02	323.04	351.07	338.34	423.77	482.33	542.09	570.96	622.98	695.25	793.66	841.21	960.66	1063.8	1201.9	1251.2	1363.2	1430.5	1465.6	1579.5	1599.9	1636.9	1659	1709.2	1740.7	1728.9
0	0	3.5575	0	5.1124	7.4192	6.5161	7.7838	11.818	10.405	17.747	8.9453	17.185	19.928	9.4018	12.454	9.5683	13.816	8.7432	23.617	12.71	12.952	10.295	19.729	34.814	40.008	35.982	38.291	42.245	50.42	52.286	52.323	49.44	56.547	64.502	80.798	70.071	77.072	73.693	98.06	114.22	191.96	234.66	284.74	383.95	465.63	547.08	637.63	698.52	796.2
0	0	2.8688	6.1361	7.7336	15.119	17.501	19.271	27.554	35.864	22.641	32.796	33.46	32.546	31.949	31.512	29.544	30.41	48.994	34.473	51.33	61.442	77.291	91.024	131.96	135.06	152.08	185.66	199.96	254.41	280.86	301.56	358.1	399.82	445.27	391.76	435.94	476	542.53	567.13	583.8	636.3	632.56	663.04	683.73	702.98	685.49	722.89	733.26	739.45
0	0	8.1119	0	23.952	20.879	24.866	24.863	31.706	23.684	29.461	21.161	21.706	30.233	52.161	48.835	63.016	64.105	96.629	109.11	107.86	141.38	141.71	154.42	178.58	176.38	177.99	195.11	215.97	228.13	267.25	275.74	282.34	300.69	192.88	181.93	198.55	214.1	212.67	219.01	168.24	192.8	195.92	192.33	164.67	171.93	160.63	147.91	154.08	153.47
0	0	2.5908	2.2953	6.5693	21.179	16.837	25.235	26.485	29.59	40.186	34.311	41.651	33.453	43.365	33.667	31.192	43.26	27.904	35.19	25.879	28.856	25.137	25.554	39.988	51.849	44.17	38.236	54.647	52.793	57.196	48.511	46.997	44.222	59.468	70.221	62.03	63.359	33.843	21.1	8.2152	10.766	8.7945	0.21735	2.1402	0.87877	10.609	1.397	0	0
0	0	0	4.0572	11.246	13.466	30.289	19.705	26.794	20.652	35.995	36.211	39.945	39.823	46.094	48.569	51.783	70.652	77.77	96.999	107.17	130.22	142.13	158.75	175.17	200.63	210.48	233.74	241.14	264.01	282.56	297.05	289.76	333.93	330.47	325.76	306.94	328.53	329.49	322.23	336.59	327.83	332.15	314.82	311.77	326.72	349.83	355.56	353.85	356.28
0	0	0	2.7851	5.4355	22.87	24.78	25.287	25.481	33.163	26.685	33.039	23.443	28.154	41.503	41.999	38.38	35.874	18.643	15.976	27.707	16.942	22.744	27.975	22.974	19.762	28.452	19.164	16.727	17.857	16.794	17.524	19.589	21.525	13.402	24.562	32.632	43.731	50.035	47.403	51.439	53.813	57.243	62.522	58.576	75.995	68.634	80.215	86.859	93.449
0	0	0	8.1816	3.8947	8.3069	6.9766	13.589	22.047	13.379	12.132	7.9184	5.9217	0	0	6.0575	11.64	2.5261	3.7341	4.3805	4.0456	0.097044	5.8993	5.6211	0	0	0	0	0	4.7548	6.7145	18.303	5.4637	10.153	5.3069	0	0.63811	0	0	0	0	0	0	0	0	0	0	0	0	0
0	0	0	4.3346	12.511	15.928	24.666	19.726	26.545	18.4	24.684	26.621	29.98	27.081	37.502	42.142	55.553	66.225	73.916	78.818	97.096	104.81	116.87	139.62	154.45	180.49	182.62	218.07	233.57	258.23	279.92	292.64	332.31	331.05	350.89	355.52	377.51	406.45	423.73	424.2	431.98	441.37	453.24	474.35	497.74	491.39	505.96	501.85	526.26	511.82
0	0	7.3922	3.0663	10.943	3.8471	16.749	23.944	23.147	24.316	26.241	40.253	31.692	37.05	41.814	42.369	43.4	40.851	41.883	36.101	61.564	61.92	68.489	61.579	61.775	68.673	82.589	45.359	87.034	54.18	49.975	69.446	79.858	75.846	73.167	78.573	83.071	83.752	85.223	82.987	80.27	73.737	80.904	74.758	65.472	82.958	76.704	64.489	64.848	64.779
0	4.9897	0	0	0	14.166	34.613	52.527	62.963	73.457	76.334	81.178	98.137	91.761	102.55	89.539	89.48	99.126	101.35	114.75	99.494	112.32	110.36	112.48	133.33	131.03	135.52	139.03	79.421	89.706	96.674	108.45	100.79	101.02	98.218	93.009	100.41	127.72	135.55	165.18	174.62	194.5	233.37	245.49	257.58	267.15	291.34	326.27	330.49	331.85
0	0	0	16.437	3.5171	12.318	15.587	4.4291	13.278	0.18448	6.7915	7.2162	16.735	8.363	0.62368	0	4.5032	2.1975	4.3016	2.2111	16.993	7.8962	14.645	11.884	17.694	20.725	33.099	32.692	22.017	25.941	14.831	30.347	21.569	22.61	21.015	32.28	30.927	38.532	38.807	44.29	51.681	72.596	70.956	89.383	95.444	99.283	103.36	107.41	145.5	149.52
0	0	0	5.754	9.5838	4.2077	8.5441	6.4614	8.0663	7.1211	7.0631	14.725	28.127	36.998	46.039	55.865	51.347	63.287	67.206	78.752	82.241	92.894	109.72	123.58	130.9	134.67	144.56	150.6	137.87	123.23	123.92	134.95	126.43	140.78	167.41	182.48	193.15	176.4	182.03	174.53	183.61	162.29	158.99	173.62	202.69	178.67	169.31	174.59	174.99	162.94
0	0	0	3.8453	42.918	73.413	96.081	102.73	104.37	126.51	139.57	148.94	152.46	115.36	152.33	142.94	130.6	121.7	95.414	3.2292	73.128	125.9	148.33	147.43	152.82	155.06	142.25	149.73	149.15	144.25	135.02	143.79	146.85	136.98	139.6	131.78	123.16	143.59	121.7	129.12	133.64	138.23	145.43	139.06	142.18	137.48	137.5	141.62	131.16	134.6
0	0	0	3.8392	14.3	10.536	19.376	23.736	23.537	18.597	19.389	34.621	25.442	26.282	33.162	28.235	28.603	16.506	18.73	22.084	19.58	11.528	13.298	14.884	16.736	6.1056	11.367	5.5339	11.453	19.287	11.528	14.876	11.174	14.971	10.362	10.947	12.903	9.3529	10.621	11.587	8.0331	5.5003	0.35652	6.9302	3.9831	8.9051	0	7.505	10.328	8.399
0	0	0	0	10.855	7.4558	9.8956	7.2592	8.0536	6.5907	19.53	36.464	38.17	62.95	85.315	99.214	106.06	132.39	136.06	163.86	172.75	157.69	180.48	180.23	183.89	196.42	211.69	207.5	198.59	224.06	239.69	229.68	216.98	207.07	206.98	227.28	205.58	222.85	230.94	242.68	239.2	236.79	224.51	229.76	230.32	233.26	230.71	235.86	226.72	243.77
0	0	0	0	25.869	26.293	27.522	25.657	58.667	90.536	99.574	98.288	122.61	126.53	122.62	121.08	140.5	138.2	150.41	154.29	163.29	176.35	194.12	190.77	206.35	217.97	218.03	237.8	240	252.96	273.91	268.12	257.1	263.91	254.64	294.6	290.74	299.67	288.78	293.77	305.32	287.81	290.69	280.28	289.01	293.15	262.18	271.11	271.27	261.61
0	6.6453	0	0.14739	1.7319	7.5432	29.818	55.5	48.373	48.812	54.664	55.054	60.496	54.587	61.203	52.636	29.02	33.512	30.448	39.616	24.699	18.051	19.057	15.397	23.019	22.026	30.636	42.158	57.542	88.367	117.45	128.6	160.94	184.94	203.12	205.99	264.57	281.56	307.28	323.71	315.96	334.89	374.31	379.09	403.61	405.11	412.41	422.02	433.64	426.26
0	0	0	5.9003	0	10.445	18.247	1.7935	15.218	1.0673	5.1682	5.2632	0	0	2.7751	0	0.99919	0	0	0	11.582	0	0	0	4.4282	5.3402	7.5303	0	8.1192	8.9598	0	15.21	0	1.623	12.477	17.214	24.913	76.619	69.186	76.838	117.07	127.18	128.86	207.68	234.96	241.29	207.36	277.44	298.11	323.67
0	0	0	10.145	8.3909	9.6904	11.512	7.5698	11.112	6.7071	10.538	8.588	7.6897	5.0207	5.9916	8.031	10.587	3.6085	11.697	6.4584	11.114	6.7754	14.768	14.977	8.5199	6.4246	7.392	5.3418	2.7596	15.987	20.598	27.366	15.955	20.453	16.113	13.931	9.1533	15.537	36.048	24.574	43.396	49.372	71.653	55.09	54.438	68.413	48.302	62.149	66.055	67.324
0	0	0	8.2462	23.753	14.483	23.038	16.737	34.158	40.157	33.566	43.372	48.025	56.308	45.111	27.697	34.512	53.137	45.478	54.09	49.486	39.738	61.424	60.891	66.43	49.469	33.235	53.584	71.05	73.935	77.207	70.139	35.67	55.466	72.783	57.529	93.151	86.804	90.363	105.72	129.34	148.18	223.69	266.31	329.7	414.35	429.63	544.93	570.08	629.27
0	9.722	0	0	0	10.519	10.124	28.117	24.789	27.567	33.32	32.394	34.434	32.37	38.031	30.187	31.009	32.172	23.683	36.789	23.176	23.406	8.8446	17.727	25.927	20.963	21.105	13.445	12.746	24.363	33.518	36.837	22.421	31.947	31.671	27.962	22.734	26.63	18.663	29.337	21.763	29.756	26.513	23.972	22.804	15.524	14.478	19.245	15.497	12.318
0	0	0	22.462	18.507	32.52	35.152	36.761	42.839	44.647	56.535	53.594	53.498	48.977	55.935	54.46	64.113	61.967	77.162	107.03	138.1	163.6	217.32	255.06	284.75	322.42	344.89	373.58	415.12	442.94	469.61	499.92	521.11	541.92	545.02	540.51	597.08	568.8	560.08	588.55	614.61	588	630.13	643.08	618.13	627.99	613.96	631.27	613.08	654.16
0	0	1.8048	5.1611	3.6803	5.5589	12.399	17.804	18.883	19.871	20.62	29.794	30.828	33.734	25.555	34.32	24.106	28.328	13.847	8.5637	16.768	19.455	28.886	46.07	51.715	50.402	48.267	36.476	37.938	37.869	48.684	42.476	40.213	52.287	42.797	67.251	86.234	107.7	130	168.32	210.32	261.46	305.14	327.05	404.95	459.41	475.65	511.07	549.54	588.86
0	2.5235	17.769	0	2.6899	0	0	6.1565	4.2668	0.1864	0	0	0	0	6.2855	18.752	52.615	64.882	100.22	109.14	96.66	121.9	142.06	141.99	156.83	168	208.9	189.97	209.54	227.71	235.05	241.37	256.25	273.99	271.34	228.01	230.12	234.98	237.3	234.27	205.22	227.9	250.37	215.64	215.59	202.63	190.38	181.69	206.19	197.95
0	0	10.197	0	16.017	12.97	28.728	27.524	37.919	38.515	43.33	36.43	45.275	42.046	42.704	40.661	44.97	42.982	48.805	54.809	50.018	55.11	58.445	58.232	66.502	56.357	59.657	49.827	60.87	50.416	42.659	41.063	35.546	46.345	46.715	27.944	28.763	34.009	35.659	37.236	36.218	37.274	20.51	23.125	15.886	10.606	9.5712	0	3.8592	7.9611
0	0	0	5.6952	0.8866	7.3347	18.137	29.644	26.186	21.932	25.198	42.01	28.778	31.712	39.706	36.209	35.189	38.405	34.365	39.183	49.29	55.295	52.318	49.719	54.193	54.109	59.969	55.773	61.551	65.149	59.583	59.913	62.027	64.828	58.995	57.244	69.741	76.416	77.937	77.454	69.196	78.41	78.459	81.76	81.962	99.346	88.333	86.923	96.587	82.648
0	0	0	5.8418	2.7898	9.654	13.61	18.183	22.442	18.779	27.147	21.759	22.385	17.517	31.395	23.056	36.113	35.668	17.139	17.142	21.269	10.112	20.803	11.076	9.7818	16.558	6.5716	15.265	8.0515	17.327	20.797	18.961	28.292	26.631	25.356	18.722	14.538	14.533	7.4134	0	10.172	3.7759	8.8941	12.619	10.833	19.242	14.64	19.263	8.526	17.259
0	8.2926	0	0.35446	0.11426	0	11.726	17.957	22.047	25.586	25.572	3.7545	0.41089	0	4.4313	2.0394	4.0322	0	0	6.2987	6.5627	0	0	0	3.8174	0	2.5953	0	0	0.98964	17.856	31.592	41.539	73.442	119.92	147.13	184.43	223.52	261.92	327.76	373.36	385.48	466.96	482.02	538.73	552.8	578.97	641.26	638.12	639.96
0	0	0	5.7545	26.817	15.798	28.718	22.893	35.979	19.693	38.755	23.249	23.393	15.075	15.962	18.599	25.089	19.717	25.989	23.076	13.859	17.083	27.01	34.315	36.929	61.352	102.58	160.62	237.69	288.85	377.7	368.36	515.08	509.55	558.39	565.35	781.91	855.27	912.93	947.68	981.91	1042.2	1022.3	1055.5	1064.3	1108.5	1096.5	1154.7	1189	1188.2
0	0	0	4.5318	11.27	7.2166	5.2348	0	3.4198	6.3176	8.8381	13.922	12.181	21.418	4.1524	5.4015	18.565	16.137	27.656	4.1444	13.896	24.422	16.67	18.177	23.795	26.884	30.169	22.401	33.718	48.418	49.377	47.049	58.504	54.701	89.283	84.487	104.99	123.68	145.51	169.78	203.58	244.66	314.24	339.1	399.44	467.23	526.34	555.76	611.48	697.36
0.13123	20.315	0	0	0	6.3814	3.7456	17.394	25.102	20.948	16.868	31.152	34.116	43.153	44.15	47.347	57.088	79.207	58.118	90.873	93.816	97.368	111.36	109.53	134.57	127.04	128.54	133.81	126.4	140.37	134.59	137.17	142.4	152.37	157.63	139.84	141.84	132.48	145.97	156.87	149.05	154.87	159.76	148.06	148.54	148.17	149.16	159.64	152.04	153.92
0	0	0	0	14.048	21.015	24.968	43.657	56.804	66.074	64.548	67.307	89.526	108.56	111.48	121.85	108.75	140.43	131.69	116.93	119.48	132.51	122.63	131.89	138.03	143.31	145.48	139.21	154.32	142.59	147.2	156.85	123.3	123.06	126.97	134.45	123.77	124.83	118.83	125.11	117.38	124.68	118.31	110.39	128.28	122.24	125.37	119.31	95.014	108.23
0	0	0	12.689	9.496	17.784	16.413	20.155	14.827	10.718	13.034	19.11	15.678	21.991	23.544	20.595	23.81	36.502	37.384	44.48	74.673	116.9	180.49	247.33	322.76	440.3	732.56	754.34	878.37	1063.8	1239.2	1406.3	1640.9	1797.5	1953.2	2151.1	2283.8	2422.8	2559.3	2679.7	2694.3	2878.2	2948.6	2856.5	2981.8	3040.7	3037	3076.8	3147.7	3136.1
0	0	0	7.9926	10.428	18.779	16.186	20.229	17.585	16.346	24.578	34.156	37.57	72.012	106.4	149.24	172.32	216.76	234.73	286.63	328.11	363.62	396.68	405.19	422.11	457.27	472.94	502.55	494.8	514.81	509.55	536.05	554.16	554.66	568.82	566.48	574.8	555.01	561.87	565.94	568.56	572.1	549.36	572.56	560.59	547	527.91	507.33	524.3	515.52
0	0	9.7082	0	10.514	7.5546	15.243	10.571	12.245	8.0992	0.95604	1.0007	10.487	6.8824	15.989	18.175	17.171	17	36.296	40.672	34.882	54.043	67.844	57.428	39.938	0	4.1356	7.2919	21.956	37.047	53.172	73.769	94.709	124.26	131.67	151.91	164.12	181.3	195.35	208.86	205.07	217.72	225.51	226.78	247.54	224.81	220.94	235.64	254.49	249.37
0	0	0	0	3.214	12.164	13.07	7.4577	13.638	18.446	19.502	21.435	16.413	22.857	20.971	19.44	24.723	23.272	14.733	25.793	28.528	25.436	33.691	26.268	26.209	28.518	36.407	44.146	33.929	34.502	33.178	37.357	47.392	50.773	42.221	53.23	47.313	56.205	50.544	43.348	62.243	61.931	62.65	66.153	64.73	64.7	79.681	82.848	75.968	82.521
0	0	0	6.2437	12.822	8.9886	17.238	16.262	17.147	19.45	7.5848	13.92	12.157	17.486	29.749	27.987	26.301	30.961	17.831	18.976	31.733	36.708	29.221	38.509	33.51	45.059	57.183	60.955	66.767	63.763	77.15	71.743	88.903	95.421	92.927	100.56	100.16	104.76	106.31	118.87	130.02	126.21	143.26	143.23	153.1	130.8	135.47	135.23	141.33	127.64
0	0	0	6.1646	7.0506	34.47	17.4	24.293	25.706	30.369	37.203	35.829	41.764	42.252	46.452	39.738	27.753	47.127	42.721	32.68	25.73	24.936	32.71	21.618	24.084	28.995	27.369	28.717	30.104	16.436	19.675	23.906	30.003	20.793	12.481	10.332	21.57	18.955	24.286	26.971	22.035	13.757	40.82	31.622	21.541	21.369	54.658	73.685	72.491	66.762
0	10.814	0	0	0	12.221	16.268	29.808	35.271	37.457	48.735	54.579	66.888	77.607	103.08	108.23	137.72	158.72	203.01	212.49	228.26	269.13	294.21	298.94	352.16	361.91	393.62	409.97	417.79	472.66	497.48	517.37	525.46	526.52	557.26	549.01	566.92	588.05	615.08	639.23	651.54	673.48	709.83	738.98	757.06	776.4	816.95	850.7	873.73	904.99
0	0	0	15.713	3.3893	8.5381	15.134	19	2.3824	16.746	13.009	7.653	35.312	28.139	34.747	35.839	32.297	29.477	31.694	55.842	41.548	54.415	51.231	76.573	79.202	80.781	60.938	76.481	95.117	86.151	83.028	77.186	88.255	101.97	110.06	106.88	104.25	107.89	119.36	121.46	124.34	125.5	124.73	138.91	144.51	145.36	139.2	139.2	134.68	121
0	2.3399	0	12.511	3.1675	9.2143	21.986	10.939	24.116	11.055	23.582	21.672	28.02	23.481	20.619	23.073	29.794	25.144	42.074	41.777	50.878	52.671	47.212	63.443	81.025	83.814	92.656	82.629	72.998	100.8	86.881	92.652	90.69	91.063	90.793	105.78	93.812	88.291	90.332	95.648	92.541	114.73	100.95	112.99	133.38	127.08	125.85	127.98	134.4	142.55
0	0	0	9.2191	20.493	27.676	58.122	55.73	62.724	72.429	67.85	73.185	74.975	60.308	54.551	60.822	67.938	57.088	60.656	37.635	54.025	51.467	45.528	53.115	45.686	52.972	57.573	34.198	51.129	61.27	54.338	50.23	53.231	58.41	47.095	58.803	61.258	63.589	70.258	62.825	68.559	59.324	59.605	59.675	56.834	79.542	60.912	71.649	76.592	70.91
0	0	0	9.6056	3.3398	16.372	27.4	10.756	13.004	18.27	10.202	17.719	18.815	9.8255	19.845	26.062	29.55	26.849	24.123	34.218	44.675	49.774	46.439	55.501	55.545	59.904	69.334	73.789	85.869	78.853	86.387	85.778	100.56	107.71	90.816	93.499	90.384	90.124	88.057	88.822	94.28	93.448	108.32	99.801	101.67	88.368	94.466	90.346	91.979	92.542
0	0	5.1269	9.1056	12.704	14.457	0	10.323	12.884	16.6	8.3503	17.347	16.609	12.555	19.315	5.9641	0	12.617	20.677	6.2383	12.945	8.0709	6.2731	12.728	13.3	13.012	18.631	13.891	13.593	18.32	20.081	24.956	30.193	32.869	25.166	26.874	37.513	28.846	30.521	48.391	45.915	57.036	66.82	68.54	66.878	86.201	116.37	133.1	154.92	153.11
0	0	0	0.25823	8.1994	0	8.3978	9.5038	22.875	21.38	13.873	32.149	30.939	26.996	27.019	26.615	37.534	59.691	76.406	81.793	80.383	98.241	99.995	92.352	92.332	88.462	101.35	101.21	114.91	111.62	114.68	114.95	127.31	136.17	155.2	165.75	194.57	233.54	317.75	332.79	435.03	520.45	573.66	678.71	775.83	839.34	897.28	935.94	1043	1086.2
0	0	6.281	6.2994	0.6591	8.5694	5.2382	16.462	21.553	24.477	19.478	26.659	26.698	15.364	13.39	9.1813	13.304	12.589	19.099	4.2886	10.606	5.545	13.375	1.2588	18.665	7.062	14.468	2.6198	2.1399	7.8761	2.2526	0	0.16124	0	2.3443	0	1.1293	0	0	2.0621	2.3117	0	0	0	0	0	0	0	0	0
0	0	0	15.84	5.985	12.97	16.153	14.216	29.26	12.57	18.182	0	29.144	25.83	22.995	24.406	28.639	27.306	34.968	34.402	47.149	41.409	45.306	39.554	47.403	56.875	43.588	41.818	38.518	33.245	20.229	17.643	18.53	20.702	21.228	24.328	15.416	25.223	14.989	16.841	15.114	16.922	13.055	23.148	16.651	14.311	14.147	16.526	24.261	31.325
0	0	1.9535	14.986	1.7656	8.1406	10.871	12.057	12.523	6.1989	4.5712	5.5167	4.7152	0	9.7918	11.803	8.4701	5.8006	14.222	9.606	3.9467	4.8332	2.2854	0	0.19185	2.9132	5.7152	9.0635	0	11.015	1.4458	6.3762	2.5654	0	1.4135	2.9839	0	3.5778	0	0	0	0.28515	15.164	12.576	15.984	22.892	23.235	25.394	27.885	30.788
0	0	0	10.577	10.936	6.3831	8.5081	13.274	14.192	8.7211	14.925	13.588	26.244	32.562	27.259	26.671	14.927	21.147	18.332	32.924	26.974	33.166	39.799	42.949	51.134	43.216	52.308	51.208	50.448	47.132	41.189	55.357	44.496	58.094	61.869	58.345	54.664	47.96	60.751	56.651	63.711	59.074	61.915	60.906	57.641	68.339	60.397	53.178	61.014	40.685
0	0	0	5.245	0	16.418	32.29	29.283	41.836	28.463	43.203	52.344	55.706	66.393	51.523	52.295	71.471	67.313	85.438	77.601	94.833	82.082	114.66	109.65	128.26	126.89	132.59	154.23	142.65	155.04	160	225.93	205.56	269.42	328.43	354.48	412.47	520.04	575.13	631.74	712.44	816.52	847.34	917.9	922.17	1003.8	1029.6	1064	1112.4	1137.4
0	0	0	0	18.421	29.946	27.339	43.93	40.124	40.241	30.11	32.974	43.787	40.335	33.96	38.229	42.939	43.597	51.494	51.858	56.921	58.683	60.303	67.885	82.88	115.35	113.92	161.19	198.85	247.05	305.37	351.52	425.39	449.83	517.56	555.07	607.85	668.61	725.16	795.47	781.65	851.67	872.5	900.35	946.92	957.63	962.26	955.11	993.27	982.6
0	0	5.3656	0	28.439	14.193	20.404	22.518	34.876	20.753	30.678	24.659	33.143	31.089	24.053	27.394	43.416	52.82	58.639	59.607	69.513	96.224	100.27	118.95	126.73	127.32	165.2	136.49	154.5	152.18	157.29	162.14	167.34	187.76	171.47	192.02	177.36	183.81	181.23	205.16	223.32	226.53	228.35	200.25	228.08	255.11	204.56	200.39	305.51	293.65
0	0	0.74199	4.53	10.302	12.888	9.6354	10.336	8.7621	15.569	15.804	13.517	31.134	43.511	35.451	47.966	14.873	21.531	13.205	20.313	22.542	18.525	19.206	26.65	28.784	40.36	43.621	39.228	38.072	37.023	41.76	32.865	40.202	33.027	44.017	56.709	49.614	46.771	39.236	50.249	58.369	57.066	46.877	37.267	35.615	38.715	43.686	45.129	34.062	41.899
0	0	0	1.1653	22.713	12.204	18.751	4.9881	17.34	14.377	33.358	27.919	29.24	32.767	29.623	34.102	42.275	50.071	53.596	45.359	57.718	72.399	75.516	63.472	67.992	74.774	87.807	92.347	103.04	136.63	156.18	156.06	168.02	180.53	216	246.93	259.86	256.95	259.1	276.04	295.98	295.76	305.83	312.19	337.03	338.94	334.82	338.85	301.15	287.55
0	0	0	6.9986	16.108	38.491	41.67	34.6	44.283	47.819	46.747	50.557	46.906	49.545	41.551	55.269	51.291	71.529	50.977	61.552	62.368	72.842	67.867	69.703	74.599	72.284	80.774	81.38	78.696	71.281	69.786	69.043	85.904	82.803	68.409	70.948	65.91	69.238	69.126	76.683	87.093	85.889	81.194	88.471	94.274	87.502	78.018	82.708	85.076	96.257
0	0	0	9.8714	14.985	17.078	14.751	26.236	27.248	30.268	33.963	38.991	27.933	30.267	35.569	31.746	37.424	45.232	48.172	49.774	58.958	62.899	69.618	67.349	70.586	80.673	83.675	89.896	82	101.64	103.44	110.52	101.81	102.72	109.95	89.945	86.099	76.71	89.077	87.967	85.318	83.503	84.859	92.602	89.186	100.47	87.611	90.626	102.38	96.301
0	0	0	15.045	10.142	11.537	15.097	9.9604	13.376	15.113	7.254	7.2473	4.7877	9.5055	19.643	5.8618	4.7076	28.913	59.419	113.19	199.18	337.67	514.8	715.04	972.39	1266	1488	1853.3	2144.1	2346.3	2869.8	3161.3	3263.5	3634.7	3837.7	4450	4686.3	4980.6	5252.9	5515.6	5656.1	5939.6	6238	6275.1	6421.7	6818.9	6850.5	6944.4	7204.2	7192.8
0	0	0	7.8162	10.683	8.7664	9.0031	15.337	11.651	29.942	34.312	27.675	42.432	36.983	41.437	51.893	40.851	49.223	52.927	43.528	39.677	52.957	66.992	89.123	110.2	148.3	184.24	223.62	249.96	278.9	429.71	555.55	673.99	810.61	965.8	1036.6	1214.6	1296	1433	1491.3	1648.6	1762.3	1706.3	1945	2085.9	2195.3	2183	2284.1	2301.7	2440.9
0	0	5.1734	3.4355	5.9453	4.6411	21.653	13.728	21.211	26.399	28.722	29.527	31.589	25.842	39.19	29.169	43.454	53.832	91.553	121.47	165.47	232.04	289.88	361.06	380.12	530.35	586.21	661.49	717.94	812.92	844.51	932.82	963.42	1035.8	1037.1	1176	1146.5	1342.5	1207.2	1261.5	1264.5	1381.4	1435.7	1456.9	1451.1	1468.3	1546.6	1570.9	1544.1	1629.1
0	0	0	3.2353	9.6457	8.5444	0	4.2668	1.226	1.9293	0	0	0	0	0	0	0	1.4575	0	0	0	0	0	0	0	0	0	0	2.8872	1.2235	0	0.38267	6.0087	2.1046	7.2849	7.5286	0.47514	4.8799	10.956	19.49	9.6878	24.681	14.047	16.753	18.418	11.027	3.5764	2.4056	1.3423	1.2878
0	0	0	2.0587	2.6763	20.72	21.252	18.031	1.1204	4.6071	0	4.2012	4.1788	0	8.1461	12.023	12.229	0	11.152	13.309	21.288	22.456	19.494	15.516	24.291	19.932	28.973	23.346	28.022	35.23	21.394	30.611	25.689	40.222	33.819	32.847	40.575	53.264	54.234	67.293	62.699	68.096	73.031	86.751	91.008	96.874	89.243	89.137	88.526	76.058
0	0	0	12.055	3.6085	22.016	32.123	35.207	49.144	42.273	50.097	46.484	56.022	53.655	48.362	55.227	53.128	56.074	57.466	51.457	61.983	53.488	57.733	52.082	56.858	52.575	73.289	84.542	70.574	74.503	65.216	62.053	59.411	64.082	58.233	69.958	70.195	75.583	59.95	65.821	51.007	75.073	63.309	70.58	68.833	68.04	61.273	56.084	42.479	48.729
0	0	0	37.334	40.497	17.586	13.962	19.868	41.759	50.098	53.81	51.056	45.379	58.84	53.8	66.601	68.069	67.846	54.473	59.97	57.79	56.483	79.916	72.329	81.207	95.145	98.287	107.69	119.05	117.61	135.3	130.15	139.06	141.4	150.63	160.91	160.63	162.88	169.78	169.02	184.74	187.95	184.48	189.63	174.03	171.83	179.59	186.44	174.08	169.95
0	0	0	7.7428	7.6789	20.008	2.627	12.698	16.261	5.6725	9.3344	9.7327	14.172	8.4451	10.644	16.163	27.178	21.31	24.11	22.175	21.913	9.6322	27.134	20.749	15.958	24.987	21.18	18.692	20.1	32.696	38.495	38.663	48.639	53.181	53.799	63.826	59.761	67.11	62.236	79.331	74.481	81.275	89.268	94.112	94.698	106.84	110.56	113.15	106.27	109.74
0	0.91372	0	10.11	0	4.8995	11.283	13.274	11.763	13.803	10.553	17.458	13.251	15.832	9.8819	20.157	20.517	23.461	15.925	24.903	26.975	19.194	22.784	23.285	31.985	27.964	33.686	36.551	28.684	28.935	30.316	35.805	37.996	47.08	39.555	52.739	39.965	52.546	55.898	57.169	69.73	82.827	85.354	93.339	87.255	79.168	77.953	71.87	71.359	78.812
0	0	3.6205	10.225	10.653	0.51494	15.093	13.228	20.209	25.364	23.266	21.179	31.16	22.957	24.972	26.07	36.261	24.873	31.022	29.485	20.362	30.956	33.57	33.778	47.001	52.271	69.164	85.458	107.03	122.34	133.53	156.38	176.16	191.83	216.2	235.21	235.24	272.72	289.41	298.52	308.86	318.25	344.98	354.76	354.58	349.04	350.89	381.29	380.13	384.87
0	0	5.3078	17.632	19.235	4.8899	18.965	2.9133	4.0152	0	10.807	18.071	8.7321	12.729	0	11.158	0	5.2895	0	0	0	7.2755	0	0	0	0	0	0	0	0	0	0	0	0	0	0	0	2.7149	0	30.941	40.721	54.673	61.008	74.755	89.983	127.82	126.27	147.01	186.8	168.56
0	2.0794	0	0	0	18.503	17.528	14.871	34.031	24.043	17.182	12.885	37.297	32.045	10.679	10.242	13.144	17.264	10.684	7.7987	17.17	4.1703	4.5048	1.4243	10.876	4.8048	10.139	14.2	5.7221	5.4684	0	4.4206	0	5.1324	4.9451	8.181	7.5565	22.453	27.355	19.449	18.27	45.818	56.723	47.939	62.19	68.087	91.052	89.504	76.944	133.28
0	0	0	9.9268	0	19.445	17.473	7.584	25.527	17.342	22.882	30.684	27.179	34.916	44.012	50.191	49.296	51.965	45.568	57.907	61.857	66.535	60.611	63.54	67.736	71.044	90.441	86.044	97.339	91.523	96.708	105.55	111.2	172.85	119.18	124.27	122.13	127.45	143.84	142.06	170.37	153.34	174.25	175.2	190.91	180.25	189.69	187.16	195.15	193.89
0	0	0	15.307	8.3201	10.233	18.694	16.99	19.919	20.814	21.432	20.34	17.968	20.041	35.016	40.984	36.953	35.351	53.991	51.469	42.014	45.569	50.212	49.286	45.535	48.426	60.224	69.471	59.399	65.243	66.477	75.693	67.465	70.821	67.512	78.111	72.192	83.103	68.545	75.284	79.268	80.629	87.121	82.496	89.612	97.704	100.93	87.574	95.17	82.953
0	0.35723	0	8.1089	11.733	5.2887	5.1848	6.2952	8.111	10.422	2.8437	8.1969	2.5098	3.9718	12.922	12.908	8.3483	12.721	9.5055	25.984	18.705	27.03	39.689	46.107	57.09	60.593	93.641	134.44	147.96	168.66	225.37	264.87	335.76	438.76	511.82	468.9	544.17	577.05	824.09	727.13	877.32	863.66	900.98	982.29	1077.4	1143	1234.4	1279.5	1341	1432.3
0	0	0	12.677	17.735	17.93	27.702	17.917	20.242	14.616	15.176	17.695	12.412	3.1592	11.439	0	0	1.8679	0	2.1456	0	0	0	0.12828	0	7.5032	1.6474	13.531	13.24	23.391	25.654	30.09	39.875	40.789	47.584	54.57	56.228	64.171	81.908	89.736	98.569	113.9	123.22	135.36	154.1	168.77	176.21	194.94	214.48	234.21
0	0	0	11.761	8.9721	1.8947	12.584	15.214	11.866	4.8381	12.381	9.4603	20.434	22.507	17.298	28.748	8.7403	12.461	5.0227	11.869	6.5402	12.576	15.773	25.403	24.182	20.858	26.423	24.32	15.617	14.195	9.525	19.681	10.654	20.896	20.053	20.037	19.743	11.771	22.444	17.393	23.232	24.905	24.048	35.136	31.067	33.909	30.165	18.482	27.12	5.9492
0	0	0	0	0	23.835	30.668	44.124	44.307	47.532	48.855	41.132	53.967	56.139	57.511	43.919	47.982	55.798	53.112	60.429	62.254	60.035	48.237	58.322	85.978	72.762	76.574	76.877	75.816	97.235	121.38	139.34	135.85	175.74	179.31	196.79	216.89	233.49	251.75	290.02	308.33	332.09	347.95	375.04	397.25	402.77	427.22	449.08	467.12	467.5
0	0	0.34251	9.1456	4.3738	11.829	10.754	15.474	19.015	22.968	14.445	15.626	19.592	20.673	17.089	22.689	26.61	26.006	34.313	20.901	25.207	23.97	32.554	32.833	48.543	48.184	49.946	54.285	69.593	73.346	83.978	95.012	133.68	170.67	258.55	323.69	451.9	578.53	719.36	856.24	1017.1	1131.6	1310.1	1405.3	1535.6	1694.6	1701.5	1645	1679.2	1775.1
0	0	0	11.758	20.595	12.241	25.784	26.55	38.209	43.296	35.94	46.793	53.329	61.726	74.876	79.549	92.47	87.384	97.378	108.61	110.55	122.65	121.47	124.34	142.24	141.01	148.33	159.56	155.67	167.7	160.55	167.82	170.15	171.7	165.5	182.56	163.56	167.92	173.95	179.8	173.38	167.08	167.99	167.67	168.11	164.01	170.66	167.92	165.6	169.9
0	0	0	7.8559	4.8983	12.361	24.852	23.229	28.197	25.87	27.126	31.216	19.413	34.064	20.931	27.291	25.331	37.094	21.029	26.398	35.93	35.027	45.952	38.838	49.442	69.526	63.15	78.601	79.009	84.336	100.58	127.73	136.19	162.1	174.11	212.59	237.81	283.16	332.36	370.63	412.38	472.69	526.98	611.58	674.57	694.71	743.1	783.73	791.54	851.71
0	0	0	5.6566	13.135	14.25	22.873	22.305	24.015	32.529	36.615	43.565	40.799	33.951	36.342	40.282	39.953	62.324	39.148	53.239	50.663	55.181	54.117	44.02	43.367	53.408	40.162	59.192	50.759	56.324	48.023	76.171	91.694	94.941	104.86	133.19	140.71	173.6	213.8	246.73	295.25	335.76	351.32	408.76	423.18	449.44	469.8	505.36	528.73	577.49
0	0	0	11.242	5.9401	26.273	22.546	18.15	37.601	20.458	34.384	29.524	32.683	25.755	25.628	17.637	20.309	23.456	25.869	15.345	26	16.377	20.597	14.947	18.735	19.258	25.253	26.102	13.725	22.407	11.284	21.778	8.5387	19.455	10.729	12.833	11.959	14.958	11.006	7.0058	0	5.6589	1.705	8.0061	6.5149	0	0	0	0	0
0	0	7.7211	0.79166	16.689	21.332	20.163	15.649	16.119	9.7833	14.119	9.0053	12.372	7.127	7.1005	0	0	13.072	0	0	0	2.9384	1.4557	0	0	0	0	0	0	39.677	45.607	55.619	69.128	66.201	9.5046	23.912	10.026	19.931	27.098	23.819	26.119	31.383	23.191	27.772	22.413	6.3863	5.653	0	0	21.35
0	0	0	18.307	5.4154	11.612	16.582	15.439	21.238	22.167	26.663	30.035	34.924	29.749	46.658	53.26	57.951	102.91	145.8	192.12	241.74	318.8	364.25	434.55	543.15	611.99	704.77	871.69	935.84	1088	1237.8	1492.4	1582.3	1798.4	1947.1	2204.4	2291.8	2620.7	2850.9	3127.5	3395.3	3541.5	3815.5	3919.2	4068.5	4175.9	4365.3	4409.9	4560.3	4565
0	0	0	4.5983	8.4213	1.0715	11.97	20.072	10.272	19.127	20.326	23.853	23.037	20.714	22.973	21.96	22.054	20.596	19.193	12.991	8.4776	12.504	13.196	7.9947	19.049	21.735	25.946	37.025	33.743	34.904	56.753	70.1	61.613	64.115	19.153	19.882	13.349	21.593	26.289	24.282	38.104	27.728	31.384	38.22	16.868	19.696	10.714	9.3962	16.628	14.373
0	0	0	4.6881	0	10.694	16.323	23.513	12.918	16.159	20.12	27.876	16.293	18.372	22.372	21.882	23.693	21.571	21.191	28.448	37.014	37.317	26.014	31.733	32.409	26.404	28.068	16.472	25.67	18.266	14.525	15.543	14.273	24.654	17.351	14.228	16.636	24.077	30.099	25.872	23.892	28.776	33.613	37.155	37.253	47.208	35.289	44.186	46.38	33.667
0	0	0	17.183	0	18.23	13.162	19.893	33.233	39.475	48.472	44.092	53.344	49.344	51.901	67.146	82.213	117.05	149.48	180.25	214.32	253.48	310.99	373.34	426.55	497.61	516.26	565.14	607.06	614.28	641.68	691.73	713.49	745.04	753.21	790.12	772.85	724.59	779.86	766.41	796.21	826.21	817.94	813	809.42	826.77	806.42	829.53	844	821.24
0	0	0	2.9848	13.973	16.578	22.557	26.961	24.564	25.376	26.519	22.15	23.362	24.821	33.283	28.951	26.016	37.859	25.955	27.805	31.1	31.027	26.628	20.36	28.135	31.033	19.277	25.076	34.572	33.765	32.142	29.934	32.972	28.724	25.377	24.234	23.975	21.314	29.839	26.767	21.491	24.189	19.431	25.417	25.274	24.084	25.98	19.469	24.19	22.411
0	0	0	12.576	0.48281	12.584	24.629	14.996	24.329	10.981	15.348	8.8193	27.795	25.356	21.858	13.371	21.875	10.85	13.943	9.7127	25.58	23.384	25.624	12.756	25.857	27.134	21.085	41.737	30.238	31.734	22.511	29.127	22.942	36.92	33.357	12.635	2.7163	13.67	18.246	18.933	25.091	47.426	56.736	98.359	108.03	131.44	177.57	180.23	211.32	259.68
0	0	0	7.1431	12.048	10.346	14.279	17.749	18.151	12.924	13.715	19.191	22.518	20.503	18.01	27.042	28.334	34.419	29.61	14.621	24.717	22.025	31.433	41.135	31.662	3.644	11.515	33.76	103.36	220.95	357.38	537.02	684.58	950.78	1178.1	1440.7	1743.8	2030	2300.3	2625.8	2917.9	3228.4	3527.5	3675	4089.4	4349.3	4546.5	4710.8	4910.3	5129.9
0	0	0	3.8479	10.983	7.9213	12.26	21.088	22.228	18.032	17.737	22.022	13.988	23.566	22.247	18.924	9.041	14.52	3.4435	7.9006	3.5751	2.8022	0	0	0	3.8958	6.9803	0	0	0	0	0	0	0	12.985	29.795	29.932	43.685	27.138	55.349	66.26	79.969	76.292	81.834	86.775	97.18	111.76	109.69	97.692	113.63
0	0	8.8153	0	1.4872	11.964	10.482	9.8864	25.757	10.57	9.2996	14.491	28.959	28.875	27.727	27.671	14.068	47.605	65.358	68.027	67.19	101.85	125.39	111.5	121.23	124.41	189.08	135.94	176.24	189.16	209.04	225.6	235.26	259.24	276.89	280.5	311.77	306.79	325.81	334.67	337.69	355.33	352.53	339.76	363.3	350.9	351.27	355.99	349.98	367.93
0	0	1.6947	12.823	10.588	3.3602	12.652	9.8721	12.47	9.0378	0	2.0642	3.4289	7.3065	4.3334	11.12	5.9218	2.7036	8.218	0	1.6198	0	0	0.10986	0	0	0	0	0.27792	0	0	0	3.0211	7.7018	0	0	0	6.7055	0	0	3.4243	11.77	12.88	18.415	18.276	4.6538	8.722	13.99	6.7018	10.489
0	0	0	7.8214	0	9.3661	19.076	11.525	15.42	7.4918	10.993	14.867	16.157	13.873	9.997	8.2777	9.871	4.4344	3.8228	4.6537	17.431	8.0416	18.123	28.874	44.937	53.354	50.488	69.607	91.404	114.95	97	127.24	141.15	166.48	181.7	193.35	209.06	234.25	238.94	267.82	262.03	277.79	290.89	315.38	323.04	332.17	317.29	311.96	325.07	333.18
0	0	0	7.1227	10.982	9.9725	9.4295	12.617	16.417	21.548	24.54	32.258	35.744	35.725	31.187	40.724	47.46	50.554	64.7	66.924	55.142	74.246	61.231	59.03	57.607	53.26	85.918	98.951	118.63	149.27	175.04	211.85	264.17	322.91	379	424.14	482.53	533.16	573.23	641.2	673.59	724.82	787.49	828.45	822.25	876.21	883.91	876.24	915.87	939.38
0	0	0	10.21	6.6479	13.976	14.007	12.674	17.814	10.656	13.843	10.706	17.56	28.922	56.092	72.213	82.562	98.236	116.4	143.17	149.06	188.83	196.58	220.42	234.1	238.7	255.86	257.94	267.99	272.18	272.84	292.45	286.12	291.29	304.07	317.89	302.68	322.28	329.58	340.11	348.99	358.11	356.08	376.89	368.14	374.26	374.14	364.91	370.38	356.92
0	0	20.767	0	43.187	25.593	6.0259	35.96	36.732	10.225	0	0	0	0	0	0	0	0	0	0	0	0	0	0	0	0	0	0	0	0	0	0	0	0	0	0	0	0	0	0	0	0	0	0	0	0	0	0	0	0
0	0	1.9651	5.4979	11.478	12.244	30.065	37.789	36.779	39.999	43.62	50.149	35.658	44.45	40.911	42.979	53.731	52.087	53.8	51.895	68.219	70.77	70.447	61.454	70.722	70.412	69.582	70.236	72.094	74.37	70.438	65.938	73.103	83.561	72.054	72.68	81.097	86.58	86.334	87.326	84.741	87.442	91.494	89.817	82.506	95.065	78.707	80.012	82.325	76.813
0	8.6727	0	6.0508	8.5457	2.9576	2.6334	9.8503	2.666	0.94311	4.6203	6.7848	10.79	1.4363	1.7574	1.5915	0.83325	11.038	1.339	0	0	2.7043	5.5453	14.384	15.316	10.68	0	0	0	0	0	4.256	5.3497	7.1427	4.769	20.117	18.915	11.834	1.0817	2.073	0.94765	6.0011	6.6241	0	0	0	0	0	0	12.058
0	0	0	0	12.299	16.427	26.355	28.296	39.253	29.792	29.506	35.437	55.666	86.251	106.48	142.16	168.91	214.32	234.22	273.53	312.15	346.46	338.14	367.28	402.16	416.91	437.91	435.99	449.19	479.6	469.78	454.29	476.53	440.55	447.2	469.8	463.36	456.48	495.97	486.36	481.01	500.75	501.17	507.29	514.94	502.73	518.83	531.96	548.66	538.03
0	2.1315	0	2.6807	3.883	12.027	24.864	48.939	40.443	47.482	56.531	47.78	52.936	43.379	48.17	41.168	45.597	46.073	45.204	41.825	38.407	22.388	25.27	15.428	32.131	16.097	23.295	19.027	4.8689	20.79	23.447	20.019	9.5663	10.897	17.062	11.188	11.153	13.301	3.6344	4.7755	3.9883	5.9255	17.037	28.323	21.067	19.62	14.155	17.24	21.16	9.0745
0	0	12.914	0	10.553	0	10.337	0	8.408	1.8267	10.266	10.875	22.255	19.382	23.679	13.296	29.958	39.25	55.211	69.731	96.966	116.67	146.54	160.4	182.76	208.33	207.17	233.63	242.91	273	282.18	293.56	299.2	306.92	297.53	289.13	288.48	308.92	298.28	320.65	295.98	297.47	299.9	293.99	297.59	284.12	288.39	281	292.02	278.93
0	0	3.1304	7.4065	7.9811	16.077	12.281	24.43	37.06	35.344	19.929	28.087	31.269	19.544	3.6208	7.602	5.679	0.41226	4.9093	0	0	0	0	0	0	0	0	89.951	107.88	101.8	101.06	96.559	116.18	87.018	19.686	11.897	17.918	11.983	14.839	28.141	23.711	20.345	23.942	20.183	26.115	33.188	38.272	50.12	45.126	48.802
0	0	0	0	10.709	28.735	22.347	27.084	25.35	21.512	31.402	26.176	18.192	28.618	34.104	28.401	43.633	35.155	24.357	32.567	26.784	23.169	24.29	31.802	28.238	27.238	17.316	24.137	22.815	21.896	21.78	16.782	28.665	24.648	18.781	42.939	40.51	34.803	41.848	37.053	38.48	46.715	45.863	48.795	36.815	45.671	60.183	63.764	54.622	58.029
0	0	0	4.9638	18.837	17.966	25.812	36.938	39.298	36.686	40.997	43.335	36.161	34.342	31.369	44.633	44.132	50.451	56.182	54.458	63.007	54.983	62.144	141.4	152.57	175.94	183.39	213.79	222.44	245.05	274.52	341.53	353.49	112.13	109.44	103.86	104.39	115.29	121.55	130.13	128.99	130.01	125.15	145.26	164.57	154.2	161.83	160.79	167.93	172.11
0	0	20.07	0	9.3076	6.852	12.78	18.607	50.014	59.519	61.283	41.558	60.348	35.248	87.702	91.583	102.03	115.55	118.6	114.18	107.51	115.79	97.956	127.71	127.53	127.72	145.76	126.86	130.68	126.01	126.53	141.85	142.81	148.73	130.27	141.44	145.01	157.13	146.07	160.73	152.89	143.87	146.4	137.96	144.51	128.89	132.37	131.09	141.28	145.33
0	0	0	13.7	5.7118	8.9892	8.9975	11.923	2.991	9.7817	11.477	6.8092	6.3829	4.5619	14.653	12.963	14.879	18.096	15.871	15.989	16.358	8.8678	7.2709	13.529	11.221	9.7955	14.615	23.54	18.469	34.507	24.529	35.044	24.518	27.984	33.822	38.823	36.114	41.314	38.478	39.052	41.638	52.048	50.417	44.439	53.924	53.057	55.282	55.948	56.899	57.648
0	0	4.041	15.474	16.051	10.874	21.698	17.706	25.829	34.045	28.126	29.116	29.802	37.196	33.191	42	59.997	63.45	105.38	134.79	175.64	214.86	244.18	273.54	302.39	375.88	404.11	402.16	478.69	484.48	521.12	544.01	577.81	588.82	594.38	617.46	610.96	629.26	664.53	695.22	672.52	674.7	681.55	681.64	684.55	702.91	688.2	725.57	702.09	699.13
0	0	0	12.277	15.229	14.961	23.19	21.609	27.673	22.786	42.677	36.364	47.234	45.46	48.54	50.952	43.076	34.28	38.921	58.022	42.232	48.466	56.096	71.923	82.659	97.085	115.35	137.14	143.82	164.47	184.41	221.51	223.52	254.17	273.24	308.29	338.49	382.87	445.25	502.78	569.94	621.26	715.77	783.8	823.56	895.76	916.69	984.22	1006.2	1033.5
0	0	4.3787	5.166	11.691	11.519	7.0251	29.323	24.164	35.609	23.543	46.706	32.046	30.702	32.618	30.373	36.198	22.704	35.348	24.004	26.324	28.058	37.95	16.641	17.311	18.237	19.538	8.5926	10.743	19.111	18.769	16.785	6.2165	19.735	11.08	18.73	19.1	27.53	21.285	24.367	18.217	23.202	22.145	24.734	19.732	29.974	16.014	27.454	25.867	17.555
0	0	6.8193	6.3578	14.787	2.5814	18.39	15.838	16.899	23.237	25.318	24.816	28.237	30.782	36.554	31.677	35.25	30.999	35.974	38.345	34.915	48.646	49.283	47.233	56.071	62.025	74.729	62.436	72.027	81.983	78.315	84.148	88.364	85.372	95.918	106.98	99.92	109.41	85.233	98.389	97.547	89.419	109.64	95.934	90.927	92.427	100.61	110.03	115.82	99.435
0	0	0	6.6063	6.5673	12.483	5.8301	21.627	36.744	60.855	87.178	104.16	145.19	187.56	231.05	264.96	290.04	311.36	321.41	337.57	369.94	371.9	369.92	376.66	385.92	420.24	425.76	430.8	450.92	463.56	489.83	511.42	529.68	570.2	573.17	551.79	657.35	526.5	679.33	691.17	710.25	732.35	737.07	747.39	754.11	799.26	814.15	850.51	869.29	859.73
0	1.0074	0	4.049	8.719	1.7567	6.1008	14.194	8.7315	20.103	22.331	15.725	23.457	17.142	30.543	28.856	27.001	47.163	53.293	65.81	74.438	83.183	109.6	122.67	149.28	165.28	192.18	198.5	218.38	216.01	221.47	243.25	240.76	278.9	268.78	272.41	265.95	290.07	299.27	296.3	307.25	324.53	326.09	326.31	316.33	315.49	310.02	316.5	310.82	323.73
0	0	0	9.4575	5.3605	6.7837	12.343	14.384	16.098	16.907	4.9757	21.018	18.756	24.051	23.474	29.272	30.053	31.881	16.456	22.98	34.009	27.421	17.752	23.575	17.897	19.19	34.053	25.098	34.786	18.159	26.687	28.843	37.299	41.812	30.227	32.346	39.609	34.612	30.722	34.903	46.322	55.839	66.325	69.286	75.571	48.139	55.92	52.189	70.721	70.997
0	0	0	5.2491	14.121	14.63	21.474	37.953	50.416	67.623	98.875	122.2	162.36	201.3	221.79	262.71	301.02	345.71	381.98	406.29	449.91	437.09	452.51	481.74	516.68	508.9	509.89	533.23	533.25	563.85	587.33	600.54	609.89	605.2	606.4	649.74	657.11	655.15	685.66	687.88	723.81	757.98	776.32	802.2	840.38	857.04	863.06	900.87	896.96	919.26
0	0	0	34.836	0	45.599	48.434	49.067	53.791	51.747	58.486	62.095	52.441	60.311	53.087	67.333	66.969	78.899	67.203	81.193	77.316	78.012	97.919	97.483	95.302	99.145	95.49	99.969	99.73	101.11	116.46	122.23	131.52	129.91	147.97	146.2	135.2	170.89	154.97	162.52	199.95	187.42	205.76	203.2	220.7	225.58	226.09	207.07	205.05	216.86
0	0	0	0.071255	14.489	14.799	19.826	19.5	25.453	24.063	25.273	24.572	22.161	23.294	21.531	26.509	28.756	29.88	34.514	19.061	31.765	28.372	28.093	35.563	35.575	48.147	28.242	53.172	55.129	71.41	68.126	68.445	74.385	66.363	77.335	70.243	72.472	68.488	80.502	83.169	88.94	97.479	108.01	123.89	144.49	136.93	159.82	166.09	188.71	192.43
0	0	16.415	0	23.041	18.547	23.475	20.132	26.349	8.5873	18.657	10.273	10.21	1.6448	5.2586	9.081	0	0	0	0	0	0	0	0	0	0	0	0	0	0	0	0	0	0	0	0	0	8.4988	31.2	84.837	126.55	190.22	259.11	341.72	421.64	487.49	542.76	629.14	688.57	773.15
0	0	0	5.3857	12.137	4.7375	13.289	5.0105	9.0488	8.0496	12.801	15.861	28.638	34.273	32.935	34.204	34.939	28.07	32.173	51.423	46.817	45.684	51.336	69.034	66.631	71.059	69.348	68.113	73.217	67.69	61.708	70.783	68.688	78.772	83.863	79.656	83.471	83.641	98.351	102.36	111.65	119.15	126.35	130.82	143.92	149.55	148.7	141.78	150.52	138.95
0	0	0	8.1927	13.335	10.183	15.805	15.777	17.725	18.081	14.76	22.069	23.938	24.683	22.721	31.127	22.809	28.593	16.687	31.987	28.089	26.199	35.895	47.257	47.932	38.671	47.336	51.032	44.891	40.861	31.176	44.539	30.411	36.63	32.322	31.478	34.529	31.839	31.95	26.373	39.362	24.637	23.384	21.852	27.199	28.73	14.373	12.294	5.5732	0
0	0	0	0.068545	13.264	22.269	27.677	20.681	26.699	29.355	31.494	27.156	22.784	31.137	31.451	38.679	34.494	37.418	28.959	41.172	39.73	37.176	37.493	34.706	36.036	35.58	31.745	38.634	37.697	30.489	29.789	31	45.472	37.201	31.205	33.311	26.633	33.351	36.964	40.693	56.095	63.047	64.331	69.084	66.06	82.446	81.973	83.149	77.106	103.57
0	0	5.6393	5.3969	12.302	7.7052	18.491	22.013	23.646	29.122	28.452	24.717	16.487	21.894	37.963	47.372	50.611	48.039	68.615	63.006	62.566	69.898	67.178	74.246	82.659	89.085	97.975	102.91	96.544	107.31	107.98	110.12	111.16	111.58	109.88	125.24	106.75	114.52	120.44	127.03	125.65	116.09	117.79	110.56	110.39	98.913	112.02	109.86	116.82	118.67
0	0	11.942	0	3.1478	17.338	23.297	22.366	10.688	15.666	27.221	21.225	26.229	25.38	29.297	23.093	23.291	23.583	35.578	27.207	22.178	25.335	23.992	28.086	29.097	27.665	25.89	18.56	20.258	17.479	15.43	20.672	21.656	32.082	33.208	37.813	36.83	36.027	44.648	53.75	49.217	46.787	38.267	37.475	43.764	38.97	34.761	22.206	30.823	30.087
0	0	8.27	19.669	9.504	13.719	45.611	15.947	30.953	22.944	16.696	0	0	26.287	13.34	0	2.944	17.765	0	0	0	7.3376	0	0	0	0	0	0	0	0	0	9.3162	12.5	18.432	3.97	0.14723	1.0409	2.4913	1.8086	0	12.3	0	4.0666	4.7448	17.829	0	0	1.9387	14.537	9.4504
0	0	0	4.701	19.4	22.545	23.75	29.653	30.54	31.319	29.944	37.832	45.773	59.79	69.076	78.746	95.624	116.71	130.35	152.55	186.73	206.74	244.24	285.81	325.35	374.22	394.9	440.77	461.26	518.73	546.78	546.39	595.38	582.11	617.16	650.39	654.6	685.54	711.34	734.62	731.82	758.65	779.18	769.5	805.39	802.19	823.07	800.46	803.62	814.39
0	0	0	5.8341	8.3203	2.2205	14.272	15.499	0.28466	4.7175	5.8546	8.9102	0	0	0	0	0	0	0	2.7864	0	0	0	0	0	0	0	5.2981	10.851	3.3815	0	0	4.8543	22.261	7.3629	9.7087	6.1728	31.86	39.916	55.883	55.855	69.538	104.24	109.14	139.68	143.34	147.28	154.42	189.07	195.76
0	0	0	20.204	0	6.754	13.319	0.071769	3.3105	0	0	0	0	2.5974	4.7985	1.5423	0	12.138	1.9958	0	0	15.124	2.1982	11.414	2.2978	7.26	0	4.7213	11.739	3.8701	8.0186	3.1557	12.764	16.756	6.6734	6.1159	10.938	7.5911	11.96	6.9646	8.988	19.785	28.877	31.748	48.896	42.513	55.74	71.105	78.592	66.427
0	0	4.6454	3.3307	0	4.1239	6.2692	11.637	24.888	10.251	9.0696	26.017	14.423	20.239	25.968	23.701	21.164	19.454	19.807	14.616	21.581	16.793	23.459	18.823	17.215	16.155	19.535	7.8766	14.813	17.676	13.801	11.953	9.6827	13.22	5.5013	14.552	13.103	20.465	19.717	16.235	15.516	13.83	14.988	19.643	17.623	23.854	11.896	21.254	22.015	17.417
0	0	7.4093	7.3191	5.2866	7.4342	4.6589	19.178	24.409	22.021	18.151	16.059	25.113	19.754	12.281	15.037	15.029	27.169	27.736	4.4125	8.8657	18.143	27.341	42.721	83.591	112.64	142.54	174.21	207.99	247.45	276.14	299.28	354.29	375.02	409.8	441.98	471.42	485.41	502.16	555.3	564.86	579.51	585.46	572.44	609.75	584.48	587.69	590.7	581.55	591.02
0	0	0	5.5307	0	15.787	32.407	21.742	42.732	28.441	39.804	37.095	39.973	44.443	36.894	36.196	37.996	43.899	43.669	32.822	46.717	35.998	37.938	35.707	41.747	37.335	26.59	29.782	24.104	15.741	13.072	15.995	4.5374	13.907	9.8504	17.305	9.5293	19.544	2.5142	11.744	5.5483	10.216	4.6016	21.831	17.993	14.736	12.49	0	3.3946	14.881
0	0	0	7.7827	10.64	21.268	17.884	29.704	31.664	22.104	15.51	9.0912	22.46	14.72	18.413	22.3	33.1	42.537	61.463	57.941	52.17	55.578	56.328	62.426	74.627	86.105	101.84	118.62	156.85	214.05	311.34	452.54	609.22	778.7	944.24	1191	1449	1638.6	1878.4	2171.9	2356.9	2595.4	2868.8	2833.1	3186.9	3227.9	3694.6	3540.3	3895.4	3697.8
0	0	0	4.2522	16.945	31.207	37.948	41.555	42.773	45.125	48.454	56.628	67.445	72.215	77.187	71.977	73.611	73.91	77.498	85.347	76.673	82.077	89.624	87.921	112.8	86.101	95.017	104.05	91.515	87.14	77.65	98.949	93.799	108.02	123.44	125.21	150.57	163.35	204.63	241.54	282.29	295.9	322.46	362.58	399.61	437.21	460.61	558.25	513.4	508.56
0	0	0	2.6557	14.557	7.3737	2.0077	7.927	10.361	5.0579	9.998	6.6111	10.854	15.79	0	0	0	15.377	0.94896	4.4878	0	0	14.798	9.3116	33.289	47.986	65.826	78.58	85.978	100.38	116.55	132.48	131.01	139.34	148.79	177.68	171.03	191.38	189.48	197.5	203.68	198.2	187.66	189.33	206.83	205.41	194.33	192.54	189.17	191.61
0	0	0	18.731	18.97	17.794	7.0553	24.278	22.997	28.126	32.622	36.147	21.701	29.85	21.526	25.207	25.728	29.273	20.948	22.342	18.132	22.431	25.567	19.533	14.576	23.489	20.801	31.865	23.525	29.156	29.741	30.227	39.282	39.798	37.825	39.748	19.756	42.552	42.632	43.661	36.765	39.388	34.407	39.363	27.87	31.883	30.275	25.316	22.356	33.665
0	0	0	0	11.973	2.543	8.0937	16.009	15.235	23.498	20.551	22.565	31.881	28.728	29.428	28.331	25.304	34.927	39.918	36.666	35.933	44.135	48.034	45.679	59.71	64.477	67.483	58.571	62.259	54.096	66.952	60.572	62.65	55.245	72.582	84.418	89.788	90.784	88.466	103.98	109.3	105.72	110.39	109.94	116.23	119.61	125.25	130.55	129.31	133.22
0	0	0	5.4213	8.8434	20.629	28.305	23.178	36.216	29.303	34.135	44.811	54.701	73.295	112.35	151.3	218	265.31	301.3	364.57	409.07	455.43	434.03	492.84	520.42	560.43	584.33	597.43	651.82	687.76	749.75	824.27	808.23	834.23	841.21	929.78	894.53	940.8	947.91	983	987.39	1014.6	1002.9	1057.8	1054.1	1067.4	1043.3	1022.8	1082.1	1061.4
0	0	0	9.3978	22.774	9.0259	6.2401	12.679	13.489	14.442	14.766	19.983	22.376	15.998	16.497	20.133	17.286	27.543	15.017	7.3205	8.4959	11.417	21.969	19.401	9.8148	13.655	0	0	0	0	0	0	0	2.5341	9.1149	2.385	16.48	18.287	7.7311	11.273	4.6522	5.2109	22.043	7.8668	11.515	14.191	15.312	27.258	24.063	33.849
0	0	0	0.39403	13.222	12.962	19.269	23.108	28.231	25.251	27.046	28.785	36.606	32.478	42.541	46.139	52.506	56.282	47.69	53.046	62.311	62.913	69.765	67.559	76.946	82.779	77.415	84.275	96.58	104.22	105.42	105.96	125.83	119.52	133.46	137.99	136.88	145.87	154.18	161.18	173.67	190.5	201.9	228.86	259.53	280.96	303.37	316.43	341.66	373.55
0	0	0	10.367	10.644	2.9254	9.4118	3.3421	3.7422	1.1269	4.2562	6.3655	17.476	13.476	26.721	24.013	31.097	27.99	31.286	35.942	39.714	43.48	50.343	64.756	64.273	62.583	59.664	76.643	67.426	72.058	60.267	77.403	62.935	74.166	77.745	73.018	76.13	79.218	87.767	88.342	92.269	89.734	96.36	103.58	99.691	102.31	100.38	93.495	94.88	80.902
0	0	0.6813	2.6015	6.8317	0.23608	8.5943	11.235	6.9948	4.1018	12.741	11.367	20	20.998	7.9558	16.286	4.3469	12.382	11.661	17.421	8.8801	8.9096	11.555	10.903	26.911	46.201	36.535	37.038	33.107	28.669	50.194	33.23	23.092	20.645	30.002	33.267	25.368	29.586	24.308	23.904	28.665	27.111	39.576	16.39	21.809	17.183	24.41	19.711	19.965	16.625
0	0	4.1641	11.137	9.2478	5.0507	17.66	14.381	22.077	22.825	23.368	20.274	41.715	68.606	94.274	122.28	163.51	202.06	212.79	248.06	273.69	307.51	351.7	366.06	403.72	399.07	441.53	453.6	480.37	499.27	492.96	536.75	516.83	567.36	542.74	576.86	592.29	577.92	585.42	611.03	580.77	596.13	608.89	589.43	604.3	606.35	593.58	605.59	632.23	647.55
0	0	18.192	0	12.2	1.4372	5.9957	5.6066	0	0	0	0	1.7724	0.58999	4.362	0	0	0	14.461	26.467	36.46	53.381	67.967	95.405	121.46	125.61	143.18	150.26	159.52	173.65	180.63	195.89	200.39	222.19	217.05	239.78	228.84	231.5	241.94	225.72	247.12	241.06	237.21	254.77	266.01	251.45	245.3	229.54	242.13	237.78
0	4.6897	0	0	0	1.1374	11.007	26.534	30.527	22.113	22.779	0.20818	28.013	14.905	17.993	13.906	9.212	10.44	14.21	12.024	8.2761	6.3395	0.90331	0	14.591	6.2645	6.139	0.85556	0	10.645	10.232	15.136	2.2583	3.0544	0	0	0	0	0	0	0	0	0	0	0	0	0	0	0	0
0	0	0	3.3365	4.4563	24.943	25.763	47.377	88.588	126.85	163.03	219.4	245.12	287.96	349.67	369.65	417.11	443.52	465.79	492.84	558.38	571.56	580.85	580.14	625.33	576.99	584.24	588.38	580.56	592.67	608.41	590	600.93	616.98	625.84	616.21	629.76	627.56	660.55	643.29	666.48	661.51	714.74	717.05	708.44	705.38	748.7	753.92	761.83	743.35
0	0	0	10.544	5.7337	19.825	24.149	26.316	33.367	32.712	24.33	25.475	36.226	32.181	26.415	17.277	27.996	26.389	34.717	23.575	31.598	24.01	24.597	25.099	36.483	32.414	32.36	33.63	25.837	37.95	38.428	15.866	34.696	32.683	42.664	42.689	45.779	31.343	51.534	59.118	58.844	65.877	81.368	59.089	64.571	85.274	91.464	91.842	95.168	113.92
0	0	0	0	6.845	15.494	22.519	20.374	16.525	15.935	12.853	15.311	15.492	10.363	12.582	26.815	28.457	40.531	57.689	81.255	94.473	121.6	117.03	187.77	199.12	227	230.83	239.66	272.83	302.53	322.17	321.13	342.19	328	366.46	417.87	406.97	409.89	439.82	446.15	434.25	470.49	490.98	499.76	537.87	514.05	537.96	545.29	535.48	523.51
0	0	0	17.822	8.1486	10.881	16.573	7.5813	24.639	22.538	14.462	12.947	20.544	25.459	5.162	16.446	21.715	21.572	21.492	16.702	25.21	14.471	22.817	23.954	39.907	50.874	73.954	102.04	120.83	168.08	194.98	233.47	265.23	306.54	348.18	357.13	377.66	434.04	447.82	475.97	520.48	580.2	565.09	642.18	661.95	679.36	684.48	706.62	714.34	730.17
0	0	0	10.64	0.69898	12.64	11.231	15.052	26.135	9.4921	14.447	10.293	13.062	20.445	16.936	14.467	20.121	7.9597	12.808	1.1715	7.7881	0	8.8132	0.65691	0.83868	5.1352	12.885	16.988	5.5054	14.55	5.4216	13.027	5.9717	15.835	0	12.859	2.3375	14.833	0	0	0	0	0	10.08	0	0	0	0	0	0
0	0	0	6.5489	19.78	2.3673	4.3278	0	3.3948	3.2659	10.162	12.825	13.507	13.059	3.5649	1.1304	11.083	7.0112	20.858	0.17379	12.253	24.467	41.677	51.653	79.366	104.43	107.5	134.67	175.03	210.5	328.33	382.19	285.8	302.64	344.42	458.07	472.56	386.51	408.95	393.99	408.55	410.43	443.13	445.32	447.02	457.19	442.58	460.92	461.56	461.47
0	0	1.7406	14.947	0	9.3982	18.937	7.7139	16.684	3.0706	17.572	12.024	14.2	14.121	19.341	5.8742	19.707	15.436	21.131	19.412	22.199	13.816	30.156	24.686	28.67	20.971	31.938	30.177	20.861	27.81	16.405	14.02	10.157	13.807	13.696	14.768	11.529	15.173	6.3293	2.1973	0	10.235	0	12.099	5.1358	0	0	0	0	0.051867
0	0	0	10.994	10.219	9.5986	9.2736	14.421	14.397	0	5.1767	0	8.1151	0	5.505	4.2133	1.2131	9.2996	8.2022	8.9361	13.974	3.0198	4.8824	4.8122	12.608	24.352	22.044	22.514	31.392	33.174	41.442	46.488	67.828	88.079	79.78	79.779	100.07	115.41	130.14	156.58	172.78	188.55	217.91	222.82	247.59	288.71	329.58	356.81	394.26	396.74
0	0	0	2.351	12.406	10.904	13.191	18.189	16.611	22.564	23.295	27.662	28.089	30.854	31.9	36.758	37.285	39.706	29.243	30.103	22.933	28.094	31.989	29.959	40.877	26.822	38.425	33.055	37.671	36.103	40.126	48.307	54.257	58.181	68.952	87.046	100.53	118.03	146.91	176.59	199.61	238.45	257.79	285.64	318.88	332.18	344.55	372.46	386.96	389.45
0	0	0	7.8859	12.687	5.4919	7.2538	8.8506	13.019	15.141	8.5528	4.6682	13.694	9.118	6.6445	5.7647	0	6.5303	0	0	0	0	0	0	0	0	0.72137	1.3488	1.2388	1.3614	16.664	11.873	19.542	23.456	33.628	28.505	29.66	34.824	48.436	64.932	74.759	121.8	171.79	199.23	235.51	190.89	222.64	241.79	266.95	300.84
0	2.8803	1.7617	6.1701	9.9174	6.1892	5.4987	18.885	21.528	25.061	18.949	19.26	21.065	41.287	10.227	13.865	0	0	20.236	0.29629	0	14.701	10.208	11.051	25.239	28.028	26.34	16.737	18.876	33.322	27.495	23.391	33.678	31.382	36.666	27.701	33.083	24.346	29.496	27.045	30.683	34.452	38.84	28.752	33.197	35.142	27.04	44.005	35.448	40.914
0	0	0	5.205	7.477	8.6339	24.742	42.834	24.935	30.532	27.248	31.231	32.158	19.922	22.78	33.093	29.377	9.9642	14.911	6.549	24.98	20.477	15.465	17.7	16.379	18.68	21.868	15.688	26.607	28.891	38.128	55.882	75.056	109.59	132.12	170.35	217.1	266.84	319.48	355.56	404.73	444.17	478.7	508.98	532.61	574.57	613.21	640.62	651.09	670.19
0	1.5111	0	8.5902	5.1399	4.2005	12.307	25.832	16.738	25.149	32.24	28.091	32.283	30.224	21.649	26.351	26.193	32.605	27.31	34.911	30.077	30.448	29.519	27.022	28.656	35.057	37.751	35.507	40.25	37.849	31.362	44.314	41.777	51.387	47.038	47.283	45.512	58.54	54.683	66.164	81.669	75.604	79.764	83.08	80.694	92.037	88.527	91.294	92.536	101.1
0	0	0	3.6052	4.6391	15.488	15.327	17.886	26.382	16.135	14.175	9.4119	16.604	8.3148	7.6023	6.7828	0	12.131	7.0133	7.2404	0	0	0	0	0	0	0	0	0	0	0	0	0	0	0	0	0	0	0	0	0	0	0	0	0	0	0	0	0	0
0	0	0	7.9204	10.37	4.1019	7.8721	10.827	7.6408	5.8666	2.1371	3.1833	36.743	55.339	103.04	156.2	202.07	348.68	431.02	389.18	450.08	662.41	672.19	677.32	726.32	778	927.55	878.69	956.57	1041.4	1180.9	1367.5	1382.9	1465.6	1599.2	1824.7	1953.4	1893.2	1976.2	2196.4	2278.3	2361.9	2462.2	2552.8	2658.2	2647.2	2810.2	2837.3	2852.1	2902.3
0	0	0	10.461	0.048343	16.979	32.26	19.146	35.656	29.025	39.624	28.53	36.124	29.974	24.871	20.166	22.894	26.007	22.557	18.608	24.743	16.19	21.413	15.442	20.372	22.05	25.151	27.831	18.698	26.709	12.611	22.351	16.247	21.331	22.043	20.925	20.86	25.416	8.0894	13.922	14.857	20.627	15.532	23.274	22.93	15.752	8.4842	6.9	10.93	14.906
0	0	0	8.7229	7.8296	22.669	24.289	17.03	35.313	31.599	45.159	39.164	50.317	53.986	59.656	56.738	57.279	52.251	60.47	82.585	86.977	84.818	89.472	88.938	96.886	96.481	97.529	104.16	98.489	109.51	106.87	110.62	94.079	110.51	114	125.74	126.9	140.39	139.5	145.17	150.43	160.77	164.11	171.74	180.45	191.06	189.92	206.94	218.13	232.16
0	0	0	14.679	18.047	21.63	8.9967	23.992	42.397	32.195	32.115	26.994	45.266	48.951	39.341	47.027	81.178	91.713	106.49	96.484	107.23	160.27	201.63	210.29	235.64	320.33	345.8	375.96	380.08	438.1	492.08	656.85	564.97	561.65	570.89	597	641.97	629.91	654.81	691.17	708.14	706.68	736.59	757.04	767.12	793.15	799.8	794.29	800.37	817.11
0	0	0	7.1855	21.301	7.7156	12.501	16.035	32.276	29.694	23.465	22.002	28.119	36.084	19.138	20.351	37.837	57.769	44.338	36.595	38.357	63.473	69.238	44.738	48.382	73.908	72.308	83.788	60.971	55.562	77.963	83.401	81.334	78.458	72.182	96.895	80.895	90.043	89.849	90.657	108.67	109.59	112.65	131.01	134.72	148.29	152.58	148.34	148.56	165.31
0	0	0	5.2269	14.584	15.488	12.554	13.743	9.0323	4.9894	4.513	2.5509	23.683	18.495	22.921	22.502	21.184	27.319	38.226	62.535	68.29	81.55	89.992	117.51	122.8	137.48	149.35	154.71	161.85	164.66	167.96	180.18	170.73	197.13	231.88	268.47	303.4	340.45	404.01	447.09	509.08	548.14	599.29	658.39	703.36	733.33	772.95	783.3	837.26	823.81
0	0	0	2.2776	13.872	8.3542	6.3957	12.306	11.943	16.556	23.327	23.715	29.402	32.391	31.583	8.5551	22.913	24.986	25.267	33.426	23.942	19.174	31.026	26.383	35.737	55.599	48.83	46.94	50.776	40.308	51.663	51.273	39.163	35.616	50.248	57	53.833	51.083	43.41	52.082	52.432	62.654	55.966	44.227	51.201	47.76	57.331	52.405	44.989	41.914
0	0	0	13.475	3.1032	22.281	34.958	28.296	36.606	28.758	36.749	36.932	48.994	45.045	40.069	38.729	57.421	60.633	72.738	65.073	74.492	80.403	102.17	118.92	148.09	182.93	222.92	243.57	251.92	306.68	366.96	408.99	405.06	475.5	492.78	517.02	524.47	589.96	602.35	622.14	631.66	689.78	685.77	718.09	775.66	749.82	752.61	774.25	798.21	825.82
0	0	0	13.036	8.7361	23.937	22.772	27.119	34.883	31.108	35.658	25.487	30.827	31.041	21.196	22.507	24.286	26.038	28.412	32.461	27.452	31.176	16.907	15.073	3.4508	0	0	0	0	0	0	0	0	0	0	0	0	0	0	0	0	0	0	0	0	0	0	0	0	0
0	0	0	16.325	4.7093	18.706	19.181	25.142	17.193	21.085	24.249	21.602	25.294	30.149	46.096	49.701	53.945	59.515	66.894	66.342	79.574	84.927	83.675	94.277	102.42	102.31	118.34	121.09	113.41	127.64	122.59	129.85	111.02	111.02	109.06	113.95	117.5	115.73	88.638	78.01	88.813	85.694	91.378	95.065	97.981	108.82	114.92	102.43	110.71	123.74
0	0	0	0	8.7173	13.703	21.031	27.164	25.31	26.736	32.546	41.097	46.477	53.665	56.153	77.463	83.916	109.1	123.76	127.99	145.87	165.62	173.88	186.28	195.83	211.17	219.11	231.13	247.97	249.81	252.47	266.39	268.47	264.52	267.11	270.97	251.27	266.63	277.05	275.14	285.57	296.59	296.85	309.52	310.73	300.16	306.92	321.9	313.22	321.73
0	0	0	19.305	13.382	22.249	22.556	17.602	26.912	27.37	24.229	23.088	15.764	35.779	21.396	22.306	26.405	34.556	19.881	31.376	32.761	40.444	28.63	21.503	39.062	36.058	65.596	41.408	42.346	33.936	47.924	55.184	68.907	58.444	59.566	82.653	80.593	74.415	87.651	80.076	98.538	106	126.42	111.49	131.05	124.23	127.2	116.23	124.76	129.32
0	0	0	12.309	9.4448	18.79	13.301	16.32	28.945	34.197	17.814	23.315	25.549	20.442	25.559	32.577	41.514	46.733	65.378	48.611	52.766	50.782	66.558	61.946	87.502	72.036	84.746	82.489	81.085	84.813	86.637	69.568	74.457	68.787	79.259	72.937	85.798	72.665	93.753	94.884	102.16	104.85	114.11	96.344	117.07	131.4	134.42	104.19	111.46	115.47
0	0	0	5.1008	17.058	7.2049	11.461	13.03	12.563	11.48	12.111	13.825	25.231	33.042	26.42	27.708	18.972	25.795	21.289	27.51	17.145	25.06	27.979	32.388	34.803	22.918	28.294	31.703	24.657	22.175	16.147	28.062	18.965	38.879	35.83	40.611	37.23	39.252	51.388	48.463	60.827	58.143	61.671	76.086	87.146	94.374	87.653	85.44	149.18	104.89
0	0	0	22.328	0	3.515	6.8687	29.528	52.86	110.11	151.78	270.4	442.98	483.51	601.89	694.26	846.34	922.43	1040.7	1125.9	1238.3	1309.7	1292.4	1408.5	1453.7	1531.1	1583.5	1640.3	1667.3	1689.2	1746.2	1712.5	1803	1773.6	1785.1	1799.3	1821.9	1836.2	1823.3	1824	1834.9	1818.9	1848	1852.1	1864.8	1863	1868.6	1820.4	1836.3	1836.3
0	0	0	5.258	18.472	18.09	18.17	25.162	32.306	23.014	25.103	23.463	24.194	23.018	24.168	22.989	23.96	25.262	32.141	25.258	28.528	26.776	22.045	30.799	32.331	43.926	39.537	54.188	47.966	57.507	63.958	70.225	69.565	50.851	47.017	49.573	55.112	56.775	58.069	70.423	66.536	73.296	71.354	92.756	93.304	81.884	80.856	87.116	80.302	87.639
0	0	0	20.869	21.608	18.69	29.738	41.626	53.846	71.011	90.492	109.2	121.43	188.64	163.79	188.58	204.5	200.74	228.45	228.01	267.12	273.4	348.58	296.69	318.51	307.19	322.32	311.61	337.54	365.77	396.04	367.77	370.18	358.32	371.06	344.4	380.52	373.01	400.26	397.14	416.89	416.27	424.24	457.36	439.11	445.51	447.13	465.24	446.21	470.63
0	0	0	4.1447	16.139	0	6.9698	9.4634	3.3885	18.047	16.369	23.924	15.044	15.767	17.321	9.2926	12.489	23.05	22.668	24.98	17.394	21.933	23.859	25.368	21.295	25.618	29.829	30.917	31.954	36.105	25.003	37.417	32.33	44.083	28.697	31.137	24.045	30.45	39.104	44.869	66.78	47.868	59.488	49.183	51.411	46.167	44.211	35.09	37.877	43.696
0	0	0	17.673	12.329	11.936	4.6278	7.3653	13.608	14.205	9.2674	16.325	16.449	14.292	13.622	25.229	25.072	37.611	18.965	16.911	19.809	20.33	32.269	41.026	35.145	41.672	50.782	44.29	34.024	33.056	39.339	31.807	29.529	42.756	35.505	48.646	57.958	52.33	55.268	57.118	49.908	60.305	37.948	21.806	29.919	34.122	33.225	33.84	0	4.8073
0	0	0	7.1333	6.8452	10.793	15.739	19.779	17.302	29.645	31.209	32.731	34.695	32.65	52.966	52.689	68.056	78.406	90.69	121.97	136.98	165.49	183.57	217.94	252.31	265.19	312.76	328.5	348.15	367.18	378.69	409.17	454.98	474.33	515.18	526.67	548.04	568.35	609.04	628.8	623.78	672.59	682.94	682.34	701.53	699.51	714.12	689.42	695.06	707.23
0	0	0.1884	0	5.0738	14.869	21.553	18.247	10.176	12.1	21.411	27.827	30.979	36.889	37.083	50.678	40.229	58.811	68.348	87.777	94.37	98.253	127.3	120.18	155.87	180.51	194.79	198.85	202.9	208.82	250.98	285.57	254.72	290.36	320.09	363.97	438.96	391.23	407.78	441.41	468.04	489.44	484.28	508.33	546.48	552.81	568.86	565.53	557.59	588.82
0	0	5.7147	10.267	4.1427	7.7539	7.261	6.0114	15.214	20.514	15.757	17.715	15.248	4.716	1.7343	8.6395	14.818	4.3673	5.4914	0	5.4545	0	3.8394	5.8812	2.531	0	0	4.2773	6.4407	12.227	9.9232	0	14.127	15.532	20.671	18.591	21.673	17.026	28.577	43.043	49.74	47.673	48.049	48.394	41.262	57.005	52.099	66.07	65.855	76.532
0	0	0	8.5037	1.3197	12.702	8.0882	11.95	15.094	16.907	6.0964	18.419	12.628	17.425	16.978	25.927	42.892	57.954	89.674	133.02	185.09	221.94	285.57	339.98	405.76	435.05	496.56	548.04	622.84	637.86	706.69	732.47	844.05	897.42	912.91	949.57	997.68	1045.8	1088.2	1113	1160.4	1166.8	1198.2	1194.7	1201.5	1155.9	1167.8	1231	1201.6	1194.6
0	0	0	11.111	12.014	15.469	4.9692	6.5082	3.5854	0	0	0	0	0.27496	6.1119	7.0209	7.3468	11.955	5.2512	7.3629	0	4.8501	6.6714	19.067	28.71	20.554	21.538	31.992	32.225	33.127	38.618	43.178	52.425	54.988	70.278	63.324	60.798	73.982	84.486	92.608	88.213	106.28	95.368	99.822	102.66	108.54	105.06	100.13	104.62	98.737
0	0	0	8.6322	8.3237	10.74	26.892	42.182	34.435	44.932	39.107	34.43	33.481	40.006	33.766	31.778	31.817	44.877	35.158	48.466	41.955	42.246	44.851	61.143	82.692	87.989	101.76	123.94	141.7	175.18	201.65	226	242.14	257.94	279.17	291.63	327.72	349.88	358.68	377.88	424.46	409.98	460.35	461.99	453.16	472.11	482.13	493.07	488.56	506.79
0	6.0133	0	1.5188	0.63171	0	7.4395	15.179	13.6	17.668	15.35	13.663	15.913	14.444	15.217	8.8988	11.328	16.359	15.941	30.425	19.988	12.708	13.13	8.7158	24.935	21.855	26.687	24.673	9.6917	25.574	36.753	40.828	31.446	40.091	45.566	47.188	45.925	47.451	53.23	67.054	66.066	62.371	71.709	79.026	67.239	72.241	75.191	75.549	80.168	69.999
0	0	0	0	0	10.816	30.039	40.945	50.667	57.333	52.745	52.679	64.004	58.848	58.94	50.9	30.35	42.124	28.525	43.459	32.928	28.852	20.266	12.553	35.862	26.774	23.329	18.884	10.497	21.268	23.622	26.421	13.038	19.604	17.971	15.478	18.959	6.9972	8.9742	10.613	9.2418	8.2226	3.7162	8.477	0	3.429	0	0	1.0362	0
0	0	5.1213	18.862	15.397	9.8621	17.068	21.39	27.124	27.349	37.153	28.962	38.656	29.651	38.698	39.257	45.727	34.262	45.086	41.767	36.434	61.416	51.357	57.391	71.524	73.92	79.742	85.881	88.11	90.88	105.1	119.92	132.12	126.73	144.7	169.5	166.45	178.59	179.34	198.31	193.35	199.49	207.33	211.37	211.23	197.28	213.93	217.04	215.8	232.83
0	5.4047	0	13.218	14.144	8.0206	18.456	7.1816	24.941	13.677	15.103	0	15.753	17.049	5.0308	7.4772	0.99453	3.2392	6.1609	5.6148	4.9097	10.393	4.9861	3.2232	0	0	0	0	0	0	0	0	0	2.0817	20.256	4.0123	11.289	26.351	23.037	19.633	19.557	26.634	31.013	20.368	22.858	13.779	4.488	0.045722	2.6246	0
0	0	0	18.064	8.5953	12.82	20.777	25.71	41.829	16.774	16.382	27.22	40.19	75.965	68.654	101.65	121.97	155.96	198.68	226.41	241.21	316	324.59	308.93	321.14	346.38	378.48	446.76	360.04	375.43	410.36	378.42	374.78	412.35	423.23	482.31	470.66	474.73	485.78	511.86	501.6	544.18	560.95	580.7	613.63	612.21	599.54	589.73	618.33	633.04
3.6094	4.5948	0	0	0	0	13.668	35.27	42.328	56.637	67.235	87.242	115.96	106.66	117.84	135.73	160.8	183.66	173.29	208.04	206.58	196.34	206.59	197.14	228.62	231.88	217.29	214.42	159.48	168.64	170.25	165.62	156.49	159.69	162.17	162.04	161.31	139.75	144.75	140.82	143.22	137.39	143.66	140.57	127.53	134.17	125.56	132.87	129.27	123.6
0	0	0	23.965	22.661	32.519	70.406	60.714	70.795	76.796	69.822	89.788	85.118	92.72	59.714	58.233	55.427	43.604	34.175	21.965	74.496	49.026	50.642	37.826	24.635	44.088	31.155	44.474	32.189	42.271	23.742	30.56	35.152	25.963	6.5493	22.459	12.06	23.235	15.702	21.372	14.057	14.583	8.0008	5.3745	0	2.8914	0	0	0	0
0	0	0	8.7704	0	12.918	19.475	16.622	22.89	10.614	19.791	16.253	21.739	22.168	12.906	8.7618	8.5666	9.4679	13.639	0	12.633	4.7119	13.104	8.8778	12.313	20.873	24.119	22.577	15.728	32.218	24.804	23.904	25.376	34.368	29.064	37.983	23.335	30.632	25.375	24.825	24.851	5.4348	0	7.9588	16.409	3.9271	2.9064	0	0	0
0	0	9.3721	16.131	14.713	12.876	0	0	14.375	14.223	0	0	4.1071	3.9189	2.6012	16.851	18.186	31.484	32.96	44.396	76.047	111.57	141.79	167.28	193.88	197.55	237.63	245.51	282.79	310.7	345.62	373.62	398.78	453.2	478.45	471.63	515.68	550.87	546.48	603.21	617.22	677.16	680.21	653.9	692.66	714.09	729.49	748.26	738.33	768.91
0	0	0	2.0659	15.114	10.32	16.155	16.289	19.252	18.728	23.015	19.447	22.452	35.592	30.235	26.401	29.021	53.637	41.361	39.527	46.091	65.02	90.258	128.71	160.67	221.27	216.23	306.76	360.16	412.04	487.38	642.28	653.4	771.01	887.61	1161.6	1165.7	1254.4	1406.1	1514.4	1621.8	1768.3	1902.9	2012	2182.2	2255.2	2341.6	2536.7	2954.9	2830.6
0	0	0	21.849	21.391	21.195	27.129	38.544	31.548	44.616	58.299	61.126	54.92	54.295	68.081	69.857	76.011	100.87	134.77	164.37	185.35	236.92	282.03	319.77	381.93	430.46	471.15	507.56	548.84	578.6	614.73	650.72	689.34	726.03	722.73	814.45	797.06	784.31	872.76	878.94	939.88	903.12	943.05	911	909.75	901.52	855.75	820.47	788.93	819.85
0	1.8266	0	0	6.7832	6.3518	7.1515	8.8432	14.213	30.382	74.762	150.01	280.64	424.38	617.12	796.61	978.37	1178.3	1366.2	1556.7	1654.2	1844.9	1945.8	2103.1	2206	2224.2	2350.2	2297.9	2356.7	2422	2485.9	2553.2	2435.4	2486.8	2553.5	2621.1	2593.1	2586.9	2600.9	2682.2	2653.8	2715.4	2695.8	2641.4	2718.1	2698.2	2731.9	2747.3	2774.5	2789.6
0	0	0	6.989	8.8589	10.898	8.9359	15.165	21.537	23.797	22.419	27.366	21.669	25.661	32.397	40.821	36.173	38.877	32.24	39.778	28.526	35.632	42.458	48.289	50.569	53.61	53.956	55.487	56.913	56.453	60.826	68.6	84.308	81.912	96.735	101.61	101.31	94.038	109.95	132.08	152.13	189.34	209.05	261.68	291.86	322.95	361.71	393.33	428.53	451.11
0	0	0	12.508	8.8132	1.8121	7.6744	8.7343	5.2338	2.9576	4.8454	4.1112	15.174	17.901	16.863	14.411	10.273	3.3822	6.0755	19.285	7.9792	10.674	16.193	22.635	22.657	20.141	22.85	29.056	23.7	16.637	13.39	32.537	22.333	28.021	27.947	30.244	28.626	14.414	26.413	42.925	45.356	44.542	54.672	54.931	57.369	61.808	52.905	46.517	54.512	33.416
0	0	0	12.597	25.07	48.035	71.037	69.712	114.53	117.68	108.13	16.07	127.62	128.05	116.86	124.71	125.38	132.46	118.11	108.49	112.4	137.99	141.89	145.34	148.64	139.93	140.54	116.53	134.25	84.996	141.33	138.95	139.72	162.53	156.83	163.59	168.92	167.97	178.5	150.5	142.43	172.12	193.06	193.83	198.51	167.05	174.05	218.1	191.75	221.22
0	0	0	2.8607	17.428	13.215	17.629	32.735	35.011	31.205	24.456	28.278	28.164	30.397	42.812	57.395	67.275	70.691	75.049	84.773	91.023	115.26	158.04	143.91	171.11	214.13	217.29	261.29	284.69	293.09	309.77	311.18	328.56	340.8	358.27	372.16	390.57	408.92	421.49	430.15	453.93	466.89	461.21	466.6	463.07	448.19	461.65	456.09	453.07	463.11
0	0	0	9.9542	9.8791	10.864	13.336	17.98	20.845	21.143	27.573	21.049	27.008	20.989	27.148	34.463	60.008	87.448	144.3	196.52	264.42	418.75	515	504.67	559.64	624.53	846.98	989.46	1034.8	1146.7	1238.9	1222.2	1301.3	1371.1	1473.2	1507.8	1547.2	1585.3	1625	1656	1698.6	1745.3	1742.7	1809.2	1859.2	1863.6	1800.6	1849	1853.4	1875.9
0	3.2724	0	1.8497	0	13.748	17.725	12.133	24.425	16.891	32.578	21.841	26.047	30.664	20.573	20.202	20.475	26.26	30.459	19.269	26.804	28.796	30.738	33.471	33.314	35.179	47.936	47.771	38.222	48.517	46.777	50.058	59.12	59.488	67.935	76.571	82.605	89.381	94.182	96.68	99.504	111.72	113.73	136.61	129.73	107.07	104.26	110.83	117.97	127.74
0	0	0	7.6282	5.1626	4.5616	9.0392	7.9739	8.1712	7.6936	2.5752	7.5171	2.8549	4.7558	0	11.882	9.0353	14.988	2.5762	8.6993	15.195	18.717	8.3048	17.857	8.6634	18.392	23.467	20.007	23.936	22.267	28.475	39.233	38.883	41.285	30.817	34.882	33.05	32.826	38.374	38.113	41.06	41.016	48.553	42.019	44.541	30.852	37.882	32.464	40.192	31.643
0	0	5.6475	1.9634	14.714	11.712	17.958	10.734	23.99	19.863	19.574	21.881	30.478	27.989	37.541	39.839	47.042	34.9	41.813	39.263	31.068	41.392	38.842	40.372	48.691	50.828	50.574	58.809	62.226	74.926	72.794	82.86	92.935	90.789	98.678	116.59	106.61	108.51	111.05	123.66	126.71	123.39	130.08	129.65	137.16	128.77	143.49	151.58	154.35	145
0	0	0	6.8084	9.6436	15.838	20.405	34.246	28.349	29.182	24.523	36.644	33.959	32.213	30.693	25.695	27.799	33.379	38.697	32.89	72.028	69.943	88.365	83.619	87.487	98.331	114.72	110.84	119.6	129.19	130.55	147.95	145.54	159.64	151.27	164.97	172.54	190.14	180.54	199.54	195.02	196.02	193.02	211.26	201.27	215.9	213.51	222.26	221.18	226.41
0	0	0	15.379	0	14.811	13.205	16.215	14.793	12.453	17.136	15.84	22.733	17.017	25.286	24.315	27.016	29.689	43.938	34.835	51.202	46.692	44.928	49.545	57.103	66.797	66.13	68.818	70.158	65.104	67.887	73.786	78.802	86.262	78.535	76.94	91.66	75.174	86.408	90.682	88.251	91.79	99.786	83.065	73.394	97.962	115.7	126.13	139	131.84
0	0	7.7886	0	8.5882	6.7354	11.297	3.2316	0	0	0	0	2.0814	0	0	2.8085	31.33	97.963	261.05	274.92	393.22	531.08	648.84	818.93	976.19	1155.8	1359.5	1464.4	1657	1759.7	1925.1	2074.9	2134.2	2290.8	2361.4	2445.9	2411.3	2568.4	2660.3	2736.8	2861.6	2816.5	2824.6	2739	2745.3	2784.1	2778.3	2789.4	2821.6	2869.3
0	0	0	16.161	12.609	6.121	10.38	14.163	16.93	9.6322	9.4103	8.6528	9.153	0	0	0	6.3849	8.1543	1.2576	0	0	0	0	0.87755	0	0	0	0	0	7.3227	9.3393	12.665	2.6668	1.0114	8.7287	1.0648	1.4934	0	2.1062	2.3556	7.4104	0	4.168	7.1809	0.65959	2.4476	0	0	0	2.7262
0	0	0	3.7496	5.9022	8.143	10.88	9.9814	13.153	12.394	14.512	9.7465	23.389	24.343	41.563	52.572	61.414	69.963	82.774	99.053	111	123.52	126.53	115.39	122.71	145.91	135.98	136.62	130.3	139.3	132.65	128.14	121.95	136.11	123.35	125.5	127.32	135.68	135.49	153.8	142.43	143.4	145.5	121.1	117.03	140.38	153.77	175.1	178.53	165.7
0	0	0	10.004	10.391	9.2394	16.914	18.103	19.8	13.833	20.662	27.367	33.89	38.318	39.888	44.625	37.208	45.678	39.28	49.184	42.396	52.607	57.364	60.68	68.693	68.939	62.149	56.839	55.711	47.324	44.441	59.011	55.947	61.442	59.376	59.669	63.521	56.371	73.288	67.398	74.2	72.324	75.658	78.564	83.425	82.885	83.573	77.053	78.656	57.461
0	0	0	5.7266	9.827	18.471	18.433	14.603	30.087	38.074	26.752	30.452	20.832	24.601	14.266	19.505	28.128	38.562	62.165	78.661	111.48	165.58	184.42	222.26	235.94	263.21	293.48	334.37	392.14	430.3	459.03	439.43	490.69	513.69	528.03	504.47	529.26	558.07	575.6	587.41	559.6	573.8	583.13	588.94	578.63	601.54	590.6	611.63	622.23	622.91
0	0	0	7.1626	11.071	7.6792	16.489	15.518	15.113	18.009	17.422	21.566	25.96	12.917	33.176	35.951	21.732	25.84	24.065	24.984	27.646	18.859	22.019	16.292	21.435	23.274	26.546	31.286	24.638	37.523	27.644	35.963	20.361	20.909	20.519	22.352	17.537	14.737	16.64	16.618	12.028	4.6109	9.3581	4.2314	6.7873	16.06	17.201	10.301	9.4992	9.9442
0	0	2.7779	7.1173	0.79077	3.7373	14.282	20.279	12.189	18.501	28.655	40.177	42.091	37.092	44.645	50.212	49.608	38.093	27.316	30.224	49.485	36.694	51.038	40.907	44.022	42.286	46.532	40.475	46.538	47.258	40.977	48.217	43.357	55.398	43.041	53.534	64.724	67.363	73.005	73.079	83.886	85.983	94.921	109.54	112.25	126.32	121.31	122.16	137.97	138.67
0	0	0	3.0653	6.265	19.353	32.961	39.076	41.887	47.911	54.93	52.552	55.686	53.715	62.496	58.917	66.034	60.955	47.022	60.183	61.059	62.666	54.622	53.408	53.019	56.825	45.192	42.095	45.765	52.245	12.416	37.277	41.534	44.986	44.214	43.02	36.337	41.039	36.768	39.13	43.337	42.033	46.099	44.116	44.046	53.167	44.234	44.811	31.436	44.969
0	0	0	11.499	10.761	16.712	28.451	43.38	43.983	44.629	46.638	28.324	61.934	62.168	71.201	73.099	72.351	71.087	81.056	86.082	88.97	104.48	90.533	76.353	67.527	65.43	77.379	77.223	70.686	73.512	54.839	63.141	71.27	73.105	80.552	75.88	70.947	75.965	79.62	82.623	59.768	64.783	71.807	75.957	74.237	61.518	29.006	33.474	27.278	29.28
0	5.5389	0	0	0	1.456	13.058	7.8159	26.849	26.215	34.901	36.829	68.614	93.553	109.32	140.91	201.19	242.25	414.2	449.01	522.5	640.04	860.78	833.48	901.92	1033.9	1104.8	1141.7	1271.2	1382	1348.6	1517.6	1527.5	1573.8	1627.4	1753.8	1831	1710.4	1701.7	1774.8	1743.6	1786.7	1837.2	1848.1	1861.7	1903.2	1891.4	1900.4	1963.4	2013
0	0	0	41.702	36.539	13.107	12.915	11.845	32.138	28.302	0	1.7962	16.724	19.083	1.5735	0	0	10.28	10.718	0	0	0	15.046	0	6.5364	0	6.0995	9.3452	13.04	16.162	18.019	23.925	27.433	21.867	35.053	34.832	42.951	32.056	42.102	47.89	47.462	155.95	159.73	153.43	140.04	148.88	160.48	162.7	162.72	172.29
0	0	0	8.0116	10.869	4.4536	11.257	10.789	9.7245	0	0	2.5948	13.197	15.067	13.588	13.964	5.9893	9.6463	4.2817	11.252	5.6668	1.0448	14.02	19.927	19.39	18.824	25.457	22.73	24.889	27.966	25.039	43.932	36.478	58.906	66.784	68.439	77.101	78.843	106.26	103.58	117.36	125	119.82	130.9	118.72	148.82	120.63	128.36	132.67	147.84
0	2.122	0	4.4857	0	9.7266	24.998	30.137	36.733	39.309	42.68	51.068	51.491	65.131	57.191	72.148	74.785	89.87	80.181	91.684	96.893	94.234	101.36	98.529	107.95	108.1	104.56	117.83	118.68	109.62	120.1	123	131.2	137.8	123.18	120.67	108.25	113.75	119.97	133.16	141.69	164.76	164.1	196.99	214.58	238.23	255.38	261.24	302.49	327.86
0	0.15028	0	9.3691	8.0236	10.429	13.982	18.168	11.191	16.777	8.852	16.737	26.193	37.186	54.193	80.449	105	141.79	135.54	147.25	163.47	166.77	179.58	197.16	221.37	228.24	231.56	244.67	262.9	266.47	250.18	303.7	306.59	303.08	314.61	306.07	323.18	315.05	326.91	330.53	337.72	330.88	328.58	325.71	355.67	333.42	333.18	337.94	348.67	342.26
0	1.6761	0	4.0982	4.8672	0	8.2364	16.635	11.789	14.093	15.215	33.223	26.436	36.271	41.687	45.049	46.934	37.614	41.174	32.508	54.124	51.917	79.029	52.323	50.588	49.868	103.03	64.915	67.84	74.338	60.31	85.732	61.556	65.66	64.019	79.661	74.645	73.056	70.743	73.633	72.529	73.001	80.242	83.335	84.163	92.436	85.735	115.63	84.613	87.88
0	0	2.6079	5.3222	10.044	6.6048	3.9482	1.3518	7.4137	0	6.636	0.73977	0	0	0	0	0	0	0.63375	0	16.72	13.41	3.3445	0	11.171	0	6.6838	7.1026	25.777	10.571	6.6303	17.951	22.489	29.199	26.876	20.704	26.128	20.777	21.99	36.384	8.6124	11.896	16.826	13.197	20.36	2.7929	5.4391	0	11.799	30.587
0	0	0	8.5115	10.537	21.278	27.166	31.81	30.758	23.064	30.023	19.193	19.039	18.148	17.938	23.032	26.326	20.904	15.434	16.022	21.747	9.1359	3.0736	9.3583	1.5526	3.4703	0	5.2411	0	0	0	0	0	0	0	0	0	0	0	0	4.2949	3.2209	12.514	23.986	14.144	0.14965	0	0	0	0
0	0	0.88254	5.2358	11	15.469	15.043	33.73	24.386	31.09	29.458	42.176	28.632	30.215	40.896	35.194	44.858	33.391	34.563	34.673	33.382	24.338	28.979	25.872	22.101	26.62	20.194	21.65	20.303	24.014	26.417	23.866	27.792	32.087	31.64	36.251	30.194	27.568	27.579	30.44	33.71	39.042	39.527	46.133	39.182	57.043	49.878	47.861	41.568	44.351
0	0	0	1.2422	8.5406	20.743	24.837	33.537	39.175	36.94	36.741	44.241	42.602	38.559	47.965	50.412	59.654	65.72	55.213	54.201	69.15	56.88	64.594	60.763	59.809	68.05	60.438	58.24	63.056	64.101	58.335	58.879	65.521	68.683	75.584	81.965	73.604	73.891	73.277	75.017	75.659	79.21	87.615	86.33	90.69	96.473	95.65	99.232	92.922	102.39
0	0	0	9.6441	11.209	21.403	25.923	26.011	32.257	27.746	31.367	30.87	39.877	26.572	49.835	49.797	49.593	55.54	56.598	53.969	50.519	58.786	66.429	79.549	88.909	107.62	145.09	173.51	183.19	223.46	254.59	283.22	274.75	312.3	336.81	374.77	412.86	455.42	468.36	495.23	467.14	501.58	272.68	280.31	274	284.38	298.12	277.69	290.26	295.56
0	0	0	6.1579	7.1195	14.343	11.971	22.123	21.395	16.379	11.531	16.611	19.823	12.518	12.193	13.999	17.981	10.405	15.951	10.975	17	14.247	19.163	21.492	28.204	31.096	40.183	48.559	37.875	44.538	50.546	61.395	63.637	61.421	65.112	68.038	59.873	81.567	61.584	85.529	131.77	56.385	64.788	64.9	85.888	112.77	143.57	192.21	215.49	234.38
0	0	0	10.755	9.8359	12.963	15.319	24.264	12.623	12.796	15.447	10.295	18.45	25.618	30.742	27.631	19.661	18.816	22.392	28.202	24.831	19.311	20.02	36.865	37.682	24.03	41.87	18.644	18.585	18.674	16.738	26.087	20.823	26.572	26.545	25.42	17.105	12.335	27.882	23.639	28.749	27.315	30.311	31.572	36.392	33.806	23.339	19.853	13.643	0
0	0	0	15.837	10.01	20.622	14.415	12.03	13.587	30.197	20.027	27.97	36.835	38.784	38.6	49.37	52.839	56.649	41.907	54.508	66.29	69.277	63.693	69.919	68.165	74.318	76.277	78.211	79.378	77.268	84.615	88.974	97.521	84.315	85.953	87.499	96.479	105.2	103.35	126.92	139.49	144.64	155.04	169.07	179.95	175.62	196.53	191.58	207.21	195.61
0	0	0	10.757	4.0797	6.236	19.122	33.54	28.692	40.983	38.471	44.838	40.101	40.657	36.153	45.484	41.234	51.977	45.466	49.038	44.567	48.573	47.102	38.281	44.809	38.986	43.621	48.614	52.639	52.126	47.183	50.096	47.225	55.795	43.73	41.879	33.29	44.589	49.398	47.268	58.271	62.7	62.56	75.271	72.236	73.461	60.356	68.387	64.547	64.619
0	13.611	0	0	0	8.6565	17.999	32.672	30.247	29.401	32.643	47.175	63.715	93.087	120.92	175.47	201.78	239.52	288.92	321.14	395.86	421.9	454.92	435.67	506.02	548.63	569.87	542.54	578	599.4	622.86	603.83	609.91	609.32	632.96	636	620.63	614.27	616.76	623.92	624.69	611.13	629.04	628.55	626.15	602.68	613.56	630.91	626.74	598.84
0	0	0	12.061	6.8442	7.074	22.2	25.642	17.979	24.816	32.909	27.773	45.73	48.941	51.98	51.132	56.702	62.165	65.579	70.303	67.788	76.843	71.983	86.663	88.241	92.021	93.541	87.39	84.582	88.173	81.295	92.529	79.557	80.085	88.18	89.466	87.121	74.955	95.856	110.01	121.3	111.79	125.92	145.38	150.84	152.73	154.12	152.58	162.91	155.93
0	0	0	9.5276	5.8161	12.115	12.94	21.156	24.444	20.814	26.094	16.567	17.751	12.373	19.477	19.219	24.519	24.117	31.265	32.332	45.465	45.108	60.397	61.304	66.038	81.054	95.378	97.135	87.233	108.21	105.3	121	120.68	124.61	139.74	134.34	130.92	127.32	143.66	135.9	141.73	141.05	141.35	150.28	135.42	157.78	141.91	139.45	140.74	148.95
0	0.24468	0	1.3413	6.8858	6.099	8.9497	15.8	21.815	0	0	7.0373	0	0	0	8.8056	4.5869	10.59	15.264	26.642	33.595	45.046	60.585	54.226	38.811	64.279	80.854	94.808	60.247	57.039	59.157	64.424	56.22	65.993	61.947	48.779	56.839	55.548	54.363	59.163	54.605	69.317	76.469	57.609	64.168	83.37	100.62	124.96	144.28	139.45
0	0	0	10.167	5.1035	22.401	30.055	31.807	39.011	40.391	43.87	57.805	68.819	57.245	59.65	69.765	70.006	88.883	103.3	109.06	130.49	132.48	148.45	163.64	192.45	212.52	232.03	240.43	286.18	305.88	339.72	367.45	411.18	428.9	424.06	425.72	357.18	347.87	340.12	351.39	347.22	258.54	250.75	243.91	242.4	256.6	261.79	275.94	275.58	262.51
0	0	0	2.7809	0	32.28	46.525	44.389	48.711	40.51	38.789	36.524	43.821	30.726	36.805	42.051	36.76	50.929	55.266	64.425	71.003	73.486	75.274	82.746	78.705	94.579	99.107	90.568	102.2	96.458	98.611	115.95	105.83	122.7	114.43	116.21	103.54	99.312	27.81	31.676	34.22	52.633	46.213	39.405	30.471	45.969	50.423	59.028	64.611	52.357
0	0	0	11.91	18.53	16.318	20.826	33.444	45.192	39.544	39.227	53.46	49.851	64.178	58.276	68.625	68.387	84.512	90.903	119.65	125.24	146.56	184.89	194.77	246.2	265.98	288.05	311.68	340.67	334.06	365.41	386.39	411.02	426.64	465.56	484.07	487.52	544.3	578.86	584.4	636.93	663.26	688.82	687.27	730.3	745.54	773.1	783.96	810.08	854.06
0	0	8.6058	0	8.1067	7.1291	19.547	11.216	16.927	27.093	27.158	18.088	35.581	36.625	46.957	39.528	48.78	4.3378	5.5832	6.893	6.3709	7.1814	0	3.6936	9.4171	6.8604	5.4852	0	0	0	0	0.029872	0	10.779	0	0	0	0	0	0	0	0	0	0	0	0	0	0	0	0
0	0	0	5.8814	4.3646	14.182	16.199	19.038	19.497	14.846	20.656	18.855	22.392	20.331	35.507	33.579	55.221	52.794	41.484	56.17	61.464	52.682	64.068	79.507	79.529	94.989	86.365	101.7	105.57	122.87	125.27	136.5	141.26	147.67	153.76	144.78	149.01	150.47	155.53	165.06	159.75	172.54	174.99	172.87	176.75	195.9	191.97	197.95	180.58	184.12
0	0	5.1622	0	21.123	21.59	52.214	39.488	19.588	34.589	46.682	29.545	35.541	25.792	42.831	41.871	33.247	26.757	29.564	45.607	23.837	33.122	2.1002	31.038	29.868	27.401	21.929	11.088	17.032	15.422	0	0	3.6097	5.5317	0	0	0	1.3951	5.5327	13.87	19.785	16.452	36.001	14.181	11.319	5.5174	0.45269	0	6.5939	15.048
0	0	0	13.97	10.865	18.399	32.267	45.904	43.937	62.06	70.096	77.23	101.26	99.82	108.19	116.25	129.6	151.98	150.11	159.6	156.31	182.08	196.64	203.06	211.26	226.55	250.22	284.97	310.75	325.29	328.99	361.98	376.26	419.58	463.8	480.63	485.6	518.33	535.92	549.78	607.65	624.24	639.47	654.64	647.67	656.13	666.7	652.22	674.44	690.95
0	0	0	17.203	16.717	6.5517	3.6354	16.705	9.2311	17.601	10.973	24.996	30.354	22.766	24.937	33.977	45.09	67.705	87.588	105.58	158.96	218.57	308.25	393.22	486.25	593.38	723.13	863.78	1015.4	1141.7	1281.9	1361.9	1532.2	1577.2	1709.9	1832.5	1841.4	1923.4	1969.1	2056.4	2131.9	2169.1	2274.6	2332.6	2413.2	2566.6	2618.1	2598.2	2626.8	2737.1
0	0	0	3.6092	15.007	14.635	9.6664	19.33	18.387	12.409	19.548	17.473	21.84	24.499	29.283	41.366	38.6	53.635	40.109	43.528	49.526	48.461	51.957	63.67	73.669	71.39	77.953	86.562	92.874	89.606	104.04	106.86	116.45	116.64	140.48	136.81	135.51	145.4	159.17	157.24	147.76	163.96	167.27	169.06	184.98	197.91	210.1	217	234.07	256.57
0	0	4.834	0	15.491	10.315	24.604	23.536	28.459	30.853	36.947	33.201	38.484	31.282	33.154	22.566	26.697	19.128	25.929	24.112	17.432	17.649	15.033	20.105	20.557	14.178	20.486	0	11.818	5.854	0	5.502	0	12.73	0.97493	4.1815	0	5.8835	13.106	9.9204	19.327	8.4451	1.5269	0	0	0	0	0	0	0
0	0	0	8.9088	6.2452	33.894	12.3	18.506	41.182	11.823	6.8811	4.4254	8.8463	0.76707	1.8501	0	1.0133	1.8011	5.4325	17.814	7.643	21.386	20.991	64.378	41.17	40.395	45.23	47.977	74.658	47.538	59.384	132.06	80.315	123.3	116.88	35.158	54.329	109.8	100.91	117.75	103.17	100.89	111.27	117.78	124.58	125.6	142.93	142.62	150.98	153.72
0	0	0	0	17.642	29.083	23.646	21.756	33.614	5.0499	6.2021	10.145	0	0	6.6919	28.565	17.138	21.797	24.827	28.698	27.503	34.814	32.508	47.721	44.201	58.983	73.431	86.725	100.2	119.83	127.82	145.3	129.17	165.94	178.55	226.94	247.35	274	295.29	308.77	332.48	379.77	418.91	464.8	506.46	541.43	587.28	605.5	644.3	674.47
0	0	0	12.025	9.5165	23.549	30.656	28.897	45.39	45.515	65.727	85.423	105.61	123.78	210.86	299.94	356.86	465.53	548.14	633.8	721.14	795.2	860.95	981.46	1042.7	1046.6	1296	1163.9	1195.8	1262.4	1314.6	1326.9	1299	1335.4	1386.1	1459.9	1425.7	1467.1	1431.1	1459.2	1454.1	1414.7	1483.7	1453.1	1452.1	1443.4	1450.1	1477.5	1480.2	1443.3
0	0	0	3.7668	11.79	19.585	22.619	24.991	25.699	26.797	30.04	37.096	45.287	43.741	64.186	62.239	72.442	81.793	75.354	88.874	94.417	96.07	97.686	111.23	124.12	127.4	126.09	109.48	134.96	117.79	119.29	103.38	129.59	131.6	133.64	120.38	146.45	168.08	195.74	224.46	252.92	286.58	312.76	342.12	370.35	409.83	424.43	477.63	507.04	504.15
0	0	2.795	8.501	4.3136	12.102	8.4327	18.968	13.54	19.036	16.835	18.337	18.589	31.596	45.086	62.194	96.089	119.78	165.89	164.78	198.6	238.63	293.68	287.04	313.04	324.91	332.06	383.96	376.42	403.51	431.91	495.54	442.69	446.63	452.2	444.66	518.87	469.13	451.55	463.6	464.68	467.7	463.92	503.06	503.6	541.99	534.39	556.92	541.87	553.12
0	0	3.3597	17.802	19.675	24.418	18.537	36.241	37.755	52.332	51.06	54.235	80.059	53.11	68.482	39.114	64.531	31.067	57.122	61.719	57.642	44.134	61.587	45.202	52.517	41.627	48.273	39.477	50.847	41.6	47.559	39.428	74.85	49.515	51.55	53.146	57.233	54.718	59.688	70.474	92.561	91.672	103.09	93.541	116.48	120.37	133.7	138.08	141.91	149.81
0	0	0	9.3287	18.902	11.419	15.971	12.177	24.502	21.584	23.733	24.603	19.386	14.716	35.374	23.057	30.948	32.183	30.434	41.404	39.152	47.983	46.175	47.681	52.489	50.358	57.545	49.112	39.58	35.145	35.712	43.232	38.196	52.446	41.585	37.107	45.349	46.445	40.941	73.86	61.776	41.426	7.8822	5.0316	0	9.1436	18.202	28.836	36.154	17.935
0	5.5571	0	10.648	0.24839	0	2.5948	15.811	15.274	23.249	29.023	35.23	29.164	18.41	26.475	32.507	32.625	31.261	46.03	41.701	35.759	46.591	45.51	45.758	52.603	57.829	76.782	79.31	91.758	107.03	103.63	123.53	129.32	160.68	157.74	159.13	162.74	173.46	185.78	211.23	211.61	223.25	225.79	239.61	235.08	233.17	248.22	239.89	251.52	270.57
0	0	0	18.688	15.905	11.599	19.119	17.291	23.398	24.021	25.717	29.721	39.654	31.26	44.084	62.425	56.258	60.471	56.478	52.853	57.361	54.304	47.351	56.846	61.184	68.567	68.41	71.057	64.296	77.202	69.697	76.699	66.566	69.462	77.714	80.453	79.57	84.871	92.772	87.223	86.886	102.42	103.44	103.28	113.91	112.85	113.84	113.77	111.11	116.89
0	11.483	0	0	1.4093	2.2525	21.526	36.453	32.201	31.783	29.813	26.229	25.214	17.863	22.578	21.76	6.3947	12.711	11.111	20.864	11.422	8.636	2.6077	3.6217	17.739	20.576	34.557	24.438	24.382	39.458	52.075	67.83	60.361	77.834	109.31	148.08	197.29	249.53	305.81	377.87	458.31	557.93	664.37	727.9	794.77	894.07	968.88	1032.8	1132.1	1133.2
0	0	0	0	0	9.5729	12.113	27.584	28.401	31.314	31.975	18.712	20.587	23.49	24.351	23.648	25.843	28.505	29.789	29.053	24.942	27.06	37.357	45.834	86.097	100.4	122.46	147.45	171.22	207.89	233.84	255.84	284.66	311.64	316.32	319.21	343.51	347.84	357.85	384.21	401.1	429.79	446.29	478.35	494.44	538.24	567.71	586.63	618.58	635.47
0	0	0	8.0372	14.515	6.0129	6.2781	7.2598	6.6175	1.0403	8.0136	11.987	23.283	24.069	25.129	21.639	19.165	16.449	21.044	33.34	34.77	28.185	41.205	51.63	50.582	58.939	58.381	59.088	49.411	42.676	47.11	57.726	50.347	70.899	59.469	59.955	61.667	52.758	68.407	64.656	75.98	80.439	84.593	109.31	116.13	123.55	121.86	129.83	139.37	126.4
0	3.2562	0	9.7098	21.359	16.651	8.6246	19.163	23.152	6.5062	16.164	9.8308	23.055	26.218	26.218	31.097	34.289	41.777	44.259	67.941	57.153	60.161	74.181	75.143	70.279	73.641	80.101	66.058	66.559	52.803	51.681	63.165	61.018	64.183	68.672	64.522	64.797	52.44	59.438	62.861	65.217	62.689	66.699	70.181	82.27	76.186	68.713	63.525	60.166	47.574
0	0	0	7.2422	16.985	7.7549	21.658	37.607	26.794	33.101	31.968	31.382	26.202	23.916	26.182	15.578	21.5	36.842	60.928	80.983	98.325	130.5	148.79	192.55	234.07	270.46	318.5	361.06	421.15	425.11	461.46	514.24	530.75	571.66	586.67	607.16	608.47	658.75	667.17	681.18	698.82	707.89	712.46	728.89	709.34	715.55	704.04	705.2	703.63	703.83
0	0	1.4458	19.641	16.263	18.442	32.336	26.823	28.38	42.003	45.641	43.273	50.737	32.969	40.222	43.34	51.643	34.505	46.348	27.907	38.14	68.167	91.02	117.54	154.55	226.84	258.69	276.95	367.54	373.74	426.79	454.63	486.34	536.32	580.43	610.26	601.35	670.26	683.57	726.97	749.31	751.14	795.68	788.15	781.39	820.24	811.82	825.5	823.96	837.33
0	0	0	17.021	13.334	18.228	12.248	7.3518	6.3874	14.426	10.2	8.8319	22.589	11.007	10.57	9.3072	6.2187	18.22	11.472	7.1394	9.8319	8.9848	15.11	16.148	27.896	42.376	53.12	54.404	70.136	74.496	105.1	108.65	121.74	121.25	125.14	123.11	129.8	137.7	136.96	164.15	183.14	117.24	122.23	119.85	109.83	132.07	142.89	136.22	154.04	160.59
0	0	0	21.566	17.936	19.536	29.618	19.391	44.694	64.725	64.067	70.175	120.8	150.05	183.27	184.26	252.65	270.49	327.4	361.88	336.32	346.61	404.15	376.77	424.35	398.81	434.95	422.71	470.55	479.46	496.12	527.76	555.16	635.37	688.72	724.85	789.48	842.84	831.71	935.62	1010.7	1064.7	1171.2	1172.3	1229.5	1381.4	1384.6	1438.4	1430.4	1509.8
0	0	0	10.054	13.614	24.311	25.237	26.033	27.767	29.4	27.797	30.851	40.658	51.42	62.129	73.583	78.958	92.548	111.18	107.1	124.13	142.88	159.53	167.36	204.55	236.25	229.08	251.13	287.84	322.35	336.62	347.67	373.91	392.26	402.82	430.49	440.78	451.74	484.66	475.35	463.83	468.16	464.57	467.04	480.96	471.9	475.21	450.44	464.36	469.14
0	0	0	6.6436	7.9748	2.2467	10.651	3.8417	11.903	5.9905	9.0068	12.877	18.892	24.214	17.069	26.139	10.3	19.528	13.493	23.16	13.638	24.13	34.566	46.12	45.768	36.19	38.943	40.184	39.6	34.917	29.731	42.975	24.801	40.569	46.025	63.273	74.506	113.61	160.12	202.46	232.95	281.22	351.14	404.3	434.72	520.07	519.78	545.25	595.76	589.23
0	0	0	5.2737	10.846	26.536	42.432	49.229	56.358	61.974	69.265	68.197	62.13	55.65	40.024	48.474	46.759	46.293	43.87	24.601	30.395	60.263	41.409	33.113	34.024	54.93	51.473	54.275	36.373	44.448	48.004	46.499	51.615	65.482	60.484	56.447	46.064	58.254	64.766	59.939	63.44	72.066	56.341	60.171	64.064	77.696	74.252	61.56	58.336	60.504
0	0	0	0	22.725	0.20233	16.993	19.31	15.794	9.2106	14.44	11.306	26.61	23.92	29.577	29.493	15.051	8.3157	6.9585	18.725	16.023	21.595	28.265	39.059	36.864	40.558	53.761	55.914	55.419	54.247	45.602	64.94	51.551	68.927	65.416	52.063	54.966	57.89	66.197	71.279	76.028	69.143	74.92	85.746	83.02	95.323	87.729	86.804	88.718	76.7
0	0	0	9.4285	8.5061	14.994	26.671	24.135	19.839	18.885	14.479	14.473	15.479	31.552	12.559	15.127	15.308	21.446	23.973	20.89	26.236	24.147	24.896	22.564	30.188	69.287	64.592	91.607	105.07	138.3	178.09	214.33	292.39	366.15	464.98	558.26	803.98	989.2	1196.9	1461.5	1713.1	1994.4	2197	2527.7	2837.9	3132.5	3415.2	3659.4	3906.5	4105.6
0	0	0	6.7014	6.6478	9.7919	8.0582	12.153	8.6023	10.447	9.3886	6.4284	7.5296	9.4002	15.818	21.875	16.873	24.586	20.206	22.829	15.979	19.267	26.077	30.121	28.747	36.097	38.815	36.574	45.564	38.442	36.455	40.494	55.266	55.862	54.466	50.691	47.358	57.693	60.081	66.5	69.358	92.319	91.501	92.743	102.13	114.01	121.12	121.83	136.91	135.9
0	0.63647	0	7.3667	12.579	0	6.4198	0	7.6473	15.469	11.718	12.802	11.282	0.63001	0.18423	0	0	1.2522	5.1177	6.8427	0	0	15.791	6.5839	10.912	9.905	21.194	26.802	25.446	19.403	14.834	22.718	20.519	27.392	13.22	24.427	7.766	14.754	17.021	17.48	32.343	33.634	31.432	21.544	16.973	19.065	11.784	6.7648	10.835	15.12
0	0	0	13.369	4.8759	7.3814	7.691	18.741	17.444	19.289	13.123	20.115	25.347	23.749	34.727	35.173	34.372	36.698	36.416	34.246	34.841	46.979	61.051	110.08	132.72	160.16	216.77	254.75	293.77	363.09	407.62	472.72	471.98	537.14	531.6	614.72	624.93	678.37	692.16	717	716.58	740.51	773.01	795.6	804.45	789.32	817.83	811.22	807.94	833.28
0	0	0.7942	9.7044	16.366	16.274	13.614	22.16	26.698	39.91	38.243	12.882	31.773	25.713	21.639	11.951	19.013	34.885	52.717	84.81	129.85	154.47	188.61	221.6	301.58	314.52	494.12	432.31	509.71	554.62	601.33	606.76	667.69	718.05	811.01	844.24	868.61	928.98	1008.2	1010.7	1066.2	1130.5	1226.5	1249.6	1360.8	1357.1	1365.1	1463.6	1516.5	1528.3
0	0	0	15.036	10.49	9.0506	12.045	17.475	0	0	0	0	2.1089	0	10.794	10.741	3.4998	8.6306	18.356	20.208	16.208	17.682	19.797	19.745	18.045	21.674	29.484	32.439	22.959	39.34	28.206	30.416	19.05	28.745	31.75	39.45	39.283	43.798	33.985	35.638	33.407	39.825	49.437	50.431	54.874	51.456	58.248	52.493	57.857	53.976
0	0	0	18.694	15.66	22.627	20.596	18.308	27.256	23.896	13.286	19.701	15.846	17.362	21.171	30.929	53.5	103.1	137.16	220.92	285.44	340.31	417.07	497.26	588.98	628.53	662.53	704.58	731.93	778.52	786.87	807.28	815.98	850.72	865.52	895.48	926.5	912.48	939.55	983.8	995.61	1041.5	1039.6	1049.5	1083.5	1093.9	1111.6	1119	1123.3	1127
0	0	0	4.0507	8.1083	9.4814	16.759	3.3897	7.7134	7.5979	17.041	10.343	0	3.8291	7.4743	8.6804	0	10.162	4.3807	1.3443	2.9786	9.6466	1.2755	0	7.8155	7.4702	2.2305	1.0859	0	0	0	0	0	0	0	0	0	0	0	0	0	0	0	0	0	0	0	0	0	0
0	0	0	12.474	3.9678	6.5562	13.031	3.113	19.192	12.324	9.3237	9.7014	8.891	5.0822	4.0343	17.351	7.7185	5.842	3.6262	8.3539	22.246	20.213	8.9909	11.106	0.42116	7.8736	22.472	17.532	24.518	22.491	25.889	25.157	28.362	30.537	25.014	17.271	23.477	31.788	25.986	35.056	41.609	47.036	50.598	51.9	52.868	44.287	46.125	43.507	51.094	48.823
0	0	0	4.1787	9.3821	6.0241	11.74	18.134	11.124	1.8823	3.245	5.2549	16.825	13.593	19.4	23.069	8.4639	13.451	15.699	25.555	21.748	30.114	49.064	54.89	70.436	69.474	86.873	86.995	94.28	96.526	94.545	113.36	98.996	125.55	124.89	135.37	139.34	117.82	139.03	139.24	146.06	147.02	143.55	152.8	151.03	162.06	150.47	144.09	152.5	135.24
0	0	1.6056	15.883	18.476	19.663	21.127	28.774	40.239	28.075	24.192	16.725	24.678	21.725	7.7785	9.3326	13.153	10.425	14.975	0	0	0.079323	6.9292	0	6.5554	5.7688	17.67	24.798	39.193	3.2849	0	0	0.45023	0	17.463	14.323	19.438	13.542	26.505	43.234	59.3	57.046	67.627	62.379	64.735	77.522	77.892	80.013	80.906	81.412
0	11.812	0	0	0.04213	4.2692	11.162	22.659	19.721	19.902	23.763	24.67	28.595	30.272	29.736	34.213	27.261	40.066	38.062	48.066	42.825	43.038	44.296	46.045	53.839	42.619	41.129	40.35	35.34	52.102	51.174	53.549	52.24	59.979	67.069	62.053	56.675	50.859	39.629	40.92	37.227	45.285	42.874	57.239	50.129	38.64	36.063	51.862	46.631	35.667
0	0	13.196	0	16.752	6.6071	17.08	0	17.575	13.394	25.373	16.009	27.872	12.469	22.901	8.9526	0	0	0	0	0	0	0	0	0.67273	0	0	0	0	0	0	0	0	0.18968	0	0	0	0	0	0	0	0	0	0	0	0	0	0	0	0
0	6.5126	0	0	0	0	32.241	19.094	29.671	24.084	35.568	33.014	24.573	27.251	28.033	20.642	21.745	28.428	34.282	34.422	32.964	43.026	55.062	86.673	133.94	163.21	193.69	216.33	278.87	327.02	364.38	409.88	419.59	437.06	479.79	485.86	512.44	525.6	527.36	554.3	556.36	566.96	575.01	564.24	574.68	576.46	577.58	563.07	553.87	542.52
0	0	0	3.3452	18.361	9.7308	14.876	31.876	15.671	29.247	29.595	31.072	29.293	25.631	31.493	14.852	19.493	14.96	17.775	14.001	14.973	16.793	17.192	6.9207	4.1179	7.2193	13.311	18.387	11.758	18.297	8.7743	6.4099	11.501	14.207	11.22	0	0	4.7088	2.177	0	10.079	8.5362	8.7381	2.607	0	1.514	9.6986	5.8499	0	0
0	0	11.019	5.9358	7.1689	8.7892	6.6417	17.506	20.231	23.301	15.169	16.846	23.345	12.043	15.796	18.556	25.366	26.239	27.916	17.864	22.432	14.208	21.837	23.154	34.272	25.799	33.243	30.529	39.319	53.751	88.331	85.574	108.84	122	158.09	157.72	198.28	224.01	264.36	276.42	324.89	361.91	385.02	403.13	420.08	442.85	470.62	486.16	492.13	529.92
0	0	0	4.9531	13.212	25.158	25.402	27.308	40.151	39.42	23.808	26.593	37.457	37.476	61.792	56.113	58.392	76.757	82.434	85.317	88.652	71.414	78.059	88.366	103.49	119.16	138.96	112.5	145.08	156.35	173.64	187.42	218.76	225.11	234.27	238.04	268.14	261.83	287.37	310.49	288.21	351.21	388.94	425.29	450.1	527.41	624.23	708.86	764.47	779.95
0	0	0	7.5599	19.012	8.2429	8.1386	0	4.1719	6.4717	12.14	16.905	12.535	14.679	0	0.49632	14.564	10.443	20.956	4.7049	2.2492	11.137	10.818	4.6723	5.7156	19.314	21.2	13.586	13.499	4.7527	16.96	26.176	0	0	9.1456	18.044	27.618	5.4182	15.81	1.1521	7.6027	7.0841	16.959	11.85	12.889	20.061	5.7323	9.1566	13.872	5.9458
0	0	5.8088	6.9033	13.747	3.0213	20.162	14.69	20.847	25.94	16.925	15.617	23.059	20.637	31.628	25.265	40.676	30.045	36.372	44.42	31.527	31.32	34.754	34.151	37.012	43.988	49.677	47.959	50.573	51.165	40.492	45.506	50.491	37.258	44.471	38.142	41.45	44.154	53.732	57.976	50.192	40.571	50.846	53.705	48.927	36.401	53.058	56.445	57.092	59.182
0	14.856	0	8.1906	9.993	4.8496	18.142	32.499	0	0	0	0	8.4916	0.74747	0	0	0	0	0	2.7351	2.6636	0	0.048138	0	9.6273	6.6158	9.9371	3.2169	0	10.371	16.382	15.791	9.0153	14.032	18.129	9.9562	6.682	0	0	5.1566	0	0	0	0	0	0	0	0	0	0
0	0	0	5.3803	7.9405	12.976	17.885	18.894	38.607	29.225	44.435	39.873	38.052	34.717	66.275	63.626	69.692	76.445	71.961	45.38	64.786	41.005	47.584	52.638	37.334	47.513	43.68	59.908	42.485	67.652	71.474	88.562	74.225	96.273	94.932	99.945	109.45	101.14	114.73	124.23	109.45	112.76	118.34	128.4	145.1	159.3	150.76	160.47	166.72	182.67
0	0	0	3.2878	12.57	17.666	16.645	23.875	23.222	21.678	23.023	25.932	31.491	36.298	33.616	44.088	28.679	44.151	47.846	49.682	49.631	54.948	56.826	69.313	80.919	95.238	93.172	118.19	129.74	139.01	151.7	152.97	184.27	193.63	203.55	217.82	242.71	232.97	266.8	268.35	291.48	311.54	320.1	333.25	364.46	367.74	372.83	396.83	394	409.17
0	0	0	0	0	8.5642	21.983	30.682	38.712	48.803	31.482	35.438	40.234	38.654	32.484	26.98	23.166	36.208	36.438	41.359	36.655	29.798	23.342	24.772	45.731	36.251	34.649	35.466	34.368	53.357	47.696	62.722	52.228	61.953	71.528	62.296	69.046	77.403	71.18	77.701	81.274	86.7	92.975	101.45	91.477	87.476	104.82	107.5	113.57	105.24
0	0	0	3.563	0	11.787	15.516	11.48	24.88	9.0112	17.765	15.554	14.585	17.692	14.71	9.9457	13.254	16.116	14.142	7.2011	19.652	9.2068	14.531	13.2	17.036	22.856	27.92	22.174	21.151	35.179	10.137	26.661	20.735	24.356	38.895	43.182	46.91	43.595	54.904	50.081	53.489	77.632	74.554	90.741	98.483	88.5	70.649	60.18	67.599	68.246
0	0	0	0	7.1601	36.331	30.755	55.073	65.025	85.008	119.35	127.92	141.21	176.49	220.18	243.42	262.12	320.18	349.69	404.15	436.45	473.02	527.11	626.79	584.86	650.09	718.22	739.42	782.6	806.51	890.51	879.45	895.38	889.31	912.17	903.78	923.04	927.55	957.92	979.22	982.71	979.27	1003.5	997.16	980.06	980.98	985.55	986.87	1018.7	1031.9
[truncated: 78 more columns]
