# Supplementary material for: Limits on information transduction through amplitude and frequency regulation of transcription factor activity
Source: eLife. 2015 May 18;4:e06559. doi: 10.7554/eLife.06559 (PMC4468373; doi:10.7554/eLife.06559)
Supplement: Supplementary file 1. — Raw single-cell time-trace data for HXK1 (15259 cells), SIP18 (21242 cells), pSIP18 mut A (18203 cells), pSIP18 mut B (17655 cells), 1× reporter diploid (21236 cells), and 2× reporter diploid (19222 cells). The data are also available from Dryad Digital Repository (Hansen and O'Shea, 2015). DOI: http://dx.doi.org/10.7554/eLife.06559.014 [file elife06559s001.zip › source_data/SIP18_FM9_5minINT_690nM.txt]

0	0	0	12.571	7.0878	21.85	19.677	39.527	36.492	39.662	33.473	33.788	33.054	45.509	40.613	25.203	30.354	39.529	30.902	24.814	32.925	33.141	35.299	36.382	34.475	39.27	38.237	39.877	29.271	46.071	41.898	50.442	47.539	59.333	55.304	52.465	57.381	52.636	54.767	61.591	61.787	48.076	57.422	59.04	54.632	51.907	74.768	78.036	42.168	52.025
0	0	0	0	14.849	19.342	27.766	37.231	34.578	43.128	40.371	73.474	105.2	156.82	200.74	256.22	347.61	464.25	594.71	706.35	863.66	963.46	1096.8	1208.9	1256.6	1353.7	1448	1557.6	1583.2	1615.2	1685	1694.2	1739.2	1778.3	1803.3	1809	1792.8	1816.2	1887.6	1869	1860.1	1863.6	1896.3	1812.5	1941.4	1927.2	1904.1	1892.8	1896	1937.5
0	0	0	3.1127	9.6162	15.25	24.647	23.294	21.281	21.041	27.103	21.551	23.322	22.646	29.124	30.339	34.861	22.009	32.038	41.211	56.388	82.523	104.45	134.5	152.14	185.51	219.81	276.6	315.85	357.05	390.47	423.64	476.08	509.63	556.54	584.68	615.79	654.63	692.55	725.73	745.41	767.5	813.82	884.61	877.08	894.33	915.48	927.83	911.1	916.17
0	0	0	8.0907	2.8034	13.917	23.956	19.125	20.833	6.5108	22.019	26.374	13.459	26.086	24.508	21.692	23.979	27.21	22.07	20.817	28.67	30.127	30.001	10.405	20.051	18.952	25.046	31.719	29.005	18.38	32.231	33.408	59.051	45.711	45.075	58.144	46.335	55.708	66.116	62.455	75.44	81.232	72.758	73.322	69.492	65.434	68.078	67.377	72.101	65.664
0	0	0	0	10.881	29.585	12.097	27.524	12.318	20.552	26.931	17.703	16.4	16.464	32.442	44.737	38.815	32.314	32.425	34.132	30.61	28.185	28.645	22.701	21.482	31.061	38.421	29.818	47.392	38.473	27.551	30.965	30.14	47.513	43.624	84.04	47.155	32.876	47.042	38.168	24.658	21.035	20.825	18.236	22.847	32.871	34.68	43.496	49.732	59.639
0	0	0	0	13.606	31.657	31.147	45.078	39.027	43.654	24.631	31.514	38.289	35.033	37.157	40.239	37.163	44.243	10.693	9.9961	7.1437	2.0605	2.2669	0	2.8622	0	15.525	0	13.831	27.597	45.465	42.329	64.342	61.433	99.518	93.593	118.46	155.7	154.85	167.98	180.04	86.122	100.81	109.5	120.26	139.26	188.37	179.02	194.48	200.53
0	0	0	0	31.478	36.412	40.527	41.837	41.719	41.846	57.727	60.881	62.96	61.026	65.504	67.482	76.843	82.405	78.923	75.991	65.195	69.454	73.451	80.049	70.103	75.188	71.046	84.574	69.687	77.732	86.232	73.239	83.862	91.297	93.69	100.51	103.9	99.164	128.07	154.49	161.8	175.53	194.74	213.31	241.44	258.33	281.58	277.21	278.22	298.68
0	0	0	7.1396	0.6287	14.78	6.7876	23.663	21.774	30.509	25.23	22.387	21.079	29.587	46.839	54.586	53.124	52.348	52.82	69.686	87.371	72.018	85.803	100.83	119.84	140.87	157.1	166.23	187.91	189.67	191.05	211.14	232.94	270.81	290.71	316.68	360.46	355.58	404.15	422.22	456.04	501.14	530.82	571.69	636.98	683.95	697.28	754.79	788.82	845.33
0	0	0	3.3537	13.121	8.5976	22.633	16.494	13.17	19.467	17.376	18.277	6.6515	26.537	22.272	20.095	17.596	11.019	9.0873	8.3473	5.4314	9.2906	7.362	4.0984	2.973	3.2031	9.1851	7.6826	12.71	0	2.5704	13.719	14.878	9.8317	12.162	32.548	42.721	51.663	62.289	67.319	50.017	89.28	120.14	172.48	233.34	298.3	343.37	397.23	439.44	526.51
0	0	0	0	10.764	10.372	16.833	21.063	24.296	30.367	50.882	46.862	75.281	97.682	98.475	92.85	107.68	133.1	153.55	150.96	168.83	187.23	190.81	245.75	274.91	312.24	363.61	405.95	451.7	536.41	622.38	705.08	794.14	853.54	954.19	905.95	1012.8	1067.1	1107.4	1138.7	1193.8	1231.4	1254	1386.9	1244.6	1308.4	1268.8	1225.3	1354.1	1287.4
0	0	0	11.273	4.3716	7.904	13.932	7.8416	9.8136	16.121	10.364	18.956	12.747	14.806	12.716	12.386	16.21	12.528	20.846	13.045	21.628	18.836	22.505	20.719	26.508	26.56	27.035	26.253	15.687	21.539	28.836	27.509	31.262	23.128	37.8	26.917	29.971	25.297	30.014	26.345	33.399	30.669	33.757	33.718	29.267	27.923	32.165	30.973	36.837	43.233
0	0	0	15.664	11.344	11.264	31.186	26.311	36.537	38.752	42.621	49.169	49.778	50.991	56.643	59.884	70	70.587	67.119	86.642	79.894	98.116	100.25	102.32	120.53	128.63	130.86	139.28	164.94	205.43	219.87	253.03	270.31	304.58	335.81	364.22	372.41	411.24	451.07	466.33	459.7	517.64	521.79	531.44	562.89	591.55	619.64	633.63	604.97	616.58
0	0	0	8.9797	9.7914	13.927	17.982	10.487	18.794	21.793	28.325	22.145	29.502	27.311	29.517	23.62	40.56	34.578	42.372	38.004	40.159	36.271	39.681	32.911	29.463	39.114	43.983	38.882	56.726	52.918	49.545	49.718	50.33	43.802	57.698	55.574	66.381	58.744	55.994	66.43	62.259	70.243	69.404	61.745	64.7	65.481	72.763	74.976	69.698	72.654
0	0	0	13.604	7.4241	17.617	29.031	42.254	38.523	51.099	43.636	36.774	47.099	45.759	53.55	53.178	59.453	42.588	50.578	40.391	38.706	47.021	37.417	33.702	34.455	38.767	33.645	37.712	27.791	15.195	22.749	21.335	35.061	25.94	32.959	33.321	22.309	38.655	27.813	31.627	34.883	42.118	32.667	43.628	37.568	44.238	47.912	45.407	52.42	57.993
0	0	0	12.379	18.841	13.092	26.311	23.299	26.2	28.443	20.976	11.263	0	8.6899	11.004	17.463	24.043	29.774	42.427	59.899	75.168	82.628	81.783	108.44	131.14	141.25	151.13	163.78	153.63	174.73	172.15	188.36	164.06	189.72	177.88	182.78	190.66	185	158.61	181.59	185.47	220.25	228.25	237.56	308.53	360.1	309.23	412.7	454.62	497.63
0	0	0	0	0	9.7983	10.626	17.196	14.262	17.408	11.088	8.683	15.904	10.419	17.222	2.2454	12.641	14.944	31.078	45.371	70.252	70.851	179.4	195.02	286.26	261.47	373.33	447.51	572.1	660.54	746.33	823.22	874.65	1002.6	1162.7	1362.9	1544.9	1625.1	1809.6	1928.6	1994.5	2077.6	2218.2	2328	2414.7	2587.4	2660.6	2660.3	2814.2	2878.6
0	0	0	4.2367	10.507	12.726	17.888	3.77	11.497	2.3164	0	3.3102	6.6329	7.7734	14.086	5.7615	12.288	7.6409	8.3415	20.578	21.264	18.585	17.391	20.805	13.124	22.271	17.48	15.104	30.999	39.389	25.839	19.691	27.953	34.363	41.034	37.963	30.476	37.689	31.328	33.349	21.817	24.298	37.077	37.19	39.521	37.16	53.136	48.948	57.564	56.418
0	0	0	5.4273	16.425	16.115	17.935	20.794	23.453	25.376	25.704	23.631	31.239	22.619	26.545	28.864	38.492	34.626	32.253	33.782	39.416	41.573	44.871	38.984	41.906	42.544	51.546	50.971	57.216	59.152	66.256	82.03	86.496	94.872	91.747	112.27	113.38	124.11	122.84	123.39	127.12	121.12	133	128.95	142.64	132.21	137.68	140.68	145.85	156.37
0	0	0	11.981	15.056	13.79	9.794	13.636	20.253	10.544	0.47312	16.246	5.5879	11.27	11.582	1.8157	0.27267	0	0	0	0	8.4516	6.0544	0	0	30.907	30.212	53.01	42.215	46.616	43.258	57.163	95.086	136.95	176.18	244.26	313.86	369.61	418.87	515.56	576.38	631.91	657.78	690.83	763.73	740.63	857.43	812.23	847.17	885.44
0	0	0	0	12.586	16.462	12.839	11.326	10.283	24.158	15.945	16.583	24.395	27.727	35.653	23.9	34.252	29.066	43.826	42.753	59.606	41.333	46.322	46.931	44.903	57.455	63.919	73.973	78.905	68.026	70.92	60.781	74.105	63.497	82.603	75.195	75.532	77.84	76.174	82.512	90.404	93.604	97.025	96.037	97.908	85.083	94.27	85.407	94.083	101.38
0	0	0	3.0546	3.3116	10.172	14.403	18.715	24.41	21.209	25.288	19.788	32.451	32.971	38.326	34.725	28.278	35.93	52.476	44.876	60.399	68.225	99.607	127.88	173.91	223.64	287.11	358.23	461.63	549.77	661	771.58	892.08	990.41	1134.3	1225.5	1328	1492	1637.7	1667.5	1850.8	1894.2	1971.4	2114.5	2173.8	2179.8	2262.6	2196.5	2211.7	2263.5
0	0	0	0	9.7424	11.391	14.487	15.523	13.911	20.562	29.264	34.727	38.282	41.594	48.615	53.816	58.599	63.396	71.815	67.488	68.697	64.161	68.425	65.136	64.079	69.548	77.732	77.802	86.131	81.215	90.788	79.96	78.664	74.29	81.354	67.133	83.757	85.445	108.4	157.12	204.83	295.88	384.38	444.8	578.66	666.22	789.54	877.64	972.36	1121.5
0	0	0	10.862	7.4107	17.04	0	15.665	23.979	20.778	13.959	13.702	18.674	16.129	25.262	30.983	28.882	28.924	34.409	31.918	37.526	32.586	40.271	38.171	42.762	43.192	43.423	40.828	48.058	48.98	53.125	51.826	53.47	57.422	55.507	61.398	65.873	70.937	71.698	70.916	69.39	91.611	104.31	151.46	167.67	195.76	236.61	279.53	336.68	384.39
0	0	0	13.994	10.378	10.383	4.6596	1.3951	7.4485	13.269	24.323	22.217	20.818	9.0217	19.288	17.514	22.983	19.812	26.985	23.268	23.811	23.921	30.478	30.408	32.259	27.204	34.167	32.426	40.484	30.251	43.569	43.097	40.226	44.755	44.504	58.672	51.879	52.353	54.148	56.431	56.176	60.102	54.646	57.096	57.509	59.579	61.125	66.518	64.802	58.12
0	0	0	7.8553	7.3584	10.165	22.282	36.504	55.017	77.896	125.27	211.3	304.81	456.21	614.02	778.29	967.75	1136	1318.1	1446.5	1622.1	1819.4	1831.9	1841.4	1969.9	1966.7	1988.1	2253.8	2337.3	2184	2289.4	2439	2498.5	2389.7	2473.7	2562.1	2653.2	2675.5	2775.2	2683.1	2727.2	2817.4	2805.5	2889.7	2986.3	3055.7	3063.1	3106.2	3176.8	3193.2
0	0	0	38.114	50.917	21.982	18.003	60.164	56.44	1.7462	10.098	0	0.10229	0	0	0	0	0	0	0	0	0	0	0	0	0	0	0	0	0	0	0	0	0	0	0	0	0	0	0	18.069	1.9522	11.497	21.97	25.227	17.737	28.613	48.075	39.984	45.476
0	0	0	7.6946	8.5547	13.208	15.241	13.215	9.5724	10.146	12.798	17.329	7.5408	11.418	13.835	7.3835	11.044	14.379	25.007	15.764	18.325	18.386	24.431	15.517	18.531	16.802	26.447	29.932	33.815	31.421	36.282	28.184	25.158	30.791	42.131	40.771	48.661	53.013	61.083	94.774	115.88	182.01	250.48	294.4	385.95	467.47	516.47	607.22	657.05	752.83
0	0	0	12.494	9.3792	30.747	25.437	40.495	49.92	11.65	10.345	20.5	30.449	45.535	51.823	69.961	83.203	84.904	90.996	94.794	120.51	100.98	108.94	124.93	131.14	139.66	139.73	156.44	182.87	179.47	158.05	52.923	54.753	79.612	58.4	63.167	68.427	50.48	45.645	36.603	20.667	19.17	14.734	9.8381	3.5191	4.8377	4.5521	18.3	34.86	41.42
0	0	0	5.0566	9.9807	4.8663	20.448	36.157	18.199	21.3	41.758	34.524	46.895	42.939	59.381	74.608	100.57	119.82	178.54	239.71	317.54	384.25	474.28	541.34	644.02	722.04	830.39	917.72	984.7	1058.1	1132.2	1197.4	1237.6	1294.5	1330.4	1380.7	1351.1	1470.8	1539.2	1532.3	1587.3	1690	1726.1	1740.3	1800.3	1829.7	1883.8	1977.3	1998.6	2075
0	0	0	10.399	11.081	12.162	7.1564	3.8828	21.048	21.698	22.933	32.179	32.571	24.897	28.776	30.748	34.846	34.589	44.54	36.507	36.209	49.488	50.943	41.524	37.774	40.708	47.27	54.758	45.672	49.314	40.333	44.296	38.036	31.916	39.308	49.388	52.766	46.823	55.826	58.142	47.589	51.616	51.352	49.419	47.811	49.841	57.868	52.639	35.849	20.868
0	0	0	15.726	25.6	12.553	19.948	9.3625	19.597	6.1344	0	0	4.5513	0	0.19574	1.0129	0	0.83346	1.1071	8.7908	12.147	12.935	18.983	23.992	21.835	15.348	32.323	28.859	34.248	38.707	54.267	57.838	60.562	69.109	78.759	88.83	96.222	95.622	91.625	102.99	105.17	103.45	105.56	111.57	103.08	103.94	102.07	79.484	80.568	72.024
0	0	0	4.9019	12.162	15.34	13.203	19.848	27.426	24.984	23.357	18.228	16.391	21.089	8.9848	3.6242	7.7605	5.6462	5.4233	15.68	33.65	58.03	89.478	132.24	157.91	213.85	269.71	309.82	366.83	478.59	548.82	652.46	645.89	828.74	949.15	1029.9	953.66	1176.5	1189.9	1245.2	1332.1	1370.6	1415.4	1468.9	1438.2	1449.7	1532.3	1567	1533.3	1584
0	0	0	8.4257	9.0604	17.746	21.612	25.193	26.087	26.561	21.963	32.27	30.242	28.612	42.348	39.414	41.67	36.583	46.754	49.116	45.648	42.557	55.279	63.438	88.321	124.36	166.19	234.08	284.52	369.48	436.09	525.27	630.67	680.75	780.39	877.25	956.32	1023.2	1071.8	1133.4	1220.2	1275.4	1398.9	1450.6	1448.3	1534.4	1559.9	1618.2	1629.2	1560.4
0	0	0	10.857	5.7023	14.703	19.485	14.704	29.846	30.292	41.164	43.145	52.562	46.66	57.297	65.865	69.522	85.404	99.685	110.82	140.34	145.68	166.68	151.23	167.99	160.48	184.94	178.52	183.09	188.21	51.019	65.917	53.793	58.218	56.136	67.947	63.151	62.303	60.813	69.651	69.323	67.402	57.203	57.265	46.447	53.246	58.972	44.721	46.789	36.491
0	0	0	3.1125	5.005	1.9351	9.3635	6.7366	4.0604	17.021	5.2811	14.755	29.716	29.86	47.015	45.945	44.149	40.636	41.1	37.67	40.765	46.872	59.956	62.027	72.81	88.924	99.973	95.661	130.95	146.42	163.03	192.48	191.67	227.21	249.39	244.14	301.15	312.47	326.76	388.25	477.53	496.05	513.86	566.37	635.79	669.12	718.68	775.4	834.91	896.08
0	0	0	11.188	9.9727	16.988	28.761	9.3919	29.702	39.301	49.781	57.374	70.366	86.917	84.212	73.39	97.675	93.002	82.874	97.854	104.41	125.01	137.78	129.62	121.23	148.27	139	137	153.1	145.68	159.05	175.76	143.49	124.34	125.7	124.79	128.65	134.1	120.76	122.52	110.91	111.06	97.277	122.65	138.75	130.78	161.78	176.59	201.84	201.19
0	0	5.0274	17.043	10.083	8.5589	10.718	41.12	25.632	49.67	53.523	42.544	76.751	101.48	96.183	78.181	91.284	115.89	132.34	138.6	168.78	157.71	145.45	165.26	162.04	151.43	164.61	174.95	165.4	168.69	169.7	187.91	192.06	190.3	191.09	203.93	192.11	187.1	183.57	178.38	216.47	216.91	229.88	210.07	228.96	230.82	246.28	269	256.51	267.46
0	0	0	1.6251	8.2798	15.3	16.778	20.435	25.579	36.789	46.341	61.863	51.014	55.286	70.891	80.477	103.84	96.389	115.18	117.71	118.33	112.5	129.84	141.03	125.97	138.04	143.32	147.6	157.25	156.44	161.41	168.21	192.61	213.47	239.84	270.74	334.68	391.37	461.77	570.99	691.5	828.84	1013.4	1151.2	1329.3	1423.7	1703.6	1808.6	1945.6	2122.3
0	0	0	4.9887	13.68	12.963	31.401	31.296	47.063	35.213	41.519	43.654	45.329	47.355	48.284	47.35	41.081	33.197	31.512	29.924	30.704	26.328	32.897	23.859	23.369	22.714	10.414	24.379	24.407	46.146	50.752	80.722	78.693	107.3	106.78	113.81	140.46	178.81	170.49	221.9	223.09	251.69	276.57	253.61	301.62	336.16	345.17	364.33	356.11	351.15
0	0	0	3.5738	5.8942	11.524	20.03	13.581	15.954	14.125	16.392	16.91	11.368	18.78	14.979	14.905	24.124	29.824	27.186	28.979	30.566	30.963	28.879	29.814	44.455	44.169	63.581	68.118	68.941	81.396	95.354	90.256	88.843	100.69	116.18	135.76	142.67	142.17	177.88	189.62	204.71	228.27	247.18	244.14	278.2	285.9	290.28	302.27	316.62	341.9
0	0	0	0	3.3773	13.793	17.105	25.698	12.166	20.519	17.521	36.609	68.405	105.17	123.97	146.86	172.02	203.73	231.56	278.02	307.47	340.98	390.59	478.1	567.73	640.63	786.7	924.57	1115.6	1252.2	1419.4	1591.6	1595.4	1733.1	1918	2169.7	2328.3	2500.5	2637.1	2650	2715.4	2890.7	2894.7	3043	3168.5	3255.2	3320.3	3337.1	3502.5	3609.1
0	0	0	6.7849	7.2499	8.1577	14.153	14.997	20.715	24.398	18.927	25.135	27.692	28.102	42.638	36.503	40.258	39.41	58.234	55.836	70.488	94.676	116.71	146.76	176.22	186.88	229.32	250	264.14	292.85	313.73	337.82	359.28	395.73	397.87	411.3	414.28	416.18	426.23	438.08	447.25	469.15	475.35	489.17	507.17	530.06	537.82	532.65	552.59	556.52
0	0	0.33724	7.0416	6.1709	5.8633	8.8375	17.518	9.8364	13.676	20.063	24.81	24.644	32.747	43.308	36.214	44.046	42.173	44.996	44.419	42.419	49.769	48.763	56.128	55.33	62.17	74.73	75.415	74.547	82.441	94.74	99.23	109.44	124.08	131.45	130.25	138.13	189.24	231.26	313.18	409.88	516.64	652.36	800.6	920.8	1025	1154	1338.7	1417.9	1523.5
0	0	0	4.4177	6.4747	16.54	17.456	13.674	16.125	13.652	23.622	24.193	18.011	21.851	24.087	27.784	30.265	32.552	34.475	36.126	31.481	34.459	30.039	28.714	30.557	33.582	38.886	42.783	46.684	45.312	44.114	41.083	46.453	46.363	57.444	84.305	117.47	153.38	205.49	264.86	307.87	377.59	443.19	480.14	578.85	614.64	679.15	773.22	805.65	889.31
0	0	2.7428	7.9223	4.7635	15.961	10.76	27.414	24.227	18.201	13.285	21.804	24.376	23.072	33.683	24.779	27.793	26.717	29.917	35.605	46.737	48.808	46.936	51.159	60.61	65.579	63.509	67.371	63.059	62.324	65.131	85.222	68.197	86.152	82.646	83.819	109.82	96.296	92.053	99.714	98.292	98.625	119.1	108.55	108.79	112.05	126.5	140.3	130.12	125.75
0	0.5197	0.64235	7.6344	10.512	2.2062	15.501	19.544	26.111	28.416	28.914	17.313	23.343	34.579	44.435	54.556	53.713	56.442	59.166	54.317	50.606	58.389	65.66	84.102	79.468	78.687	91.137	97.353	100.61	120.41	119.16	132.77	139.25	147.53	154.22	177.03	182.77	203.64	214.76	245.52	249.7	265.49	269.23	257.32	251.66	272.26	270.82	272.6	256.38	280.42
0	1.884	0	0	23.462	22.858	47.502	26.8	25.58	32.393	9.6637	1.7198	10.607	11.178	10.193	0	0	0	0	0	0	0	0	0	0	0	0	0	0	0	0	0	0	0	0	14.387	7.0869	16.69	29.38	30.558	48.339	60.642	77.454	83.233	103.21	110.4	132.15	118.59	117.05	127.4
0	0	0	1.9365	4.2612	7.538	15.888	17.337	12.353	15.534	31.617	45.582	67.886	78.736	136.58	183.21	223.49	246.16	285.47	318.07	318.76	395.96	438.05	443.42	452.29	503.37	551.07	518.78	564.45	659.17	662.13	693.09	725.89	743.03	764.72	768.71	800.61	804.74	830.5	827.16	848.87	852.39	853.03	852.71	845.21	857.58	873.38	904.79	883.97	918.54
0	0	0	4.5749	8.7509	6.1652	12.372	16.188	25.206	22.719	26.315	31.425	30.963	43.398	45.765	58.114	66.29	52.458	67.459	65.046	61.421	76.257	72.031	72.168	83.377	95.419	119.31	141.46	177.79	162.92	201.56	257.92	288.31	260.69	296	322.24	405.97	356.73	336.05	370.03	427.11	437.47	436.27	464.04	475.16	537.26	527.09	569.04	618.3	670.36
0	0	0	11.064	8.5807	11.078	7.2884	3.6115	13.725	15.464	23.833	19.963	19.312	19.794	23.07	19.057	18.822	24.144	31.569	26.67	23.658	28.319	34.976	33.148	29.126	35.734	45.832	37.658	46.291	33.428	39.872	47.997	40.144	49.005	45.237	56.756	52.215	51.946	58.278	63.306	64.938	65.203	59.902	66.875	57.872	62.75	75.231	62.595	67.346	56.293
0	0	0	11.146	23.65	14.635	22.227	28.087	19.772	26.993	22.666	24.71	20.336	28.917	25.595	9.9855	19.939	12.127	14.396	11.252	7.1568	8.7491	5.5502	2.3483	0	13.713	14.427	24.729	28.329	30.668	12.951	7.2897	30.988	27.342	76.192	83.532	110.7	136.82	160.2	188.8	214.12	256.38	278.66	323.67	340.95	345.55	371.13	389.88	424.6	444.87
0	0	0	6.7044	10.858	9.5064	14.879	21.269	15.274	16.857	10.613	15.178	13.788	23.638	10.915	18.27	10.195	13.757	14.766	17.334	20.049	22.789	21.48	29.966	35.128	39.777	42.925	48.2	50.17	85.329	95.844	120.63	140.14	191.06	245.06	306.69	346.35	426.84	485.66	573	613.18	705.36	759.43	817.57	910.84	943.68	1028.2	1063.7	1117.4	1137.8
0	16.482	2.8892	11.524	19.33	18.418	0	0	1.2093	1.1679	19.17	0	0	0	10.874	6.2809	3.3979	1.6224	7.2441	0	0	9.1335	0	2.5854	0	16.282	0	0	0	0	0	0	2.9252	22.487	40.447	61.167	82.81	101.86	140.8	182.42	207.1	253.4	270.73	309.52	357.82	380.7	415.11	449.84	483.81	497.98
0	0	0	5.9048	8.8505	9.8258	19.384	26.937	26.05	26.67	31.764	32.774	36.642	34.184	39.897	31.89	38.141	51.837	80.023	104.48	146.95	187.82	258.54	330.49	383.05	478.38	552.81	620.11	699.67	774.7	878.79	982.52	1014.8	1084.6	1149.3	1144.2	1192.5	1242.9	1246.2	1261.5	1296.9	1380.5	1390.8	1384.1	1395.6	1423.2	1417.4	1391.4	1388.1	1388
0	0	0	13.58	9.1479	9.5484	11.047	11.793	19.287	2.8623	14.777	2.5774	7.4358	11.07	10.475	0	0	1.1105	1.7773	0	1.4131	12.604	21.071	25.282	42.359	44.606	54.928	62.445	64.289	69.52	78.405	89.246	81.798	88.722	91.014	96.298	90.484	91.582	92.665	112.33	124.29	128.41	135.27	131.86	154.84	151.74	142	149.08	155.18	148.49
0	0	0	9.0721	11.905	26.496	34.091	34.834	32.82	22.92	39.667	37.39	24.938	36.391	38.291	47.073	47.233	51.234	50.754	48.427	56.284	68.516	73.339	54.423	54.866	69.214	69.53	80.781	71.269	65.981	74.381	70.186	83.007	87.256	97.987	99.322	95.533	94.582	103.25	108.23	109.38	119.12	117.63	123.5	126.52	116.97	126.98	121.27	126.06	121.93
0	0	0	7.1071	9.6466	12.982	30.997	4.9437	27.34	6.7892	24.512	24.64	20.777	12.619	12.458	11.451	14.428	27.505	12.758	20.056	23.099	39.64	33.948	30.389	42.526	52.847	57.967	78.363	68.123	70.446	97.193	103.9	116.99	109.96	118.58	136.82	145.17	143.88	167.39	162.6	158.71	184.71	190.43	200.08	188.59	180.63	203.84	189.62	204.08	200.35
0	0	0.25496	6.4017	2.5444	11.057	10.986	15.224	10.144	18.671	25.102	22.862	25.206	24.03	27.329	38.687	31.977	14.397	33.313	24.601	28.364	31.91	35.605	38.069	45.411	44.563	50.118	53.565	52.587	59.562	68.423	69.232	65.982	72.945	86.122	86.93	108.3	115.56	149.06	151.58	162.64	163.32	168.39	181.32	181.23	214.57	207.81	235.27	230.35	242.78
0	0	0	6.1613	7.3989	9.3451	11.521	17.444	19.567	17.273	22.028	21.443	19.246	24.128	24.812	22.005	24.522	21.353	20.695	23.806	22.588	23.288	23.758	21.292	21.452	27.268	22.468	22.021	17.705	23.379	29.748	49.283	71.745	107.25	159.42	228.42	330.08	429.59	523.62	686.58	799.21	946.07	1139.6	1272.5	1372.4	1510.9	1698	1800.9	1955.8	2008.7
0	0	0	0.62503	7.962	8.8117	13.547	14.026	12.962	13.931	31.083	27.081	33.58	34.497	51.348	45.249	50.591	37.479	47.681	41.613	52.805	62.038	71.203	86.935	85.404	106.62	118.15	124.52	145.51	159.37	175.85	199.94	221.99	232.95	264.82	282.96	324.25	326.09	373.02	384.93	399.69	409.4	432.79	446.09	446.9	468.48	475.67	499.81	507.89	535.48
0	0	0.11983	0	8.5637	9.3381	14.433	21.16	14.411	19.622	15.798	20.127	11.679	25.312	32.084	41.309	35.341	34.659	27.854	29.9	20.3	27.083	24.688	42.829	44.995	51.042	37.81	41.1	34.901	42.738	53.587	51.651	43.154	69.421	62.595	58.754	57.932	74.252	62.023	70.087	83.943	81.133	90.577	81.781	96.129	85.754	87.901	95.818	91.668	97.783
0	0	0	7.0908	14.431	18.731	23.752	30.922	27.759	27.977	25.638	28.12	28.479	29.107	31.53	26.655	31.762	21.274	24.449	25.628	25.031	41.801	31.659	38.411	43.152	52.75	55.104	56.825	56.936	72.623	87.278	105.47	129.05	153.01	192.75	225.52	272.28	300.52	331.3	366.6	410.29	417.13	478.65	472.95	505.46	529.49	583.18	579.56	593.11	616.76
0	0	0	8.1223	8.3982	22.489	26.114	28.415	31.198	33.308	24.341	25.036	22.814	21.653	29.371	10.452	16.782	15.609	12.813	18.037	10.777	27.097	19.055	11.247	22.127	0	116.94	0	35.941	36.961	32.556	34.051	34.285	22.14	68.496	70.582	85.502	54.51	61.161	62.759	52.983	69.715	68.807	76.664	58.092	46.699	56.276	43.642	51.921	58.094
0	0	1.249	14.046	5.1625	8.0697	6.8757	12.286	13.312	18.368	25.335	28.764	26.61	41.982	37.462	50.505	56.379	58.027	86.823	101.73	125.48	129	138.86	158.14	162.95	171.63	212.71	252.41	258.7	287.21	272.68	283.2	270.39	290.6	282.26	303.5	305.25	270.49	316.88	313.01	292.96	318.92	306.84	316.36	323.2	311.35	301.42	318.46	300.34	310.57
0	0	1.1231	10.525	0	6.2572	7.8266	13.152	6.5062	11.34	16.122	13.41	0.7573	6.4448	0	4.7153	0.79124	0	0	1.6594	7.2749	3.4212	10.93	14.849	15.642	15.081	12.096	15.2	13.206	19.143	23.527	24.548	8.981	16.608	27.883	28.674	23.882	23.942	24.59	23.905	21.211	39.565	57.495	61.238	51.852	64.355	50.875	65.25	69.285	61.279
0	0	0	5.5913	13.638	22.895	22.39	30.394	28.832	38.754	38.973	45.617	44.213	49.932	53.115	43.666	44.654	42.782	53.488	58.133	48.928	51.063	59.189	55.276	65.809	77.149	99.256	90.362	112.57	120.44	140.78	150.86	177.22	195.91	204.07	228.13	234.28	265.21	300.75	294.49	322.59	336.65	370.46	397.74	412.35	409.1	421.93	432.24	452.66	491.6
0	0	0	7.6725	22.598	24.637	28.253	19.306	20.946	21.667	22.111	16.161	24.841	26.151	30.952	23.1	26.034	15.635	14.283	18.859	21.455	24.036	15.137	19.473	26.417	18.61	24.789	28.755	27.847	23.161	44.811	44.234	42.658	47.495	43.746	71.846	71.643	91.434	87.405	83.505	83.127	93.176	123.14	144.24	164.47	202.4	234.08	271.98	287.02	292.72
0	0	0	5.4111	13.006	18.766	33.814	25.215	30.751	38.156	38.394	49.438	53.02	13.778	23.77	58.649	48.493	51.713	59.122	57.506	69.065	64.601	72.472	92.433	102.11	107.75	132.41	141.06	153.87	166.78	193.88	199.86	227.27	234.2	251.3	256.45	262.42	290.63	287.97	311.67	300.42	315.49	321.55	326.95	346.87	323.13	343.97	329.43	339.09	310.86
0	0	0	10.966	14.638	21.027	40.504	43.409	56.058	46.594	59.123	55.662	63.167	70.116	87.838	137.12	200.22	315.62	424.95	569.54	680.63	829.08	987.69	1141.5	1366.9	1575.6	1715.5	1948.6	2068.6	2266.6	2485.2	2599.3	2755	2897.5	2930.5	3064.3	3200.6	3222.7	3417.7	3556.1	3675.7	3663.9	3667.1	3680.5	3686.6	3759	3852.1	3869.7	3872.2	3903.1
0	0	0	11.201	14.694	10.266	26.952	23.835	30.999	31.004	34.253	33.597	32.028	44.244	52.44	61.766	72.473	88.068	92.328	107.2	129.06	148.86	166.61	177.8	172.23	194.25	202.28	206.24	213.45	216	219.89	222.82	242.32	240.66	283.32	270.22	259.47	282.59	288.61	289.12	304.08	330.1	328.6	324.47	338.15	315.78	337.34	322.7	333.46	336.64
0	0	0	10.609	11.414	19.071	23.554	30.076	38.476	50.166	33.441	38.644	44.313	48.588	61.609	56.67	52.238	49.962	53.77	50.606	50.465	44.662	52.912	36.637	48.275	40.369	45.783	44.201	46.316	48.19	48.17	46.116	50.587	50.905	48.483	51.454	57.268	63.735	60.813	63.748	77.89	84.184	106.38	139.92	175.94	212.69	236.69	271.72	308.13	342.79
0	0	0	3.6792	6.339	12.952	17.62	15.023	18.996	22.193	33.932	31.62	35.978	36.922	39.486	42.559	56.637	54.444	61.066	61.219	64.439	59.825	49.442	55.212	58.642	54.22	66.3	72.183	82.07	101.08	115.3	137.52	163.31	170.43	207.88	233.15	290.86	303.21	334.45	383.28	404.46	475.86	533.56	566.51	621.08	648.63	719.96	751.74	791.98	840.66
0	0	0	4.2357	4.8347	14.896	11.733	16.558	11.577	9.6605	0	0	0	0	0	0	3.379	0	0	12.658	13.399	0	0	0	1.1488	0	10.671	0	10.71	0	8.6078	0	0	0	0	0	0	0	0	0	0	0	0	0	0	0	0	0	0	0
0	0.26735	0.61751	5.5242	9.1528	11.502	9.8989	15.48	22.806	18.494	19.957	22.384	23.645	27.625	32.089	30.245	44.86	61.348	82.945	124.85	144.62	170.63	210.37	235.55	266.77	286.76	308.53	345.84	345.92	370.27	371.61	416.6	412.77	413.22	428.76	425.46	451.41	445.92	449.4	444.19	446.5	459.48	455.44	442.98	443.83	429.48	446.28	442.9	459.52	455.59
0	0	0	6.0432	5.8312	12.56	17.512	15.258	12.082	30.51	29.184	46.299	26.467	27.492	31.747	31.794	20.3	28.659	17.862	14.011	13.165	8.1824	21.205	19.873	16.138	16.654	27.499	19.634	11.417	10.677	20.335	17.045	27.361	21.796	31.036	25.875	32.225	28.203	35.468	41.938	39.302	45.093	47.149	44.79	49.186	50.753	46.981	55.185	53.582	52.922
0	0	0	0.20935	7.8617	5.8912	20.712	21.945	13.856	18.433	18.97	25.168	18.07	20.152	24.418	25.376	26.36	30.287	34.213	25.304	24.113	20.402	27.633	25.077	27.486	26.566	27.582	18.787	15.02	9.3321	21.436	16.795	25.319	14.247	28.829	18.849	27.433	34.717	33.886	33.598	35.377	37.192	34.94	24.427	36.984	35.167	45.689	42.748	47.143	51.392
0	0	0.48931	4.353	0.67729	8.5148	16.926	20.969	24.443	25.629	36.619	33.745	37.133	45.681	52.358	61.159	63.487	65.919	73.127	78.959	65.308	93.945	86.02	84.115	100.47	102.97	105	114.81	106.37	104.58	106.89	128.06	127.14	128.27	127.49	138.5	132.49	157.49	170.93	215.88	260.78	308.66	336.51	406.16	475.95	502.98	549.15	603.27	637.35	711.46
0	0	0	8.1627	16.286	18.561	19.195	46.458	49.985	68.049	72.435	93.402	102.3	118.4	149.25	145.49	181.54	206.15	221.97	242.77	290.62	258.75	297.13	296.77	311.88	313.99	312.28	342.75	366.14	367.35	382.36	376.82	382.2	371.52	323.76	397.51	389.75	392.29	402.09	405.54	430.94	460.52	486.52	537.1	548.76	576.01	610.89	618.2	671.69	702.75
0	0	0	0	19.258	24.117	31.201	28.176	29.763	8.8419	22.313	19.555	34.769	35.852	31.816	23.423	15.48	26.322	25.914	17.874	22.617	25.879	26.641	37.748	32.604	34.289	30.961	50.309	45.685	48.917	73.842	102.88	136.91	196.52	267.9	348.3	453.34	566.67	707.93	808.02	988.58	1169.5	1261.5	1404.5	1502.2	1613.4	1718.4	1797.2	1880.5	2003.9
0	0	0	11.409	14.629	17.833	24.232	18.155	29.573	23.983	19.662	22.768	20.349	10.268	24.521	23.527	33.381	28.985	31.584	40.351	36.608	45.21	53.928	58.854	57.221	62.542	74.905	77.968	85.328	83.947	95.609	103.22	103.94	110.16	126.08	135.98	144.18	152.76	173.92	214.54	219.48	248.99	285.68	311.93	376.11	396.16	427.74	481.25	525.84	546.56
0	0	0	13.907	5.7404	14.349	13.545	5.4171	18.677	31.247	39.026	40.487	36.549	34.235	43.142	41.613	44.248	44.699	51.785	53.157	51.4	53.738	58.954	56.416	58.11	55.734	64.393	56.265	65.294	56.585	61.778	64.536	60.92	61.939	60.799	75.998	71.73	78.041	81.593	84.513	82.645	91.525	81.074	90.332	85.173	92.945	94.545	93.924	101.67	99.249
0	0	0	11.937	11.946	16.11	20.211	20.732	38.285	47.887	58.53	44.897	48.744	35	37.601	41.016	42.306	40.282	36.892	32.767	34.409	36.301	37.204	31.936	32.314	25.245	36.443	28.671	21.889	18.231	24.997	20.505	19.777	17.257	18.433	28.358	26.653	25.319	25.878	34.255	28.261	35.309	26.788	28.427	24.306	49.81	55.17	56.132	57.395	28.027
0	0	0	5.1319	10.365	15.697	15.293	26.119	21.458	25.138	27.937	28.445	28.909	31.837	39.48	40.924	53.57	65.42	100.24	110.78	157.63	189.95	212.93	228.27	255.59	279.55	292.38	307.03	300.4	319.78	338.15	342.7	345.35	369.83	361.71	389.8	386.96	393.98	400.96	402.29	404.46	409.2	416.47	422.72	416.79	433.62	434.44	440.5	441.62	443.44
0	0	0	6.9324	11.817	15.334	26.814	21.413	22.079	16.271	21.968	18.549	18.51	24.994	18.534	25.761	34.446	41.577	42.289	60.233	88.413	112.79	143.18	171.39	231.49	310.53	366.6	518.77	597.66	819.14	1029.6	1158.2	1334.1	1558.7	1807.3	1873.2	2097	2404.5	2582.7	2634.7	2715	2915.3	3096.5	3221.7	3349.1	3281.1	3386.7	3512.1	3617.6	3717.1
0	0	0	0	19.95	7.0997	20.8	6.2196	10.33	16.617	19.718	18.934	27.604	27.379	22.735	5.0782	19.621	22.297	19.276	17.513	30.335	51.184	60.28	84.407	119.91	159.77	245.54	315.62	422.75	536.14	679.89	836.69	1003.6	1130.4	1283	1461.1	1600.5	1825.2	2027.6	2171.1	2278.3	2486	2659.3	2802.1	2991	3245.9	3261.9	3404.8	3534.3	3635.3
0	0	0	0	27.369	38.595	60.188	85.882	86.582	97.513	112.13	123.65	144.94	151.51	205.19	254.59	264.74	272.94	318.92	341.61	358.59	423.41	465.41	515.31	556.87	574.15	631.74	650.72	664.45	668.79	688.32	734.15	740.07	760.19	764.2	771.24	835.28	867.49	921.74	968.52	1044.8	1149.2	1269.5	1344.5	1460.1	1527.9	1591.7	1626.3	1676.7	1764.9
0	0	1.9775	4.6933	3.1052	8.1754	17.646	16.181	21.108	19.848	30.487	21.338	29.278	25.756	29.131	31.294	32.116	21.592	30.344	24.333	38.492	40.206	49.031	47.414	51.718	52.484	56.063	61.815	77.414	121.43	153.39	224.87	264.14	322.29	389.48	454.94	504.18	566.56	690.96	740.44	799.99	858.92	917.56	954.69	1008.4	1045.7	1059.6	1160.8	1171.1	1244.6
0	0	0	8.2441	6.3696	18.6	16.55	51.057	56.156	58.376	51.818	62.252	64.628	68.592	90.15	102.26	86.54	90.283	93.858	93.955	97.939	82.516	91.409	90.607	89.796	95.043	107.78	105.38	129.81	120.32	126.93	131.43	142.87	191.74	193.97	198.8	167.23	156.83	167.38	171.38	164.58	169.04	169.33	160.25	167.3	181.43	190.19	199.45	210.3	216.47
0	1.5703	3.8846	0	0	5.7696	12.596	0.54468	1.4127	8.1377	0	3.6375	11.676	7.9253	27.181	16.832	14.312	12.994	14.056	19.561	18.43	15.8	23.151	18.986	18.92	0	15.31	11.256	32.319	42.518	45.986	75.437	120.74	230.14	378.39	563.24	777.96	1007.4	1238.9	1539.7	1775.6	2069.2	2328.9	2780.7	2919.4	3099	3439.1	3626.1	3903.2	3734.4
0	0	0	14.126	5.4171	18.154	25.754	22.366	28.642	28.752	25.481	34.189	37.56	38.672	47.142	47.83	48.237	57.25	73.82	81.812	102.22	119.13	149.08	175.49	209.9	214.85	248.48	269.6	282.44	299.44	327.75	353.24	371.91	387.19	398.4	442.94	458.63	470.66	477.67	488.47	497.03	520.71	529.29	562.09	594	584.74	589.89	597.2	608.61	602.11
0	0	0	11.918	35.848	26.104	36.684	29.911	30.522	27.14	17.993	17.387	25.799	20.98	28.438	0	12.052	4.4439	14.344	0	9.8375	11.365	3.5544	0	0	0	0	0	0	0	0	0	0	0	0	0	0	0	0	0	0	0	0	0	0	0	0	0	0	0
0	0	0	9.3287	16.673	18.915	8.8175	16.566	10.681	8.7964	0	9.0127	5.2323	6.3314	11.464	11.328	10.848	11.507	10.562	14.505	9.99	6.6465	14.679	6.2783	10.717	9.1336	12.608	10.648	8.5481	14.467	12.888	5.6655	12.208	13.645	6.3302	16.536	9.1279	15.353	18.505	17.742	19.894	12.336	5.6751	15.243	23.77	14.77	5.5622	15.965	7.1669	14.675
0	0	0	0	4.7505	15.011	20.768	26.098	16.796	21.67	15.432	15.439	18.752	21.599	23.342	24.388	29.217	27.502	25.985	29.561	23.775	25.786	30.681	28.681	20.216	0	12.089	0	9.7707	20.041	14.963	7.1797	15.328	0.56137	30.392	11.747	20.642	6.3251	2.9416	3.6916	8.1268	7.1595	6.7787	6.8299	1.1059	0	11.81	10.642	1.1649	4.3445
0	0	1.5845	9.7614	14.129	6.0506	22.604	21.945	16.904	21.834	16.097	22.94	12.884	14.235	14.259	19.56	9.5232	3.5507	3.3994	10.331	12.112	10.967	6.1741	1.9901	0	0	5.9001	16.832	3.5321	21.885	40.468	65.433	77.76	112.86	135.76	176.14	211.88	232.38	265.6	298.34	347.2	392.33	447.59	463.44	515.69	560.27	617.88	665.17	670.81	723.36
0	0	0	10.198	8.0056	21.348	11.274	34.005	41.818	41.936	36.043	39.131	43.467	53.805	69.628	83.675	82.322	85.763	88.613	107.32	146.72	55.588	51.094	55.674	105.22	63.255	63.349	61.134	97.775	56.441	51.075	53.355	52.943	69.801	69.912	66.194	72.351	61.72	65.264	42.598	37.983	36.943	32.575	43.418	45.501	41.641	42.941	49.042	58.295	62.914
0	2.3998	0	2.4879	5.8491	13.703	13.195	25.646	36.819	43.375	46.342	59.889	51.956	69.779	99.886	109.54	115.24	130.73	140.28	148.11	184.47	191.61	191.11	206.57	190.28	219.28	229.67	225.3	249.82	239.55	244.8	251.53	253.22	269.79	275.28	285.93	260.16	248.75	252.86	243.07	227.98	233.54	231.54	216.44	220.28	216.19	222.7	244.42	243.28	232.94
0	0	0	2.7976	3.7336	11.396	15.691	17.289	21.09	19.819	26.13	14.594	26.166	18.602	26.387	30.16	25.704	23.734	26.685	25.587	28.754	29.69	22.143	25.519	28.268	25.536	23.396	31.115	24.558	19.618	21.454	20.146	32.142	34.111	30.857	32.034	25.468	33.074	29.008	37.144	40.613	44.896	45.931	52.491	51.797	62.116	62.873	67.812	64	73.749
0	0	0	4.2164	5.4733	28.704	32.816	29.359	23.772	25.595	35.145	35.203	30.201	39.318	36.513	45.507	46.652	55.482	57.443	52.688	51.825	42.12	47.815	36.569	42.924	39.767	47.886	42.181	53.579	41.827	51.664	44.295	40.705	47.401	54.448	47.156	47.966	73.523	70.673	83.292	73.467	89.558	90.996	68.518	74.909	67.21	66.73	70.694	70.523	73.777
0	0	0	7.5099	11.817	11.616	31.57	26.953	36.254	30.392	33.769	41.72	50.249	67.17	73.779	93.775	108.15	122	134.18	144.88	143.3	177.8	190.93	193.75	230.08	274.16	301.34	369.42	430.72	478.29	564.45	598.28	711.49	812.21	838.54	963.61	1010.9	1038.3	1101.4	1189.4	1176.8	1327.2	1311.3	1409.5	1441.9	1483.6	1504.9	1555.5	1553.2	1555.8
0	0	0	0	15.343	20.634	27.443	22.968	28.061	19.914	31.618	39.379	37.06	46.061	49.754	52.001	52.074	61.329	64.827	58.048	65.003	58.937	56.003	54.189	53.522	69.745	73.968	85.992	89.002	94.704	95.075	87.557	99.045	92.3	111.45	112.22	123.42	112.96	118.97	124.21	125.87	139.25	128.61	118.14	131.67	123.84	132.46	127.75	132.52	129.23
0	0	0	15.66	24.765	23.517	2.8874	22.756	29.93	46.161	24.053	36.107	38.519	28.067	25.073	18.362	24.213	23.824	16.733	6.695	15.984	12.362	0	10.175	2.5906	0	0	0	0.54599	0	0	0	0	0	0	0	0	0	0	0	0	0	0	0	0	0	0	0	0	0
0	0	9.7638	2.7144	3.6199	9.3756	23.986	9.1116	7.4803	14.318	8.5992	9.8668	11.922	18.204	17.886	11.497	14.52	18.481	21.534	21.538	17.857	23.068	21.901	9.5672	14.403	15.368	0	1.5797	14.394	37.66	42.027	66.08	62.084	98.71	105.4	121.88	132.88	174.96	182.77	229.61	248.69	290.17	316.65	331.69	392.74	434.11	476.82	521.59	553.91	586.75
0	0	1.4919	3.7793	2.9327	11.274	12.458	18.262	17.885	17.919	26.065	37	25.725	22.494	36.921	28.468	36.981	45.659	65.154	61.555	90.354	114.07	186.15	214.98	228.82	258.61	329.81	338.51	446.11	365.33	454.56	482.32	547.33	565.06	613.09	608.81	667.37	688.99	758.13	799.37	842.99	863.58	923.62	960.37	999.03	1067.1	1086.4	1146.3	1164.3	1214
0	0	0	16.912	6.2566	13.542	30.147	24.225	30.435	25.874	34.261	35.678	38.291	32.534	34.48	36.198	47.96	54.561	47.931	57.622	68.803	89.096	101.71	127.34	148.41	193.21	204.65	261.11	300.9	334.26	367.51	419.61	419.73	462.77	474.24	506.39	527.57	565.03	573.32	584.04	592.26	603.46	594.07	606.07	613.04	643.34	627.1	656.7	658.83	674.58
0	0	0	3.3696	4.2532	17.174	16.362	43.824	48.021	60.483	61.374	89.607	147.54	240.1	345.7	564.47	630.84	737	801.02	912.45	1076.4	1061.1	1193.7	1220.6	1478.8	1640.7	1562.2	1672.6	1676.9	1699	1713.5	1820.1	1890.3	2011.6	2105.6	2212	2299	2373.2	2469.6	2573.8	2629.6	2772.4	2859.5	2882.8	2996.9	3097.2	3170.8	3208.3	3275.4	3371.7
0	0	0	0.43079	12.967	9.7879	16.77	6.5687	18.075	13.278	35.336	30.912	18.063	29.567	24.24	33.842	37.913	27.33	33.16	26.214	37.649	36.968	54.978	61.481	67.944	87.926	95.067	122.82	175.18	217.25	246.88	244.17	255.53	275.96	306.55	314.16	332.24	377.47	410.08	445.25	484.16	507.8	533.01	587.13	598.87	643.1	645	666.98	674.53	693.48
0	0	0	0.43946	12.99	15.935	19.179	28.998	77.338	137.99	172.09	244.91	291.25	333.76	437.15	491.41	562.02	577.9	645.93	682.29	701.83	712.06	759.76	932.17	928.74	879.52	959.92	964.41	1028.2	1054.8	1085.8	1208.1	1258.4	1299.4	1400.8	1623.1	1695.5	1872.1	2062.4	2295	2494.4	2724	2925.5	3154.9	3360.9	3484.6	3768.5	3890.4	4022.7	4120.8
0	0	0	1.1233	6.4224	18.155	20.517	35	23.46	32.866	31.202	28.73	39.261	38.848	39.185	32.584	30.825	32.917	31.956	33.252	32.734	29.486	38.91	42.551	38.449	43.797	45.18	47.957	57.329	57.618	61.24	65.127	70.432	70.92	87.389	88.067	102.39	139.81	171.31	195.1	228.26	280.05	311.81	363.5	409.16	439.58	487.71	502.19	542.72	600.05
0	0	1.0693	4.6144	8.7761	7.7582	15.946	17.699	21.489	22.023	14.926	21.627	37.359	55.816	74.673	102.3	139.5	176.02	223.43	284.15	301	377.13	412.85	411.49	489.32	560.09	604.98	752.12	755.55	742.1	775.65	826.45	809.01	865.5	875.11	911.98	956.86	937.56	961.75	977.13	960.66	979.59	968.22	947.84	924.44	975.93	969.75	993.43	992.68	990.51
0	0	0.55268	10.259	9.0952	6.8998	10.173	18.333	23.307	39.323	51.703	80.622	89.329	116.98	147.04	177.09	174.98	212.01	242.56	254.84	283.47	292.33	317.32	341.9	354.12	361.56	397.44	419.91	403.4	407.47	418.9	428.46	426.64	436.48	435.85	447.43	443	441.84	435.47	438.77	436.67	445.64	465.14	441.73	436.69	440.78	470.68	461.15	444.05	460.03
0	0	0	0	15.849	25.039	42.377	51.778	56.339	59.742	56.805	68.108	68.768	79.862	77.19	92.838	94.536	93.857	96.126	93.851	101.26	105.59	115.94	110.75	112.23	119.01	134.65	137.35	136.13	144.42	147.6	147.79	148.48	148.61	152.55	158.33	145.27	148.73	149.91	156.47	170.15	167.82	176.65	165.14	160.52	163.01	172.03	162.8	163.9	158.67
0	0	0	18.984	3.896	19.169	23.793	21.801	30.538	21.109	25.864	31.363	14.386	30.897	24.853	34.776	28.4	35.198	38.805	34.963	40.89	48.269	42.145	37.013	35.422	52.323	56.515	78.119	87.677	95.4	138.21	151.65	199.38	223.22	276.3	326.54	343.66	386.19	449.76	486.65	488.76	473.34	512.97	524.64	515.9	509.55	517.91	522.09	564.95	540.26
0	0	0	5.8895	15.78	19.841	24.607	20.504	29.333	10.192	30.376	21.772	32.872	44.776	53.417	49.985	74.113	73.086	83.409	83.683	95.383	85.038	95.675	114.67	110.74	126.13	140.44	142.72	139.38	153.61	144.47	159.9	170.48	158.83	154.64	152.1	146.34	145.21	156.29	163.95	197.13	200.4	213.56	231.77	249.16	259.67	283.18	282.21	314.34	310.85
0	0	0	0.89587	10.88	19.846	20.23	14.713	23.18	19.06	20.534	21.739	25.357	27.43	31.857	28.541	36.304	44.386	54.777	49.344	56.097	47.027	51.719	48.432	63.74	58.906	74.297	73.152	82.611	77.877	74.418	78.565	81.942	81.513	90.005	90.655	88.21	85.705	98.593	97.95	102.58	109.46	135.7	128.59	151.51	153.39	144.47	150.45	152.32	160.45
0	0	0	9.99	2.0256	4.2182	9.7652	0	16.713	23.19	29.825	36.346	26.777	36.822	26.359	35.409	31.14	17.848	21.647	25.355	35.105	27.995	39.629	30.885	26.166	30.596	29.306	29.962	29.074	31.083	35.341	35.485	33.368	41.168	45.848	52.028	46.471	52.177	45.542	51.692	59.383	69.109	72.61	76.978	80.078	85.078	73.483	86.053	62.75	64.646
0	0	0	14.711	10.067	14.757	23.902	30.97	28.368	27.963	36.609	43.058	29.092	29.054	34.092	37.016	30.873	39.038	48.087	38.34	45.545	38.012	49.57	51.061	55.599	51.443	57.637	54.67	59.058	58.849	69.242	65.928	77.657	74.289	83.853	77.448	80.576	87.247	84.481	87.654	86.247	97.148	96.136	93.224	94.187	90.084	91.018	99.797	100.16	100.63
0	0	0	8.0417	16.625	13.176	19.322	22.601	21.228	24.069	23.275	21.207	12.901	21.284	24.488	14.973	25.05	25.892	24.182	22.833	20.762	19.062	24.318	19.674	21.964	23.625	23.677	17.923	11.238	10.41	13.114	11.876	15.265	7.9725	21.247	9.5598	13.127	9.148	9.8024	4.7775	6.4864	11.215	14.645	4.6473	9.7531	8.0255	16.575	14.288	12.327	11.405
0	4.838	0	5.4446	9.365	8.6981	14.859	16.579	13.013	18.28	24.807	27.06	34.537	61.038	71.806	88.073	97.593	112.24	135.31	154.21	180.6	174.61	193.76	231.78	288.69	308.04	378.89	451.53	521.53	562.44	640.17	738.47	815.89	898.21	974.29	1089.5	1161.7	1277.6	1383	1539.1	1693.9	1868.1	1982.4	2126.6	2362.2	2578.7	2747.2	2931.1	3132	3230.5
0	0	0	5.0752	11.37	9.2856	13.879	22.936	27.693	33.066	38.633	40.765	52.237	55.413	65.076	71.476	70.157	75.79	83.36	91.105	97.534	140.04	162.66	214.77	280.8	350.93	438.24	515.82	618.04	712.44	820.57	960.54	1042.6	1207.5	1346.2	1463.4	1589.1	1670.4	1894.2	2017.8	2090.7	2172.9	2247.4	2317.6	2327.4	2528.1	2512.5	2560	2614.9	2670.8
0	0	0	7.8832	3.9185	8.8011	28.092	25.279	14.205	23.101	22.169	19.263	13.753	23.705	23.919	29.025	25.176	23.872	25.561	22.784	28.398	31.812	32.928	28.135	21.716	33.677	29.024	33.893	30.687	30.03	23.63	24.507	33.452	28.969	38.348	39.388	32.909	37.191	32.025	28.374	42.051	43.558	46.233	48.877	41.907	37.492	42.868	34.831	37.165	37.611
0	0	0	6.7376	13.227	18.604	22.953	20.308	20.87	30.019	16.807	25.821	31.746	29.835	39.452	37.594	33.676	29.657	33.221	36.346	28.054	51.267	34.983	34.919	41.077	62.157	73.547	92.326	102.97	120.64	157.69	187.85	237.49	278.24	348.78	428.34	488.44	549.18	593.85	700.91	743.22	794.97	878.98	957.81	989.17	1028.8	1077.6	1057.9	1113.7	1139.7
0	0	0	1.9909	14.686	24.283	25.132	39.416	60.043	73.745	93.597	123.87	153.29	160.79	206.72	238.82	284.61	357.04	429.95	510.18	565.22	608.98	688.82	715.43	788.23	826.87	901.46	923.61	971.32	993.37	1045	1050.7	1072.2	1082.1	1118.1	1131	1159.3	1203.9	1216.5	1239.9	1234.3	1223.2	1222.1	1219.5	1264	1248.2	1264.9	1272	1286.3	1295.6
0	0	0	6.5745	16.583	13.127	12.81	18.54	19.901	18.261	29.969	35.523	21.773	15.304	13.457	14.902	15.307	16.91	28.881	9.9598	17.34	25.06	34.215	32.755	40.393	62.803	47.777	31.107	39.206	44.574	57.805	54.083	75.917	83.926	102.57	114.08	127.26	144.02	153.02	162.29	182.25	192.83	198.51	197.24	200.3	215.79	224.88	229.87	248.14	253.97
0	0	1.864	5.3032	12.094	7.5054	17.629	12.964	10.526	24.268	19.545	19.668	6.635	23.74	21.131	20.599	18.694	25.328	30.313	20.749	40.028	18.793	24.721	16.606	12.663	23.308	24.21	23.525	21.871	28.521	29.896	17.132	6.6281	11.657	14.709	10.764	26.651	12.559	17.918	17.643	25.627	25.372	37.343	15.371	28.352	22.521	28.75	30.305	28.738	34.737
0	0	0	9.9635	9.5518	8.1857	14.187	13.923	14.986	8.0728	8.1232	8.867	2.325	7.3105	6.0853	1.8495	0	0	0.91975	1.1467	16.38	3.8432	0.31735	10.84	8.7096	9.0443	11.69	10.467	1.074	3.9338	15.859	18.461	20.549	9.2294	25.75	22	22.526	21.163	20.431	20.364	24.635	28.172	29.118	26.446	19.207	18.534	20.368	24.309	29.212	31.484
0	0	0	7.78	8.8868	7.8599	2.4417	4.7372	4.6758	6.1041	0	0.79639	1.9377	8.2892	10.633	18.009	12.781	15.873	22.459	19.534	25.598	24.924	31.647	26.392	35.504	47.037	42.942	45.519	61.719	58.851	62.454	70.548	70.304	74.134	72.529	84.173	87.723	90.141	92.585	85.146	94.298	87.446	83.89	95.467	93.871	101.59	92.902	111.43	83.465	90.201
0	0	0	14.402	18.645	7.891	21.836	18.425	17.227	15.078	19.906	19.614	30.076	31.983	27.986	25.241	31.983	40.88	57.868	88.593	124.1	154.2	192.64	220.94	250.96	292.72	357.87	373.37	420.92	445.52	491.45	530.51	560.08	579.47	589.11	650.51	649.92	687.92	694.53	710.41	735.24	758.35	747.82	782.49	762.28	783.29	771.91	775.31	771	783.85
0	0	0	0	13.006	24.685	33.702	29.232	38.222	39.523	46.208	46.318	36.389	46.766	52.112	50.474	56.124	60.545	65.648	57.28	60.466	62.56	60.173	65.754	77.726	82.832	97.92	100.12	110.28	112.25	114.47	109.94	117.72	119.46	132.51	134.97	149.89	156.95	173.77	817.92	896.12	965.65	1106.6	1157.2	1267.8	1286.4	1329.8	1391.3	1396.3	1470
0	0	2.481	10.333	18.769	7.5363	6.4377	2.1361	24.666	11.193	0	5.2641	0	7.3084	0.86464	1.723	0.48845	0	0	0	0	0	0	0	0	0	0	0	0	0	0	0	0	0	0	0	0	0	0	0	25.443	27.565	63.807	73.507	104.71	129.66	161.64	205.68	202.35	246.17
0	0	0	23.601	22.926	23.191	24.277	29.493	32.311	36.755	43.108	39.32	49.246	44.489	39.204	39.055	40.047	53.067	40.303	39.279	43.689	38.582	43.218	37.789	40.268	35.834	36.796	36.5	34.89	35.312	38.566	37.958	38.786	40.065	41.96	50.162	43.083	38.734	49.895	53.897	66.483	80.881	76.849	82.993	103.22	105.06	105.25	94.592	99.425	104.83
0	0	0	7.8984	16.347	11.431	22.951	11.245	17.682	26.554	22.327	22.882	39.277	39.368	46.781	48.108	50.59	63.889	70.375	82.191	87.831	93.218	118.91	122.18	135.01	143.95	173.24	176.49	202.43	218.24	223.59	243.19	245.47	213.95	237.75	260.01	283.94	294.97	322.11	341.24	349.99	385.27	447.94	467.37	533.36	588.53	632.42	672.09	691.07	731.1
0	0	0	6.2651	3.1998	12.368	8.3078	8.2082	11.647	10.424	14.437	15.054	17.043	29.512	34.26	33.056	41.804	47.36	54.077	56.507	59.274	54.193	53.899	59.63	74.705	67.283	76.429	78.165	79.127	93.019	97.629	97.416	73.922	75.858	87.229	98.702	99.747	93.191	98.452	102.02	103.5	110.03	119.19	117.67	138.91	150.39	117.47	110.57	114.97	118.33
0	0	1.1375	8.7806	0	13.588	11.612	16.148	9.7369	19.745	24.785	31.383	19.556	27.764	23.72	25.207	10.989	0.5503	6.3426	11.427	13.546	15.153	14.612	18.508	7.2685	8.8173	5.7413	7.0862	0	7.5007	7.1278	9.7967	0	0	0.16427	12.711	2.936	4.3601	1.5929	4.4847	0	12.897	10.693	11.893	9.7573	10.884	6.639	7.1995	4.8889	2.3818
0	0	0	1.5974	5.0505	12.226	17.538	19.672	15.355	16.704	20.47	27.068	21.628	23.079	25.548	21.583	29.487	28.183	33.463	33.421	34.037	29.404	36.236	33.509	39.285	41.644	34.613	32.493	26.461	24.459	38.707	28.739	35.837	36.579	37.894	30.967	38.561	36.996	36.573	37.332	38.847	41.153	44.157	38.881	40.311	38.321	50.86	64.803	73.075	89.211
0	0	0	10.082	4.608	13.216	6.1526	16.412	15.6	17.591	15.461	22.258	19.367	25.59	24.543	24.174	25.884	22.257	21.818	17.62	18.253	18.972	20.28	20.203	22.136	23.042	22.302	24.134	27.899	28.651	31.651	32.512	43.834	40.258	38.734	45.021	50.17	51.815	64.556	82.308	111.83	151.87	192.1	250.23	328.02	358.44	410.69	462.8	513.04	416.84
0	0	0	8.6256	6.5472	7.869	15.063	12.639	14.057	8.2444	12.969	26.664	21.105	26.972	34.61	34.2	33.916	37.62	39.165	53.033	44.782	43.712	46.793	48.676	48.646	60.638	63.012	64.178	55.527	62.889	68.751	63.792	60.585	53.405	61.579	66.248	70.747	65.469	80.618	73.856	82.519	86.794	80.574	78.989	65.955	82.629	81.373	85.512	91.023	90.047
0	0	0	12.774	11.685	14.366	15.479	24.092	14.505	21.024	20.297	21.257	23.018	39.425	39.242	56.611	69.457	94.9	117.86	153.52	165.32	198.79	214.84	247.92	261.67	295.71	311.89	345.6	343.95	398.63	418.23	468.64	482.69	518.76	534.56	566.59	604.02	629.05	650.65	658.57	703.18	722.89	722.91	738.1	738.99	784.03	804.62	809.24	801.84	797.81
0	0	0	13.769	15.167	16.903	19.71	7.5319	18.831	14.008	15.867	13.612	20.08	23.709	24.864	27.828	31.88	43.334	55.109	58.702	60.261	88.182	107.77	109.28	122.52	154.75	150.91	185.97	190.33	203.08	246.42	216.08	250.58	261.44	272.65	274.83	260.35	265.3	280.86	293.46	286.11	303.05	297.72	301.41	307.81	300.79	311.77	311.87	288.94	301.84
0	0	0	2.2491	9.9434	24.731	24.659	20.873	26.327	8.7825	24.146	19.84	21.516	12.227	18.382	17.669	22.827	29.628	37.617	35.054	44.356	39.157	36.915	34.361	44.379	51.917	42.629	56.094	66.87	64.367	66.756	75.794	99.58	137.59	195.72	231.12	292.25	327.08	387.39	448.2	486.2	556.65	640	630.13	708.27	737.91	769.6	850.6	859.41	917.07
0	0	0	0	41.916	75.452	107.72	136.74	126.18	135.16	144.97	175.27	152.52	164.84	156.7	170.6	169.38	168	171.06	159.09	175.76	171.62	190.74	220.77	245.41	234.71	264.72	284.57	293.82	311.05	323.33	317.75	336.11	328.97	360.62	364.31	377.08	365.55	354.45	345.68	338.17	345.38	341.14	318.41	321.78	305.11	324.87	309.92	325.08	335.28
0	0	1.3651	9.3328	6.292	13.611	9.8463	13.273	10.961	16.363	8.3752	17.67	9.9316	20.621	16.248	19.163	19.932	23.345	17.504	22.467	26.161	28.922	23.713	23.37	20.24	33.19	30.437	30.166	20.514	34.091	26.181	30.318	30.6	41.797	36.048	33.716	35.885	35.205	31.168	36.352	40.88	32.275	44.226	34.573	35.357	43.155	62.118	53.233	50.072	60.912
0	0	0	10.056	7.7231	9.1211	11.786	21.789	20.192	21.187	19.053	28.553	30.651	45.648	52.368	59.815	73.056	81.68	100.4	127.94	175.27	233.71	299.12	356.32	413.65	511.76	578.04	661.39	729.77	790.72	860.71	961.27	979.62	1034	1076.6	1151.9	1187.8	1212.1	1215.1	1269.2	1274.8	1297.4	1383.9	1375.9	1397.8	1428.4	1503.9	1523.9	1549.8	1584.1
0	0	0	8.8182	18.165	23.559	29.166	25.104	19.374	27.7	30.372	25.227	25.811	28.368	52.67	62.421	115.55	156.73	118.42	257.27	304.64	341.62	378.28	441.93	479.97	564.7	614.61	680.55	725.65	769.97	840.02	947.31	838.89	1076.8	1102.3	1284.5	1478.8	1542.8	1709.6	1810.4	2048.6	2244.2	2507	2664.4	2933.7	3051.9	3353.8	3413.2	3793.7	4063.9
0	0	0	14.232	16.262	16.484	17.998	18.564	16.82	16.462	20.475	15.071	7.3931	13.577	23.418	18.557	19.992	15.651	15.608	11.993	15.291	25.227	17.462	15.262	17.185	22.773	22.985	21.17	13.744	7.0029	10.946	6.6947	15.242	15.073	15.199	8.9294	5.7768	1.6936	0	0.41267	0	8.6063	4.4177	11.241	0	0	0	0	0	0
0	0	0	2.6651	18.783	11.059	14.593	8.057	7.3218	12.761	22.403	16.405	29.678	30.411	27.072	24.375	21.211	0	11.718	0	0	0	1.9184	0	0	0	0	0	0	0	0	0	0	0	0	0	0	0	0	0	0	0	0	0	0	0	0	13.689	15.225	12.88
0	0	0	4.2296	4.9939	19.406	47.376	56.752	62.119	54.244	60.509	70.391	55.326	30.784	44.632	37.416	40.855	37.933	42.742	26.763	34.018	25.216	32.174	26.72	27.186	22.649	17.166	28.09	18.002	24.933	26.736	18.714	21.8	18.807	16.276	19.053	22.676	24.468	21.472	23.617	21.313	17.398	14.166	28.384	26.934	21.973	19.118	20.089	18.72	25.017
0	0	0	8.2643	28.949	41.233	63.557	75.84	87.926	76.428	93.236	103.3	107.58	96.927	103.46	110.36	112.59	109.1	112.5	106.62	112.42	113.88	114.33	94.654	101.66	107.56	100.16	125.51	164.66	239.71	335.19	461.11	607.22	757.46	674.61	1034.7	1220	1483.3	1615.5	1774.9	2002.4	2039.9	2160.8	2256.8	2091.4	2312.1	2821.1	2995.6	3078.4	3103
0	0	0	8.7276	15.076	12.774	29.285	59.539	120.7	204.69	289.68	398.84	489.59	580.37	697.9	770.99	861.35	952.88	1022.8	1079.8	1150	1163.3	1243	1299.9	1279.5	1278.7	1329.2	1322.6	1368.2	1343.7	1328.1	1318.7	1404.6	1340.4	1393.7	1387.9	1368.2	1373.4	1382	1264.4	1283.2	1295	1325.2	1279.8	1433.3	1318.9	1302.2	1279.1	1344.1	1436
0	0	1.4332	10.056	1.2097	7.1787	12.396	8.4276	11.362	5.3163	11.031	19.168	7.7268	15.274	11.003	12.734	3.0797	0	0.1071	6.9049	11.447	11.721	14.256	11.249	6.8449	12.751	1.5138	10.937	12.147	19.397	13.833	9.6269	2.4888	14.028	18.996	24.911	22.267	37.752	53.332	62.157	69.036	100.99	106.05	127.37	126.12	136.76	137.58	153.88	151.75	168.87
0	0	2.6659	4.7904	0	10.324	14.999	19.167	4.7822	9.607	24.164	18.009	34.25	26.617	32.572	37.139	33.028	24.081	25.614	19.515	28.338	23.954	25.897	18.496	26.996	28.246	24.446	17.71	25.922	10.965	12.717	17.221	14.998	12.348	18.093	9.1398	10.508	2.1244	21.333	12.162	17.774	3.7252	0	0	0	0	0	9.4166	3.1739	0.21514
0	0	2.1463	2.2673	0	4.1678	20.203	18.96	20.721	26.46	29.653	29.148	30.633	57.428	109.47	143.39	149.79	224.03	280.35	335.24	410.53	460.65	527.13	620.99	596.99	755.61	733.13	792.5	878.59	1089.3	1137.9	1260.9	1194.7	1480.9	1533.1	1593.7	1733.6	1802.1	1900.7	2014.5	2027.2	2098.7	2215.7	2231.4	2291.5	2364.8	2353.1	2441.9	2466	2491.2
0	0	0	5.9293	5.0008	27.762	5.8322	19.664	12.762	10.954	16.314	22.326	31.268	28.405	46.592	39.077	46.545	48.47	64.186	79.397	85.234	123.34	94.944	106.07	97.269	103.16	104.5	103.8	111.84	108.68	112.43	113.5	117.81	127.51	143.08	160.83	143.27	158.22	160.17	179.21	175.29	192.71	202.03	195.79	201.56	208.1	212.09	201.65	207.27	207.16
0	0	0	2.3048	0	15.342	16.955	24.98	19.843	32.711	21.364	23.989	43.496	47.255	49.112	48.763	56.585	53.648	64.379	82.27	87.124	77.553	84.325	96.299	122.95	56.997	83.421	68.46	122.72	107.96	98.652	96.817	103.1	95.552	134.36	133.06	144.37	139.73	133	148.52	145.46	147.66	147.25	161.88	153.08	143.04	172.46	163.13	169.14	162.58
0	0	0	6.8014	6.5062	1.3842	7.1898	0	3.1862	8.2298	4.5746	3.0823	18.343	7.9167	8.8619	3.8431	6.716	0	0	0	0	0	0	0	0	0	0	0	0	0	0	0	0	0	0	15.716	47.651	63.311	81.803	102.47	118.65	141.37	163.05	206.42	241.24	238.56	254.27	310.55	295.51	320.32
0	0	0	10.863	10.572	18.19	14.235	15.056	23.632	20.698	19.09	19.273	10.581	12.328	14.106	19.873	10.432	22.114	14.37	24.578	22.79	24.117	24.334	32.36	30.863	25.221	34.594	23.679	34.417	28.838	38.55	42.048	50.176	53.441	65.541	70.174	81.285	86.001	88.217	109.56	123.08	132.27	138.1	146.83	162.96	162.41	161.01	176.35	185.73	187.92
0	0	0	13.341	0	13.331	20.715	14.192	13.982	19.981	23.3	24.914	16.858	20.381	21.382	22.357	10.201	8.2908	15.834	21.62	12.693	19.504	22.128	22.487	21.036	24.069	16.677	19.003	13.424	16.725	19.361	21.083	11.606	14.725	24.195	28.538	20.21	27.279	8.8845	16.112	13.016	29.596	26.726	32.619	28.327	27	27.307	31.403	31.684	35.858
0	0	0	9.1158	5.1023	11.463	8.9371	14.695	4.9309	21.615	9.4728	12.211	16.298	23.737	31.369	34.521	27.111	29.402	39.741	31.065	33.408	32.86	36.971	30.134	40.583	36.308	37.178	32.987	38.867	38.286	44.473	38.162	37.197	34.01	38.668	42.806	36.263	36.073	43.265	49.104	49.497	43.338	40.608	43.992	51.745	39.893	36.979	44.047	42.022	45.006
0	0	0	7.3386	11.677	17.87	20.938	31.475	32.504	62.468	27.966	37.408	42.773	49.128	51.657	54.251	55.941	61.219	64.668	68.191	85.119	86.931	90.83	101.24	115.4	119.65	125.74	138.89	159.13	160.48	166.18	173.36	204.51	139.59	189.76	209.71	219.85	233.22	231.42	241.84	249.77	241.25	235.31	251.2	264.41	266.31	261.89	265.5	256.84	267.93
0	0	0	12.838	6.4803	7.9808	6.1358	1.1925	12.275	11.993	17.429	20.215	24.037	22.856	17.174	21.013	23.59	27.868	34.695	19.809	28.292	28.169	42.183	27.866	31.674	39.244	42.188	43.362	37.811	32.147	39.624	30.909	37.161	31.023	32.115	41.393	38.419	40.555	45.334	41.459	39.652	41.044	49.692	57.795	57.173	78.766	96.312	102.98	106.35	111.1
0	0	0	9.0395	14.52	11.991	18.561	24.028	24.39	21.297	28.68	27.311	20.41	32.184	20.416	23.996	19.147	21.72	23.867	12.238	18.936	26.685	32.033	21.366	20.198	25.085	26.585	28.357	25.737	14.319	20.805	29.424	44.047	46.055	47.302	51.956	52.742	54.243	65.428	61.6	77.198	81.177	84.974	90.255	91.399	87.003	96.04	83.565	95.578	87.058
0	0	0	4.6835	6.5434	12.606	17.874	20.773	22.247	26.782	28.257	27.642	29.093	28.068	38.341	30.389	42.495	46.122	60.284	74.84	97.586	129.68	160.12	200.37	228.43	251.07	281.83	322.23	345.28	359.42	414.06	427.41	453.51	456.86	490.29	520.82	541.43	557.69	570.52	567.31	599.65	623.41	614.99	638.6	678.12	690.88	732.59	758.87	792.09	797.61
0	0	3.7411	6.3468	8.8642	5.3394	13.64	20.534	17.084	13.717	7.2529	14.042	6.6636	21.623	13.804	10.286	20.635	16.417	27.734	37.351	50.625	61.388	63.999	83.799	84.186	108.52	118.67	130.92	128.68	159.71	183.28	213.29	213.54	228.1	230.55	274.24	288.27	305.2	315.86	331.03	364.99	367.79	392.22	390.89	401.39	445.53	480.1	503.01	503.2	525.78
0	0	0	3.6313	11.734	16.961	28.253	30.643	46.013	45.123	39.151	40.746	33.967	40.018	44.345	48.065	38.125	45.436	35.991	34.632	27.808	27.745	22.02	28.165	37.462	29.75	20.789	28.695	28.783	38.483	42.512	50.858	60.6	57.627	60.206	78.751	77.51	80.916	91.001	115.56	123.15	134.2	131.11	134.79	148.52	159.64	159.3	156.58	158.64	181.33
0	0	0	3.1545	4.7624	21.641	19.397	24.538	23.12	18.374	16.096	20.693	25.793	23.881	24.779	14.688	17.991	27.352	31.988	30.146	29.892	46.991	74.31	124.69	188.59	264.48	330.8	400.81	479.75	561.86	639.23	710.54	797.34	866.37	968.1	1032.9	1078.6	1050.9	1153.4	1213.6	1292.4	1392.2	1382.7	1384.2	1488.9	1498.9	1525.8	1536	1532.1	1564.4
0	0	0	3.9053	3.2011	4.7213	18.342	14.528	24.365	32.948	54.689	70.928	94.99	108.78	133.19	150.74	176.44	202.78	225.23	243.78	256.96	281.62	291.01	300.35	271.17	310.75	314.1	331.85	325.59	357.28	341.25	352.18	374.27	360.41	358.04	345.93	365.57	358.42	375.32	390.87	371.93	378.09	389.62	393.18	413.78	450.05	489.79	495.27	493.3	519.61
0	0	0	12.363	9.7432	8.6118	24.807	25.82	27.566	24.958	32.714	30.119	21.502	36.247	33.124	33.91	28.18	38.385	29.784	10.584	11.23	22.861	29.362	16.947	12.489	30.952	30.206	37.467	37.861	27.478	29.62	35.172	36.758	35.983	43.652	35.759	33.624	35.068	36.745	40.332	44.491	46.454	49.026	44.74	43.878	33.311	47.696	38.347	39.392	27.493
0	0	0	12.897	23.434	18.749	33.597	30.662	29.798	24.071	32.277	25.436	30.567	40.561	44.752	71.816	79.906	84.98	98.08	101.13	118.48	124.54	152.71	164.18	160.37	176.9	160.89	190.59	201.88	154.53	167.59	157.81	165.15	168.39	179.91	181.4	193.49	167.67	172.86	178.21	208.41	241.13	302.55	378.34	459.71	532.29	559.95	658.21	681.23	773.27
0	0	0	7.0582	15.054	15.496	21.093	32.303	41.926	53.188	61.19	70.173	83.877	100.26	120.64	142.15	166.97	181.09	201.96	231.63	239.33	257.93	281.82	287.8	300.6	303.64	328.57	332.52	339.8	335.75	343.53	359.25	364.75	369.46	378.75	377.49	412.11	417.64	422.04	450.07	472.65	468.14	494.81	523.54	540.48	526.74	533.65	544.77	554.86	565.99
0	0	0	16.142	3.2017	14.232	22.737	18.65	23.533	17.188	22.176	18.151	31.02	24.931	27.211	22.855	17.613	22.802	22.292	27.747	25.055	20.276	14.895	22.36	29.107	20.505	18.845	29.126	24.427	29.911	26.716	31.93	28.885	28.119	31.767	43.222	56.852	58.081	91.849	128.09	156.43	187.74	211.2	248.38	302.22	326.44	342.68	365.53	400.94	418.81
0	0	3.83	0	10.658	9.126	13.008	9.7622	7.9254	15.803	25.409	26.71	34.276	41.255	53.845	66.012	74.598	71.287	98.885	163.46	160.95	167.17	179.85	184.95	199.69	242.86	217.04	214.42	230.16	210.5	251.88	264.81	234.42	263.8	304.29	325.68	355.43	409.38	431.96	495.91	520.95	540.2	588.01	630.27	656.39	702.3	748.13	805.04	829.38	856.4
0	0	0	8.7112	7.7184	20.498	26.496	19.681	8.6006	34.55	21.256	25.068	30.419	24.612	24.925	12.735	24.232	20.055	21.731	28.551	22.332	20.126	19.09	22.376	32.808	72.269	117.21	186.19	247.78	296.88	380.39	438.36	461.49	564.87	627.81	758.92	843.36	935.57	992.37	1077.5	1134.1	1205.6	1242	1353.3	1507.5	1543.4	1602.4	1609.4	1646.7	1683.6
0	0	0	3.4971	12.631	19.586	27.711	28.866	38.417	37.561	42.286	45.812	37.118	43.131	43.492	38.476	40.004	38.602	46.157	40.507	42.131	45.013	50.587	47.585	48.785	56.055	62.196	61.646	58.044	40.669	64.654	53.743	61.465	70.588	93.535	88.033	59.076	61.388	73.136	72.572	68.748	74.322	79.144	74.536	77.93	82.225	77.937	79.349	92.391	90.406
0	0	0	3.4001	14.353	17.552	20.286	26.695	30.908	26.481	33.545	35.161	39.626	37.953	39.509	39.248	38.838	47.796	55.829	58.091	62.424	89.16	121.9	150.62	184.6	227.37	268.33	314.33	359.97	402.55	454.44	490.7	514.4	559.08	596.77	609.65	635.69	640.02	596.21	697.35	733.29	827.8	903.29	953.57	1026	1107.5	1190	1271	1345.1	1426.5
0	0	0	0	10.922	15.116	16.921	19.756	18.274	16.118	19.377	16.114	29.004	36.972	34.863	35.632	45.491	38.546	50.973	54.207	64.312	70.061	72.357	73.133	74.705	82.726	85.002	95.585	76.1	102.71	96.202	109.47	107.79	103.21	108.85	127.23	121.5	115.88	132.22	143.44	149.65	166.82	159.75	170.79	188.85	193.46	196.42	197.19	199.81	210.55
0	0	5.5395	1.8367	5.8132	5.3805	6.0385	6.9268	5.925	2.3288	6.3222	10.152	18.466	19.15	44.555	57.947	81.377	88.235	130.71	154.44	186.74	217.74	250.28	281.21	293.1	328.93	352.33	362.74	395.24	403.22	404.89	445.63	459.4	466.64	510.11	531.14	540.41	593.37	650.53	684.9	709.64	765.32	784.29	814.12	859.24	890.05	916.51	959.26	983.02	1020.2
0	0	0	13.748	21.782	27.516	32.958	50.087	79.261	94.428	118.46	132.26	142.68	152.2	164.84	157.89	176.37	177.58	182.35	182.8	175.83	190.81	195.9	189.34	184.66	190.37	186.88	171.18	163.86	170.21	185.23	179.75	155.82	170.76	174.81	169.1	161.49	171.67	174.86	175.42	150.3	188.14	168.35	160.78	153.55	169.13	172.4	166.91	174.3	162.58
0	0	0	5.0474	7.1969	19.657	18.475	17.66	26.565	34.262	33.546	33.271	37.516	25.698	35.641	38.226	39.594	39.225	36.611	37.236	32.939	39.434	49.699	47.834	49.444	54.463	68.14	65.966	70.014	64.332	74.625	84.201	91.72	96.843	106.37	108.99	117.62	120.03	128.18	141.47	150.46	165.35	172.31	173.19	200.16	219.86	226.45	230.92	257.83	258.46
0	0	0	6.0917	12.254	6.3605	20.568	19.658	29.554	29.588	32.192	43.534	31.461	40.601	46.218	44.381	41.081	50.554	57.342	55.787	62.252	63.623	73.818	76.138	86.563	87.809	85.592	84.778	83.733	94.176	113.13	107.43	100.97	94.505	119.78	101.39	113.87	113.48	115.23	116.95	127.43	117.84	137.12	122.9	120.62	123.76	126.2	127.87	126.6	150.68
0	0	0	11.393	6.4009	26.147	45.097	46.411	44.844	39.906	49.714	60.466	58.185	63.209	65.48	77.516	79.275	94.773	105.92	104.69	123.6	126.01	136.23	155.88	194.34	212.11	224.08	276.64	322.96	382.4	411.44	472.69	524.29	590.99	631.79	681.21	735.34	749.11	832.93	860.5	876.47	920.88	927.68	939.25	1005.3	1021.5	1041	1069.1	1086.6	1101.5
0	0	0	14.372	12.273	15.8	17.302	10.11	19.245	13.394	12.239	14.111	14.316	18.678	22.946	15.856	24.077	18.307	17.989	25.61	24.724	22.321	23.011	31.424	15.45	25.144	21.244	20.356	20.254	16.205	20.511	17.271	20.449	21.053	23.202	24.46	21.789	23.318	18.491	24.22	25.81	24.498	21.622	24.169	22.594	18.374	26.091	8.6771	14.509	5.0639
0	0	4.4058	14.171	4.2491	1.5845	8.3939	2.2779	4.1533	15.74	14.889	8.7134	9.5475	1.2666	16.01	20.422	17.365	31.472	41.938	58.472	71.668	86.097	105.05	88.379	101.82	110.41	120.45	133.88	140.01	130.8	144.99	161.65	151.81	142.6	151.3	159.64	156.86	154.81	162.9	167.4	146.71	158.94	157.41	155.91	152.34	175.72	174.95	180.64	184.32	157.09
0	0	2.082	7.0684	3.745	8.2171	10.505	17.579	25.021	24.824	17.18	22.293	20.008	31.22	43.862	40.128	41.349	35.252	39.004	36.725	23.859	28.768	35.27	29.527	26.319	29.337	40.953	25.929	48.592	30.023	24.389	29.917	30.589	33.955	16.195	2.5921	0	0	0	8.1793	7.8501	13.507	9.6757	9.1159	20.509	25.088	20.218	20.189	24.545	24.687
0	0	0	18.337	36.215	27.747	33.053	7.0534	16.468	18.825	1.9727	0	0	0	0	0	0	0	0	0	0	0	20.073	35.35	55.224	86.856	116.66	168.38	200.82	213.98	262.12	281.14	304.12	337.92	354.73	406.35	370.04	451.97	457.42	492.59	496.91	543.18	562.23	575.22	573.33	625.63	655.05	633.81	676.13	685.82
0	0	0	0	2.626	12.978	21.517	41.81	45.706	54.275	58.443	60.331	63.518	83.022	109.43	122.89	126.31	117.84	117.55	129.09	175.75	181.14	232.31	266.34	335.11	384.45	441.34	487.17	556.62	587.39	609.9	659.73	725.32	776.85	832.77	859.43	864.25	868.18	905.88	924.53	923.37	932.7	954.81	965.49	980.22	1004.8	1009.5	1028.9	1022.4	1042.8
0	0	0	7.9821	21.069	33.812	49.375	47.375	48.785	54.937	61.755	53.287	52.322	58.016	59.419	55.015	60.305	55.17	68.284	58.76	55.901	61.052	66.506	60.626	61.546	62.768	75.959	62.276	56.531	45.446	53.108	45.487	42.644	30.547	39.468	32.683	38.457	35.548	39.26	38.516	50.047	56.683	56.382	47.937	53.066	46.209	54.147	60.131	55.502	59.98
0	0	0	0	14.618	14.261	17.164	16.372	17.155	30.93	32.41	31.445	38.666	37.701	37.621	30.505	27.528	38.373	43.017	57.675	74.425	82.82	91.305	98.444	103.41	119.08	132.17	142.15	154.71	159.69	171.26	188.62	201.61	215.68	251.93	295.44	355.05	385.31	430.72	448.88	478.59	493.54	549.64	553.43	615.51	622.74	665.79	677.4	723.96	721.92
0	0	0	7.7747	15.441	25.867	24.574	31.62	27.019	35.452	28.835	25.72	43.51	38.394	42.01	40.347	41.861	36.189	39.586	44.454	42.828	46.074	37.539	40.494	40.153	48.507	51.266	62.191	66.481	54.685	61.681	57.107	67.19	55.093	76.935	74.91	79.223	89.388	79.514	83.978	82.322	81.183	81.937	94.345	89.8	89.963	82.221	72.836	90.045	86.763
0	0	0	10.313	9.3018	6.9451	7.754	15.142	17.27	12.399	18.187	31.392	57.221	76.807	114.04	146.28	192.39	224.4	303.62	337.59	387.6	445.35	487.27	558.87	580.94	606.09	643.82	656.51	680.59	692.6	738.63	785.51	794.94	855.52	929.66	976.22	1065.2	1167.9	1276.2	1365.7	1485.5	1589.6	1651.6	1750.8	1847.6	1906.2	1987.5	2058.3	2156.1	2171.3
0	0	0	20.926	24.933	26.075	27.291	31.624	44.388	35.655	38.592	38.215	50.622	54.981	62.238	71.082	74.869	77.751	84.813	98.822	96.924	109.79	110.26	116.93	126.62	150.8	150.28	184.84	219.05	238.62	267.68	291.63	340.1	357.94	400.25	454.84	482.75	508.92	516.27	532.26	569.29	602.74	624.01	606.93	652.86	688.03	714.46	699.53	686.27	725.81
0	0	0	17.813	16.278	32.973	27.688	47.122	47.745	49.273	44.321	48.595	36.101	50.144	59.678	69.301	84.3	80.873	91.197	91.204	112.71	108.85	106.81	119.15	125.28	134.53	145.29	160.57	199.91	198.86	205.64	226.81	234.46	268.3	284.38	293.85	301.33	198.4	219.32	217.01	208.21	200.45	189.74	191.02	189.62	208.58	202.21	198.56	215.6	216.16
0	0	5.0645	12.15	6.7653	8.463	8.4714	19.837	14.578	8.1846	9.2537	25.193	52.978	102.08	134.66	173.02	237.93	278.89	339.98	395.73	462.3	530.86	544.25	604.06	667.31	684.65	745.83	732.32	763.74	819.17	833.85	922.63	954.16	1035	1105.6	1143	1226.6	1296.9	1378.6	1499	1513.9	1591.3	1672.6	1744.5	1842.6	1930.9	1990.5	2068.9	2100.2	2196.3
0	0	0	12.883	1.4329	18.51	8.4079	14.761	18.815	22.299	19.303	23.207	26.661	23.627	30.307	30.056	29.215	23.239	26.743	25.167	22.237	16.33	21.742	14.479	19.907	15.871	22.485	20.375	22.756	20.228	29.054	20.841	41.023	40.424	23.681	30.952	34.568	40.9	29.196	30.65	36.464	42.657	47.21	61.771	67.403	65.68	67.571	80.793	97.578	104.97
0	0	0	0	10.918	19.569	14.767	14.74	22.033	21.354	26.588	25.037	29.062	30.451	36.209	42.788	52.154	62.425	80.605	87.478	107.78	111.24	136.44	139.48	150.36	158.63	167.91	177.93	201.89	200.15	217.55	215.77	237.1	228.73	242.8	243.49	260.61	260.2	251.47	282.37	269.67	283.15	298.16	297.05	307.45	313.08	342.53	336.91	346.86	350.15
0	0	0	7.0457	6.2206	9.2807	14.714	20.541	26.531	25.467	27.899	23.86	27.819	31.462	42.956	48.244	32.859	47.807	55.293	56.423	46.378	74.014	71.264	76.275	70.866	100.63	106.88	112.61	103.5	131.13	142.12	169.9	190.27	210.87	231.84	234.59	236.69	290.3	302.18	329.63	337.02	372.83	392.39	409.74	418.62	436.51	451.69	461.29	481.72	508.43
0	0	0	14.093	12.719	11.239	17.098	18.709	12.873	11.084	18.817	26.094	13.177	27.04	19.484	27.417	28.239	34.311	41.546	36.1	71.911	111.98	151.31	197.03	240.22	316.99	368.13	426.29	474.84	526.1	558.45	624.58	670.73	720.39	764.41	788.08	788.55	829.13	838.55	877.68	897.71	881.9	928.28	922.67	895.24	935.48	932.1	957.6	954.82	970.62
0	0	0	10.663	12.553	19.715	16.882	24.735	28.641	25.166	24.162	19.673	22.38	17.454	19.888	21.863	13.931	16.511	21.081	10.197	15.137	1.8867	9.8968	6.421	13.456	20.955	19.035	18.137	17.27	20.95	17.706	9.2296	16.781	16.39	13.305	13.455	15.455	10.297	17.459	13.026	13.649	7.7807	11.462	22.74	23.195	25.269	20.372	21.369	26.842	34.634
0	0	0	11.82	12.264	14.429	23.538	19.959	18.813	18.014	26.258	23.352	11.392	19.348	16.099	17.025	17.832	23.595	17.437	6.4126	15.377	21.385	17.356	11.368	0	11.955	14.651	20.72	9.911	0	1.8115	0	8.4646	4.4263	9.5628	1.6069	0.17734	6.5579	0.6543	7.1835	10.291	20.152	21.912	22.193	16.491	3.7502	12.424	13.532	15.684	13.084
0	0	0	0	1.8666	16.285	18.886	14.826	14.003	15.135	21.821	21.812	25.003	29.257	18.78	25.254	25.935	33.146	35.208	29.422	26.158	28.754	24.181	27.062	32.255	35.941	40.349	42.115	50.659	43.15	51.291	53.541	62.836	83.437	122.45	172.58	221.34	283.6	356.96	452.04	553.35	637.68	715.12	791.01	897.25	977.7	1087.9	1163.2	1207.5	1331.7
0	0	0	12.304	11.282	25.931	22.254	36.612	43.427	40.76	49.145	38.395	34.261	38.204	45.539	40.657	50.527	46.317	74.077	97.18	123	169.02	231.49	284.55	348.03	381.17	436.09	497.67	530.73	592.62	651.09	671.39	685.45	763.37	779.44	786.85	833.51	855.1	869.53	935.32	1001.2	1099.3	1161.4	1257.2	1343.1	1461.6	1564.9	1636.7	1709.1	1778.3
0	0	0	0	15.519	21.238	32.795	33.291	37.888	34.281	33.997	30.846	46.757	58.463	57.771	57.015	59.567	69.139	71.221	78.904	74.47	84.287	85.547	101.69	97.429	101.14	97.027	91.984	102.35	114.3	127.73	116.52	112.01	163.7	180.59	202	226.53	216.47	288.78	306.86	316.64	365.91	400.29	399.08	479.5	456.33	438.77	457.13	437.99	472.56
0	0	0	7.8595	9.4386	21.264	25.346	31.92	27.066	28.219	41.836	40.105	50.02	49.678	59.17	63.23	65.384	55.034	95.188	90.098	91.848	125.24	121.9	136.23	136.83	112.52	132.36	129.63	136.48	141.94	140.51	148.69	189.34	162.41	162.43	173.28	231.67	210.2	228.52	229.35	274.4	316.36	333.9	392.81	425.88	469.35	513.15	534.57	613.82	666.98
0	0	0	18.369	25.007	17.522	33.326	44.229	58.029	51.966	45.62	61.457	59.501	70.255	60.627	66.555	60.047	58.75	72.116	68.81	73.68	76.124	74.059	94.29	84.835	91.14	97.516	106.04	108.32	143.69	150.97	174.33	204.86	258.92	254.23	271.76	328.85	309.76	352.63	356.09	365.25	403.07	419.97	414.41	448.56	478.72	514.9	503.31	496.63	523.77
0	0	0	13.04	9.3379	8.5876	10.866	3.8652	17.886	18.175	36.209	30.188	31.491	29.271	31.346	30.84	31.492	37.755	41.849	33.834	36.823	44.835	42.671	42.413	42.15	34.483	46	43.252	41.332	34.55	42.469	42.469	32.876	28.713	32.391	38.562	33.503	36.79	30.934	39.7	33.631	35.114	33.323	38.725	35.54	39.919	49.128	45.156	49.097	44.27
0	0	0	10.25	12.318	29.724	21.762	28.976	28.496	34.311	22.145	37.614	46.269	51.721	60.744	58.51	67.625	71.114	76.959	77.957	78.498	76.814	82.278	83.206	80.63	92.975	89.659	104.66	117.56	121.75	141.91	143.02	148.7	150.58	155.42	182.22	178.06	188.88	187.16	197.76	221.11	210.26	210.82	230.36	241.6	255.09	246.12	262.87	275.07	274.5
0	0	0	16.172	9.1997	20.372	33.185	45.557	47.075	57.964	68.881	89.449	94.176	122.01	134.62	148.51	155.38	183.49	188.88	202.64	234.32	220.82	187.75	251.38	238.35	262.17	277.48	277.3	272.43	283.93	288.84	298.05	302.9	307.1	315.23	316.13	306.52	317.28	325.74	332.31	325.84	336.1	331.84	346.06	335.79	341.41	337.66	347.47	356.16	349.26
0	0	0	0	25.198	35.195	37.245	56.85	65.766	56.9	74.474	68.792	77.549	87.808	78.783	74.284	82.712	84.332	90.425	84.919	86.681	92.098	89.431	110.12	93.292	97.76	99.502	124.49	133.48	163.14	193.7	213.03	241.86	278.57	335.9	382.05	438.78	418.64	491.27	526.38	560.42	600.11	629.82	593.33	677	701.96	713.36	701.31	708.44	724.16
0	0	0	4.0501	9.577	16.056	19.76	33.914	24.436	34.532	28.848	37.515	44.395	47.793	53.365	54.724	64.21	62.036	64.337	96.918	135.65	188.14	257.12	289.25	353.26	393.18	634.15	563.4	669.28	770.57	869.99	1006.6	1115.8	1343.7	1590.5	1978.2	2216.7	2528.5	2752.9	2949.1	3209.2	3574.7	3568.2	3896.7	4073.1	4103.1	4187.1	4326.8	4499.8	4577.6
0	0	1.4538	12.803	5.7484	17.67	21.186	26.819	23.801	18.736	30.314	24.737	21.443	34.399	33.625	25.994	32.661	43.068	47.211	39.035	43.015	55.745	52.201	50.482	43.094	45.346	65.703	73.898	64.061	58.577	76.81	81.466	85.094	75.74	90.914	101.64	93.276	96.624	104.68	109.14	121.1	119.29	127.88	124.8	111.96	114.84	127.14	115.77	132.26	123.91
0	0	0	8.8692	12.948	17.131	19.201	38.833	25.72	26.841	31.175	28.883	38.269	28.287	34.962	39.829	46.346	27.284	35.859	41.833	52.773	56.025	70.818	80.691	84.672	81.802	97.914	100.09	102.71	111.66	117.56	132.93	146.46	144.55	186.2	216.09	289.97	341.67	446.36	558.63	656.36	800.22	920.05	1050.1	1223.3	1311.7	1409.9	1491.4	1563.3	1681.6
0	0	9.2308	2.9588	0.63731	9.8131	14.759	16.513	39.29	35.588	25.629	30.694	27.061	41.985	40.713	47.419	40.537	23.405	32.13	24.832	15.252	14.564	15.162	21.659	24.467	21.656	23.44	20.24	34.141	37.941	30.48	36.708	36.512	42.529	38.12	29.139	30.685	38.71	31.464	36.832	45.458	54.474	48.282	60.218	70.276	88.528	108.7	128.27	130.96	173.47
0	0	1.7061	5.5866	4.5015	6.4713	14.025	8.86	6.2372	4.7802	11.351	8.2079	9.1347	5.4559	14.295	15.593	13.38	4.3212	14.84	10.864	15.25	28.647	39.944	43.084	53.325	63.366	67.586	67.358	72.091	82.857	85.253	89.76	90.801	103.88	124.15	98.457	117.09	140.76	191.68	204.56	239.4	253.17	299.53	328.36	363.46	408.46	449.14	498.59	508.37	538.48
0	0	0	24.532	22.787	17.349	15.213	19.43	20.567	22.844	25.466	21.198	27.434	24.798	16.38	27.489	17.764	15.212	18.978	12.32	12.714	7.8836	12.63	17.277	21.069	17.745	23.604	28.598	22.68	25.456	25.277	17.248	22.309	13.106	1.9408	18.799	19.203	20.458	21.536	20.792	10.458	0	0	10.797	20.454	14.545	28.088	35.557	58.866	80.225
0	0	0	8.1153	8.2235	11.155	22.995	36.371	43.683	56.966	75.685	120.62	183.73	217.34	269.9	305.43	379.39	430.54	489.19	546.47	565.94	641.46	691.32	708.57	725	755.72	773.93	759.04	811.97	796.48	801.05	856.92	880.84	897.2	935.32	972.32	934.52	965.92	992.65	1010	1011.6	1007.7	1043.1	1090.7	1065	1097.9	1093.6	1058.8	1078	1084.8
0	0	0	2.8214	8.1217	13.102	9.8679	3.4238	14.623	9.4597	12.97	12.374	12.95	19.583	13.065	10.751	3.8188	6.7995	4.5081	3.5205	0	0	0	0.98276	0	0	0	0	0.66797	0	0	0	0	0	0	0	0	0	0	4.9475	0.85549	21.76	59.103	103.89	170.64	218.76	299.89	364.15	402.06	504.61
0	0	0.60966	4.2374	13.806	19.672	28.75	36.736	31.716	38.82	40.615	42.797	37.755	53.67	54.142	52.44	58.035	63.182	74.974	73.638	68.505	75.159	74.502	76.284	74.665	75.992	77.757	73.851	59.797	66.178	78.277	68.923	76.312	69.064	78.45	60.252	61.778	63.995	65.049	62.2	71.978	76.857	80.061	73.87	73.215	71.046	78.245	76.314	71.911	72.877
0	0	0	0	0	28.625	24.512	43.675	29.258	22.804	32.147	38.151	49.764	49.841	104.67	163.2	278.28	378.53	484	589.27	784.47	921.75	998.56	1223.6	1293.9	1405.3	1649.4	1576.7	1728.7	1836.2	1959.7	2027.2	1858.1	2031.3	2185	2219.4	2299.9	2377.8	2399.5	2386.1	2257.2	2428.9	2410.8	2488.3	2489	2585.9	2562.2	2552.9	2527.2	2531
0	0	0	8.9505	8.5946	1.6608	9.1542	13.947	12.694	12.759	20.595	19.308	22.611	21.539	30.765	25.84	41.918	33.021	48.362	44.411	48.501	70.852	83.091	100.54	123.76	141.46	169.99	193.02	214.62	255.84	308.17	354.72	432.1	474.98	564.25	611.1	638.81	694.35	782.86	813.74	867.55	897.05	958.11	981.23	1008	1050.4	1060.4	1089.2	1094.5	1136.5
0	0	0	13.206	5.4168	17.579	16.591	26.406	24.997	27.763	21.134	21.163	30.007	34.454	31.336	27.936	30.099	37.332	35.91	36.697	43.937	57.015	52.731	61.115	58.631	69.374	79.982	84.632	90.287	88.883	74.496	91.391	95.044	111.88	105.99	108.23	121.64	111.65	107.3	114.62	108.09	103.61	129.46	106.11	102.44	116.63	140.43	137.36	137.18	143.83
0	0	0.099841	8.9332	0.94348	15.619	7.5711	17.833	11.327	9.5265	14.241	18.859	10.94	13.946	17.43	16.29	24.002	35.489	69.893	89.865	108.75	130.79	161.68	192.71	212.78	245.62	266.46	291.6	304.2	316.48	336.87	343.1	349.74	347.92	362.49	364.82	394.66	386.63	398.56	397.56	403.15	408.62	412.62	419.27	408.52	425.51	430.31	428.07	437.45	437.11
0	0	0	9.7376	7.758	25.67	19.239	57.16	58.175	59.083	62.187	47.591	54.626	68.616	73.991	83.018	84.775	74.813	81.614	74.19	95.769	77.058	82.722	84.62	76.924	85.925	90.378	81.378	94.09	87.071	86.171	89.708	89.587	107.11	108.96	113.46	116.1	102.42	119.14	119.17	119.56	117.87	131.43	149.38	154.09	165.06	188.23	193.26	224.04	217.11
0	0	0	9.399	7.8586	13.406	9.3837	18.812	21.688	25.15	29.619	20.616	34.327	26.248	44.195	44.024	44.186	45.163	59.402	69.606	85.054	115.44	136.36	173.82	227.26	282.94	316.2	366.13	409.05	438.63	489.23	541.8	559.62	610.18	641.82	662.55	680.61	715.78	748.7	769.53	840.9	872.14	910.18	926	963.31	998.03	1043.6	1054.7	1073.1	1113.5
0	0	1.3634	10.734	11.048	20.665	25.243	34.03	31.569	42.13	36.376	35.954	36.051	35.99	43.039	34.594	31.035	31.129	40.139	32.639	26.007	35.428	40.6	33.529	34.455	38.356	54.353	46.469	40.776	46.624	52.773	36.066	58.717	45.741	52.017	48.837	48.193	47.785	55.277	45.858	54.826	60.775	47.342	43.802	49.748	43.572	48.528	47.072	48.063	48.46
0	0	0	4.8302	6.5179	6.9064	14.343	18.546	21.444	19.96	22.611	22.668	28.298	22.403	31.337	26.828	19.048	17.607	21.619	21.679	19.054	21.683	24.432	25.461	25.215	25.907	32.569	42.968	49.591	65.321	78.315	99.013	119.68	144.03	164.34	183.27	192.48	213.23	235.49	241.28	254.3	268.44	285.77	290.82	315.8	314.93	329.76	313.92	316.03	332.8
0	0	0	17.524	13.38	21.534	20.455	27.822	32.251	34.484	36.514	31.927	42.008	35.806	41.723	48.201	45.367	51.427	43.854	57.346	48.572	51.766	58.677	55.972	49.082	47.817	55.484	49.143	55.354	45.207	62.928	60.817	57.591	60.096	60.902	57.613	65.126	61.634	65.322	75.168	60.874	50.402	54.867	55.194	58.076	57.575	62.286	56.767	62.292	59.055
0	0	12.82	1.7631	11.898	18.992	22.486	21.84	20.967	22.65	34.867	36.878	33.216	46.111	55.619	56.935	69.112	57.49	74.264	77.583	87.04	107.44	154.52	154.8	157.16	182.14	187.51	208.2	212	227.64	243.78	244.76	254.34	259.04	274.29	295.5	286.83	304.9	305.71	304.72	317.45	333.56	312.2	334.15	355.89	367.58	361.63	368.46	361.84	383.65
0	0	0	4.1484	10.177	7.2872	11.717	10.933	8.0796	12.236	7.8904	17.825	2.692	11.555	14.586	21.945	30.621	36.605	49.711	42.226	45.892	48.576	56.253	57.613	55.517	62.947	62.686	63.7	56.246	55.704	64.528	68.848	78.917	81.435	98.396	97.282	109.69	112.26	129.7	132.71	139.99	152.38	153.67	149.1	159.55	152.44	176.21	168.04	189.85	186.21
0	0	4.1757	0.30826	0	16.18	16.235	17.996	8.8737	20.073	19.501	23.63	16.006	24.494	19.758	18.824	19.356	6.0005	15.948	14.938	24.647	14.002	18.977	19.571	26.416	19.361	14.819	22.959	22.454	14.681	16.601	23.129	26.655	15.831	11.855	26.936	22.327	18.762	12.145	15.693	16.321	25.509	23.798	26.933	22.465	28.236	16.252	18.457	21.703	18.824
0	0	0.35846	5.2179	4.4433	2.2067	16.612	21.487	11.007	12.495	18.727	17.328	9.97	10.888	16.224	17.045	19.782	18.618	30.447	27.701	29.78	29.467	36.862	51.225	54.234	56.744	57.376	67.505	64.414	63.507	75.528	75.1	79.589	69.034	86.16	81.258	81.769	72.544	82.863	89.798	86.042	97.432	99.047	94.57	97.68	94.661	101.27	112.38	108.15	116.87
0	0	0	14.661	3.3262	15.462	14.544	22.194	36.512	30.563	34.401	32.598	40.287	40.684	55.965	38.921	46.773	43.404	41.557	41.619	32.801	52.818	40.897	49.916	56.162	64.788	75.35	91.848	84.657	88.629	108.57	114.33	124.81	98.984	97.561	102.97	90.461	95.292	84.4	94.933	88.802	86.222	86.71	81.731	75.822	79.802	77.702	79.92	74.217	77.363
0	0	0	15.491	11.057	12.723	19.956	6.1591	13.993	6.4845	10.025	16.73	29.342	61.702	88.582	110.93	140.35	126.37	227.19	263.58	307.99	359.57	416.63	473.76	398.23	446.26	436.55	609.25	621.91	657.4	690.49	733.32	761.37	772.45	787.56	836.89	859.89	890.35	877.94	914.89	959.75	994.12	1062.9	1073.2	342.4	346.95	354.63	362.43	370.47	370.86
0	0	0	8.7223	18.67	5.9948	12.844	12.958	13.167	13.053	21.784	16.086	26.276	30.517	26.883	23.002	21.666	24.322	32.39	85.296	133.51	186.22	248.76	322.61	410.54	484.4	539.04	617.07	679.69	729.61	742.68	792.54	833.97	877.56	897.75	961.36	996.15	1022.1	1008.3	1062.2	1079.9	1102.4	1111.4	1150.2	1147.8	1187.9	1223.8	1230.7	1245.4	1244.5
0	0	2.4332	3.9886	11.145	6.8251	21.139	21.503	28.647	26.305	43.037	48.794	84.777	116.14	154.62	243.66	283.39	361.56	488.19	576.56	694.57	824.24	928.6	1088	1236.3	1242.4	1316.8	1407.2	1465.4	1549.4	1635.5	1620.3	1772.6	1703	1833.7	1789.6	1675.3	1882	1980.9	1959.4	2045.8	2000.6	2034.4	1976.7	1978.3	2044	2033.3	2097.6	2131	2100
0	0	0	7.787	6.5573	17.695	25.193	18.645	14.007	23.238	18.25	13.04	23.69	15.045	35.577	47.896	110.13	155.16	214.35	276.53	336.96	414.52	480.4	518.81	608.74	614.19	828.03	742.38	821.44	871.56	862	910.11	860.94	930.82	952.44	1049.4	1010.5	1084.4	1094.2	1150.3	1117.1	1145.9	1191.2	1236.8	1186.8	1225.1	1208.1	1267.5	1285.2	1323.1
0	0	0	10.296	6.1269	11.182	13.687	17.165	20.515	38.25	47.416	66.425	69.865	87.048	92.619	106.64	111.17	119.87	132.16	155.26	151.36	178.51	196.7	201.32	200.02	214.91	231.62	233.5	212.59	239.51	240.35	248.3	270.45	252.46	259.86	260.39	265.69	275.72	259.54	275.02	280.93	290.94	292.31	291.75	288.96	291.72	304.91	316.15	305.96	312.3
0	0	0	13.293	11.104	12.622	7.5785	20.546	17.024	24.694	17.346	13.684	12.756	21.41	32.762	30.482	24.129	21.317	12.645	10.872	8.3564	3.5552	7.7682	8.6872	18.644	13.178	14.105	10.879	16.463	24.645	17.707	20.225	20.181	30.979	17.442	21.66	24.552	24.4	21.74	34.637	47.179	60.916	68.121	60.848	77.952	90.668	111.87	125.19	127.65	138.36
0	0	2.133	2.0964	9.6471	6.7646	5.9489	15.157	18.188	14.66	32.027	20.684	35.305	31.509	41.286	46.4	50.645	45.217	54.078	57.021	65.726	65.392	73.986	76.17	81.333	77.344	81.372	67.627	69.554	62.954	63.515	74.599	78.178	83.228	95.851	105.56	130.03	163.18	210.52	256.25	269.63	307.67	335.97	374.63	406.66	450.52	448.43	512.29	533.15	561.04
0	0	1.8881	4.3732	6.6357	11.016	9.4243	16.949	20.484	16.145	25.268	24.238	28.702	43.251	52.519	61.136	73.74	83.158	98.281	111.08	126.32	146.33	165.96	184.96	215.6	257.96	289.77	352.6	371.36	417.92	481.04	543.47	576.25	627.27	692.57	734.95	712.4	786.59	815.95	837.46	880.51	897.63	936.26	952.08	992.25	1049.3	1050.5	1109.2	1089.5	1125
0	0	1.4838	3.1308	5.4064	12.561	9.9257	13.361	7.3303	8.5943	5.9378	12.739	0.37749	15.05	19.354	15.718	20.353	24.785	28.195	30.835	31.897	36.248	42.155	44.488	44.322	42.553	53.639	50.243	50.347	51.629	64.225	60.671	62.471	64.091	78.669	79.025	75.157	80.417	81.504	85.069	97.29	99.426	100.48	98.883	107.94	102.03	99.183	98.263	101.42	79.688
0	0	0	17.568	20.167	11.198	5.7301	0.073162	12.741	12.699	23.884	14.177	19.24	10.226	7.1674	7.8332	0	0	4.6171	6.0394	0	0.61867	8.37	6.5847	4.1163	0	4.0383	0	0	0	0	1.1964	0	0	0.034439	12.448	3.6825	7.0697	9.1481	9.5619	4.5372	12.102	0	0	1.3348	0	10.009	0	4.2711	0
0	0	0	0	29.787	21.277	29.345	26.231	32.08	16.336	13.357	1.7411	6.4924	7.9715	6.5544	1.9789	9.9886	29.185	33.377	31.785	39.174	41.104	52.154	59.929	74.521	89.166	74.212	90.495	52.781	72.162	68.261	49.116	46.019	65.613	57.413	57.401	60.423	44.355	45.969	63.591	56.996	52.137	55.128	41.437	49.352	50.508	45.818	53.636	48.089	40.991
0	0	6.5242	4.6124	0	7.8853	6.7657	13.416	20.659	22.18	34.649	68.657	113.05	160.42	246.75	306.93	392.05	485.58	548.92	635.59	707.98	772.5	838.02	924.42	1027.3	1030.1	1120.9	1142	1146.4	1152.5	1154.8	1190.7	1205.6	1250.7	1256.5	1263.4	1289.8	1286.1	1289.5	1307.3	1335.8	1374.2	1399.9	1471	1468.2	1536.9	1568.7	1603.4	1636.1	1620.1
0	0	0	2.8667	7.0971	19.143	18.921	22.479	25.44	23.623	32.445	20.996	24.022	33.421	30.737	31.682	36.482	34.778	43.727	42.554	55.538	70.681	74.508	88.688	95.917	106.28	127.39	131.76	135.36	136.77	146.98	146.45	163.02	167.4	167.82	173.81	262.07	326.43	289.01	375.99	393.75	445.98	477.88	503.21	529.83	572.68	587.62	659.62	719.1	760.7
0	0	0	5.2565	5.954	11.208	19.056	25.114	21.57	24.322	18.014	22.985	24.315	18.943	26.675	23.838	21.311	20.778	22.367	31.734	24.59	25.915	36.854	37.139	37.004	23.729	43.776	33.615	39.432	37.12	41.991	43.82	53.527	46.234	49.943	56.32	59.033	66.053	65.034	69.541	60.561	60.458	66.476	66.742	78.655	67.997	78.071	77.873	87.182	86.716
0	0	0	17.035	5.9446	12.369	16.518	19.801	19.554	12.119	23.209	19.566	13.956	22.492	25.824	25.887	25.537	25.878	26.504	21.444	24.305	34.651	35.588	30.315	30.944	38.594	49.264	65.694	78.379	75.357	84.173	101.06	117.37	125.04	147.91	141.65	145.02	154.36	161.56	176.62	183.55	192.9	205.95	214.87	207.06	207.22	223.04	208.69	230.09	200.42
0	0	0	0	36.37	29.641	41.609	40.526	43.649	48.096	50.814	54.74	56.819	48.051	54.81	47.127	52.527	51.073	55.257	55.554	39.131	47.437	36.998	46.968	43.4	39.925	40.154	43.847	36.341	29.054	37.76	37.591	26.962	29.194	18.715	15.989	14.721	5.6346	8.0843	11.739	22.826	22.415	17.972	13.805	26.486	17.974	11.797	4.0539	5.4153	0.72419
0	0	0	10.458	5.2987	6.8893	15.514	21.622	18.957	24.91	27.178	30.128	38.743	38.398	44.967	59.852	100.5	156.95	237.13	346.61	460.78	620.52	772.93	968.73	1160	1381.1	1667.2	1826	2111.4	2417.6	2665.2	3037.2	3200.8	3586.7	3863.7	4141.8	4403.1	4590.4	4921.1	5205.8	5500.9	5746.5	5856.1	5996.2	6344.4	6440.8	6525.3	6685.2	6832.8	7027.8
0	0	0	12.99	0.90061	11.45	17.983	28.045	29.867	18.513	1.3065	25.668	29.81	23.11	14.951	24.082	36.225	42.073	62.007	95.478	99.743	116.96	133.5	161.02	177.91	153.62	208.38	231.81	284.07	301.47	342.06	403.74	504.25	575.26	685.26	792.14	945.44	995.13	1008.9	1222.1	1366.7	1539.4	1641.8	1805.3	2059.4	2110.9	2256.8	2253.5	2455.6	2611.1
0	0	0.40655	0	13.092	9.5812	24.319	5.0573	11.744	20.405	10.284	10.004	17.081	16.366	21.175	2.285	5.143	0	1.1017	0.058932	0.41346	0	11.374	4.1401	6.1887	7.5044	18.605	16.223	33.904	29.194	47.692	36.757	42.08	40.425	47.086	82.792	96.716	145.84	197.6	220.96	294.35	355.85	514.27	643.37	814.33	913.68	1004.6	1173	1322.3	1334.5
0	0	0	13.474	12.051	13.019	10.804	27.054	33.583	34.625	30.292	25.035	27.367	36.31	33.539	46.762	43.018	40.29	37.914	36.907	38.828	36.254	43.35	51.924	72.091	69.207	81.723	90.687	112.07	124.41	141.56	144.92	156.63	170.6	177.09	182.53	213.02	261.73	285.01	333.02	298.39	351.28	376.9	403.87	437.63	473.03	506.35	546.28	556.46	393.75
0	0	0	8.0054	4.8432	9.219	15.739	29.594	29.258	31.808	44.244	35.198	38.257	51.14	52.622	52.062	59.525	54.443	64.76	66.735	71.035	77.147	78.977	83.886	89.575	97.833	109.48	129.43	119.72	124.23	140.38	146.24	170.14	175.49	187.65	184.12	183.63	194.03	198.15	208.98	224.82	240.42	246.67	268.08	273.92	283.74	300.8	301.74	313.28	329.63
0	0	0	17.495	26.372	41.594	38.436	43.093	47.865	51.401	55.064	55.083	68.253	66.776	75.877	69.683	83.383	96.223	107.15	105.79	108	124.87	118.84	125.3	126.43	144.93	161.94	186.43	197.2	240.25	256.43	300.67	314.06	370.09	376.58	402.96	415.98	443.79	455.46	491.86	498.58	508.4	538.68	563.23	578.82	566.29	607.2	570.3	588.19	601.22
0	0	0	6.7331	14.706	12.916	18.011	17.261	17.787	12.687	10.882	12.061	18.015	21.481	24.357	21.564	25.262	21.031	31.393	35.345	46.008	53.146	49.366	56.406	53.083	61.642	61.882	71.286	67.095	74.101	72.27	73.811	80.342	87.982	86.039	97.39	91.725	92.249	89.323	101.52	93.815	108.2	108.53	117.06	115.94	113.85	126.76	118.57	129.56	122.21
0	0	0	9.365	4.2636	18.259	19.396	28.794	27.689	29.233	22.437	27	3.9396	21.667	22.759	21.126	21.334	9.6676	12.695	8.5836	3.5735	0	0	0	2.4729	0	7.7274	9.7165	13.668	13.541	0	0	0	0	0	0	0	0	0	0	0	0	0	4.0088	1.3819	0	0	0	0	0
0	0	0	11.564	4.6636	9.7903	19.839	24.048	26.172	34.468	42.966	39.65	39.435	52.288	55.591	55.801	68.634	72.07	78.574	80.2	86.113	97.8	101.33	130.69	152.87	199.19	238.16	292.36	323.5	365.22	417.75	449.15	487.84	564.68	654.16	686.6	741.22	804.18	839.45	897.76	937.64	1001.1	1065.1	1106.3	1151.5	1225.6	1273.6	1324.2	1402.9	1421.7
0	0	0	4.0349	3.0572	6.8047	4.5204	8.3634	0.44967	3.2442	13.869	8.2683	7.2568	12.881	8.6633	10.694	4.6601	0	0	11.048	16.114	14.37	18.675	20.358	19.39	19.202	16.355	22.749	21.091	27.512	22.754	28.936	16.735	29.657	29.781	42.383	31.81	34.824	31.219	42.896	44.52	58.843	50.061	57.801	34.452	65.768	56.112	63.104	66.685	66.393
0	0	0	0	13.903	7.5717	13.725	1.819	8.7069	17.106	6.3264	10.928	16.25	8.5606	8.8173	6.9422	3.7777	0	0	0	0	0	0	0	0	0	0	0	0	0	0	0	0	0	0	0	0	0	0	0	0	0	0	30.859	18.796	24.995	25.595	33.085	44.965	52.733
0	0	0	29.637	19.597	45.7	56.914	62.838	62.249	64.221	77.036	83.562	81.476	93.627	87.23	88.428	79.49	70.291	71.794	71.103	87.955	73.62	83.107	86.65	91.729	88.064	95.251	97.31	114.67	95.41	103.47	75.529	87.517	121.12	95.969	104.13	120.66	102.4	137.97	146.54	150.4	173.41	185.55	169.49	186.62	192.43	162.28	180.5	182.43	181.34
0	0	0.77472	19.119	9.4735	6.029	18.414	14.975	17.814	14.999	5.088	12.969	13.945	17.598	7.4847	5.1604	3.1902	0	0	0	0	3.8404	0	0	6.8853	15.215	51.039	67.145	91.022	140.18	181.14	240.99	279.55	324.32	365.43	412.19	487.33	508.29	518.69	579	580.7	596.58	629.94	665.13	688.65	671.94	718.03	720.74	708.32	736.54
0	0	0	6.9822	21.754	15.099	18.124	25.084	17.862	27.08	15.166	28.532	28.731	29.912	32.082	29.781	39.088	35.156	33.736	34.263	31.695	30.264	32.936	25.942	31.567	37.583	48.843	73.257	71.062	69.563	76.49	87.551	93.374	108.69	131.35	153.31	174.35	194.73	215.5	254.82	268.83	282.75	280.95	311.42	333.47	356	372.67	352.99	381.88	389.24
0	0	0	9.049	11.999	31.361	22.743	43.104	50.372	65.08	65.604	63.431	63.985	83.858	103.2	118.98	128.23	138.02	147.86	171.18	184.97	171.05	186.97	194.04	234.44	251.15	251.37	262.5	340.71	320.12	331.5	338.93	365.54	389.31	424.08	464.1	501.4	549.22	572.93	618.75	658.98	739.68	789.45	832.32	916.13	963.14	1043.9	1058.8	1090.7	1183.3
0	0	0	4.8602	12.526	8.1807	3.2305	11.153	13.997	9.1485	16.757	13.093	12.436	8.8311	6.6683	23.106	43.274	60.663	83.917	129.94	163.82	196.15	238.39	294.77	382.5	450.49	561.66	675.98	682.46	833.58	990.24	1141.6	1276.1	1405.9	1660	1739.8	1869.8	1960.2	2020.1	2139.9	2214.5	2345.5	2207.4	2353.9	2445.8	2477.9	2415.3	2428.6	2544.7	2507.9
0	0	1.6448	5.4159	9.7453	4.6923	9.8633	6.4657	11.392	20.803	27.944	25.211	26.512	25.432	36.283	31.595	37.232	27.745	30.002	23.453	27.649	27.912	24.402	29.508	25.415	20.365	27.191	35.981	44.019	62.601	88.068	127.04	143.51	199.65	254.11	277.43	314.97	352.43	462.36	487.04	512.55	564.27	581.93	602.22	609.29	650.85	669.11	699.99	692.55	750.39
0	0	0	11.176	6.3571	15.665	0.49929	5.56	9.9795	0.12349	10.887	2.4739	0	0	0.76433	0	0.36527	0	0	0	0	4.9397	3.0988	3.4999	0.73798	2.1183	3.9481	7.6353	7.585	5.5976	18.753	21.829	18.726	28.345	36.61	53.09	46.634	56.65	54.504	63.554	61.956	75.38	68.618	69.867	73.893	78.236	82.862	84.497	92.906	71.311
0	0	3.5158	12.865	15.183	11.538	14.368	14.093	16.391	10.034	12.019	5.8816	6.4373	8.1515	2.5052	4.502	10.088	8.821	18.422	39.581	52.505	81.765	108.04	171.35	231.56	313.12	382.71	460.22	571.49	664.05	716.6	810.19	985.54	1020.4	1119.9	1261.9	1335.6	1431.9	1514.9	1591.6	1643.6	1715.8	1819	1850.8	1849.1	1931.7	1938.5	1930.7	2035.5	2030.8
0	0	0	7.616	5.4242	14.408	20.903	19.732	14.741	15.322	20.312	25.858	17.028	28.701	16.547	21.393	10.774	0	7.1991	11.385	16.783	9.8606	11.897	18.195	11.227	9.2585	3.6468	6.0594	1.5693	8.5407	6.3114	6.1668	0	6.5846	3.6991	11.168	0	5.3439	0.17253	2.3152	5.1659	13.139	17.637	6.1368	13.494	18.239	15.426	14.379	19.426	23.462
0	0	0	0.938	4.8674	13.169	11.262	12.919	17.683	14.212	21.459	21.177	22.333	29.965	26.987	30.168	34.211	33.898	39.396	36.473	37.974	36.893	40.792	39.976	46.498	52.02	57.825	56.303	56.922	56.174	54.48	41.367	43.45	39.693	51.984	43.146	54.027	50.75	54.483	61.877	58.803	76.262	71.901	63.194	72.901	74.051	87.341	82.711	89.126	100.6
0	0	3.8408	0.48266	1.8943	2.827	12.358	5.9147	0	5.4659	5.7312	0	0	0	0	0	0	0	6.7659	0	0.81589	0	17.904	19.543	18.646	63.635	91.028	130.62	157.8	179.77	236.97	267.64	300.84	329.88	377.4	400.49	447.29	461.51	508.15	510.5	541.3	557.38	528.39	569.11	590.36	531.01	555.91	591.09	574.59	599.49
0	0	0	5.8394	17.286	42.297	43.254	78.901	107.68	134.35	177.24	205.92	219.16	265.84	328.34	369.35	412.51	476.02	510.34	583.34	652.24	688.7	778.1	791.19	906.31	982.02	1077.4	1122.6	1222.1	1267.7	1376.5	1480	1573.2	1758.5	1907.1	2129.2	2604.2	2426.2	2598.4	2862	3053.5	3167.6	3358.5	3457.2	3650.7	3873	3893.6	4156.8	4236.5	4236
0	0	0	1.4013	11.176	6.9442	15.977	13.305	17.304	21.516	33.417	35.903	73.797	71.853	77.813	100.76	133.04	155.74	179.31	231.02	281.02	312.22	374.21	416.92	468.48	524.87	628.7	758.14	853.25	934.25	1076.3	1352.7	1547.5	1699.2	1938.6	2306.8	2573.4	2911.8	3221.1	3506.6	3854.2	4203.9	4683.4	4978.7	5369.5	5647.9	6124.4	6688.8	6777.4	7473.8
0	0	0	13.306	6.3423	8.9219	13.352	23.379	27.151	26.196	18.588	29.175	42.362	38.787	46.514	46.405	47.376	66.487	73.676	76.486	67.521	85.95	95.896	85.298	88.696	95.077	94.434	85.567	91.358	105.77	111.3	103.49	93.187	108.27	109.43	97.927	118.78	141.6	207.38	237.61	223.35	232.52	217.32	201.36	230.17	252.42	269.12	274.96	266.68	281.11
0	2.9121	27.795	35.153	7.3671	0	0	0.16648	0	0	0	0	2.8236	44.496	68.745	101.78	125.08	154.64	215.34	230.84	316.53	397.28	469.1	572.14	687.57	802.45	984.19	1065.9	1121.8	1257.7	1509.9	1779.9	2187	2539	2813.9	3135.2	3288.4	3504.3	3805.3	3855	4046.2	4235.3	4329.2	4545.3	4582.7	4787	4881.7	4937.7	4938.5	5052.1
0	0	0	10.776	5.8352	14.792	36.855	36.493	23.727	23.183	31.015	31.175	22.424	28.332	19.898	23.806	17.677	9.8028	13.027	14.048	19.046	24.849	19.568	18.796	12.844	16.976	11.685	16.151	15.017	17.273	31.625	27.765	23.364	37.66	34.825	47.325	44.077	37.715	33.822	41.848	40.951	47.877	51.727	47.263	42.947	29.623	24.669	31.14	21.87	25.667
0	0	0.72439	9.1239	11.013	20.071	29.1	24.437	27.999	23.432	29.996	34.905	22.498	33.523	33.087	46.522	49.868	67.32	86.33	104.97	119.23	169.75	173.29	192.41	239.61	267.79	297.78	328.95	353.93	354.11	364.75	384.82	396.1	402.92	421.82	419.32	430.85	423.59	431.89	439.78	453.23	455.36	480.05	486.31	492.45	467.78	473.77	483.11	473.24	469.62
0	0	4.2536	6.9017	9.6169	13.085	30.815	13.934	29.261	13.268	11.171	32.391	37.127	39.144	35.794	28.199	31.628	29.479	23.471	47.234	42.198	49.991	77.341	66.165	76.902	77.027	86.002	91.113	106.16	127.13	126.56	147.63	138	162.42	164.76	188.65	185.49	216.79	228.57	239.7	229.65	251.72	262.73	283.53	316.57	317.52	356.15	334.56	332.45	321.72
0	0	0	5.833	23.276	24.954	29.552	16.815	31.745	34.831	20.065	24.598	32.765	36.629	36.171	37.131	47.36	37.176	48.438	47.115	46.364	46.601	41.474	38.629	33.738	49.146	57.836	71.92	69.357	59.979	66.611	62.706	75.25	72.218	84.981	80.69	93.954	87.107	89.373	102.27	91.841	102.37	106.3	100.65	101.1	94.762	93.125	84.687	89.277	83.922
0	0	0	13.71	16.657	20.611	14.463	16.082	24.899	15.813	18.276	20.17	13.605	23.47	24.562	19.046	20.272	15.816	14.027	26.39	38.075	37.504	42.736	36.797	28.129	38.163	39.903	33.659	45.241	29.935	39.771	40.391	38.496	41.974	45.191	47.3	36.757	48.577	38.271	40.415	33.158	40.321	48.149	45.309	45.175	40.598	44.131	31.787	38.696	33.686
0	0	1.0888	9.6879	17.297	10.288	24.983	19.916	23.554	28.592	30.389	22.043	30.328	28.855	32.406	40.085	31.398	30.578	27.599	37.588	41.401	40.035	48.101	44.779	55.896	83.996	83.616	117.91	143.65	180.72	217.17	252.83	275.5	314.49	320.21	373.32	424.85	452.51	450.42	493.8	512.61	525.13	519.48	535.16	562.5	576.68	606.89	605.09	594.27	590.21
0	0	0	14.046	15.71	4.9006	5.2022	15.704	19.041	19.55	16.714	25.032	24.838	22.05	30.29	27.011	32.452	31.189	33.005	37.576	50.523	44.811	64.826	77.092	96.561	148	133.71	166.23	169.5	194.23	218.72	253.92	300.87	357.22	412.46	490.56	602.76	688.62	753.15	787.98	867.12	1004.6	1160.5	1266.7	1309.8	1475.9	1537.2	1656	1736.6	1771.3
0	0	0	16.43	11.804	19.397	26.418	23.334	29.659	23.083	35.137	42.843	49.812	61.354	82.712	83.411	97.589	111.93	127.87	147.43	146.67	167.38	185.44	188.5	200.77	211.71	217.45	235.36	250.48	292.94	322.19	356.6	394.88	453.33	509.32	561.33	635.91	667.87	726.7	796.82	847.41	920.32	966.01	1002.6	1041.4	1141.2	1216.5	1278.4	1343.1	1398.9
0	0	4.1664	9.929	8.7375	19.966	25.861	19.787	38.367	29.209	35.927	30.604	31.066	32.764	38.499	46.92	48.82	56.034	54.943	72.458	81.353	98.095	100.95	101.29	107.59	116.66	129.98	146.78	150.45	137.02	151.6	148.02	157.74	162.59	164.77	162.59	173.03	165.57	169.22	169.59	175.5	181.62	181.86	183.43	168.96	170.88	176.17	174.83	184.76	173.06
0	0	0	1.1876	12.87	19.357	22.613	38.203	42.713	44.419	46.79	49.622	54.019	56.289	28.56	43.79	121.14	98.659	218.74	261.6	308.46	374.7	464.28	472.9	467.57	572.84	556.28	583.3	649.37	690.78	756.91	882.67	856.59	917.33	992.33	1038.9	1099.5	1133.7	1202.3	1284.6	1320.7	1365	1393	1439.3	1540.6	1532.7	1551.2	1608.7	1637.3	1710.4
0	0	0	9.8242	4.0984	7.2879	20.596	23.847	28.378	29.145	21.525	26.647	13.872	8.9063	20.723	17.97	20.516	21.222	14.705	28.915	27.28	17.626	27.689	38.504	35.961	42.743	41.303	30.22	28.128	24.928	32.053	29.701	39.638	32.357	34.973	32.342	37.933	39.825	38.28	32.483	38.496	47.163	42.783	40.132	44.03	38.186	52.305	46.247	39.93	41.98
0	0	0	13.703	4.4525	9.1874	14.098	12.965	17.211	14.235	17.57	14.31	23.819	23.215	23.953	18.238	20.009	22.727	22.378	22.269	20.994	20.456	22.557	27.753	28.923	26.137	25.153	27.356	28.614	33.163	36.297	28.275	26.436	27.266	28.269	25.435	22.307	13.627	21.549	20.708	29.089	28.766	33.549	37.894	50.206	44.585	39.82	34.64	33.962	33.708
0	0	0	7.333	9.9476	8.8286	16.19	5.1272	11.57	12.239	9.7863	15.431	26.019	25.401	35.168	21.415	25.634	22.928	33.16	30.916	30.452	35.882	39.77	47.181	55.302	93.26	124.99	171.33	215.94	260.93	295.95	342.55	390	413.99	447.89	475.01	510.7	558.77	578.78	624.54	652.17	680.13	683.48	707.52	715.21	726.26	740.52	744.51	793.77	786.98
0	0	0	0.81713	11.946	14.354	18.256	30.529	29.308	26.701	39.244	18.918	24.077	25.794	22.853	16.382	16.324	11.597	24.468	18.624	13.53	14.143	22.586	24.645	24.515	18.07	36.843	24.527	27.622	28.615	26.872	47.925	47.367	39.914	43.101	48.362	54.549	68.294	98.835	117.34	167.65	210.06	252.22	332.33	367.54	404.45	454.34	478.78	497.76	546.5
0	0	0	10.096	16.843	3.5332	5.184	7.855	7.5877	15.549	23.271	33.158	30.918	22.755	36.853	47.112	44.923	38.033	40.056	66.579	63.007	50.785	42.69	56.003	58.818	63.27	64.167	63.493	71.422	77.622	84.833	82.47	75.041	94.24	98.274	107.14	104.65	110.55	104.51	112.7	178.69	134.57	132.2	129.2	96.495	96.702	96.49	98.439	100.32	98.675
0	0	0	2.0547	4.0304	8.0796	16.92	16.763	9.1807	7.3663	12.45	17.968	8.9792	14.731	13.293	12.485	16.704	20.63	23.561	26.134	27.783	30.114	32.544	33.119	36.833	37.219	39.786	34.324	30.553	34.593	40.564	35.036	47.775	35.466	46.111	36.407	36.971	43.619	38.401	36.863	40.047	39.473	41.997	19.578	20.775	21.845	23.073	23.442	26.155	27.744
0	0	0	9.8432	23.666	12.896	17.199	25.641	18.918	29.37	24.045	46.982	48.782	50.389	56.769	52.907	61.674	64.093	66.045	59.065	67.96	65.339	27.228	20.328	23.144	36.368	40.92	58.593	73.328	82.714	104.2	92.554	126.66	149.27	168.65	198.97	248.49	280.31	347.61	386.64	448.35	503.33	532.79	636.37	681.78	717.97	754.97	783.36	862.2	870.09
0	0	5.9615	1.1807	2.137	12.965	18.105	24.106	9.8106	17.527	20.015	17.761	18.141	28.551	28.231	29.855	13.912	13.059	19.92	28.817	26.829	37.114	40.883	43.254	44.198	51.321	51.384	63.968	64.804	73.134	79.781	88.335	84.438	94.659	97.535	109.14	100.88	105.05	113.88	113.25	111.98	126.1	134.14	134.17	128.09	131.44	125.65	139.52	126.49	135.33
0	0	0	8.4192	10.105	13.933	13.222	20.888	25.018	28.016	16.865	15.534	19.311	13.308	20.583	15.281	30.313	26.212	35.318	28.575	23.551	29.62	35.596	31.594	37.078	36.056	44.839	36.498	42.993	42.13	54.791	57.157	64.268	64.538	78.093	93.519	91.038	100.49	111.2	139.84	163.82	203.31	262.94	292.83	329.38	384.3	444.72	503.01	560.6	609.31
0	4.6098	0.085562	2.564	12.073	8.4914	12.683	9.6291	2.7842	7.4311	3.6187	4.1885	13.208	3.6672	13.228	9.0338	10.359	3.6686	7.4441	0	0	0	0	0	0	0	0	0	6.8381	26.25	53.716	88.465	135.55	176.18	217.02	299.1	393.08	449.79	540.87	640.73	731.76	852.89	970.38	1164.7	1239.2	1399.9	1573.4	1650.9	1836.8	2000
0	0	0	2.4783	4.3851	13.291	18.575	23.706	40.339	64.382	87.162	137.02	186.37	212.16	267.24	288.96	343.49	360.05	392.8	416.64	439.74	468.39	476.46	507.82	528.48	488.05	529.79	531.43	566.82	559.85	553.27	564.13	541.59	529.8	577.18	628.2	687.82	665.69	721.76	774.07	801.78	892.37	956.85	1039.3	1073.2	1114.5	1224.6	1255.6	1364	1426.5
0	0	0	13.204	1.1324	18.948	21.646	28.983	25.485	37.72	39.567	37.905	29.804	33.645	28.272	36.678	32.263	29.968	38.322	40.372	38.294	44.877	39.547	53.341	56.135	45.198	44.609	45.191	40.74	50.33	56.787	56.42	44.95	51.101	54.605	57.023	50.196	58.278	59.598	57.285	58.721	74.859	70.183	76.701	73.583	79.313	88.875	84.249	81.488	79.883
0	0	0	2.7175	18.56	19.344	5.6999	17.328	15.301	24.181	25.825	29.793	39.297	43.334	40.803	36.702	35.52	37.643	37.172	40.572	38.791	38.9	29.527	38.535	36.549	25.219	36.305	27.864	43.558	44.728	64.969	59.599	109.49	133.56	203.61	324.91	425.26	571.43	752.7	955.56	1120.1	1286.5	1514.1	1782.6	2067.8	2254	2393.2	2607.8	2808.9	3074.2
0	0	0	9.9131	22.304	21.452	5.9644	17.068	20.458	32.619	24.345	21.318	25.53	16.95	21.257	16.968	13.108	22.846	28.061	32.392	34.647	37.044	40.582	38.02	41.78	60.151	63.153	84.984	94.798	89.968	107.84	116.98	135.4	137.5	161.92	186.01	197.01	219.45	217.77	231.29	240.85	255.39	269.17	288.08	280.8	296.44	291.37	278.28	308.44	307.62
0	0	0	6.0883	1.7606	19.279	8.4446	21.958	10.65	15.627	7.1607	9.0025	24.377	28.391	36.485	31.28	35.573	36.312	40.877	45.211	49.38	49.405	46.81	43.57	53.197	17.785	116.26	0	3.2389	21.344	15.825	3.1295	25.776	18.4	68.581	76.503	99.688	128.78	181.51	218.61	256.25	314.65	339.28	395.23	417.39	464.05	502.49	501.47	525.73	561.86
0	0	0	4.1488	5.9039	17.266	19.4	39.466	42.977	46.51	41.776	57.446	42.094	60.233	57.526	63.397	61.482	55.053	46.339	44.442	41.16	42.863	21.769	51.014	54.985	64.655	62.965	37.487	72.607	56.703	65.497	70.908	74.24	74.119	77.835	69.131	62.195	89.463	89.588	106.88	123.4	128.47	131.1	116.87	133.35	136.41	140.79	140.67	149.87	140.06
0	0	0	18.951	13.782	39.469	50.751	56.558	54.88	69.357	112.77	86.69	95.732	91.934	94.207	100.89	95.272	102.17	102.23	101.38	102.83	93.106	105.2	105.74	106.39	97.632	103.54	101.85	103.13	106.72	101.67	108.02	114.25	114.07	110.4	112.1	116.69	131.08	133.03	135.97	147.82	145.58	154.17	167.67	189.63	179.13	185.65	193.47	190.25	215.22
0	0	0	7.8165	1.777	10.649	27.778	34.066	24.238	29.507	22.926	29.041	20.552	14.395	23.156	23.93	20.391	28.74	27.481	18.736	18.495	12.58	20.302	21.75	16.65	19.576	16.792	4.0601	9.8146	8.2457	11.286	13.706	19.632	6.48	18.711	12.319	12.108	21.394	16.089	10.07	16.498	20.854	23.214	12.925	12.607	8.9211	13.935	18.966	21.885	28.538
0	0	7.5537	26.395	18.863	25.196	24.905	0	0	6.5398	10.264	24.043	4.4585	15.387	8.3884	15.034	11.472	30.482	29.036	40.419	1.3488	18.703	28.644	7.6751	32.332	31.463	18.127	7.3506	0	0	6.8508	3.6896	0	0	0	0	0	0	0	0	0	0	0	0	0	0	0	0	0	0
0	0	0	13.07	15.005	16.632	17.364	31.341	39.42	45.502	45.368	51.026	66.838	65.302	80.644	88.557	85.214	95.779	116.36	123	152.27	185.03	204.71	243.91	291.75	291.76	340.82	388.53	443.14	466.67	462.43	521.59	613.24	562.36	569.55	572.98	605.68	611.53	641.21	663.56	675.78	675	726.43	748.09	745.51	739.14	748.25	746.68	796.27	795.22
0	0	0	0	0.74511	14.501	19.246	12.187	15.013	19.086	28.036	33.522	18.782	20.894	24.801	29.65	27.526	22.851	30.871	25.689	22.695	24.897	27.377	24.769	21.352	23.802	33.633	29.162	25.808	22.48	36.299	37.645	45.519	47.666	57.303	65.576	75.678	83.02	92.329	93.902	113.74	123.73	123.16	129.86	140.32	134.58	152.6	159.33	168.01	174.03
0	0	1.4447	0	8.0089	12.143	17.292	24.604	20.912	23.944	33.728	36.669	40.131	40.816	51.182	49.04	52.367	36.764	58.742	53.103	77.65	91.151	131.73	141.01	167.05	195.53	224.23	240.5	252.89	275.58	260.19	303.18	319.71	339.18	364.53	366.37	382.66	383.32	431.72	439.1	416.92	466.74	530.25	580.42	642.02	682.49	712.13	766.2	817.57	871.1
0	0	3.0719	0	6.3076	15.27	35.699	45.32	43.06	47.146	51.803	58.585	47.415	45.692	59.703	40.721	50.877	52.025	60.88	59.156	60.378	58.984	59.884	64.161	70.235	78.843	89.121	94.624	95.82	95.433	107.92	106.74	115.05	116.91	128.91	117.99	122.79	123.67	134.8	133.66	146.8	148.89	154.88	156.72	155.49	173.54	179.91	192	202.9	209.28
0	0	0	9.8043	4.9126	14.831	24.097	21.255	31.6	29.291	36.836	38.827	42.408	48.384	53.926	52.044	58.581	64.085	69.942	72.88	70.469	77.167	77.716	81.681	78.971	98.674	102.3	107.65	100.04	101.94	108.28	109.32	118.09	114.62	113.42	124.66	123.12	138.85	141.12	153.86	181.96	209.08	245.58	265.26	292.3	324.67	344.85	363.73	391.45	418.92
0	0	0	5.3303	21.225	18.332	38.016	47.504	59.113	66.462	79.127	97.227	104.91	130.9	131.1	139.25	157.83	175.7	195.72	199.22	218.84	234.71	244.35	257.41	278.62	297.79	306.59	312.79	292.44	322.59	325.41	345.52	350.25	390.64	375.88	382.59	387.15	388.26	387.23	424.89	425.1	411.77	426.23	407.98	418.19	439.28	441.55	460.38	450.85	445.77
0	0	0	5.8248	6.5392	7.9535	9.7298	16.376	11.728	19.865	15.302	12.711	5.9554	12.201	8.2532	4.5573	4.2508	2.0887	6.2873	13.308	34.781	60.002	84.835	106.61	139.81	168.28	212.74	236.09	276.74	301.34	346.92	367.83	413.39	435.83	462.8	469.04	467.5	504.84	501.91	525.02	541.67	551.39	562.63	578.37	601.11	595.98	642.1	655.09	681.5	696.09
0	0	0	1.2586	15.048	9.5658	14.917	13.16	24.733	17.001	17.1	22.043	17.442	20.17	13.262	15.076	28.115	24.646	32.529	34.191	40.14	48.041	55.282	55.289	60.957	74.776	70.783	93.068	110.57	134.62	140.54	175.41	187.73	207.83	201.19	222.48	240.81	264.42	272.18	282.23	293.51	320.06	323.43	327.66	370.81	373.83	394.15	406.33	409.94	418.09
0	0	0	4.9125	12.632	11.736	14.721	25.05	8.369	14.715	2.359	0	4.7763	0	0.60235	0	2.51	0	0	0	0	0	0	0	7.1616	0	38.281	30.759	77.998	122.64	143.19	153.44	166.92	186.24	248.45	292.65	330.25	330.22	349.81	368.42	400.48	405.24	391.68	417.25	413.73	434.67	434.24	464.54	453.36	459.49
0	3.34	10.82	11.431	0	9.1035	5.718	9.3948	2.7125	9.8597	15.355	8.7026	11.421	15.398	14.796	10.589	9.1309	0.35978	7.5741	15.442	15.121	17.514	25.398	21.003	19.896	23.485	16.849	20.688	18.521	21.602	26.917	26.923	19.186	27.96	28.883	32.121	33.178	37.126	33.049	38.509	39.462	52.355	54.814	58.954	57.251	64.139	58.385	70.879	63.917	71.381
0	0	0	9.3484	13.901	5.0395	17.08	11.107	15.84	12.983	17.263	15.069	11.59	15.595	15.843	16.871	13.04	19.344	11.693	10.037	11.582	24.244	31.565	14.862	15.188	22.169	28.735	32.075	28.61	21.259	15.699	17.091	21.842	28.088	24.778	25.133	34.593	28.073	26.756	29.709	32.294	31.285	38.112	41.278	35.426	31.062	37.815	29.547	40.529	30.192
0	0	0	18.276	0	5.4556	27.866	12.465	19.929	21.166	12.427	10.825	12.887	16.548	23.339	23.609	23.18	32.029	36.131	28.713	34.577	36.377	38.962	41.889	43.005	44.808	48.546	55.095	57.66	63.365	76.592	69.501	80.122	84.082	82.692	93.731	97.797	100.76	108.64	100.91	109.55	97.786	96.255	111.46	105.1	116.92	94.823	86.45	92.59	92.566
0	0	0	11.024	18.608	14.823	22.024	18.035	20.165	16.451	18.573	22.21	23.882	29.878	39.824	41.849	48.083	66.793	91.046	101.9	105.27	136.92	140.95	155.33	170.51	170.33	184.34	192.21	210.33	209.19	237.33	271.38	289.73	335.26	370.4	409.14	453.12	496.93	539.88	609.82	648.98	698.8	731.77	783.93	790.17	837.23	892.16	911.2	960.26	949.85
0	0	1.293	18.582	16.228	18.241	17.074	24.622	24.659	34.193	40.72	51.661	62.625	84.642	81.215	89.285	102.33	129	129.55	156.74	173.95	202.04	221.54	280.47	309.35	357.22	379.72	406.02	449.98	553.56	604.99	718.12	778.71	845.17	934.22	1035.3	1130.1	1195.8	1254.5	1354.5	1446.2	1512.4	1607.7	1688	1768.1	1859.4	1875.4	1989.4	1970	2044.9
0	0	0	3.9103	6.0177	15.658	12.562	22.547	22.958	32.822	38.443	36.348	56.886	68.841	88.255	113.32	152	200.05	270.31	347.87	411.36	498.01	580.14	707.44	737.41	817.94	889.21	938.32	964.4	1048.5	1120.8	1143.2	1220.3	1243.4	1299.6	1322.4	1370.6	1331.9	1405.5	1397.7	1423.9	1471.6	1471.5	1478.9	1555.9	1562.7	1631.8	1605.2	1583.9	1628.8
0	0	0	9.3232	11.81	11.308	14.043	17.662	20.846	14.737	17.925	18.152	19.713	23.423	26.867	25.2	24.159	36.162	41.087	50.263	56.661	65.338	75.614	90.298	108.18	133.25	151.62	193.89	199.13	220.9	248.19	276.44	285.95	305.19	313.3	326.01	355.48	361.94	376.25	382.43	394.2	409.28	426.01	424.87	410.83	415.83	436.93	448.83	438.43	424.78
0	0	0	4.6585	13.603	16.48	22.769	28.414	30.481	25.932	28.868	38.94	33.131	31.574	38.275	32.553	29.683	28.272	34.949	34.956	56.315	34.342	34.466	35.896	36.607	42.613	46.638	37.813	29.697	38.196	48.346	46.152	51.648	49.002	61.737	56.093	54.352	57.008	57.763	71.187	84.841	95.674	107.11	102.3	106.5	119.72	128.28	136.46	154.66	162.87
0	0	0	8.0854	27.591	35.392	42.856	42.861	54.688	58.636	72.397	82.055	90.276	93.905	118.14	105.07	111.76	115.26	120.34	117.79	128.72	139.51	140.88	134.01	130.38	135.05	136.03	129.89	136.53	134.03	142.92	152.14	151.93	150.4	147.24	153.86	143.46	154.62	137.46	160.82	148.81	150.76	152.51	151.23	151.5	153.03	153.63	138.93	143.41	142.41
0	0	0	6.2204	8.2869	12.518	21.091	18.605	12.321	20.037	25.644	19.345	10.97	10.213	13.977	11.886	13.222	17.109	9.6899	5.1713	13.704	9.969	15.201	11.308	11.055	10.838	17.384	10.779	3.6459	1.6527	7.3137	0.53039	8.3233	3.6069	12.399	4.8135	2.9455	1.7826	3.1982	1.6883	7.3639	8.6927	8.6991	3.9011	4.1826	5.6214	5.4104	3.5886	4.2113	10.642
0	0	1.1873	4.4288	13.865	16.273	16.562	22.709	18.928	10.652	23.029	30.728	33.211	24.874	30.67	35.415	31.565	18.069	22.081	16.667	16.415	10.171	14.822	13.883	18.898	21.374	18.062	17.296	6.7294	0	0	0	0	0	0	0	0	0	0	0	0	0	0	0	0	0	0	0	0	0
0	0	0	4.7502	2.3299	14.616	20.848	21.469	13.243	24.769	14.566	14.825	20.67	21.214	17.632	19.478	40.35	36.427	23.468	31.213	35.698	37.335	34.259	34.632	27.452	0	20.435	0	32.715	42.916	38.579	27.319	34.44	29.28	60.832	58.98	65.694	47.619	45.85	49.204	61.901	60.567	72.873	61.403	64.046	60.691	73.22	76.007	76.231	79.745
0	0	0	2.16	6.5908	14.183	19.526	25.929	27.198	34.827	39.027	37.254	31.702	38.799	45.166	61.183	79.239	106.99	142.76	199.07	253.47	322.43	374.58	450.32	496.15	583.79	651.48	691.24	782	796.26	862.19	878.2	916.23	954.02	986.11	1025.1	1049.8	1091.1	1140.8	1170.7	1189.2	1245.9	1244	1262.3	1295	1347.4	1362	1374.2	1384.3	1425.9
0	0	0	11.224	31.331	22.184	20.984	16.896	13.612	21.559	0	7.2039	10.062	15.04	15.738	21.066	5.4981	30.901	36.548	16.202	22.556	24.085	26.086	16.911	21.804	24.054	28.551	32.594	32.914	28.533	39.652	34.633	36.484	31.884	38.316	44.877	38.727	43.735	38.46	39.25	51	47.703	48.707	60.205	64.512	67.086	61.7	70.553	76.748	78.007
0	0	0	10.463	9.0611	28.355	19.801	28.44	21.957	22.289	26.847	27.423	17.781	20.887	16.07	15.18	28.563	26.723	32.533	27.222	30.439	34.147	32.183	28.449	25.538	28.603	34.965	35.156	39.564	42.251	38.658	36.152	37.498	35.826	40.571	31.256	44.266	44.029	46.532	40.978	48.362	50.522	56.946	47.121	53.365	56.259	61.519	55.836	53.327	62.303
0	0	0	7.9858	9.4259	19.34	10.488	31.874	43.735	41.224	49.72	66.08	80.959	112.26	173.35	217.79	268.91	317.3	377.53	436.44	683.29	250.11	277.45	269.43	292.78	329.64	350.27	364.31	364.86	331.07	352.2	367.28	392.03	491.28	556.06	615.62	639.25	700.74	740.37	804.64	861.65	901.01	951.76	994.43	1032.7	1110.4	1146.6	1232.7	1282.6	1355.1
0	0	0	8.5117	2.2596	26.509	15.526	24.477	22.2	20.716	23.064	31.619	21.498	27.249	30.406	39.772	43.022	46.681	50.14	54.676	62.251	60.886	57.637	58.288	70.099	74.343	86.692	92.404	102.85	98.973	113.68	134.56	166.49	202.12	258.7	308.43	359.19	412.47	479.89	536.13	586.66	670.94	708.61	738.4	821.47	809.67	870.17	912.89	948.85	953.14
0	0	0	7.7426	3.4237	16.177	23.166	24.05	24.3	21.283	25.452	32.23	27.485	26.72	25.473	39.521	52.329	41.166	41.515	46.225	62.075	77.13	103.72	140.54	183.99	218.94	271.03	321.24	363.59	402.05	442.48	491.53	547.84	599.37	679.89	687.49	739.68	754.25	795.36	862.5	861.33	902.48	984.63	989.44	1029.5	1054.6	1054.1	1149.2	1124.6	1198.4
0	0	0	5.6565	7.4248	13.144	1.5495	32.755	28.878	26.502	30.272	34.274	41.229	37.809	45.368	53.337	57.463	51.342	63.312	76.306	91.712	121.24	142.47	185.17	246.87	291.59	345.48	409.61	480.86	505.18	599.01	648.87	717.37	756.9	808.15	862.44	910.27	957.77	981.32	1053.2	1103.7	1147.2	1178.9	1204.5	1233.9	1299.3	1328.2	1379.4	1417.8	1407.6
0	0	0.59151	9.9295	9.785	14.11	12.696	27.856	30.38	40.299	35.783	41.035	37.141	52.05	59.762	78.509	75.536	77.067	78.45	81.235	78.881	93.902	92.497	104.38	113.05	119.33	124.88	139.03	155.76	175.16	181.14	204.34	219.93	231.86	226.22	252.74	284.33	300.09	322.29	376.37	414.81	297.19	312.04	333.21	357.72	372.64	394.33	391.45	262.99	271.07
0	0	0.72871	5.0459	1.761	10.084	15.368	9.0839	7.6993	12.592	23.557	24.027	19.894	29.489	26.293	22.877	13.156	9.9857	5.5648	12.178	13.4	21.762	29.923	33.134	35.758	44.264	56.1	71.005	61.862	69.23	80.083	78.977	81.023	98.35	97.258	104.87	105.47	114.99	107.23	116.42	119.38	136.92	134.95	155.26	151.94	165.8	165.38	163.96	165.5	166.74
0	0	2.8304	2.0504	5.0378	12.149	15.943	22.773	23.581	27.856	24.783	40.857	51.105	80.616	121.87	148.39	171.65	190.52	241.83	275.15	301.19	327.28	361.61	385.27	424.94	433.31	456.11	481.59	540.9	525.38	539.93	572.88	586.06	593.05	619.29	628.13	685.85	735.53	792.2	915.52	1059.1	1133.6	1340.5	1507.2	1600	1777.6	1969.7	2029.5	2214.9	2378.1
0	0	0	16.725	12.338	12.935	32.257	38.288	55.9	60.85	82.475	92.117	96.526	125.59	128.98	141.6	162.01	179.22	186.78	179.31	190.07	204.4	208.13	167.63	169.02	192.28	193.86	210.17	191.86	191.34	177.24	171.88	179.43	177.35	196.22	188.78	180.18	177.19	201.32	199.11	200.82	211.26	219.95	212.53	189.36	193.82	188.7	185.27	187.02	195.27
0	0	0	16.767	8.9986	16.799	18.683	15.04	22.612	20.32	32.973	29.252	30.328	18.997	28.491	21.465	17.592	22.296	27.444	26.401	24.285	34.753	39.558	30.023	38.186	27.476	33.728	33.707	36.646	29.252	43.688	54.669	56.033	40.89	47.247	53.238	47.723	60.032	56.904	69.293	69.04	70.942	70.475	78.621	75.174	83.758	87.418	94.712	91.85	91.287
0	0	0	9.2005	7.8574	13.7	5.8887	0	17.336	22.52	31.93	31.259	29.287	22.234	30.934	31.829	39.427	41.532	48.037	47.03	48.67	50.47	57.778	65.411	73.95	75.085	85.966	94.196	102.04	108.17	118.94	120.07	135.33	134.5	148.96	145.78	129.1	162.98	174.9	180.53	144.22	162.64	185.68	163.86	159.58	161.24	164.39	165.86	171.86	158.8
0	0	0	11.441	4.7805	10.565	7.8711	22.082	20.861	22.81	16.887	17.41	16.786	22.12	34.003	40.692	33.902	28.01	28.186	25.041	15.149	15.54	14.092	27.328	45.55	56.495	58.475	83.008	115.63	123.71	139.48	173.65	198.86	213.62	237	268	287.38	302.64	330.22	363.12	383.32	442.94	425.81	456.02	474.13	493.81	503.23	519.79	514.33	539.95
0	0	0	10.546	10.084	9.4262	23.617	24.036	40.57	26.407	44.681	36.887	38.65	45.254	54.631	57.38	62.769	66.169	66.951	84.676	94.648	108.52	81.448	161.79	187.19	233.75	252.64	308.74	361.08	405.96	416.62	478.36	521.21	520.98	551.35	612.14	621.69	680	702.32	759.07	750.01	822.75	826.44	850.15	908.12	905.47	891.05	919.53	913.81	922.58
0	0	0	0	20.621	18.158	17.33	16.896	24.741	14.188	31.765	39.695	24.844	22.923	10.071	12.883	8.8626	1.7579	6.9119	17.874	17.754	16.981	24.631	25.824	24.631	27.99	28.802	38.822	33.554	20.492	49.578	39.613	39.229	45.478	47.854	55.195	49.405	48.922	49.71	53.796	46.762	63.629	66.639	67.546	60.909	63.352	54.744	58.434	55.349	58.066
0	0	1.5096	3.2642	5.6311	7.5354	15.591	14.405	7.7065	15.593	23.155	30.077	46.064	67.249	95.61	139.48	168.91	209.6	267.92	298.98	356.68	395.47	448.88	470.35	510.83	517.56	542.84	560.47	609.13	595.46	613.96	639.77	654.4	638.33	672.86	675.54	682.43	688.33	675.42	697.8	700.3	681.51	650.95	672.96	672.28	676.98	673.82	688.79	678.95	681.39
0	0	0	2.9466	13.835	18.809	25.268	17.557	23.985	27.574	30.296	32.242	45.901	42.665	34.576	49.8	103.22	116.61	205.82	279.35	316.03	403.47	479.15	538.89	588.1	666.88	750.11	733.63	786.44	796.29	812.73	866.32	885.12	901.9	918.31	958.72	886.02	940.85	885.09	974.43	1036.4	1061.4	1059.3	1090.5	1100.1	1130.7	1114.2	1096.8	1102.7	1098.9
0	1.2567	0	9.9228	5.7209	6.3144	13.601	9.5764	9.3351	0	0.50513	6.2932	0	0	2.2984	0	5.8382	4.0623	11.504	17.942	33.856	44.215	55.548	59.313	62.058	77.798	80.076	85.52	80.718	78.901	77.179	67.714	76.49	74.155	82.227	72.198	74.152	75.29	78.286	72.388	78.705	81.529	93.406	69.394	72.267	77.077	85.491	87.609	86.828	97.578
0	0	0	2.4997	17.426	4.6156	9.9207	8.8587	13.906	18.904	13.12	16.778	23.259	24.584	23.568	23.002	22.79	18.718	30.34	27.047	38.597	33.204	41.138	51.224	63.613	56.101	74.244	70.862	103.62	84.007	92.106	121.27	146.37	143.02	175.8	267.31	311.68	388.47	446.74	475.56	553.6	637.21	707.42	754.33	835.59	892.68	950.11	1012.5	1050	1084
0	2.5031	0	0	3.9155	18.099	13.651	22.296	7.9509	16.431	13.365	7.2495	5.6506	6.2229	9.3081	0	16.267	10.142	10.834	8.854	12.652	9.5268	15.828	9.5125	15.888	0	27.494	0	26.534	42.657	39.976	54.515	93.442	87.166	148.14	161.58	193.77	211.65	253.9	306.89	330.7	298.77	326.46	338.24	332.8	341.79	377.82	381.53	412.81	415.91
0	0	2.2111	6.7503	13.656	25.846	24.522	25.848	28.308	38.914	57.629	62.185	98.978	140.5	172.57	194.67	267.61	262.4	302.59	314.21	348.23	396.64	408.77	448.42	458.68	488.15	497.09	517.33	527.22	493.82	499.75	537.81	552.42	545.27	563.09	562.04	559.3	561.78	595.53	582.57	583.21	568.56	561.77	564.2	553.41	572.11	538.97	549.28	529.24	539.32
0	0	0	6.8104	14.718	14.781	16.411	11.37	10.372	10.17	7.0975	10.416	15.39	13.114	13.179	7.6939	0	11.324	16.319	28.955	6.8337	19.512	20.85	21.771	16.662	16.005	18.03	19.898	19.754	15.805	16.24	18.039	20.615	25.974	32.978	47.929	50.99	51.963	61.786	66.117	63.09	76.732	92.414	99.613	109.61	99.96	111.41	99.098	111.11	104.99
0	0	0	15.51	28.628	25.555	23.794	35.495	40.303	43.647	30.472	27.599	48.791	32.672	34.487	53.011	70.175	70.572	77.101	98.82	119.45	144.23	161.74	183.78	220.19	231.9	251.81	260.18	292.55	278.82	299.37	337.45	354.02	320.71	351.09	392.26	405.49	424.6	358.93	433.84	438.47	439.36	435.02	451.63	452.52	463.48	478.59	463.67	486.74	485.56
0	0	3.6355	0	2.8032	12.531	17.834	21.229	17.854	26.266	37.763	31.328	34.841	42.621	45.284	47.883	53.092	50.349	54.105	50.786	53.069	58.104	61.712	71.1	76.41	75.248	93.263	118.82	114.24	129.84	147.26	162.44	181.78	197.6	216.29	230.46	237.62	250.14	261.37	278.11	280.81	300.23	300.43	298.4	301.04	315.68	308.26	323.01	319.72	323.12
0	0	0	1.0711	21.423	16.563	15.206	24.879	14.384	29.994	24.114	22.913	33.678	28.7	29.921	23.268	33.353	35.506	39.179	43.88	41.521	51.011	44.429	55.279	49.68	73.134	77.009	90.72	100.17	98.891	103.02	106.83	109.8	105.76	112.16	129.78	119.87	106.76	111.58	122.8	120.02	129.99	133.57	156.15	170.77	161.25	177.76	170.93	194.07	192.72
0	0	0	0	10.254	20.086	31.654	31.507	35.113	37.857	37.58	38.79	47.603	63.255	58.504	68.893	67.461	83.512	99.138	103.75	98.31	104.26	102.12	109.72	125.76	129.12	125.77	125.93	132.48	132.75	135.85	119.53	116.94	117.4	137.48	133.63	129.09	135.06	126.09	145.72	122.38	148.61	147.05	128.16	139.78	127.82	130.85	133.76	142.77	147.27
0	0	0	7.2119	19.874	15.525	34.689	27.87	21.221	31.96	28.299	28.341	33.154	28.661	35.91	22.741	19.78	29.186	28.731	31.412	38.173	44.038	38.345	32.076	35.426	61.026	77.671	97.41	108.38	116.38	120.23	125.34	141.68	137.56	162.14	172.91	194.15	197.08	214.07	223.03	227.69	252.26	256.43	250.98	255.24	255.04	265.69	257.86	268.84	266.57
0	0	0	5.0242	17.177	34.744	27.66	31.751	42.455	34.202	40.174	13.843	23.429	41.44	36.568	30.979	34.293	40.245	42.897	49.143	59.657	68.804	91.481	115.16	115.08	164.98	179.26	202.54	226.31	258.6	274.1	296.96	312.15	317.19	325.75	347.16	337.3	331.91	351.66	352.91	386.03	365.98	371.86	376.7	413.1	411.52	394.92	396.72	387.44	396.28
0	0	2.0766	11.645	10.2	16.801	19.104	20.802	26.947	20.047	24.326	26.892	23.472	49.025	45.856	64.776	122.72	115.48	153.14	183.53	237.45	267.09	287.99	321.1	343.59	361.12	378.65	424.38	417.7	456.98	485.82	469.99	523.72	524.9	539.99	561.08	569.26	579.82	576.09	593.95	615.93	644.64	629.33	634.3	631.01	625.53	644.09	623.07	648.66	636.9
0	0	2.3955	15.496	2.4754	4.9971	5.7721	6.7824	3.8613	7.7901	7.9662	11.46	5.4083	17.77	9.8661	16.217	2.5251	0	0	8.0943	11.366	7.4437	15.028	20.964	16.899	17.856	11.825	14.316	16.966	18.219	23.052	20.486	10.951	22.087	27.809	29.435	27.497	24.977	26.903	22.709	26.8	41.12	32.595	37.274	31.741	39.363	36.264	38.199	37.442	34.976
0	0	0	10.86	16.846	5.416	18.477	10.573	10.386	8.0722	14.78	7.9449	5.8152	12.53	10.224	26.064	34.499	15.762	10.849	26.03	25.247	18.292	25.138	26.525	36.575	29.69	55.711	65.598	55.525	56.827	68.099	76.126	76.459	85.008	93.908	116.14	124.78	127.48	138.99	156.29	157.14	161.05	170.46	178.35	180.12	191.75	208.43	229.19	236.85	241.75
0	0	0	8.8648	8.3735	20.111	9.4882	13.592	2.987	19.931	5.9983	21.124	31.133	36.77	65.918	99.194	177.32	244.08	359.36	462.67	614.78	748.48	931.44	1067.7	1223.4	1335.2	1579.8	1615.9	1801.3	1963.5	2232.6	2336.6	2245.7	2643.2	2913.9	3212.9	3394.6	3704.3	3961.2	4182.1	4364.9	4491	4725.7	4418	4919.1	4334	4824.5	5340.5	5592.3	5623.6
0	0	0	9.3111	18.395	17.373	30.709	30.268	35.631	41.254	35.639	42.162	51.373	55.641	57.667	56.443	55.806	52.614	70.95	74.664	72.32	87.3	86.535	88.056	81.092	88.138	91.904	91.027	89.57	97.905	102.65	95.894	106.21	113.79	123.79	125.41	115.33	122.05	119.93	132.86	127.18	147.9	135.76	132.49	142.31	130.13	151.73	137.82	136.39	124.88
0	0	0	5.1465	6.8064	5.6672	11.642	14.33	8.2625	10.07	18.997	14.027	15.995	12.522	20.203	18.863	18.238	1.1065	8.3916	7.8278	8.9166	16.152	11.752	15.909	14.673	22.712	23.801	30.685	42.096	34.149	36.752	33.173	38.783	40.141	58.014	47.847	58.204	56.79	29.742	21.544	22.2	20.727	10.59	11.076	4.3231	1.0129	0.28245	13.914	6.7273	3.4711
0	0	0	5.8535	5.5064	0	4.1585	18.044	13.914	19.609	6.0976	7.676	29.579	31.257	38.623	21.749	17.988	34.006	32.668	39.432	37.906	31.073	35.036	28.153	23.033	41.564	35.888	46.52	54.841	49.895	54.842	47.607	71.916	54.763	72.459	73.014	78.947	76.96	82.445	91.42	91.646	93.742	103.18	104.95	106.9	94.971	101.66	87.667	96.486	94.002
0	0	27.179	10.31	5.224	12.86	21.292	24.756	22.753	29.032	39.626	43.678	24.864	41.679	34.089	44.839	31.188	28.513	32.207	37.958	42.073	43.079	46.933	51.333	49.17	49.322	46.137	50.901	42.742	50.659	57.077	57.912	43.951	57.129	63.788	65.755	55.369	58.266	52.644	59.863	65.438	74.286	71.635	76.775	69.952	80.865	68.577	69.204	70.92	73.267
0	0	0	12.268	14.01	15.382	18.054	25.05	28.006	18.386	24.307	19.747	32.945	38.512	30.768	32.929	46.218	87.734	134.95	196.57	267.96	359.69	449.92	594.51	682.83	825.05	957.64	1164.5	1365.7	1587.2	1859.9	2194.5	2474.5	2818.4	3163	3569.4	3799	4206.3	4465.7	4628.9	5039.7	5494.9	5779.6	5805.8	6330.9	6525.8	6834	7095.6	7138	7378.5
0	0	0	9.0649	6.0592	12.067	11.705	15.333	8.9314	14.377	8.7158	4.9945	6.4667	0	8.0587	3.1032	0	4.4061	0	3.4544	0	7.7475	5.3393	10.634	0	0	3.971	0.14681	0	0	0	7.7776	10.779	3.3522	12.823	8.7846	8.3698	7.2438	4.634	17.633	13.412	5.4242	11.801	14.513	14.235	12.966	6.8672	10.694	19.178	16.708
0	0	0	0	2.7224	20.092	8.4713	33.264	42.735	53.611	62.66	92.104	107.07	117.16	133.68	149.08	166.11	162.89	202.29	206.72	233.24	238.17	280.53	295.4	329.47	311.68	376.47	398.8	458.41	476.4	517.77	576.88	563.42	612.77	690.54	773.45	852.01	934.5	1105.3	1260.2	1488	1758.2	1917.1	2167	2393.5	2659.9	2888.9	3143.8	3307	3530
0	0	0	19.263	42.795	74.642	59.422	80.984	89.59	79.593	84.295	82.556	93.658	104.26	116.75	126.69	130.83	126.34	130.08	148.41	154.62	98.908	107.35	100.98	113.63	125.1	127.6	139.78	172.29	150.68	172.59	171.23	178.71	199.56	204.97	216.62	244.37	245.1	289.21	224.17	261.92	272.44	297.28	323.52	346.49	341.98	244.43	387.64	430.01	459.74
0	0	0	5.2752	17.845	22.574	29.057	36.506	34.269	31.009	33.088	33.817	23.039	30.875	37.365	60.595	89.65	141.32	203.82	273.94	352.73	432.4	488.82	619.55	682.23	744.91	810.55	887.76	952.31	1023.3	1060	1082.5	1077.2	1088.6	1183.5	1152.7	1195.6	1215.6	1270	1256.5	1249.6	1244.3	1278.2	1267	1264.1	1256.2	1233.3	1262.4	1247.8	1230.8
0	0	7.3903	4.3549	0	14.251	13.915	21.806	26.58	32.824	48.031	55.888	78.478	78.774	90.716	114.06	123.44	119.75	131.54	134.51	157.74	151.28	170.15	181.13	178.72	184.22	183.28	190.17	185.19	175.56	187.94	191.81	187.19	188.94	187.04	201.54	204.39	209.76	226.35	215.16	222.33	203.77	200.73	205.41	218.78	197.03	193.03	211.9	211.32	227.23
0	0	0	11.302	2.6189	17.71	10.158	0	17.104	25.021	36.975	28.327	27.344	12.606	19.134	23.51	17.718	21.017	24.634	27.622	27.571	21.179	31.025	12.9	12.095	14.056	18.625	10.051	18.781	16.362	11.089	18.877	33.318	9.0214	11.75	34.493	14.805	36.266	50.084	49.839	34.342	46.255	53.964	47.953	38.182	21.544	31.59	55.188	30.45	41.055
0	0	0	5.332	9.1257	0.43203	19.886	17.455	17.823	11.861	11.065	18.859	20.156	13.122	19.275	10.943	16.561	22.711	27.084	23.996	19.126	24.212	13.652	16.896	24.724	21.045	28.204	26.341	35.17	33.455	31.702	26.119	28.467	23.297	38.087	25.482	36.851	30.783	35.449	39.035	45.111	57.324	56.008	48.507	60.954	56.123	51.5	57.297	61.67	75.036
0	0	0.097782	0	4.8609	6.0347	10.793	22.394	22.681	25.34	29.942	37.012	39.584	53.593	66.887	59.625	78.109	83.865	102.07	101.15	108.68	110.86	125.9	136.61	146.3	145.74	164.35	161.73	163.81	165.77	186.33	195.97	200.78	200.28	215.27	194.16	203.51	214.31	225.05	213.1	214.48	226.22	234.39	219.88	219.35	227.31	223.42	243.17	237.63	249.07
0	0	0	10.721	22.685	27.494	27.673	30.287	37.814	45.005	42.574	53.91	61.962	69.184	78.945	73.087	78.751	83.175	98.611	95.645	102.3	108.38	105.83	104.81	101.86	111.41	104.81	114.94	101.91	107.69	108.53	108.82	110.65	116.89	110.57	106.94	108.61	112.67	107.88	110.12	104.04	100.41	102.57	110.75	97.982	95.354	102.07	92.2	91.486	91.897
0	0	1.1318	7.5768	1.9299	10.956	20.756	21.749	27.237	24.034	20.572	25.756	24.699	30.905	37.095	29.751	38.332	43.641	40.611	51.088	57.164	61.51	57.097	64.743	71.571	67.703	87.473	100.28	72.224	91.269	90.675	96.839	89.992	116.81	128.07	131.67	131.4	130.77	123.93	151.87	162.21	142.53	156.41	139.07	162.9	159.85	189.27	191.44	170.85	192.79
0	0	0	7.7979	6.0183	9.8698	13.464	8.6109	8.808	4.9097	8.7582	7.2849	6.1141	5.4618	4.3137	2.3535	12.317	4.8066	0	5.0215	0.64934	0	0	0	0	0	0	0	0	0	0	10.349	0.012625	38.976	62.243	118.99	166.89	250.52	270.24	479.46	630.99	603.06	1017.8	1254.6	1483.9	1725.2	1953.8	2163.2	2360.8	2602.7
0	0	8.9233	16.183	12.629	12.466	8.5508	21.259	21.183	13.617	29.11	29.313	19.258	13.502	12.694	3.6724	10.573	4.4585	11.288	13.239	0.70719	7.3756	16.414	10.467	17.17	17.123	18.758	21.291	18.259	10.75	12.029	12.631	7.4654	5.0815	10.233	12.926	12.771	12.489	16.863	12.906	21.759	24.875	15.741	21.997	13.677	21.131	17.319	18.636	16.819	18.405
0	0	7.7973	4.9373	4.3772	13.246	18.229	24.613	33.368	47.639	41.195	67.724	74.419	99.757	135.67	145.84	161.54	157.38	158.45	170.93	180.94	174.73	185.7	201.92	216.92	205.85	200.88	213.81	238.93	232.71	234.32	253.04	237.45	268.89	268.28	283.02	331.64	391.74	473.95	542.41	637.26	707.47	753.89	813.48	879.28	935.43	945.3	961.18	801.41	767.55
0	0	0	7.9956	8.0863	7.8804	9.4127	18.39	22.145	19.338	15.5	25.183	27.86	13.166	0	5.534	3.4393	4.394	1.9913	2.8308	5.3041	0	2.4381	2.305	0	6.2815	0	0	0	0	0	0	0	0	0	0	0	0	0	0	0	0	0	0	0	0	0	0	0	0
0	0	0	0.92452	26.385	53.157	50.929	63.756	48.873	58.382	43.18	42.811	57.826	50.049	52.896	47.246	46.478	61.852	47.579	37.84	45.888	50.383	48.147	35.807	36.076	31.891	47.534	60.359	27.652	51.714	47.361	38.815	49.454	43.898	47.913	43.693	53.011	46.868	41.822	37.76	40.944	23.596	10.373	18.322	16.807	0	0	0	0	0
0	0	0	8.6309	21.034	9.2816	18.342	18.435	25.359	15.423	39.781	37.962	35.852	31.733	37.264	53.006	49.143	31.711	45.042	42.786	54.993	40.248	52.761	58.09	43.538	48.51	51.622	45.502	58.674	45.896	41.424	38.957	48.001	44.612	58.819	43.927	48.666	46.389	78.606	77.737	82.332	84.876	80.18	96.453	20.639	32.915	30.361	37.578	23.485	32.13
0	0	0	14.512	5.6468	10.994	15.274	16.924	14.52	11.216	23.416	15.051	11.383	25.43	16.887	20.164	17.943	13.787	22.134	18.911	20.28	20.517	19.884	15.009	14.058	22.424	24.063	27.864	27.63	21.751	28.056	29.162	36.722	39.342	44.779	43.117	44.213	51.847	49.845	54.856	61.477	65.218	68.861	76.436	74.117	63.655	80.774	72.671	78.173	76.872
0	0	0	10.984	12.913	0	4.5105	19.194	8.9192	15.845	20.712	22.347	16.042	13.057	19.836	17.769	18.547	14.444	24.14	24.223	28.327	26.837	32.115	37.06	36.959	35.855	43.985	35.638	34.968	33.779	37.108	38.452	52.149	49.785	56.224	54.125	63.25	63.136	69.432	76.335	73.378	73.874	77.804	73.674	74.888	77.868	83.94	90.421	76.785	83.385
0	0	0	18.497	19.469	14.189	27.921	24.512	26.182	19.284	19.249	30.382	32.574	34.531	39.741	44.948	66.991	84.727	112.16	146.81	166.9	211.34	237.53	269.99	306.8	345.08	396.73	396.5	438.65	465.56	509.78	530.68	566.56	632.48	653.87	687.65	717.95	751	752.32	785.43	802.67	825.15	849.87	838.2	870.43	894.89	914.24	922.49	924.78	952.23
0	0	0	34.266	53.75	69.043	83.651	102.95	131.78	154.47	155.86	150.38	147.22	148.65	170.16	166.77	175.81	188.08	191.57	188.74	196.65	191.91	198.15	199.36	189.57	202.32	214.91	201.68	194.96	179.09	197.2	191.13	198.68	196.41	212.52	194.73	165.44	172.72	168.48	168.7	176.94	177.91	181.21	171.71	174.09	173.69	187.19	187.64	181.52	179.27
0	0	0	12.694	11.653	11.139	24.847	18.772	19.241	10.885	13.168	17.831	4.5832	13.145	2.7714	15.73	16.306	10.607	5.0285	16.69	21.27	32.427	48.968	98.998	155.26	227.06	305.94	457.13	597.74	713.5	848.35	1001.2	1083.2	1238	1367.6	1506.9	1602.7	1713.4	1934.4	2027	2088	2144.4	2194.1	2262.8	2356.1	2503.7	2510.8	2535.5	2619.7	2593.1
0	0	3.0223	4.2231	10.685	6.5429	12.486	16.497	2.542	4.4653	27.881	33.036	37.119	35.202	46.648	51.829	66.171	53.128	64.014	58.867	67.897	78.836	91.157	90.056	93.346	108.87	105.85	95.248	99.907	85.894	85.84	84.792	82.142	78.692	89.607	82.734	90.84	90.222	114.04	112.52	111.83	114.93	122.1	133.5	141.36	144.58	146.56	168.01	158.84	170.68
0	0	0	8.8188	8.8669	12.798	12.54	20.117	17.222	16.123	5.2117	13.864	9.5635	18.83	18.665	19.413	29.643	23.261	33.903	49.781	41.25	34.465	42.732	58.304	56.902	54.189	64.561	52.103	54.21	62.382	57.017	63.389	65.221	84.402	87.808	109.08	88.048	117.61	138.8	145.81	168.35	170.2	189	186.31	216.04	221.73	256.09	258.04	248.86	266.12
0	0	0	11.469	3.9028	5.5553	14.411	29.723	34.849	47.121	43.112	47.938	56.446	72.084	66.116	60.78	62.663	76.515	69.768	77.956	82.811	87.648	85.657	85.678	85.149	105.67	93.552	98.914	87.45	100.57	98.004	101.37	92.375	93.184	99.167	90.349	95.351	99.424	89.456	90.452	97.539	91.887	101	79.576	90.322	86.871	105.35	98.266	99.698	105.93
0	0	0	0	33.383	98.964	174.41	236.96	268.08	341.97	395.28	468.06	515.6	578.66	633.9	688.45	714.93	759.48	795.32	830.2	849.27	912.82	914.69	915.06	935.7	949.72	945.01	927.42	932.67	922.42	924.74	931.04	923.62	943.58	937.46	915.06	918.47	933.81	927.22	937.55	930.61	1011.7	930.51	919.38	923.02	942.55	900.42	895.65	883.99	914.39
0	0	0	3.4504	15.288	22.003	22.229	11.963	18.493	20.761	16.787	22.936	25.789	29.022	38.479	52.791	75.296	107.24	131.1	154.76	175.08	186.7	210.11	250.94	292.47	314.21	352.09	351.97	385.17	387.6	452.98	477.12	472.4	539.58	471.74	585.58	565.14	549.62	641.68	836.47	827.01	882.45	929.97	949.39	1036.6	1006.6	1015.7	1010	1027.1	1057.1
0	0	0	10.527	4.6835	16.425	11.67	39.052	54.126	49.007	22.047	52.335	48.392	71.192	57.65	74.256	89.379	87.208	97.908	106.58	114.08	153.63	199.65	251.9	323.47	403.99	473.21	579.52	730.05	858.66	934.23	1227.2	1370	1534.5	1529.4	1673.7	1859.4	2057.4	2278.1	2573.4	2741.8	2999.5	3451.8	3667.9	3902.6	4202.6	4263.3	4478.7	4507.4	4893.1
0	0	0.51737	12.94	8.7421	19.953	12.666	22.514	23.204	17.55	25.435	27.626	29.623	27.353	45.134	29.215	54.955	64.194	92.399	117.39	134.41	164.2	201.09	216.17	257.65	316.19	376.5	423.11	510.26	600.25	741.15	782.88	880.91	922.11	1032.6	1124.2	1182.6	1245.4	1335.3	1379.2	1441.4	1479.8	1543.2	1607.5	1682.6	1654.4	1701.4	1776.7	1846.5	1786.6
0	0	2.8504	12.943	11.376	12.303	9.7744	30.692	22.87	19.414	13.796	19.88	18.129	23.613	18.257	24.255	17.532	17.676	20.736	21.77	19.922	33.172	24.372	36.706	36.68	33.29	35.217	48.136	34.579	48.301	41.184	54.987	41.338	62.574	54.84	70.281	77.258	76.981	76.269	79.826	93.181	91.308	95.459	105.7	109.87	122.72	147.3	166.61	156.92	139.19
0	0	0	3.9635	18.246	21.23	8.1894	17.881	0	20.552	20.478	2.7524	13.414	23.89	41.379	27.303	51.354	72.828	90.808	99.288	112.14	125.01	131.73	152.67	144.34	173.7	191.63	208.96	186.02	223.36	230.39	226.87	196.96	236.11	225.02	241.57	213.59	249.28	262.79	275.74	263.6	287.44	292.89	292.91	310.75	286.26	306.67	273.46	279.64	293.83
0	0	2.5667	15.698	1.9145	0.21796	18.073	17.846	22.904	5.7126	10.023	21.325	27.545	25.655	39.232	51.033	58.244	79.88	80.671	100.48	99.129	110.98	121.82	127.45	142.85	150.06	155.02	161.4	174.1	198.84	186.62	210.83	203.96	228.37	231.27	233.68	253.1	265.91	279.95	294.25	287.1	314.16	297.16	314.29	335.61	361.1	380.41	399.17	415.72	435.2
0	0	0	14.367	21.654	8.9918	12.669	36.936	32.924	14.283	19.332	20.656	18.893	16.382	23.626	19.111	25.747	26.146	26.707	29.427	26.831	19.69	21.265	31.246	43.719	55.739	62.38	83.763	86.893	109.51	119.51	139.43	145.41	164.97	175.49	207.19	217.43	222.77	239.95	249.81	258.75	279.25	278.54	279.86	276.81	276.88	283.32	295.49	293.11	300.98
0	0	0	12.18	9.9978	6.5991	1.6734	7.3303	8.5162	6.3484	3.5803	13.017	12.001	6.6445	12.65	16.192	25.447	18.193	18.083	21.761	11.801	11.662	11.368	8.6643	2.5699	9.6264	5.6855	6.9781	1.8164	7.3572	6.7119	6.0839	11.026	0.8887	0	15.146	26.424	24.988	33.907	36.695	53.38	67.041	71.103	85.713	91.096	107.31	141.64	141.43	160.79	179.16
0	0	0.2179	0.27639	7.7802	6.5007	9.2824	27.018	24.809	15.606	17.409	10.611	37.064	24.821	29.436	40.315	43.777	32.311	52.643	63.743	58.747	83.958	108.63	126.51	135.8	150.86	184.42	193.56	208.98	230.21	247.59	270.76	308.8	332.28	375.64	410.7	431.07	487.4	517.55	531.01	560.3	611.56	612.22	656.64	656.89	675.25	666.87	698.99	712.57	731.83
0	0	0	13.096	0.30499	10.734	14.851	16.651	8.7257	8.536	18.437	15.617	8.5427	15.643	8.9258	19.323	18.196	26.021	43.846	53.263	66.32	76.262	95.612	98.266	118.86	130.29	128.47	146.72	146.36	154.95	166.66	175.56	172.79	190.4	190.12	199.05	199.2	199.57	203.38	200.95	206.02	219.95	220.66	220.29	223.51	232.05	227.03	229.33	235.33	226.74
0	0	0	6.3845	18.148	15	22.587	13.982	17.202	13.022	14.711	12.146	19.627	26.92	32.288	42.053	62.386	68.502	87.073	95.433	120.73	137.3	160.71	178.61	180.66	205.26	223.12	241.03	254.77	272.23	299.46	309.7	321.77	346.35	356.16	365.59	381.24	390.55	410.61	432.95	445.39	454.75	483.85	485.31	491.45	490.23	501.39	518.71	518.38	513.76
0	1.5401	0	11.464	0	21.213	15.579	20.683	21.379	35.424	24.164	23.773	21.135	29.355	37.727	48.476	81.802	129.36	201.47	278.73	359.87	483.86	616.48	752.39	934.91	1135.4	1367.7	1593.4	1852.6	2039.1	2283.3	2534.1	2721.4	2980.8	3241.4	3485.5	3593	3817	4047.3	4374.7	4439.4	4607	4777.2	4883.2	4900.4	5082	5082	5183.7	5205.8	5219.9
0	0	1.7097	2.4286	2.336	10.804	15.106	20.567	16.798	17.153	19.6	15.814	21.589	15.376	21.631	28.265	22.428	18.083	21.557	24.386	17.911	20.617	11.658	14.159	14.104	20.972	8.7873	12.336	13.568	23.272	13.508	22.372	19.505	31.673	20.183	30.79	31.006	45.129	39.914	44.893	42.69	37.848	38.333	29.362	43.43	49.495	42.13	41.333	33.642	37.009
0	0	0	0	7.0109	51.91	50.911	26.791	22.539	44.283	39.197	61.367	34.651	54.948	76.473	60.755	60.588	69.087	74.745	83.612	101.73	93.888	89.106	98.638	89.098	103.78	110.97	133.15	140.19	139.75	142.83	149.75	159.52	153.26	185.98	300.7	294.18	215.57	200.58	195.56	190.32	198.6	198.78	212.38	210.22	209.84	211.52	210.82	222.59	243.5
0	0	0	6.6037	3.0235	14.311	14.895	16.606	11.117	11.41	15.289	19.561	7.5789	17.865	16.375	19.543	23.023	18.09	29.185	22.506	25.324	23.526	20.88	20.045	21.345	22.044	32.505	34.324	34.641	38.275	39.54	34.812	44.208	45.29	72.818	85.501	115.9	151.71	205.24	270.52	339.11	424.83	510	590.91	724.37	790.11	875.16	993.63	1045.5	1089.3
0	0	0	7.2553	10.825	24.302	30.567	37.748	63.459	79.648	114.76	110.78	113.77	137.09	147.63	157.54	183.17	215.34	222.52	213.65	221.35	243.3	256.07	242.24	270.12	267.52	287.38	270.16	266.55	271.77	296.98	284.4	275.72	277.92	282.39	277.4	277.06	282.38	295.43	282.73	288.46	292.08	295.69	290.55	281.1	282.58	290.17	287.44	297.22	283.86
0	1.4345	0	11.122	11.571	1.7987	13.502	12.983	18.821	9.3935	17.811	20.275	11.865	20.082	25.079	31.461	44.952	61.782	76.467	86.411	109.77	139.73	147.59	172.12	178.64	221.89	229.24	248.94	265.93	264.23	286.08	276.7	302.55	303.57	313.69	330.98	330.66	351.4	353.04	357.23	377.34	391.95	381.14	395.24	402.78	403.79	407.95	404.66	427	403.48
0	1.3055	0	0	1.1231	8.1536	21.787	16.283	13.463	0	0.31083	0.088671	0	0	5.3879	11.973	10.609	17.055	23.807	22.328	15.501	11.859	15.094	16.204	13.684	13.504	21.2	14.514	13.166	14.087	24.146	17.302	25.678	15.635	24.592	15.786	16.033	17.407	19.045	11.425	18.395	20.011	25.524	16.374	18.065	14.106	19.001	22.954	26.75	30.709
0	0	0	20.406	15.548	32.21	24.078	27.379	40.643	41.986	53.897	35.123	60.93	66.606	66.511	77.935	88.588	93.676	103.63	126.07	165.91	203.48	256.66	314.69	391.25	458.28	535.06	615.22	705.66	807.27	890.99	984.48	1021.6	1131.6	1265.1	1359	1490.1	1581.7	1675	1638.2	1798	1839	1920.3	1988.1	2109.4	2155.6	2220.2	2119.5	2202.9	2308.3
0	0	0	15.866	10.831	20.007	41.798	18.362	25.211	24.272	22.282	20.197	16.169	33.066	29.115	40.048	30.705	48.232	39.59	38.669	40.411	56.05	62.725	60.12	61.632	42.226	40.958	45.524	38.161	37.425	41.453	33.41	45.398	44.013	49.306	50.964	41.337	45.023	37.988	36.981	42.264	45.981	46.048	50.364	40.025	37.783	35.188	37.847	37.854	32.202
0	0	6.0289	12.776	14.519	6.5731	8.8912	17.157	7.8879	0	10.538	16.391	13.257	49.718	68.108	90.572	121.43	145	181.54	200.72	232.18	259.69	293.83	304.92	334.52	347.3	391.95	380.38	411.49	420.24	415.22	419.64	425.46	427.99	431.09	438.34	434.27	450.24	460.03	460.77	472.52	474.31	482.62	497.82	489.21	472.02	490.87	470.71	504.56	489.67
0	0	0	10.136	8.0287	9.3141	12.216	10.249	18.644	16.406	13.234	20.183	19.793	22.525	28.724	27.611	25.657	27.394	28.963	38.809	29.057	27.76	32.522	39.475	43.035	49.378	55.406	60.476	56.611	62.476	78.506	75.853	81.373	87.413	117.58	149.26	208.72	272.85	382.37	444.24	581.14	693.84	762.35	904.9	1021.3	1036.6	1149.4	1330.8	1467	1452.6
0	0	0	0	34.135	27.625	31.855	42.566	30.938	38.554	27.15	46.854	19.18	42.649	45.677	36.406	44.455	36.397	44.975	41.217	46.972	46.448	36.525	36.762	35.454	35.99	37.614	43.551	41.411	36.648	48.644	46.735	56.143	39.401	57.311	50.839	62.901	56.918	76.409	50.423	69.256	81.742	98.463	80.996	95.427	92.225	104.48	85.955	125.41	132.54
0	0	0	4.2671	14.5	15.23	16.347	20.25	8.2277	33.662	25.62	21.116	24.662	36.897	46.19	33.045	45.481	59.471	68.413	69.754	82.149	91.222	90.937	84.723	86.075	112.57	98.055	98.594	104.38	117.93	119.55	118.78	123.36	113.22	133.26	140.76	147.16	150.11	149.62	166.46	160.47	184.32	172.27	184.87	178.76	172.65	166.92	167.62	182.48	180.51
0	0	0	29.057	31.722	10.053	5.616	5.3944	35.923	17.416	27.64	21.865	18.523	15.338	15.209	10.839	0	15.502	21.824	2.5325	0	2.5354	18.872	0	10.026	5.6552	12.352	7.751	15.916	0.18462	9.3984	5.6341	0	3.2533	6.2728	19.479	18.017	31.617	41.575	70.873	80.177	101.5	123.95	152.5	176.58	201.78	228.26	244.07	273.11	263.81
0	0	8.2336	0	8.3552	2.1225	10.181	10.816	11.658	17.357	23.651	20.386	25.823	23.648	32.157	35.921	35.644	27.863	47.539	46.625	51.959	64.584	88.882	113.97	156.82	231.03	262.53	328.66	396	471.92	601.79	623.39	738.59	835.14	931.17	972.55	1039.7	1150.4	1263.3	1389.1	1476	1551.9	1679.1	1722.8	1788.3	1862.2	2001.4	2045.2	2056.1	2083.7
0	0	1.4668	5.7883	14.264	20.52	9.0309	28.613	19.29	22.614	16.883	18.91	19.93	23.157	20.373	18.407	19.419	23.911	15.586	31.972	30.243	53.422	52.081	63.8	72.684	77.185	94.532	95.944	107.83	121.08	125	144.41	125.97	176.61	196.53	258.4	244.39	315.55	368.09	417.88	507.12	527.06	609.07	651.96	663.05	774.26	827.29	846.05	807.52	1056.5
0	0	0	1.6484	0	10.903	12.465	13.973	10.757	19.137	9.6877	10.59	20.679	11.6	15.96	12.058	19.622	22.422	11.734	13.428	18.691	29.245	48.401	47.607	78.769	56.645	85.532	89.215	140.64	152.88	177.39	181.62	164.34	184.06	223.57	233.49	264.1	263.7	253.22	262.05	269.75	292.14	300.53	307.35	307.35	301.15	321.7	322.7	325.01	320.15
0	0	0	4.3469	17.023	17.767	23.976	24.542	16.611	37.85	32.363	40.137	50.368	44.024	50.582	47.952	53.38	55.969	68.043	70.601	67.25	72.212	74.3	83.198	86.311	107.73	124.8	131.58	134.96	145.55	142.76	161.88	129.89	152.52	169.3	209.4	222.85	223.87	249.36	286.24	314.35	380.68	441.1	511.63	531.44	583.47	664.58	699.96	765.74	818.81
0	5.4403	0	8.2581	0	6.8714	2.5315	20.976	24.777	26.502	22.918	22.161	22.413	22.718	36.449	47.859	48.003	43.825	46.288	48.617	75.055	60.078	69.555	71.953	79.246	95.54	100.87	105.93	118.83	113.45	95.661	90.577	96.369	110.88	126.03	128.42	101.56	84.835	89.267	79.382	73.146	74.441	73.403	69.192	79.284	80.948	86.88	86.694	95.354	108.43
0	0	0	11.307	6.3938	10.572	15.115	18.421	26.688	31.716	30.141	30.619	43.531	46.438	43.911	43.452	45.865	39.099	51.515	56.016	49.623	65.238	63.977	65.673	64.675	78.572	81.196	97	80.416	87.337	97.52	106.78	122.27	121.73	127.6	131.44	129.54	148.41	140.46	144.45	152.98	157.72	181.88	155.32	158.72	158.03	155.66	167.43	183.2	195.86
0	0	0	1.7016	4.3608	16.356	19.456	12.668	11.395	14.323	16.884	21.953	18.815	18.621	27.313	31.819	27.035	27.215	30.863	30.361	30.54	22.659	21.244	34.589	61.176	82.417	133.85	183.89	224.76	267.08	316.11	357.74	418.6	461.73	528.04	549.13	586.09	625.02	667.46	705.45	741.26	808.97	842.81	876.22	888.67	935.28	956.07	975.31	1007.1	1040.9
0	0	0	5.9595	6.1807	9.4746	18.205	25.463	27.918	36.729	40.157	29.026	38.596	30.589	34.853	33.039	51.943	40.638	40.439	42.159	36.795	46.254	47.482	36.1	47.496	48.667	51.522	65.655	56.089	66.261	72.436	72.695	82.841	89.208	99.765	113.44	113.03	117.64	189.9	148.46	142.19	143.66	157.33	176.48	187.44	202.66	222.25	239.08	235.97	225.28
0	0	0	7.8111	3.6875	11.437	15.379	16.476	22.629	25.47	28.234	28.886	30.268	28.903	29.334	41.448	40.452	44.006	41.858	52.687	55.312	57.815	57.799	62.359	50.903	61.693	72.835	65.065	66.582	61.441	65.897	77.197	78.971	84.678	99.167	107.47	116.43	127.15	139.86	147.73	149.54	155.68	158.45	161.27	151.7	155.35	154.68	161.76	152.05	152.57
0	0	0	6.8222	8.6695	16.459	17.885	19.579	18.303	19.954	21.418	18.669	22.415	19.67	28.793	31.877	28.827	43.632	41.359	33.807	34.428	35.662	34.53	31.423	30.372	35.02	38.321	37.764	33.726	36.712	39.034	22.918	26.983	22.558	33.908	25.04	30.766	21.647	26.234	34.378	32.963	39.319	43.333	35.445	40.15	34.694	39.986	35.21	42.452	46.67
0	0	0	0	7.4796	16.651	16.271	24.757	8.7366	8.5371	0	0	0	0.3139	0.95785	0	5.9646	16.105	27.16	41.406	60.597	70.311	83.946	87.073	78.812	74.975	299.65	114.93	130.05	173.1	193.63	177.08	223.83	225.72	287.01	314.43	405.58	440.49	557.01	709.85	810.93	920.63	1073.7	1203.9	1263.8	1372.8	1459.5	1531.4	1625.7	1657.1
0	0	0	16.568	11.745	18.496	17.733	22.053	26.468	18.803	16.243	15.582	33.566	32.633	30.415	24.833	27.325	44.308	36.045	48.589	50.35	72.524	112.94	143.33	186.91	236.91	294	333.67	377.37	433.88	478.53	531.5	561.63	605.54	701.33	709.98	752.1	740.19	804.32	839.33	875.3	900.24	922.45	928.8	985.63	993.62	1017.2	1017.6	1029.1	1058.5
0	0	0	0	15.697	20.361	25.681	28.634	21.112	40.093	31.938	30.348	43.35	42.902	30.78	37.965	41.466	40.475	49.635	50.689	47.497	48.253	46.27	52.674	63.412	86.698	91.864	123.31	133	123.51	139.51	136.51	148	147.48	163.28	187.91	186.51	183.2	192.12	194.18	193.48	211.59	210.87	207.56	218.74	220.51	212.21	206.7	230.17	230.02
0	0	0	4.6244	5.6165	6.3262	16.319	27.249	31.055	47.121	52.983	58.016	68.581	79.084	94.512	97.424	107.08	116.95	115.15	124.67	114.69	126.42	125.02	139.29	143.68	152.27	155.42	175.58	162.26	159.38	160.49	171.08	189.75	156.9	160.04	176.68	159.12	157.8	148.48	146.04	151.81	151.93	153.16	148	149.16	165.38	153.18	154.65	161.86	158.3
0	0	0	0	17.97	33.559	24.229	47.595	49.354	57.535	63.515	64.311	50.563	60.096	69.059	73.423	68.176	73.918	78.935	75.564	72.386	73.23	79.197	87.232	98.638	122.36	185.17	214.6	319.3	348.85	439.67	569.98	681.58	803.05	868.76	1008.9	1125.5	1154.6	1319.3	1425.6	1420.8	1539.7	1619.2	1707.2	1709.3	1877.7	1926.5	1936	1967.6	2020
0	0	0	5.7088	10.198	12.685	14.441	18.058	13.384	14.832	21.353	16.726	21.568	30.997	37.787	39.749	44.041	35.553	44.548	47.353	50.055	58.173	70.266	82.284	95.184	92.758	98.123	110.56	125.55	112.31	126.43	137.5	156.05	127.96	133.94	140.01	159.55	168.16	182.12	189.96	191.04	192.06	201.79	201.13	211.19	209.54	228.8	238.93	231.9	237.42
0	0	1.5017	9.8716	20.58	19.041	7.5379	27.287	34.656	20.462	13.412	30.376	27.99	34.483	21.324	23.413	22.057	24.072	12.217	20.824	22.154	24.768	13.068	12.002	14.202	21.988	1.9158	11.733	17.887	18.072	14.271	24.371	11.945	22.487	14.756	19.199	8.5875	18.825	3.5071	8.6895	0	0	0	0	0	0	0	0	0	0
0	3.109	0	0.046987	0	12.345	7.4687	20.933	21.153	27.912	20.161	26.342	15.805	32.648	44.16	53.03	53.987	58.944	55.876	62.282	69.866	60.107	67.166	82.429	95.41	116.1	142.36	173.51	221.42	240.61	258.31	321.84	346.38	391.23	444.08	485.25	424.45	424.33	449.25	483.84	465.98	501.63	500.07	520.06	522.44	547.65	553.86	580.66	625.07	620.38
0	0	0	5.2628	11.142	13.465	32.855	31.276	41.231	45.895	55.127	54.826	62.011	59.624	63.807	71.844	92.997	98.259	127.73	106	125.4	149.9	165.29	167.48	165.56	191.58	206.36	221.72	220.74	219.44	227.45	254.95	255.51	269.78	276.48	271.78	293.13	290.13	300.2	323.12	278.7	285.79	296.08	289.04	297.46	323.39	369.55	327.36	335.87	337.94
0	0	0	26.998	26.927	23.106	19.539	24.365	29.314	23.886	21.592	21.657	20.658	35.061	35.94	32.724	34.526	39.724	37.194	34.285	42.446	53.18	104.12	96.53	104.18	26.693	32.833	44.22	42.15	35.766	31.403	33.987	45.834	37.849	44.03	47.229	48.201	34.903	37.364	38.927	44.001	43.807	34.767	33.246	18.936	14.604	7.1149	0	3.106	4.659
0	0	28.192	31.985	19.291	40.904	64.314	71.918	42.242	59.831	60.724	53.592	67.029	106.5	162.9	212.69	242.95	285.82	310.29	323.58	355.04	359.46	405.9	423.09	437.89	453.5	451.57	477.21	469.3	492.41	509.89	480.43	464.53	509.56	504.94	534.35	501.48	504.63	478.87	494.21	481.54	499.21	482.2	467.61	458.22	467.62	464.59	469.04	447.45	467.7
0	0	0	12.405	10.344	15.28	15.124	19.25	16.789	27.733	17.837	22.678	13.212	26.164	25.3	28.157	26.126	26.589	21.795	22.469	27.361	16.687	21.347	17.363	18.367	25.364	13.155	23.604	28.254	30.925	25.788	30.421	31.627	37.389	18.631	35.165	32.328	34.674	36.748	32.697	42.605	34.728	38.399	52.389	63.62	51.81	50.318	59.257	71.268	92.162
0	0	0	6.4228	16.041	19.921	18.627	13.361	17.289	19.811	10.598	18.75	18.431	19.262	22.024	23.472	16.542	19.914	20.701	28.899	26.02	26.32	32.642	34.696	29.532	32.673	27.869	29.048	35.54	32.656	33.937	35.963	38.146	41.299	45.939	47.917	39.568	48.099	38.763	47.348	40.066	49.068	48.583	51.016	57.569	45.389	62.322	43.515	57.068	48.845
0	0	0.67449	20.648	13.865	18.644	17.701	34.658	31.876	43.335	39.796	53.808	82.479	113.39	132.97	197.6	287.47	386.18	506.89	599	786.06	899.38	1021.4	1152.8	1251	1393.4	1530.9	1634.6	1763.6	1945.7	2067.4	2323.4	2370.3	2587.9	2778.8	2883.7	3123.7	3266.4	3433.5	3633.8	3877.4	4145.3	4349.4	4625.4	4878.2	4832.3	5099.7	5316	5471.6	5637.4
0	0	0	7.2195	14.864	14.075	19.342	17.364	19.322	5.7262	4.8068	6.2616	15.096	17.575	26.79	13.544	17.822	16.073	25.436	28.726	36.712	42.453	42.827	55.349	67.564	111.59	141.62	189.81	212.52	267.85	314.7	368.6	430.05	486.44	530.11	587.62	730.51	698.82	756.77	806.43	806.77	872.38	942.44	964.68	1035	1073.2	1126.6	1148	1189.4	1226.3
0	0	0	0	29.311	40.586	50.385	49.577	58.36	42.368	40.424	48.944	66.168	49.673	44.814	67.749	63.581	70.105	69.057	88.56	85.498	85.266	83.189	101.98	96.406	107.55	114.23	118.09	126.53	152.2	160.44	185.34	195.45	210.97	249.38	272.95	284.22	303.68	324.32	341.2	390.14	402.15	451.09	481.57	485.98	505.99	486.01	500.02	484.63	503.53
0	0	0	6.5348	10.833	18.928	6.7126	20.892	28.341	27.765	20.385	27.935	32.295	29.113	27.545	37.127	41.468	20.247	23.47	6.8484	29.385	36.147	6.798	46.147	32.294	39.394	45.981	102.88	155.16	213.24	282.28	413.06	524.12	643.1	761.77	902.72	1055.2	1084.2	1201.4	1310.2	1415.1	1558.9	1695.3	1857.7	1989.3	2135.3	2227.9	2324.9	2416.7	2518.8
0	0	0	1.6943	7.3187	15.203	37.925	14.226	29.463	17.278	12.85	16.747	13.083	10.987	5.2385	20.647	0	14.128	10.817	18.593	13.878	59.586	69.153	70.329	82.298	104.93	129	155.96	148.99	159.67	188.01	197.91	236.14	247.67	274.01	278.76	257.69	310.91	326.3	352.44	370.91	381.49	394.82	394.25	409.32	387.74	411.7	417.83	428.37	425.15
0	0	0	9.4844	15.122	8.3873	31.547	40.897	61.246	25.884	27.422	51.036	61.518	68.307	76.908	90.472	100.74	99.456	97.478	89.804	80.943	90.437	84.227	81.068	68.882	80.646	82.267	90.308	86.089	97.919	94.793	106.03	111.02	113.77	111.76	109.42	103.12	112.41	105.92	106.49	110.48	113.01	117.99	116.43	114.34	120.43	113.57	116.57	116.14	118.26
0	0	0	9.8604	17.557	16.521	12.892	9.2459	19.79	25.968	56.92	59.428	55.528	56.262	57.355	55.027	67.447	79.976	87.709	82.226	91.582	97.261	104.03	94.647	109.89	111.92	116.63	121.83	119.81	117.81	132.63	132.26	129.64	135.15	143.79	152.68	148.32	153.96	157.02	167.56	168.49	180.21	161.46	183.52	165.02	175.7	192.38	180.75	195.79	184.55
0	0	0	7.6438	7.496	8.0724	8.144	10.199	9.3236	0.66064	4.7646	6.5912	6.9832	8.8866	9.1761	6.1373	8.6409	0	1.1833	7.8121	0	0	2.4151	0	10.417	9.5626	9.7954	30.209	44.596	72.494	104.66	130.4	160.11	190.63	231.91	255	298.59	297.77	348.21	388.36	419.86	433.94	443.98	459.98	457.47	486.79	512.24	515.02	525.53	525.92
0	0	0	2.709	5.8465	8.7206	27.187	21.062	20.663	18.339	24.345	22.295	22.123	10.841	5.1429	6.1655	13.546	0.25269	1.7821	0	0	0	0	0	0	9.9155	28.963	71.725	129.05	193.37	252.57	346.47	424.85	495.36	577.29	722.66	837.31	947.88	1092.4	1308.8	1435.9	1544	1762.6	1923	2106.7	2286.3	2446.3	2688.1	2757.9	2840.4
0	0.11597	0	0	1.0766	12.175	10.4	17.706	10.701	15.353	9.4356	15.162	25.108	43.963	78.563	110.45	188.53	274.73	367.63	519.92	647.06	834.2	1003.8	1186.5	1328.9	1466.5	1656	1778.6	2062.7	2141.3	2315.1	2493.6	2352.1	2505.6	2705.8	2955.7	3097.4	3162.4	3305.9	3385.1	3487.9	3561.2	3752.6	3958.4	4026.2	3968.6	4000.4	4188.6	4249.1	4472.8
0	0	0	6.6701	7.0713	6.7894	11.368	9.7725	12.891	12.042	23.215	25.094	31.921	46.57	73.745	100.35	123.73	130.87	153.34	189.98	197.76	240.27	268.59	297.35	311.71	336.24	352.15	373.74	375.93	386.75	404.71	417.72	419.79	419.3	441.72	422.56	473.99	490.1	494.23	494.33	486.01	473.72	486.11	487.85	466.86	486.91	488.69	497.72	468.9	482.34
0	0	0	1.521	2.7426	7.2956	15.317	13.635	11.768	20.947	25.857	38.851	49.953	68.071	75.515	54.369	79.743	60.387	90.526	70.807	83.75	72.688	81.041	76.753	76.171	56.213	141.48	24.306	73.164	98.242	134.41	185.05	187.42	270.99	378.05	435.88	493.78	557.55	614	681.83	687.91	759.71	817.93	820.97	851.59	848.35	928.83	914.56	895.27	964.31
0	0	0	5.9003	12.503	8.4725	25.185	34.421	39.756	42.09	55.227	66.651	78.563	91.653	89.732	114.73	132.31	132.87	152.35	174.98	206.07	244.47	259.87	301.81	321.29	351.46	378.4	398.69	428.98	431.65	436.3	485.51	488.89	535.91	549.93	559.19	568.71	567.81	584.8	576.26	597.64	581.48	606.56	694.72	684.1	701.56	677.23	707.17	680.85	702.94
0	0	0	3.7587	14.604	13.275	18.319	25.88	26.051	30.194	30.843	25.432	26.883	36.317	37.078	34.592	56.431	73.085	74.14	85.981	90.903	96.741	107.28	122.56	125.32	131.15	147.21	135.5	129.52	143.57	150.19	148.82	174.8	162.01	178.47	170.61	162.61	158.23	169.67	177.73	174.34	168.97	181.44	170.93	182.65	171.69	171.37	172.94	181.25	176.73
0	0	0.99549	2.2919	0	15.798	19.371	18.06	12.507	16.179	18.988	27.418	15.515	30.958	37.843	42.028	35.123	23.879	32.362	33.766	32.367	40.349	43.205	45.144	38.843	40.748	35.56	45.111	42.439	50.951	53.337	56.752	45.794	63.382	58.527	76.071	72.431	73.822	65.003	70.624	69.858	85.896	83.092	78.724	76.068	83.517	85.777	90.562	85.598	82.69
0	0	0	12.85	4.9172	14.39	22.369	32.938	40.575	36.635	41.59	42.833	47.696	41.757	61.957	55.755	62.28	70.361	70.351	72.8	72.834	71.135	66.314	67.721	75.878	79.274	78.65	97.621	87.219	92.807	85.994	93.389	98.097	99.461	105.37	102.02	102.18	112.02	107.28	104.75	104.52	109	109.78	111.14	99.566	115.73	110.99	113.05	111.27	116.5
0	0	0	6.179	9.3993	16.91	31.968	31.145	30.698	26.206	35.656	38.068	42.509	39.4	62.194	59.975	63.809	82.472	91.243	109.47	111.27	122.71	148.33	144.34	153.34	157.38	146.03	159.12	179.89	178.31	179.44	199.39	202.49	225.45	236.9	269.38	282.98	331.71	321.47	371.69	366.06	414.67	438.03	458.44	517.76	566.78	597.67	625.29	649.25	672.13
0	0	0	5.4145	7.1889	15.279	14.671	16.078	22.152	30.15	37.106	29.845	31.953	38.34	45.532	45.097	52.98	57.829	56.218	58.818	79.897	112.74	142.85	199.17	265.87	349.15	435.05	557.48	673.69	796.94	893.19	1015.5	1144.3	1251.3	1390.4	1527.8	1696.8	1857.3	1983.9	2130.7	2328.4	2445.8	2626.9	2767.2	2940.2	3101.7	3200.3	3299.7	3400.4	3523.9
0	0	0	7.071	20.548	38.171	45.285	39.326	51.785	59.615	58.414	56.413	55.146	58.49	59.446	66.649	76.977	74.554	75.272	94.135	87.913	92.669	101.65	99.411	105.72	100.23	117.94	106.5	111.77	114.35	125.94	138.49	136.79	137.93	150.44	144.98	161.03	179.61	170.83	185.57	198.89	191.44	201.71	223.19	250.06	242.55	260.11	261.79	282.32	278.16
0	0	0	11.509	24.686	33.37	34.487	33.268	36.825	38.483	34.753	38.634	51.918	61.851	61.539	67.553	62.892	75.626	76.064	86.905	85.435	90.615	81.32	85.88	89.722	82.986	82.532	96.811	85.415	85.676	93.171	101.03	101.51	104.46	104.75	109.16	99.53	102.1	107.4	100.42	93.957	97.861	99.972	106.87	101.77	98.408	103.17	93.229	90.242	94.847
0	0	0	6.1314	5.3513	4.4805	22.514	36.143	35.288	54.779	55.505	81.024	90.553	112.11	114.14	140.79	152.62	159.44	200.38	196.88	224.79	263.74	263.72	268.64	288.34	328.26	323.02	333.34	357.28	354.67	368.08	364.2	378.27	381.34	404.6	395.19	398.69	401.85	415.82	392.02	429.91	422.24	423.09	411.62	413.62	418.67	424.91	413.83	402.6	417.66
0	0	0	16.263	17.772	4.341	9.4391	28.199	13.285	12.44	6.8685	32.815	82.433	138.22	174.16	267.7	265.86	386.18	483.51	525.64	574.72	734.38	823.44	871.76	877.96	777.01	995.52	990.4	1002.9	1148.1	1192.1	1196.6	985.15	1157.9	1203.4	1372.8	1397.5	1412.4	1404.5	1486.9	1487.7	1499.7	1575.9	1597.8	1598.8	1599.4	1658.7	1650.6	1617.4	1645.5
0	0	0	6.9562	1.8077	7.8626	6.3266	14.636	13.34	14.501	27.643	16.724	19.547	20.456	21.471	26.456	33.609	17.804	29.197	31.238	55.78	83.294	119.35	163.46	206.11	272.4	340.32	423.22	528.98	613.81	715.32	857.54	1041.2	1180.4	1325.7	1432.4	1578	1667	1846.9	1957.6	2002.1	2131.8	2268.1	2417	2485.4	2568.1	2614.6	2751.4	2728.2	2774.8
0	0	0	8.7673	0	11.315	9.35	12.076	6.4899	7.8268	13.243	16.679	9.6748	21.861	11.611	18.586	15.633	8.023	13.681	19.435	26.14	28.428	39.557	30.78	31.207	35.092	37.034	46.852	37.998	47.54	48.783	49.624	44.063	61.14	63.027	72.41	71.395	84.669	84.19	95.813	110.06	127.28	139.35	161.23	167.39	200.42	210.4	226.73	238.04	268.15
0	0	11.857	15.77	6.2799	8.4086	22.684	23.949	17.66	21.015	30.325	58.054	11.621	10.906	0.98807	12.386	2.3566	1.35	5.2945	8.3831	1.9901	0	11.806	20.403	17.666	7.6034	5.1318	10.841	7.2686	13.245	16.708	22.39	14.703	27.517	41.031	36.212	24.475	31.999	36.571	38.525	35.78	50.651	42.569	57.662	44.069	52.026	52.285	55.566	48.06	46.262
0	4.6161	0	0.10686	2.4802	5.0905	9.4413	16.553	15.404	23.759	15.877	20.013	13.403	22.041	33.152	34.419	29.05	27.612	18.451	14.704	10.632	11.403	1.6979	12.246	15.006	13.714	5.3122	6.584	13.859	15.206	0	0	0	4.3689	9.4297	28.469	44.373	79.769	93.127	139.71	162.19	208.27	218.56	242.93	284.74	312.74	305.37	322.9	353.88	380.78
0	0	0	20.715	20.688	26.895	36.985	60.542	59.262	65.078	54.139	70.394	67.375	65.107	59.147	53.865	58.111	66.02	53.982	45.984	39.141	37.33	25.05	18.687	2.9239	13.029	17.126	15.725	33.853	35.141	44.9	79.886	114.84	161.4	213.42	293.67	350.45	428.05	481.88	573.88	686.4	755.95	889.05	938.1	1037.6	1127.3	1115.1	1367.3	1474.8	1565.8
0	0	0	20.5	27.362	12.264	14.658	18.992	19.929	11.61	13.413	24.276	22.268	19.183	36.762	39.233	37.791	31.482	36.09	63.741	42.354	46.665	66.646	79.663	96.792	119.83	174.84	206.9	254.76	336.09	365.36	395.38	489.87	500.13	509.86	580.06	613.27	767.41	864.43	950.54	1159.2	1176.4	1333.5	1539	1637.1	1784	1875.4	2025.1	2159	2151.3
0	0	0	12.92	12.09	25.705	28.284	33.962	35.072	25.466	32.75	46.767	42.827	46.232	45.295	48.188	57.823	57.487	58.414	67.109	71.615	79.002	74.822	73.911	87.7	81.082	89.042	101.6	88.167	90.442	89.149	91.611	97.028	99.038	112.68	138.36	171.6	191.52	204.49	227.46	271.03	303.59	313.19	354.3	363.44	381.31	408.42	433.96	431.57	457.32
0	0	6.4075	1.9248	0	4.7421	16.096	18.669	0.21316	19.245	52.381	47.287	57.811	79.621	94.656	112.64	130.71	127.46	158.04	159.43	180.45	184.39	174.75	203.71	209.04	234.82	225.95	244.45	251.43	264.97	271.66	274.03	277.38	287.31	301.29	295.26	310.84	301	307.63	299.11	298.22	269.34	280.84	272.69	281.54	268.05	280.93	303.6	292.2	319.7
0	0	0	9.9566	16.83	18.021	21.014	16.755	26.37	19.667	11.142	31.771	28.273	25.344	32.134	23.668	25.033	22.432	31.967	32.625	35.278	33.183	34.437	27.375	23.877	24.935	27.866	24.336	15.921	27.745	24.611	22.806	27.924	32.81	24.557	29.475	19.735	41.529	26.069	32.557	32.838	33.826	40.98	40.372	39.038	28.99	30.18	22.258	28.807	23.42
0	0	4.9623	9.0356	9.7603	3.652	0.40836	7.0153	0	1.0335	7.7303	13.928	3.9344	15.294	8.6669	9.4729	10.139	4.2872	17.338	15.32	20.208	18.779	28.117	32.234	25.811	30.682	19.416	14.744	23.701	27.099	39.4	37.169	25.447	27.852	29.667	42.391	38.537	34.807	25.578	27.007	25.921	39.837	37.98	43.818	30.897	38.133	28.299	40.032	37.886	42.005
0	0	0	1.9581	6.8862	19.814	13.695	58.434	25.041	28.096	44.157	46.834	26.857	45.853	32.811	63.231	41.214	42.761	47.56	40.553	48.394	50.304	48.169	52.388	54.058	55.947	56.503	54.707	74.199	65.874	66.087	70.335	79.255	90.777	93.597	115.02	116.42	107.27	130.2	128.78	126.08	138.65	143.3	142.62	157.54	160.37	164.01	182.49	198.83	215.26
0	0	0	9.4939	20.412	22.814	33.162	42.781	54.987	55.981	59.881	63.775	75.112	75.261	98.035	111.67	132.37	146.73	163.19	181.52	200.97	220.15	238.82	253	270.86	282.36	294.03	297.34	325.31	299.9	313.03	338.73	328.18	321.93	366.4	345.39	348.47	347.47	356.57	382.83	378.94	398.68	398.97	394.01	438.62	415.54	424.61	414.04	438.18	428
0	0	0	4.3768	10.832	20.261	29.983	26.452	28.072	23.28	28.18	39.814	40.865	39.652	11.515	4.0944	7.7845	9.6786	12.246	11.869	17.925	25.339	21.104	25.172	24.908	28.7	39.288	33.155	38.165	46.272	53.522	53.706	62.67	72.791	74.799	80.389	76.883	78.198	76.963	83.702	80.822	90.688	92.717	95.763	96.972	88.258	100.45	77.378	85.958	77.298
0	0	0	6.9602	8.311	19.482	20.429	35.075	40.871	49.865	60.394	62.374	83.452	108.63	122.22	143.54	165.73	188.19	201.32	224.78	248	257.27	252.73	251.28	258.52	285.04	294.3	307.6	314.75	321.07	338.78	339.17	354.04	367.3	377.47	368.88	364.85	388.27	379.84	379.23	391.77	392.73	404.65	405.79	402.28	420.97	415.94	410.51	410.97	416.2
0	0	3.7658	2.8893	5.2725	3.7376	8.3013	6.7819	2.7896	12.237	11.737	9.8822	7.2303	6.5576	11.348	13.867	14.072	3.8324	19.321	25.043	25.255	39.288	51.465	63.855	71.934	72.624	90.918	86.308	99.577	92.678	87.053	87.966	107	104.8	118	116.44	120.36	126.36	142.04	138.24	139.86	131.09	126.11	123.74	131.05	131.52	126.87	163.84	136.58	154.09
0	0	0	23.399	22.515	40.492	32.091	36.139	51.407	39.593	36.616	35.91	30.927	24.566	33.928	42.796	28.879	32.052	31.821	30.228	27.972	31.097	38.004	25.948	33.69	29.425	42.871	43.349	43.714	55.612	46.45	46.398	51.981	65.919	58.455	79.644	69.989	74.907	90.455	86.252	98.546	72.763	86.117	98.568	111.3	93.146	90.283	108.56	101.53	127.27
0	3.4331	0	2.7737	11.161	0	15.029	15.675	14.709	15.611	19.323	13.098	10.473	12.592	12.947	18.752	13.302	19.181	15.983	18.699	17.117	20.414	26.616	21.916	16.461	21.066	21.581	12.387	16.181	15.387	21.89	19.125	24.66	22.037	25.005	25.42	31.838	30.72	29.618	34.155	27.242	25.016	29.643	27.816	34.476	31.333	36.681	36.202	40.633	45.667
0	0	0	12.925	11.446	7.4977	16.205	3.2577	5.6274	3.8485	0	1.9696	1.7358	3.1977	2.8426	0	0	0	4.6225	10.686	3.1591	14.665	14.514	15.746	6.16	13.945	15.817	20.15	4.3042	17.486	20.626	15.411	13.482	13.947	21.773	27.42	4.0339	33.745	27.433	34.563	35.695	40.254	34.598	47.245	53.481	51.251	54.774	48.879	60.251	57.349
0	0	0.6037	11.336	10.705	20.607	12.666	26.95	31.391	31.428	42.117	54.495	63.31	54.963	71.285	54.007	75.768	63.051	69.291	67.933	65.412	67.799	76.146	75.393	79.43	88.538	101.59	122.91	121.2	137.57	144.83	187.57	180.38	216.34	242.25	286.36	313.9	322.93	351.38	329.85	353.59	366.63	377.84	392.74	387.75	397.62	403.44	390.24	395.3	413.62
0	0	0	3.9641	15.491	17.664	22.64	21.553	18.305	27.57	18.803	18.311	28.063	24.205	27.264	15.877	20.195	15.376	23.403	28.511	25.611	28.83	11.502	13.736	15.994	18.903	19.969	33.672	43.686	49.898	72.07	118.51	187.98	250.34	346.15	519.19	666.9	817.9	1023.3	1199.9	1406.4	1644.2	1843.1	2120.4	2307.3	2613.4	2691.6	2838.1	3064	3256.8
0	0	0	7.331	1.4592	6.3898	12.829	17.73	17.169	14.07	10.523	5.2766	7.4696	9.5589	21.549	27.587	20.879	11.536	10.387	8.576	8.7834	3.1288	5.1855	9.5353	10.221	4.2433	2.5823	4.7468	0	3.198	0	3.6287	1.9422	1.9272	0	0	0.64953	0.17375	0	3.0032	3.4252	8.3267	3.7645	1.1032	0	0	0	0	0	0
0	0	0	14.429	10.265	8.4604	9.656	11.714	18.199	16.937	3.0161	16.352	13.517	17.044	21.478	6.0601	6.6411	11.384	10.434	10.588	7.1099	7.5822	11.735	10.477	13.089	13.489	14.289	17.746	14.044	14.021	8.4147	13.61	11.583	2.8557	2.6124	15.597	20.724	24.065	26.152	31.469	46.148	55.475	65.819	61.837	71.977	87.386	91.977	88.827	102.48	108.01
0	0	0	6.1428	16.449	22.253	31.107	51.418	60.732	73.104	90.804	104.38	119.93	138.72	150.43	162.85	166.02	183.26	199.9	205.43	205.19	221.96	231.36	242.63	258.96	278.25	303.34	320.84	398.58	512.62	575.85	730.88	840.37	1004.7	1141.2	1312.5	1506.4	1679.7	1994.3	2138.1	2389.8	2708.6	2934.6	3250.1	2996.7	3054.9	2953.4	3053	3129.7	3311.9
0	0	0	15.8	10.538	10.636	32.101	17.948	35.824	24.77	28.047	34.18	31.734	33.795	50.438	102	175.58	261.42	352.33	493.6	605.89	740.32	915.17	1054.4	1229.3	1402.4	1488	1815.9	1928.6	2055.1	2239.9	2452.4	2576	2537.2	2657	2808.5	2879.3	2911.7	3024.1	3183.1	3145.7	3241.7	3118.1	3212.5	3343.1	3241	3351.5	3481.4	3496.3	3515.3
0	0	0	9.4266	20.51	24.402	37.009	45.344	56.611	60.186	52.993	54.897	55.332	50.194	58.396	62.879	80.708	98.941	121.8	142.5	176.68	212.61	251.63	294.71	349.97	422.26	519.87	575.75	761.37	774.83	848.6	899.51	980.75	1120.2	1168.4	1236.2	1639.6	1476.8	1575.1	1652	1828	1939.6	2098.1	2267.7	2664.3	2681.7	2709.8	2781.7	2831.3	2818.1
0	0.39364	0	0	0	15.177	9.5736	11.355	0	6.7268	4.8211	0	13.915	2.3287	11.657	0.99257	17.344	12.518	17.593	25.146	22.946	31.207	29.154	22.732	25.598	0.47144	100.15	14.422	38.819	44.053	39.317	54.838	78.052	132.08	203.67	277.8	375.27	473.83	571.25	734.16	834.34	1004.9	1094.8	1262.9	1416.3	1584.6	1757.5	1785.8	1973.7	2129.6
0	0	0	11.908	0	12.713	14.348	14.286	19.121	22.372	35.46	22.672	28.848	30.124	32.918	34.393	35.955	30.48	34.599	30.878	32.908	40.989	37.905	44.337	54.162	48.41	50.537	59.84	60.958	55.423	66.699	74.319	76.948	78.884	90.535	82.758	79.749	92.83	86.35	102.82	106.55	104.73	113.46	98.625	93.721	100.18	95.297	84.893	91.603	87.763
0	0	0	7.7139	8.9011	28.665	17.543	36.52	50.358	56.357	56.388	73.783	74.293	85.127	135.32	132.8	134.81	155.11	171.69	184.01	191.93	142.54	164.77	163.6	181.58	190.16	199.92	203.5	241.85	244.12	273.29	277.55	324.18	373.99	396.95	450.99	506.28	490.48	572.15	566.55	585.06	613.82	609.69	613.52	646.27	685.95	683.24	693.44	766.03	751.92
0	0	0	17.755	21.893	31.655	28.534	24.139	47.048	43.395	49.577	50.147	52.072	44.286	49.825	45.198	35.202	44.583	37.031	47.32	49.875	51.875	58.89	56.855	49.908	51.129	59.092	57.385	57.353	46.164	54.891	45.258	43.012	45.205	56.408	62.705	59.027	69.633	65.738	66.987	63.868	76.623	68.206	67.754	67.536	72.168	84.259	75.18	87.87	94.624
0	0	0.64844	16.263	13.154	3.7173	4.6109	3.0102	7.4847	8.9232	0.13927	7.2093	6.7791	4.4828	10.26	7.6904	2.6682	2.8521	5.8671	4.0094	0	0	0	0	0	0	0	1.1464	0	0	4.6783	0	0	0	0	0	0	0	0	0	0	0	0	0	0	0	0	0	0	0
0	0	0	13.986	5.7498	8.8973	3.5276	16.496	18.223	18.632	13.152	23.152	20.826	27.182	30.469	30.105	45.222	80.179	54.897	74.654	57.745	65.007	67.391	76.022	67.423	78.243	85.197	89.212	80.666	99.261	132.82	170.37	217.82	248.3	301.39	381.51	439.61	483.57	540.79	617.46	680.24	734.56	787.73	847.48	892.12	954.68	1008.9	1051.2	1111.4	1124.3
0	0	0	1.0983	6.0921	19.202	18.675	29.05	24.67	30.629	23.937	21.685	50.831	29.171	32.212	28.646	32.556	32.623	21.154	35.611	21.795	20.578	18.589	16.76	19.613	0	1.3177	0	36.639	61.681	83.487	118.37	166.15	243.46	366.22	480.06	622.19	721.81	742.52	910.6	1044.1	1114.1	1295.1	1414.2	1478.8	1525.7	1620	1650.9	1734.5	1783.7
0	0	6.0847	4.5685	8.7453	4.6161	6.6799	18.755	12.189	12.053	26.681	15.628	20.788	21.62	23.195	30.28	33.558	24.216	30.36	32.495	46.501	45.387	58.175	74.358	103.46	133.84	166.9	204.5	230.98	281.93	297.79	368.59	398.36	444.17	433.45	468.56	497.63	524.77	558.1	586.45	647.47	636.99	679.85	685.65	667	693.72	691.91	706.32	672.76	667.07
0	0	2.4306	9.4675	6.1913	11.011	18.448	10.813	16.812	20.192	15.889	19.222	10.812	18.735	16.512	24.673	25.972	23.201	22.561	23.988	15.972	19.549	15.603	12.996	18.149	11.749	20.262	24.403	26.677	21.368	21.949	15.534	13.852	12.355	12.91	11.303	16.803	15.122	9.4786	108.98	128.34	146.52	166.98	168.2	186.85	187.03	212.37	206.39	212.29	232.08
0	0	0	0	21.93	19.584	24.008	19.788	17.936	25.432	29.454	28.06	23.143	13.922	16.43	22.032	8.863	17.535	16.524	26.579	19.14	28.188	32.13	24.606	25.6	39.396	43.546	45.325	37.234	44.475	54.747	61.817	69.705	60.582	72.289	65.809	66.979	74.601	84.962	79.006	71.007	81.807	79.819	73.172	77.005	72.839	79.784	78.277	76.497	78.79
0	0	0	6.3752	6.1829	17.427	18.491	17.569	16.004	13.629	5.7949	14.446	12.075	4.2786	19.477	18.965	12.258	14.974	11.999	14.049	13.587	10.71	15.599	14.901	22.279	19.394	20.022	30.637	25.416	25.023	24.942	27.038	27.957	30.983	24.117	30.313	30.379	33.341	28.909	29.889	33.538	26.94	23.761	52.4	47.512	42.68	44.14	44.976	40.067	56.179
0	0	0	14.895	7.81	17.145	19.549	18.982	26.577	31.865	41.454	40.838	43.797	51.694	55.056	65.041	77.984	81.665	100.37	109.65	116.8	139.11	151.83	153.94	161.92	171.77	196.14	194.35	204.15	207.15	217.03	230.39	238.31	227.13	203.64	251.51	245.41	276.37	252.85	221.01	300.21	303.31	242.81	250.08	244.66	242.44	257.93	261.71	267.29	246.07
0	0	0	2.7024	2.8345	17.293	8.7648	23.364	16.944	25.062	21.023	26.584	34.621	35.313	38.882	70.004	111.51	128.49	196.84	212.22	260.11	339.8	412.87	396.87	502.55	421.64	621.07	565	626.07	579.05	694.4	695.98	671.7	693.02	717.11	777.99	767.12	800.89	789.14	822.3	825.94	845.24	861.14	846.21	874.18	869.84	893.16	891.2	897.43	939.04
0	0	0	0.67258	6.9355	5.3379	25.652	18.637	20.455	17.688	19.145	19.443	24.032	21.713	23.654	19.123	20.956	22.635	23.461	24.557	27.264	30.16	35.428	37.204	44.766	69.441	72.452	114.7	146.09	188.09	209.39	254.98	293.06	323.79	350.53	406.62	419.84	456.17	468.85	498.4	547.34	538.75	510.38	522.11	536.06	539.05	546.19	562.47	568.06	549.63
0	0	1.4156	5.0445	5.0179	12.856	22	20.753	26.075	22.905	26.412	34.279	36.484	28.861	13.314	46.037	46.029	25.022	40.439	41.224	42.29	36.541	36.739	45.149	54.74	51.485	86.184	115.86	134.98	150.38	150.58	217.18	273.17	273.74	300.94	317.11	393.05	360.19	396.77	400.49	450.52	436.21	466.9	492.28	538.37	550.63	550.81	535.48	551.09	498.3
0	0	0.15538	0	5.0898	26.37	15.367	10.965	17.101	18.252	20.436	14.181	24.538	22.313	26.07	13.157	13.604	4.0111	15.517	36.273	63.566	154.34	234.84	330.8	450.71	599.22	777.31	952.6	1119	1315.5	1440.7	1561.8	1792.8	1825.2	1963	2176	2241	2402.8	2652.6	2854.3	3077.8	3229	3661.6	4001.5	4330.8	4715.9	4753	5223.8	5437.7	5181.8
0	0	0	11.45	7.2716	15.71	6.2684	16.024	16.412	5.5555	18.702	13.267	8.0394	23.295	15.344	23.403	11.485	16.303	14.484	11.969	16.688	22.381	20.633	13.317	18.009	21.962	15.746	22.815	14.703	7.9164	12.47	5.5041	14.427	14.188	20.501	12.912	10.43	13.433	15.016	12.89	23.47	24.552	23.501	23.841	18.952	12.242	17.696	14.523	18.032	19.495
0	0	2.1396	0	2.3185	11.955	11.889	12.715	16.197	17.239	30.117	34.196	23.098	35.539	29.5	36.015	31.868	28.218	27.802	30.75	37.542	29.968	43.926	43.855	36.202	50.811	49.878	64.322	69.309	76.424	89.312	91.623	97.742	113.39	114.16	133.64	129.9	129.83	131.92	147.65	133.44	145.22	141.72	145.38	149.27	168.03	155.17	144.58	148.38	153.01
0	0	0	0.96184	4.9245	9.7417	15.887	11.853	16.485	12.805	15.799	20.367	20.643	11.726	19.142	29.532	27.104	31.166	31.996	48.943	48.375	61.76	66.137	57.919	53.404	60.568	73.779	58.68	59.518	65.358	81.687	91.288	87.297	88.755	103.18	103.73	119.6	138.45	139.99	158.2	159.83	154.49	170.95	161.88	172.53	147.78	160.48	136.73	117.05	103.04
0	0	0	0	18.43	22.421	25.96	28.881	20.753	48.969	50.288	61.03	63.532	78.412	93.125	98.113	111.48	130.47	160.24	202.08	250.13	333.2	421.4	519.86	595.66	733.14	819.93	899.55	990.29	1035	1138.7	1172.5	1124.4	1234.5	1310.6	1394.1	1424.9	1444.2	1487.6	1489	1485.9	1538.6	1544.7	1556.1	1570.5	1549.7	1549.6	1580.1	1607.6	1622.8
0	0	0.48236	12.859	4.774	14.706	6.8446	11.339	10.755	7.8378	0.77722	3.6956	0	0	0	0	0	8.2385	13.526	21.098	30.451	29.126	41.763	42.679	53.78	59.077	74.528	81.477	85.228	87.117	97.637	106.96	105.33	121.19	124.9	125.26	143.08	142.9	158.36	163.75	160.88	146.45	139.26	159.48	168.25	165.73	161.43	166.46	167.58	174.2
0	0	0	7.2593	7.2805	14.306	10.712	19.201	13.751	21.632	26.284	39.262	25.731	39.437	34.264	30.207	23.29	17.376	24.143	26.667	31.143	30.593	31.633	26.509	20.923	27.784	23.711	29.974	22.851	24.743	30.622	29.017	22.155	29.558	35.192	42.424	41.258	44.725	32.001	40.815	41.79	54.629	46.675	67.056	52.335	63.704	58.085	70.273	67.682	75.955
0	0	0	7.932	15.607	5.5784	26.206	22.477	14.972	13.74	16.382	16.393	4.5902	13.857	11.354	26.169	40.151	43.958	58.486	69.207	68.798	112.45	143.2	163.07	203.46	221.47	246.99	286.79	307.96	379.85	399.89	440.92	466.07	492.3	493.8	549.3	555.3	576.89	597.05	615.11	645.97	620.69	672.63	680.65	677.8	738.23	760.88	813.74	757.63	766.62
0	10.516	0	1.0245	5.6985	10.65	14.072	23.098	41.661	34.474	31.155	42.139	49.95	52.54	44.708	49.917	45.812	46.684	37.114	36.335	26.603	36.517	49.922	52.213	54.219	51.607	51.979	51.894	45.121	49.142	36.813	40.09	29.551	36.203	31.752	23.333	20.939	17.343	19.303	24.924	24.435	27.182	23.831	19.111	25.856	20.663	26.976	14.074	23.485	25.044
0	0	0.48208	1.627	4.8131	5.4546	9.7053	14.972	6.5736	6.7459	17.057	5.6055	11.326	8.7311	17.078	16.91	11.569	2.9099	5.0139	0.90691	2.9888	9.4219	11.207	14.097	11.061	16.004	9.5566	15.357	14.136	15.689	4.5958	6.0739	15.974	15.535	24.628	6.9334	17.93	18.757	38.813	36.923	41.382	36.784	37.428	50.105	46.849	69.318	48.974	89.735	80.934	88.689
0	0	0	0.89624	0	7.5616	15.32	8.2627	0	5.1861	10.452	5.2087	0.38482	22.61	14.868	13.993	4.0291	0	0.4054	4.1881	6.9252	7.5745	14.209	17.018	6.4421	8.0957	3.1489	5.8846	6.3664	10.368	9.7847	14.14	3.0037	3.9944	11.408	16.552	11.351	17.329	13.306	18.085	16.41	26.711	28.004	31.112	19.77	26.334	19.117	30.49	24.043	24.274
0	0	0	0	9.0527	10.63	18.099	7.5899	16.454	19.907	20.388	25.713	35.353	33.111	38.274	28.942	28.49	32.971	22.961	34.463	34.901	39.758	45.369	44.956	42.464	50.181	65.734	66.631	94.395	104.63	111.98	98.3	109.6	114.07	127	147.93	180.91	171.91	172.91	184.44	191.44	193.43	193.74	231.92	260.71	255.4	289.02	353.46	382.5	347.28
0	0	0	7.2306	11.044	7.906	8.4308	9.1565	17.346	11.371	17.822	19.417	15.834	6.4181	7.0832	0	7.3965	9.5895	8.632	3.622	6.5783	15.822	13.712	14.93	16.554	16.923	11.812	9.9876	15.44	11.007	16.828	26.512	17.658	14.15	18.608	26.321	22.107	25.395	27.804	31.575	25.775	24.507	28.61	29.307	20.759	21.839	27.416	22.26	27.64	16.716
0	0	0	14.693	11.375	20.201	23.674	33.617	36.582	26.514	20.128	24.325	28.442	24.96	28.546	21.228	17.717	12.772	19.807	27.445	9.6301	19.869	18.01	15.754	30.908	17.754	12.314	26.293	9.7315	9.408	10.58	9.7369	14.984	1.1623	0	5.5572	33.387	2.1474	31.917	0	1.9429	10.587	0	2.3823	0	3.2975	2.8502	0	3.6295	7.3011
0	0	0	0	13.053	16.343	21.818	20.673	27.651	32.432	33.045	31.64	35.358	39.891	38.162	51.49	61.849	75.784	88.879	118.17	145.96	176.64	143.23	168.38	186.47	216.41	245.01	268.35	307.81	330.22	359.98	382.58	409.41	420.13	468.49	487.36	499.2	533.13	561.16	569.7	571.93	609.29	608.77	633.56	663.7	668.02	672.12	689.63	713.16	682.74
0	0	0	1.9724	0	19.023	26.231	28.282	22.043	31.417	41.051	39.497	29.963	50.678	43.577	50.813	39.442	31.121	37.895	46.375	51.4	47.924	56.768	56.822	50.868	62.939	51.919	58.172	50.857	61.56	59.219	69.712	53.237	62.09	67.056	73.157	67.459	75.684	72.911	74.204	72.813	85.516	61.863	66.707	59.337	62.697	56.78	64.188	62.027	66.428
0	0	2.2413	3.5524	13.361	12.235	23.971	23.744	31.627	30.18	34.911	31.556	45.327	51.102	54.745	56.979	59.262	71.865	79.786	82.018	88.046	80.615	96.153	83.131	80.938	84.67	73.13	60.955	78.069	91.467	77.971	87.705	69.942	80.543	67.481	83.886	85.637	90.616	96.688	113.94	111.77	119.81	109.06	124.44	127.67	142.26	158.69	163.32	187.15	239.46
0	0	0	0	12.767	40.962	43.83	86.034	93.975	122.27	124.56	136.59	138.54	157.57	176.91	166.91	189.69	193.84	178.3	187.8	190.56	194.83	191.23	189.86	192.55	190.94	191.7	182.38	199.62	185.6	184.01	173.44	174.68	199.08	201.52	197.51	193.58	167.57	180.45	166.25	147.92	157.62	149.31	134.55	143.84	137.62	145.24	153.13	154.17	181.48
0	0	0	8.2423	17.731	21.147	14.403	22.932	21.136	32.311	19.499	21.232	18.948	19.066	32.035	12.087	24.046	17.995	25.723	18.54	16.636	17.699	10.161	12.325	9.6133	29.064	35.409	42.185	49.78	45.457	59.697	63.242	89.781	79.438	90.672	79.062	31.508	24.586	27.292	36.381	27.686	41.631	45.733	47.64	60.299	47.865	62.85	48.703	61.468	76.122
0	0	0	0	9.7048	20.851	19.856	24.788	31.481	38.375	39.893	35.374	51.642	67.212	83.178	86.865	89.248	91.318	88.832	94.11	90.891	109.85	110.46	137.34	154.25	153.4	166.74	181.4	216.59	223.94	231.01	267.11	287.8	299.33	318.69	330.97	361.54	416.3	444.49	490.39	525.39	541.37	590.96	633.9	684.25	763.44	798.97	852.02	883.84	834.34
0	0	10.616	1.5998	9.7942	2.9159	12.163	55.783	109.51	200.41	271.24	395.8	479.99	665.07	853.04	1005.9	1218.2	1371	1602.2	1843.9	2010.4	2225.6	2418.4	2597.9	2718.1	2741.4	2951	3050.3	3209.7	3156.5	3232.1	3280.8	3377	3389.7	3504.2	3425.5	3508.4	3463.6	3512.8	3569.7	3851.8	3957.8	3968.2	3836.2	3884.1	3900	4172.4	4003.9	4066.7	4026.2
0	0	0	0.10531	8.2285	30.38	9.6606	21.238	22.612	16.619	0	3.7736	11.627	16.309	21.067	29.926	42.336	51.263	60.92	74.723	77.506	97.712	104.83	110.6	112.02	127.02	134.76	143.76	141.43	147.44	156.28	157.41	156.02	150.9	169.54	171.59	154.24	177.59	155.89	185.94	169.01	182.04	188.54	182.2	125.45	114.01	118.77	108.41	102.89	95.581
0	0	0	9.7759	16.809	5.7523	17.57	25.214	38.14	28.808	44.181	53.987	50.062	57.612	65.73	62.202	66.29	74.188	82.777	84.222	78.333	84.394	89.186	90.784	88.19	89.352	96.984	87.615	86.838	77.553	98.546	96.808	103.25	95.527	110.11	98.556	102.7	103.73	111.79	112.78	117.53	124.37	127.02	127.57	126.06	129.7	133.87	137.8	143.41	145.7
0	0	9.8741	0	0.053105	0	17.268	11.947	8.1359	10.29	23.427	20.014	15.665	15.217	24.179	13.833	23.772	10.671	23.2	4.501	16.037	22.157	27.016	46.791	44.989	57.141	68.409	68.766	88.791	83.046	86.486	94.614	104.61	98.151	113.97	126.01	146.51	151.87	189.09	186.99	192.92	192.18	159.43	170.71	168.9	171.5	158.39	197.76	180.14	192.09
0	0	0	7.027	2.0694	14.611	30.77	17.404	51.705	83.063	110.32	130.19	164.88	194.9	200.17	254.61	298.45	309.44	341.87	374.29	390.94	421.34	451.96	484.58	508.81	471.8	567.77	645.05	744.96	795.72	917.88	994.91	1022.1	1108.6	1242.2	1321.5	1471.9	1583.7	1705.4	1921.6	1974.3	2159.2	2351	2543	2731.9	2900.8	3103.8	3285.9	3471.6	3525.9
0	0	0	4.5475	16.433	9.2837	18.257	10.96	7.4264	21.607	26.812	0.36605	34.201	18.757	19.607	0	1.4395	16.008	13.385	54.521	116.3	176.26	291.92	337.59	460.75	543.71	708.48	915.38	1102.8	1083.1	1306.4	1485.6	1502.4	1691.5	1797.3	1907.6	1974.5	1981.8	1917.2	2110.1	2106.3	1976.1	2205.1	2270.5	2282.1	2276.7	2333.1	2305.4	2317.1	2374.7
0	0	0	17.275	9.5778	24.632	17.937	16.54	28.656	38.716	41.916	46.738	48.452	49.824	50.158	43.537	51.353	55.388	65.01	59.012	60.838	63.05	62.071	55.69	54.616	57.276	68.474	63.222	60.323	51.318	53.404	58.573	48.949	50.152	48.944	61.379	58.133	59.652	57.412	63.913	59.334	57.861	65.72	64.231	59.326	61.081	65.388	57.86	60.835	52.463
0	0	0	4.2621	14.339	22.583	21.999	17.701	27.099	19.985	16.531	18.467	31.393	32.582	31.391	34.966	32.959	39.919	46.28	46.313	45.751	50.466	47.766	48.868	42.598	45.853	42.633	44.801	40.224	47.954	53.999	54.666	59.861	72.719	78.814	86.807	84.134	92.058	90.53	107.33	111.9	110.34	133.03	125.59	111.2	135.06	128.61	125.23	131.73	124.8
0	0	0	2.9434	9.2703	11.074	13.154	13.757	19.359	15.866	18.508	17.915	12.532	18.163	23.017	14.884	21.647	24.213	32.639	25.061	32.453	35.629	22.797	26.665	26.381	36.066	40.145	45.093	52.261	62.225	75.09	81.658	99.233	119.47	148.87	182.93	179.89	254.01	281.46	333.14	390.16	455.75	520.09	584.24	655.38	715.61	781.77	880.9	944.95	967.56
0	0	0	12.073	14.5	18.717	22.949	21.642	25.138	22.71	29.269	34.74	38.942	33.34	37.518	38.709	51.061	41.983	42.669	54.177	40.504	50.208	69.259	75.622	92.975	126.21	158.63	214.51	287.61	337.72	411.93	484.51	556.25	637.59	744.35	813.05	899.19	983.6	1014.8	1131.4	1120.4	1174	1191.9	1234.8	1297.1	1320.8	1375.4	1379.5	1395.8	1370
0	0	0	3.8721	12.075	29.462	7.1936	35.92	24.71	27.308	23.992	19.858	11.509	18.947	24.598	29.651	27.055	20.902	13.353	58.033	23.807	18.368	11.205	17.218	14.639	18.788	31.394	17.413	38.739	40.617	52.07	67.107	80.551	127.15	170.46	217.98	271.46	291	367.45	432.5	498.57	580.63	624.87	707.96	783.67	894.33	975.99	1094.1	1142.4	1201.1
0	0	0	6.5136	0.5098	19.268	10.555	25.205	12.242	13.45	7.3107	9.0452	20.415	22.668	33.788	70.202	106.32	147.7	187.2	226.05	246.57	296.61	342.89	383.69	398.12	422.77	543.35	445.15	475.41	537.85	528.6	503.35	510.52	550.95	560.1	590.92	580.17	618.8	653.65	681.58	685.3	731.77	774.13	788.79	800.4	830.17	866.19	840.5	878.36	875.1
0	0	0	5.6899	13.299	6.6005	14.625	16.08	15	18.325	23.195	28.847	35.947	48.788	53.776	51.256	59.298	54.597	58.83	71.945	61.599	74.513	66.357	72.022	69.115	70.161	84.893	96.968	111.32	122.82	140.44	154.28	156.63	156.95	176.23	201.47	251.73	298.21	340.51	401.44	453.51	537.49	617.96	715.09	830.86	918.11	1015.3	1124.8	1157.3	1264.5
0	0	0	2.442	2.3389	23.407	18.768	25.309	21.21	26.377	9.9422	15.344	16.681	16.697	21.721	17.235	27.029	26.096	27.057	37.853	38.109	38.638	52.356	64.284	101.42	127.35	226.26	315.25	525.43	656.55	825.02	1080.9	1046	1405.4	1612.4	1966.6	2316.9	2682.3	2778.1	3098.7	3511.5	3874	4061.2	4410.3	4537.6	4766.6	5023.1	5235.5	5410	5723.7
0	0	0	5.4506	6.9183	10.91	21.542	10.863	20.068	26.871	34.631	32.327	40.13	50.231	53.395	50.227	53.109	70.252	66.906	62.539	60.347	82.481	66.19	92.648	111.72	143.5	161.3	190	219.3	217.69	247.12	313.65	375.16	429.96	493.35	598.25	700.93	781.22	914.56	1006.6	1110.7	1070.2	1392.8	1507.8	1642	1805.4	1916	1989	2161.3	2380.7
0	0	0	8.1877	21.721	13.728	19.318	5.9255	5.8154	3.8899	0.25693	7.5802	14.674	10.215	9.1807	0	0.76546	4.8743	1.1961	10.087	7.3869	16.918	5.4608	3.3489	13.717	0	0	0	13.592	1.2122	48.38	40.938	64.194	56.131	73.558	94.397	105.31	132.32	128.59	141.73	148.77	144.4	171.82	199.77	229.16	261.17	279.09	299.79	344.22	382.45
0	0	0	6.678	2.2892	9.1259	13.193	10.073	7.9552	9.4556	14.856	14.714	8.3542	11.177	6.7974	9.3562	0	0	0	0	1.8323	0	3.9665	3.1627	9.126	9.438	4.1676	10.676	11.214	13.688	19.836	25.435	14.665	27.122	34.497	37.769	43.131	56.138	55.578	62.034	63.926	86.262	80.451	89.294	95.483	107.82	101.17	99.951	110.04	103.92
0	0	0	5.39	0	14.702	26.15	28.912	24.213	30.099	19.83	16.097	20.686	12.927	19.868	20.344	35.782	29.833	31.229	47.577	52.89	43.507	41.893	42.935	52.823	20.267	46.21	30.398	71.148	81.707	89.399	103.46	129.17	127.45	185.25	188.94	192.73	200.65	213.76	255.43	279.85	291.32	343.89	361.2	344.75	357.47	385.48	388.04	395.88	413.11
0	0	0	6.8204	10.39	22.224	22.547	16.5	14.77	28.83	26.26	27.191	12.917	27.248	17.718	20.409	16.944	4.0992	9.1033	18.416	15.559	18.136	20.821	20.728	25.85	19.432	13.298	17.319	19.735	26.99	24.443	28.942	13.239	27.001	30.142	31.008	24.542	29.863	27.636	25.53	28.589	41.55	36.904	37.123	46.804	48.608	42.553	43.597	43.131	47.768
0	0	0	2.1199	20.859	29.804	42.282	55.542	62.415	80.406	87.127	91.325	94.883	99.449	95.448	95.482	107.78	99.579	115.37	112.39	110.99	109.02	100.06	91.356	86.309	82.404	87.568	79.407	74.372	72.363	72.349	83.56	80.329	86.246	85.239	96.235	100.61	94.598	106.12	106.44	114.85	119	130.98	151.69	148.58	168.34	172.17	180.5	190.79	206.72
0	0	0	0.39841	1.5706	24.375	13.388	21.591	16.081	19.277	15.052	13.866	23.389	11.293	16.924	11.04	19.96	18.464	28.752	26.2	42.037	49.842	95.507	130.26	191.96	188.73	371.64	286.02	372.16	440.88	476.38	538.37	505.31	597.42	632.12	698.92	773.87	797.04	796.19	803.45	810.05	839.7	845.3	909.52	913.38	909.06	912.3	916.53	929.2	930.69
0	0	0	10.006	5.8658	11.852	23.209	27.163	23.781	32.157	40.473	59.429	56.43	75.137	94.696	89.801	96.236	113.62	122.02	132.51	133.59	129.89	138.35	129.5	133.73	141.84	157.02	145.55	146.58	148.12	156.81	153.17	166.65	166.04	184.24	171.16	175.29	181.15	183.25	184.35	198.28	201.22	209.4	201.39	207.64	207.66	211.48	225.81	235.8	251.94
0	0	0	3.7097	11.048	6.015	10.696	0	0	0	0	14.326	18.401	19.661	0	15.548	18.905	0	0	0.65108	1.3201	0	0	0	5.9187	5.0895	6.5543	4.8466	0	0	0	0	0	0	0	0	0	0	0	0	0	0	0	0	0	0	0	0	0	0
0	0	0	2.4689	14.117	16.659	14.543	16.26	11.512	20.972	24.046	33.318	39.872	48.983	70.297	69.305	88.96	88.842	103.97	120.79	121.54	137.93	142.89	148.37	153.75	175.27	187.51	207.87	211.53	204.03	232.42	224.67	224.34	220.04	231.38	249.66	270.68	255.62	246.7	254.35	259.27	267.24	263.52	288.33	289.79	272.12	274.65	278.83	284.4	294.41
0	0	0	2.0495	12.46	14.545	18.469	11.288	19.42	19.583	24.492	21.164	27.986	26.954	26.406	20.535	19.586	16.875	14.753	13.446	16.129	19.406	13.696	15.062	24.037	21.746	24.264	36.937	44.46	49.368	60.421	63.706	60.606	52.634	54.679	77.616	85.945	99.856	105.41	109.28	104	98.733	121.71	140.56	166.92	165.74	181.77	213.48	229.87	220.82
0	0	0	3.1988	3.0966	21.196	13.736	25.492	31.022	29.161	16.893	17.993	19.746	27.485	40.503	40.923	51.172	49.253	52.119	54.827	59.515	50.216	51.691	54.4	57.578	61.737	62.682	62.164	74.258	74.55	62.875	79.258	66.107	99.608	110.85	137.21	186.33	225.24	290.58	347.83	370.31	494.77	577.42	637.24	732.39	810.31	890.72	974.27	1037.9	1077.5
0	4.5358	0	5.7539	3.5418	11.773	10.989	12.458	9.6515	11.668	1.7455	7.9444	10.239	8.2294	12.508	13.064	14.574	11.779	12.205	5.2128	11.811	6.7009	11.259	7.6114	7.6632	9.4662	12.233	11.274	14.79	9.3925	16.474	14.894	22.577	14.389	11.907	24.475	19.357	19.758	20.703	20.816	23.625	19.865	18.181	23.783	24.371	23.798	13.687	17.536	16.961	20.949
0	0	0.9237	1.896	0.88063	15.941	5.8507	13.614	14.319	5.4949	7.7781	18.756	19.475	20.354	26.102	25.495	33.064	36.103	41.423	42.764	42.563	39.439	46.862	50.556	55.575	48.159	57.654	58.516	54.5	58.598	61.444	53.568	56.55	58.397	48.959	53.144	59.617	64.337	76.669	86.547	110.46	142.74	181.67	202.46	236.75	271.61	305.91	359.39	394.29	428.89
0	0	0	5.6016	19.169	24.993	22.127	24.616	30.919	43.013	52.437	66.16	76.317	95.389	110.96	138.03	174.99	205.29	233.49	274.39	299.05	339.72	359.72	388.02	404.68	425.08	476.54	483.68	501	544.94	599.32	697.44	738.16	795.32	924.57	982.12	1116.6	1258.7	1348.3	1421.8	1555.7	1636.6	1761.9	1806.5	1916.9	2007.3	2085.6	2165.4	2281.4	2246.9
0	0	0	0.02424	8.1791	12.416	33.295	25.05	25.418	32.075	29.221	37.451	28.482	36.765	34.984	41.659	44.978	50.564	53.589	57.24	56.984	59.453	73.21	87.234	96.509	111.72	133.28	153.21	164.18	182.87	213.16	222.92	249.21	260.41	300.53	328.18	362.69	382.61	389.07	418.45	450.31	451.49	462.21	498.41	499.49	496.68	507.76	524.07	536.39	554.16
0	0	0	10.096	12.042	5.6612	23.513	14.828	23.731	20.693	21.928	24.692	35.046	45.398	37.956	36.614	54.763	56.996	56.612	65.824	68.451	84.118	94.831	91.944	95.728	108.76	102.65	114.19	123.29	148.62	147.85	176.4	166.09	187.08	189.89	208.76	205.91	226.52	232.32	239.35	231.2	230.24	223.13	224.49	253.69	233.83	244.22	256.56	242.83	259.17
0	0	0	1.217	5.6707	18.444	27.712	26.933	27.389	0	25.249	25.144	32.425	28.437	35.465	29.26	24.681	30.159	24.745	22.913	20.197	22.233	21.511	27.493	33.098	29.267	43.514	66.053	75.107	97.917	128.8	173.29	210.2	237.6	288.57	341.01	388.8	429.47	488.5	557.53	680.4	683.7	695.15	647.03	718.19	758.64	780.77	764.27	800.4	779.1
0	0	0	18.728	13.148	17.3	33.041	25.769	28.304	29.154	25.134	34.218	24.296	44.735	39.671	29.443	33.385	44.738	40.969	31.031	36.329	38.201	48.247	44.812	48.69	51.371	58.312	71.549	59.02	46.277	48.092	52.982	54.277	53.234	60.338	54.021	45.286	43.29	44.739	47.566	43.559	42.006	48.53	47.976	34.63	37.213	35.174	32.22	34.947	29.608
0	0	0	10.262	18.375	23.603	21.034	45.131	45.172	44.078	33.834	35.689	33.207	49.379	42.707	48.877	77.447	58.164	59.426	71.211	80.453	98.333	130.3	161.26	200.36	259.83	315.09	416.17	528.09	668.05	792.63	958.52	1077	1253.3	1429.4	1512.3	1662.6	1844	1840.3	1966.4	2032.7	2057.3	2194.1	2244.6	2292.5	2397.6	2404.5	2485.1	2434.9	2557.6
0	0	0	3.6911	12.741	19.99	16.9	20.626	30.985	44.823	34.898	40.606	48.34	46.558	49.22	43.234	49.943	44.508	59.966	76.53	74.456	85.251	87.45	84.363	85.524	98.075	63.231	71.268	72.941	63.323	66.739	59.564	68.919	65.157	75.755	78.423	78.027	72.596	77.814	73.686	72.217	82.292	86.809	77.542	87.587	70.603	73.437	62.781	79.365	79.031
0	0	0	5.8509	1.8197	19.209	10.907	24.426	14.507	21.947	0	0	25.305	24.434	22.224	26.754	45.353	48.445	56.042	68.817	62.358	67.893	81.122	92.349	112.87	90.78	147.04	170.93	248.59	300.09	338.55	395.29	421.58	453.51	523.46	624.49	687.51	748.21	808.48	882.98	846.92	868.5	854.21	844.72	855.09	825.83	856.55	872.89	904.36	905.12
0	0	0.99411	5.9666	9.0768	11.877	16.032	37.801	16.502	13.998	3.5349	15.625	16.472	17.267	10.948	19.767	17.567	18.865	19.286	18.239	24.241	24.259	17.335	21.89	14.113	22.217	23.232	10.996	7.7856	13.435	3.5442	10.936	2.2933	17.118	6.4046	19.214	21.576	27.478	37.043	50.195	63.24	81.243	101.09	94.372	123.27	132.78	155.97	191.64	189.92	202.84
0	0	0	9.8453	8.2033	19.016	24.016	34.338	40.813	41.736	60.294	59.142	95.069	144.79	220.83	309.73	418.32	523.97	635.12	763.52	857.6	968.66	1075.8	1176.5	1255.2	1316.8	1408.8	1471.3	1518.5	1573.1	1627.9	1626.9	1681.5	1724.1	1752.8	1810.8	1786.5	1845.5	1878.4	1875.8	1918.5	1904.7	1951.7	1959	1977.1	1961.6	1986.4	2015	1945.8	1982.6
0	0	0	43.939	65.292	0	8.6005	46.404	13.351	15.374	14.199	6.1053	30.246	3.7322	6.8096	43.539	73.858	27.061	49.944	78.602	95.537	111.43	139.62	195.07	221.31	337.41	416.48	519.8	603.2	726.62	798.19	880.61	903.05	1015.9	1123.6	1228.6	1343.6	1376.9	1487	1605.6	1700.1	1781.9	1825.7	1953.3	1996.3	2087.8	2208.7	2179.8	2295.3	2305.5
0	0	0	6.4484	11.303	23.975	24.762	32.574	31.276	40.532	31.816	35.519	50.593	47.177	52.873	56.42	70.702	57.44	67.866	80.664	58.739	65.335	69.165	74.032	70.528	68.702	179.63	146.23	228.28	265.87	294.64	361.93	375.68	421.32	478.19	544.13	572.65	626.61	615.57	704.97	721.14	764.37	789.67	815.54	801.28	811.01	838.29	863.9	853.8	843.24
0	0	1.7613	2.8481	10.387	8.8594	22.821	31.732	29.769	27.169	35.096	36.998	27.834	36.965	44.927	47.683	45.023	39.118	41.782	41.205	52.226	52.604	61.735	59.982	63.238	59.339	73.178	77.844	74.418	69.138	75.443	74.813	79.703	80.461	88.864	87.128	87.014	78.384	79.629	92.086	93.693	90.982	99.802	105.18	97.507	89.925	96.137	98.952	94.803	94.226
0	0	0	1.7506	17.9	33.689	50.544	66.729	60.105	62.681	36.339	57.969	79.187	93.558	67.445	100.44	121	77.298	93.502	138.44	145.46	168.27	196.65	201.78	212.37	185.98	249.66	228.89	254.69	283.98	285.26	289.81	256	284.86	333.7	347.43	371.49	351.55	379.62	407.6	429.18	445.24	462.41	484.45	477.83	495.48	532.4	556.6	553.95	559.52
0	0	0	7.9738	7.4077	13.747	18.972	24.385	23.945	28.01	31.322	31.965	26.615	30.596	35.143	31.285	27.052	25.728	36.024	31.354	38.596	36.889	36.658	51.394	71.125	85.579	108.46	144.58	178.72	216.06	262.38	319.61	370.68	402.65	486.8	512.22	532.7	581.58	662.23	739.93	801.21	874.61	873.12	929.06	974.85	977.75	955.3	1034	1030.5	1073.6
0	0	0	3.4952	11.703	19.743	27.29	24.795	22.936	33.291	23.77	50.129	31.092	42.87	39.046	36.915	39.768	44.429	53.284	45.429	48.248	50.276	50.979	58.429	58.036	64.832	60.706	61.47	53.768	50.232	59.463	63.86	62.493	54.38	67.474	59.311	67.661	59.855	68.199	65.112	66.548	64.258	58.648	57.771	57.033	55.578	61.387	66.938	56.915	71.281
0	0	0	8.9149	4.5788	16.385	15.781	30.692	30.97	37.128	51.045	36.394	48.142	49.988	49.818	56.584	51.381	53.253	55.634	51.707	53.172	60.89	47.712	53.858	49.219	58.115	50.179	53.298	47.937	43.879	47.192	54.756	55.22	52.938	57.213	70.273	67.042	89.767	94.693	111.24	126.18	144.06	158.83	183.9	190.31	212.52	213.83	226.25	250.8	258.49
0	0	0	0	12.965	10.41	17.965	19.16	10.414	20.94	17.853	21.471	28.658	23.344	33.754	20.258	28.392	29.152	28.004	34.497	29.786	33.868	31.212	30.861	20.684	42.022	45.734	58.552	51.216	47.538	46.208	40.846	58.313	47.592	56.964	51.195	61.478	56.086	56.723	66.024	64.145	68.961	67.167	70.81	73.438	67.093	66.535	66.062	74.595	79.486
0	0	0	6.3607	13.025	14.365	19.452	28.869	27.785	27.567	35.828	40.827	38.728	41.512	55.095	52.85	54.695	60.038	63.761	73.405	59.837	62.526	76.398	80.04	98.534	118.45	135.14	164.89	193	234.04	262.22	289.85	338.37	362.12	389.23	427.22	460.41	481.09	501.2	522.44	547.28	569.92	579.63	598.4	570.21	603.64	627.37	620.56	625.41	638.92
0	0	0	7.9924	12.98	22.023	25.926	29.121	19.7	26.766	36.188	41.658	23.263	36.086	35.873	32.502	22.743	8.909	17.926	25.139	24.535	20.298	26.76	24.187	24.625	31.469	24.382	22.545	29.829	35.58	34.324	36.571	22.013	33.375	38.158	39.382	36.276	35.413	33.546	33.1	35.274	45.297	44.287	51.333	31.826	43.891	37.852	36.85	34.776	38.335
0	0	5.1287	9.9169	16.843	7.5911	9.2483	21.314	22.887	20.502	9.7278	23.161	32.559	38.047	37.293	42.898	52.508	51.696	49.166	54.417	62.398	64.713	67.085	77.925	71.777	82.874	93.723	83.6	84.489	87.696	97.375	104.04	97.33	112.32	113.77	115.23	116.09	116.15	107.72	105.67	119.08	109.83	120.67	114.27	112.51	116.74	128.11	130.99	124.68	119.12
0	0.53613	0	7.1835	0	13.276	4.1544	10.021	2.6091	18.55	8.2659	9.5962	14.486	8.0109	12.571	15.121	17.599	3.9894	14.212	22.592	17.821	18.063	24.204	24.375	25.168	9.0546	146.54	0	0	0	0	0	0	0	18.021	14.425	35.606	31.412	41.943	97.376	148.28	254.48	311.48	441.98	520.63	622.4	742.69	863.54	944.32	1079.7
0	0	0	9.2028	10.391	28.303	39.898	77.968	158.18	228.87	349.84	490.28	625.17	770.49	917.85	1041.7	1239.4	1311.1	1562.6	1665.9	1808.7	2112.5	2377.7	2619.7	2980.4	3389.2	3875.9	4365.6	4761.8	5824.6	5751.9	6097.3	6526.1	6859.3	7164.4	7634.6	7827.8	8117.5	8476.5	8350.6	8651	9005.7	9075.2	9306.9	9154.6	9254.5	9572.4	9718.4	9692.1	9861
0	0	0	0.31341	9.4161	16.295	17.108	36.633	46.777	56.183	78.302	96.866	140.37	176.31	224.36	274.94	343.79	393.44	436.04	495.73	546.66	597.56	653.01	700.4	711.77	728.93	766.38	773.96	829.24	864.23	903.31	941.36	966.24	991.28	1039.3	1064	1113.4	1145.6	1200	1240.3	1313.1	1371.1	1437.2	1492.3	1557.6	1618.7	1664.4	1709.7	1748	1732.6
0	0	0	0	10.462	18.058	13.976	13.191	20.323	29.063	22.781	27.727	32.583	38.386	38.149	47.576	55.538	66.647	82.553	117.68	126.87	149.36	169.83	169.63	177.15	185.54	199.7	213.08	231.82	213.63	235.83	248.76	246.32	251.53	273.32	274.59	293.58	349.81	346.84	374.94	386.03	466.28	491.14	532	607.15	643.29	688.41	697.72	797.94	807.73
0	0	0	1.6701	14.061	15.81	25.472	14.018	18.502	14.764	22.345	27.804	23.902	27.259	29.021	42.73	47.117	55.898	70.824	69.588	75.742	72.929	81.553	83.003	99.367	107.22	113.42	120.61	117.06	127.29	124.77	127.28	129.06	123.9	155.83	144.01	143.54	150.31	156.23	163.98	163.03	179.21	188.03	184.42	203.85	205.86	214.91	217.41	201.3	216.91
0	0	0	7.5916	9.2669	6.1611	19.42	20.546	18.396	15.517	21.073	23.175	18.481	23.631	27.493	31.31	30.579	28.081	23.103	15.736	26.525	41.675	35.773	16.692	23.711	26.714	29.062	45.887	38.64	37.448	51.199	44.915	62.754	60.567	75.207	69.098	61.811	72.933	79.25	86.612	103.37	102.89	118.98	115.96	119.42	114.52	124.69	112.71	137.11	137.98
0	0	0	3.0321	13.517	20.423	26.261	24.261	31.303	35.703	32.714	28.825	25.172	21.543	28.196	22.954	29.656	30.03	29.367	35.9	27.372	34.73	41.597	36.725	39.202	34.904	45.197	34.985	36.409	33.988	39.384	39.932	38.573	31.83	47.09	46.525	42.944	48.902	43.256	50.732	44.91	52.299	54.631	48.162	48.413	43.358	41.54	44.135	43.31	46.567
0	0	5.4143	10.228	6.9374	5.8048	28.874	17.135	22.048	30.022	39.4	25.074	24.831	35.619	33.429	36.329	41.242	35.914	20.39	17.259	17.243	14.198	18.884	15.867	28.615	49.432	60.47	81.697	102.44	153.89	159.19	218.16	210.6	264.47	262.32	296.05	306.59	377.88	397.82	440.74	437.34	519.22	546.89	568.2	567.34	619.59	646.29	682.78	734.45	620.21
0	0	0	12.26	13.442	8.565	27.069	15.434	12.984	9.962	13.657	12.21	17.363	14.277	31.094	25.304	27.299	39.251	68.341	88.232	99.635	112.93	117.93	130.16	134.11	148.08	163.08	169.44	158.14	165.97	184.56	193.45	196.75	211.36	229.06	240.26	239.73	262.36	302.8	309.51	338.71	361.32	371.92	410.82	425.67	437.8	449.43	476.09	483.58	500.28
0	0	0	6.1812	7.377	11.828	19.049	23.816	27.073	21.371	28.921	26.984	22.724	46.14	46.415	53.217	64.831	76.3	87.099	95.117	107.67	127.44	135.01	132.67	132.62	139.55	146.44	159.98	174.36	162.7	170.88	169.01	183.45	176.73	178.78	177.18	168.4	181.22	183.54	180.19	184.22	192.45	204.81	197.3	197.1	196.66	198.24	188.93	193.18	195.8
0	0	0.02378	4.294	4.6152	13.835	12.206	28.629	25.761	31.789	27.314	22.326	19.824	20.453	33.334	44.287	46.675	43.526	41.045	56.743	57.096	55.652	48.022	62.439	65.144	72.408	50.091	39.565	49.767	45.384	42.945	55.987	63.419	97.336	121.69	143.91	169.7	193.58	238.56	289.45	322.77	394.48	457.53	536.61	629.19	666.3	699.79	786.55	822.34	877.4
0	0	0	10.88	11.028	22.803	19.943	21.196	26.681	36.447	25.237	26.275	25.814	35.538	33.931	31.944	34.674	35.497	29.123	28.312	33.252	28.467	31.24	26.778	35.365	34.005	29.253	30.17	32.777	31.509	36.558	32.516	39.287	40.307	14.875	21.809	22.252	21.437	24.139	21	23.142	21.786	15.164	22.845	25.063	15.253	11.907	15.391	20.413	23.86
0	0	0	12.984	9.4763	24.003	18.988	8.9272	20.706	25.463	31.689	23.713	23.201	8.0831	15.199	16.339	15.264	16.153	21.763	17.992	21.964	20.056	26.484	23.099	15.53	9.6105	22.552	11.697	8.2497	3.1664	15.536	13.318	12.804	6.1139	11.773	23.137	13.629	11.484	15.859	14.279	10.853	7.8547	7.3686	10.864	7.1551	7.9596	16.234	6.0338	9.9969	2.5058
0	0	0	8.3207	5.23	11.369	14.614	23.654	22.562	22.403	30.937	34.225	39.116	38.772	41.841	52.884	56.762	57.999	62.545	59.588	62.47	79.714	69.765	93.249	115.72	170.46	226.76	288.76	335.24	405.89	499.73	571.65	633.55	725.29	795.88	820.84	849.62	922.5	966.09	1016.5	1050.1	1120.2	1122.3	1138.8	1187.6	1219.9	1234.5	1262.1	1251.6	1273.3
0	0	0	13.497	12.08	3.7334	11.405	7.9296	7.6087	3.0495	5.5355	11.611	7.2204	11.221	11.249	4.639	8.8255	12.009	13.285	15.952	4.4964	12.683	12.394	21.586	43.916	78.523	115.23	161.76	197.47	242.31	275.2	306.5	334.02	363.65	380.98	423.45	447.11	440.58	457.09	581.29	570.43	610.64	605.86	620.54	626.42	623.68	651.17	661.66	665.24	681.06
0	0	0	17.744	30.396	26.434	38.779	44.106	53.772	62.799	70.058	86.74	92.379	126.06	129.17	141.27	150.08	159.05	156.74	162.45	163.27	152.7	136.85	159.1	155.97	145.08	147.01	153.24	150.99	150.66	145.91	147.97	145.6	144.41	159.55	149.71	134.99	133.58	129.44	119.58	121.16	118.93	132.75	112.98	112.32	111.11	124.57	121.36	112.18	113.52
0	0	0	8.866	20.478	10.237	14.096	16.975	14.323	22.594	31.538	35.075	41.817	30.962	47.136	36.529	46.356	49.05	56.118	64.766	52.578	57.448	51.411	51.916	52.103	64.875	74.249	84.552	84.109	83.464	82.286	78.812	90.306	77.869	95.501	87.51	90.476	92.681	120.26	149.55	200.12	266.05	347.14	397.43	501.74	617.09	729.16	790.66	913.83	1012.9
0	0	0	2.9278	13.874	10.99	7.559	17.181	9.6791	23.493	17.546	20.335	30.848	33.497	40.49	27.469	36.379	33.382	35.103	36.365	36.162	38.744	32.665	40.393	36.441	52.858	65.44	83.366	84.409	87.809	86.442	77.885	108.78	99.252	113.92	111.77	129.13	118.43	138.17	150.69	147.72	172.02	181.91	195.09	207.86	203.01	205.86	218.92	229.05	236.59
0	0	3.706	9.8504	18.137	9.4778	13.944	25.187	16.173	24.215	27.451	26.781	23.888	27.104	30.083	36.321	34.405	26.851	31.055	31.089	45.826	41.427	44.384	53.405	64.289	75.833	78.191	85.301	92.869	97.377	98.755	90.102	103.7	108.13	126.7	112.57	105.59	115.73	144.69	144.51	181.5	189.55	229.81	276.74	312.64	378	421.4	505.9	530.36	604.21
0	0	0	0	20.613	23.153	26.885	32.844	36.649	35.037	28.262	26.403	40.792	45.683	42.416	42.61	47.59	52.403	56.849	74.47	88.534	79.666	85.24	105.16	116.29	123.82	116.73	136.13	148.6	162.77	190.96	217.59	236.35	251.21	279.26	295.9	312.75	307.96	363.51	379.54	407.03	440.67	462.73	470.24	544.39	571.97	627.52	603.46	620.6	635.28
0	0	0	7.7316	17.334	16.664	18.531	11.016	13.508	11.843	6.102	12.446	21.252	7.7179	20.061	9.7666	13.081	13.376	22.908	31.122	36.972	40.653	39.09	41.039	38.211	46.364	52.676	44.739	49.378	49.694	52.588	49.904	56.676	56.955	60.066	67.102	56.676	63.409	61.616	70.955	69.17	71.55	81.799	80.195	76.372	20.139	25.692	17.629	17.077	9.6109
0	0	0	11.431	0	14.808	17.082	14.105	32.133	29.911	35.252	31.571	29.889	29.518	17.712	14.152	13.199	17.018	20.249	14.635	15.238	21.401	30.267	18.252	21.898	19.666	23.763	35.582	37.292	5.5252	28.71	42.434	39.847	26.363	23.918	38.63	19.27	38.295	54.368	100.62	110.83	124.24	107.33	131.7	117.77	139.37	139.37	130.72	129.4	135.55
0	0	0	0	14.699	17.476	14.547	26.232	0	10.915	8.8157	16.15	13.4	7.5648	19.861	5.7438	11.778	6.1786	10.08	10.53	10.88	15.629	3.8296	1.0482	2.9167	17.059	26.215	27.539	28.378	28.753	32.23	22.338	38.423	23.616	42.216	36.333	36.8	30.706	34.445	42.925	53.77	85.939	113.07	154.47	198.56	220.68	253.25	301.94	334.21	410.6
0	0	0	6.1401	13.472	18.22	23.787	26.799	31.462	34.391	40.746	34.507	45.281	50.664	60.331	74.766	78.67	96.274	122.55	127.7	124.33	153.73	154.04	177.94	187.15	196.93	200.97	217.76	229.6	230.01	224.09	240.95	255.21	251.02	264.25	255.8	245.23	249.17	263.27	268.68	268	276.05	288.22	277.02	288.37	307.93	297.38	307.66	299.55	308.55
0	0	20.456	1.8993	9.4421	16.236	7.9777	33.492	45.113	41.91	17.155	45.325	42.366	24.542	36.866	57.102	37.606	40.531	33.291	36.737	43.662	38.996	44.742	53.634	48.392	64.921	88.632	91.886	99.701	114.77	130.55	145.58	159.14	179.48	192.09	212.31	210.94	231.46	275.6	278.41	281.7	262.84	286.36	283.88	291.99	300.21	270.58	309.1	291.42	290.88
0	0	0	12.176	10.115	15.219	18.768	19.736	28.529	26.379	30.465	46.314	73.468	115.31	180.76	253.55	357.38	447.89	596.39	738.68	852.29	1045.4	1196.7	1309	1399.4	1491.3	1610.1	1659.7	1827.7	1899.5	2004	2099.9	2006	2216.3	2259.4	2239.2	2279.6	2306.8	2308.6	2401.4	2454.6	2465.6	2478.7	2503.7	2560.9	2520.4	2477.3	2592.2	2593.9	2587.4
0	0	0	2.1063	15.895	30.604	30.354	32.868	34.744	35.186	36.22	31.446	48.088	54.056	61.495	73.37	92.198	123.18	154.41	184.3	231.93	281.63	339.59	438.07	533.99	597.75	734.46	820.93	950.8	1045.7	1195.3	1286.1	1401.6	1476.7	1589.8	1753.9	1907.3	1969.7	2060.9	2205	2227.9	2345.6	2591	2734.2	2800	2789.4	2844.8	2946.9	2949	3012.4
0	0	0	15.68	11.303	19.025	14.197	11.225	22.926	25.695	39.444	32.544	30.358	27.003	35.777	28.67	31.009	29.438	43.365	30.906	34.301	40.005	48.513	37.809	38.648	41.527	50.495	46.158	50.612	36.871	48.988	51.265	46.262	47.432	49.374	54.486	44.775	52.806	56.836	60.185	53.506	56.416	53.195	55.172	54.61	61.362	61.634	59.541	52.855	55.821
0	0	1.7466	3.4364	2.8271	3.9789	11.807	15.554	11.09	9.9077	15.2	19.816	31.804	35.297	52.323	63.606	70.056	70.117	92.647	92.719	114.54	127.87	128.88	143.68	150.65	152.66	168.63	183.53	184.36	170.82	180.28	198.13	224.77	253	295.04	335.09	382.59	445.33	507.18	560.21	640.86	717.78	765.53	814.51	888.64	918.23	909.52	987.79	1045	1121.7
0	0	0	9.3651	0	10.514	9.8552	22.428	21.985	32.481	29.104	40.468	29.324	38.072	37.107	46.08	30.672	33.481	36.993	41.029	40.686	50.581	51.953	51.498	54.041	49.619	54.707	64.939	51.6	58.727	63.648	71.975	52.3	63.756	71.5	77.215	77.668	72.116	68.498	72.907	74.123	91.365	80.357	95.909	86.588	89.977	86.965	90.16	87.614	90.054
0	0	0	10.123	20.618	19.234	27.123	36.424	36.709	32.236	36.627	27.912	37.15	36.151	37.171	34.007	33.372	38.412	35.828	40.445	37.775	31.596	31.77	44.758	42.72	37.603	26.172	27.889	24.339	20.68	21.21	29.644	33.819	18.707	15.664	25.463	21.867	13.014	49.805	76.699	111.89	160.31	196.21	218.1	278.07	300.63	346.97	369.96	410.83	420.39
0	0	0.42042	10.716	10.907	12.819	33.417	23.627	25.192	20.738	33.295	34.565	30.363	27.694	10.108	29.304	39.4	38.596	44.058	49.982	56.169	72.479	75.373	83.71	104.27	121.45	122.17	156.1	188.05	221.63	238.76	267.04	265.3	107.25	109.24	129.89	142.64	168.05	175.64	180.95	173.26	189.19	208.92	216.24	234.14	251.34	249.05	260.65	273.81	289.61
0	0	0	12.068	16.047	14.804	17.887	33.252	29.663	40.132	44.752	53.211	94.641	133.89	169.44	231.81	305.37	371.84	449.54	494.24	585.84	670.87	754.78	791.93	820.66	898.86	1015	1181.2	1229.3	1233.5	1328.4	1370.9	1351.6	1434	1390.7	1451.5	1412.1	1408.7	1389.6	1357.2	1397.5	1413.6	1389.7	1385	1423.1	1325.8	1313.2	1323	1319.2	1336.5
0	0	0	9.8763	8.3298	6.384	18.436	15.662	13.819	15.009	15.074	19.7	12.168	14.4	14.876	14.372	12.7	13.835	14.139	24.141	24.351	15.964	17.83	19.882	25.378	21.761	24.437	20.466	19.886	15.252	23.94	19.608	26.303	19.858	30.113	18.338	26.299	23.373	23.653	25.215	29.391	34.638	37.542	33.588	32.43	32.189	36.16	38.099	43.311	50.616
0	0	0	0	6.3348	17.012	19.934	14.845	0.79541	18.138	8.4638	8.1212	15.297	15.584	23.28	0.69952	22.366	10.794	13.385	28.218	11.38	25.999	17.608	6.6201	7.1857	15.234	18.829	26.037	36.562	24.469	20.228	14.368	44.938	35.695	55.049	53.142	74.49	82.211	93.321	111.87	123.29	162.12	176.62	226.7	270.48	286.81	314.82	326.49	363.1	351.78
0	0	0	0	20.592	22.454	29.821	35.48	42.439	38.012	36.075	36.625	44.156	46.262	45.889	39.095	49.632	54.641	59.832	63.629	63.384	69.943	79.657	96.437	92.904	104.07	103.16	118.67	118.2	117.71	136.46	125.39	126.31	128.62	132.45	133.61	132.3	119.5	128.56	131.34	139.45	143.69	141.72	155.62	171	164.94	171.78	164.38	150.95	168.4
0	0	0	6.0472	7.3474	18.245	15.41	22.913	26.532	26.31	30.754	33.392	31.688	35.926	40.891	47.118	52.573	63.821	87.054	99.267	126.24	159.81	177.55	206.83	223.67	264.51	289.59	345.23	331.53	371.25	395.53	411.26	436.43	482.34	526.32	561.54	584.42	609.85	628.98	637.76	645.42	670.86	687.97	677.16	701.61	720.11	691.34	719.36	729.47	764.1
0	0	0	10.642	13.052	16.842	5.3887	27.924	39.041	34.164	28.14	30.888	25.1	41.39	77.01	119.23	151.44	249.32	337.3	367.74	466.25	598.89	799.86	927.51	1010.4	1157.2	1339.8	1438.4	1618.7	1665.8	1834.3	1891.8	2036	2123.8	2144.5	2326.9	2312.9	2477.3	2558.5	2664.4	2591.7	2648.2	2694.2	2651.6	2710.7	2710.5	2735.6	2808.9	2824.3	2916.7
0	0	0	0.31782	1.2951	6.7496	14.257	14.299	10.869	20.76	12.087	12.09	13.834	13.746	6.3415	0	11.534	6.6422	4.2346	9.3437	1.7746	2.4336	1.664	0	5.6371	0	66.314	0	2.3587	0	0	0	0	2.2292	40.206	29.105	55.103	56.287	58.353	89.65	99.535	133.45	168.09	218.94	252.72	289.59	347.67	348.13	395.84	415.44
0	0	4.4416	11.248	6.1405	8.9551	15.554	13.484	20.656	16.183	27.79	48.788	72.018	121.68	149.12	189.58	244.99	275.14	333.41	362.12	413.12	450.79	480.25	518.46	535.25	554.18	590.02	615.04	642.18	653.56	659.07	667.05	688.74	695.35	706.1	717.45	726.68	716.07	725.02	755.58	748.07	748.72	759.23	771.33	762.63	751.23	765.71	740.34	760.41	745.75
0	0	0	9.1466	13.588	17.268	23.082	25.071	29.976	37.255	44.623	43.484	54.121	51.442	63.947	69.802	103.64	114.15	158.95	181	218.45	266.93	269.23	324.96	360.95	393.31	451.59	486.06	505.63	524.08	538.23	556.13	588.27	567.25	623.03	639.72	622.73	607.53	675.56	661.57	695.24	681.24	689.03	681.6	693.06	700.12	700.21	720.87	703.37	710.44
0	0	0	5.4878	1.4578	9.0918	16.318	23.42	20.63	23.437	25.791	24.821	24.327	35.693	24.483	23.962	31.061	44.287	56.914	83.801	108.44	143.7	182.66	225.72	242.47	282.83	325.54	357.14	381.71	388.65	428.19	448.14	457.8	474.94	481.69	485.19	546.68	534.09	501.59	525.33	512	526.99	528.06	520.09	515.79	503.43	544.34	537.17	534.35	552.35
0	0	0	34.474	22.155	22.042	19.193	27.327	23.553	21.992	18.613	25.87	30.389	24.732	36.051	33.875	39.192	42.254	50.432	59.935	67.356	78.104	83.496	78.286	72.452	92.347	89.017	99.826	108.35	114.42	131.14	134.73	144.38	155.3	163.3	185.19	175.89	190.42	193.81	202.57	207.24	223.8	227.19	228.56	248.59	247.26	257.11	255.01	259.37	269.78
0	0	0	2.0339	0	10.274	8.384	15.551	7.881	11.609	7.7148	11.105	13.959	6.3961	10.754	3.9596	22.548	16.835	27.838	31.846	24.501	38.622	49.212	50.258	83.698	81.973	142.07	192.15	252.51	295.31	340.36	391.19	390.25	442.76	538.97	550.21	760.38	868.53	1071.8	1260.2	1490.3	1689.8	1845.9	2036.6	2257.6	2433.6	2670.7	2783.7	3010.6	3175.6
0	0	0	7.0977	13.145	19.684	14.145	21.614	17.767	5.4478	12.781	18.49	12.922	17.396	17.089	18.744	17.598	24.72	19.349	15.674	27.507	12.996	12.186	4.4386	32.707	13.978	18.889	22.988	60.251	36.909	52.551	71.118	81.411	83.764	148.36	165.91	165.69	185.58	217.37	225.76	281.9	274.5	275.91	268.95	312.06	310.86	329.87	330.75	332	382.65
0	0	0	8.7287	6.5221	12.803	17.047	24.145	25.679	24.741	30.629	26.284	27.467	39.361	40.718	47.318	53.468	52.164	58.512	62.446	56.007	62.889	64.89	73.657	77.869	82.307	89.398	115.88	139.23	160.66	199.57	237.99	309.82	363.87	402.19	483.72	535.87	626.62	691.91	786.15	890.96	966.31	1044.6	1182.7	1304.6	1380.2	1434.1	1630	1671.8	1750.1
0	0	0	12.142	10.352	6.8007	27.21	16.406	26.381	16.514	28.186	35.603	32.105	44.127	51.851	64.101	74.35	87.244	75.317	90.041	92.244	100.23	113.64	114.33	106.93	114.6	123.34	123.32	116.75	114.7	109.98	113.72	129.99	120.96	133.88	129.94	126.75	127.01	123.59	123.91	136.57	131.59	134.66	132.88	126.7	124.98	134.1	125.15	127.48	121.82
0	2.3349	0	0.27719	0	14.288	22.091	23.797	21.597	36.044	38.31	28.131	30.85	34.589	39.942	34.552	57.453	70.409	77.794	113.88	124.18	136.04	156.98	167.34	189.71	172.39	211.02	207.3	265.47	289.98	285.6	293.27	292.44	294.37	320.36	343.46	358.05	362.85	359.11	384.06	382.93	435.83	435.5	453.12	437.1	443.18	478.45	456.86	466.25	474.7
0	0	0	4.7101	12.146	21.591	19.126	17.982	27.582	21.243	24.026	31.928	27.683	39.188	31.314	38.689	47.418	47.175	57.033	55.962	50.445	49.309	45.219	45.376	48.71	43.176	52.535	51.951	51.358	52.774	54.75	38.172	35.085	22.507	33.353	20.734	26.927	19.491	22.39	22.495	15.688	26.676	27.673	14.158	22.825	14.936	13.808	10.384	21.712	18.492
0	0	0	13.671	8.0079	11.085	8.468	24.516	31.764	33.552	24.981	43.644	59.236	101.13	146.36	214.32	298	393.23	557.97	653.58	787.12	849.61	1093.7	1254.6	1352.4	1331	1554.8	1763.3	1825.8	1753.2	2007.3	2171	2184	2298.3	2360.7	2447.6	2428.8	2477.2	2577.5	2618.1	2665.4	2720.6	2732.1	2796.7	2830.8	2796	2873.2	3015.7	3098.5	2986.1
0	0	0	4.4286	18.591	22.031	17.905	14.298	21.081	29.9	33.033	33.411	37.795	38.095	47.921	35.674	45.412	40.544	50.149	44.966	44.371	56.988	55.821	66.526	73.972	74.163	93.9	97.725	132.99	137.83	155.64	181.23	136.65	135.95	130.37	141.66	179	210.78	284.51	294.27	395.26	441.39	415.31	526.41	767.92	626.79	914.17	997.54	1111.8	1198.4
0	0	0	6.4087	7.541	19.959	25.375	25.155	19.071	14.867	21.268	28.405	16.258	17.019	16.466	18.691	26.833	22.12	32.623	29.417	27.507	24.206	33.709	41.64	42.382	37.142	42.207	42.269	35.655	36.93	46.739	41.58	43.963	40.36	53.463	48.364	44.221	46.278	47.363	52.24	53.135	60.098	63.249	59.054	60.671	57.489	67.892	78.633	79.824	82.851
0	0	3.119	0	7.2351	6.0704	2.9299	5.6747	11.783	9.0195	20.42	24.083	38.19	69.868	105.68	155.82	231.57	322.15	452.54	664.01	768.84	1040.6	1246.8	1500.4	1722.2	1855.3	2115.1	2316.5	2613.4	2827.4	2888	2942.6	3113.7	3194.9	3377	3416.6	3519.6	3585.6	3714.7	3762.6	3845.6	3999	4023.5	3982.3	4017.3	4052.1	4046.3	4042.9	4118.5	4191.4
0	0	0.25897	6.1192	10.14	14.224	21.944	29.418	33.347	29.8	24.139	44.695	39.436	48.015	41.41	57.927	83.146	124.81	169.57	216.88	285.38	349.09	412.55	484.74	568.77	616.24	675.13	706.42	729.18	793.71	877.61	886.65	926.01	978.03	986.73	1026.8	1025.7	1053.4	1099.8	1107.9	1137.4	1156.9	1179.3	1208.8	1209	1248.6	1298.9	1294.2	1337.1	1352.9
0	0	0	4.7961	0	20.429	19.426	23.033	15.722	20.74	0	7.4809	9.8266	0	5.8189	1.6778	14.06	2.1919	6.8153	3.8266	1.2844	5.7555	5.139	0	0	0	0	0	0	0.010538	0	0	0	0	7.6348	0	0	0	0	0	0	0.2692	3.4565	4.8708	3.1411	2.7176	27.172	16.408	15.681	4.2595
0	0.64125	0	7.4195	8.7787	8.3347	6.8079	13.826	16.506	13.586	14.584	14.535	15.749	25.404	27.175	50.093	43.333	49.862	63.83	51.102	50.432	62.58	82.366	106.29	89.778	81.096	93.32	125.44	142	259.57	209.96	204.02	232.32	248.79	268.44	285.53	511.93	523.22	560.36	633.72	648.63	708.26	705.61	744.39	804.97	859.11	876.92	849.09	876.68	895.69
0	0	0	2.9257	9.132	18.095	15.164	22.989	18.645	30.458	32.429	33.814	31.078	44.261	43.365	38.597	30.415	32.633	31.204	44.492	38.881	51.369	59.182	60.701	64.345	56.805	54.157	62.495	62.999	82.696	77.254	79.887	72.165	79.507	87.934	89.842	91.009	84.089	90.396	87.404	92.656	114.73	102.38	112.35	85.343	102.6	80.896	98.478	98.012	97.48
0	0	0	10.491	14.816	10.119	24.363	16.375	19.877	12.15	15.684	22.841	11.339	15.245	7.3331	19.351	24.146	38.228	46.52	37.469	31.797	41.267	51.178	67.516	85.244	131.83	166.76	181.5	240.74	286.75	324.37	366.96	361.27	432.17	503.55	534.33	570.78	585.37	590.64	620.8	646.09	663.79	678.46	708.18	714.67	708.51	715.41	742.98	760.71	766.34
0	0	0	5.2321	10.153	19.391	19.457	19.17	26.529	14.743	33.225	42.02	60.301	84.323	91.957	106.06	121.35	140.6	170.73	184.98	218.75	257.85	295.64	387.04	428.21	495.84	544.63	624.09	694.94	760.77	872.64	936.86	1021.5	1087.2	1175.4	1261.5	1316.1	1354.3	1406.6	1451.7	1479.9	1527.5	1560.6	1557.4	1623.1	1636.5	1657	1663.7	1631.9	1674.3
0	0	0.44452	2.1791	1.7825	11.82	15.444	21.128	21.973	27.025	34.851	25.097	27.164	29.491	35.736	32.33	36.308	28.272	32.544	36.993	31.346	35.526	28.752	37.899	34.417	39.232	43.65	54.88	48.977	51.623	52.716	60.704	80.15	84.349	96.665	100.03	98.828	110.96	110.99	124.62	123.92	133.47	140.33	136.37	152.09	155.28	148.26	155.82	132.58	141.73
0	0	0.86582	14.88	6.7652	10.139	10.89	13.584	17.62	14.004	11.373	13.821	12.724	10.145	19.872	16.247	19.52	21.579	18.141	31.284	26.872	28.637	35.793	32.572	46.516	51.822	66.772	86.366	94.524	122.31	153.87	181.77	205.87	240.01	275.43	329.08	363.99	392.73	437.38	450.23	504.26	555.95	576.8	646.39	682.71	700.92	765.04	804.04	822.15	828.04
0	0	0	10.981	12.801	1.8711	9.9824	10.484	8.7401	19.667	11.066	15.438	20.697	15.035	11.644	8.2176	20.6	16.385	27.288	20.32	30.801	28.303	30.37	30.654	36.49	35.571	42.128	34.966	29.194	29.147	34.051	37.974	42.907	34.702	52.387	45.765	49.002	46.808	52.438	63.883	71.972	70.403	70.298	64.674	70.702	70.955	73.178	79.478	65.533	67.245
0	0	0	0.58336	18.535	17.271	16.3	26.723	17.727	17.893	18.398	21.617	21.744	27.226	24.445	10.439	22.74	27.545	29.029	27.827	27.677	23.694	20.737	22.417	25.202	39.298	62.533	82.2	96.641	101.34	116.93	114.22	140.62	143.34	161.53	181.41	186.23	178.07	193.95	209.01	210.48	225.48	236.69	225.08	232.71	229.79	225.19	213.18	238.63	234.41
0	0	0	10.337	26.684	21.18	18.426	30.137	23.69	34.322	30.266	32.345	27.237	28.987	30.418	18.354	28.033	19.763	27.884	27.563	27.434	32.674	32.932	32.883	34.117	53.272	66.452	78.702	81.643	81.858	87.196	79.602	97.945	91.355	96.385	96.865	104.67	103.12	106.65	115.88	111.04	121.05	125.52	133.2	132.36	117.69	128.91	101.65	121.91	113.14
0	0	0	2.9234	11.16	15.005	19.824	16.563	22.627	14.129	19.459	21.292	26.48	24.642	23.216	32.421	27.344	32.723	33.496	32.549	41.403	25.977	20.068	25.818	28.602	31.768	35.973	38.109	42.96	41.894	37.392	32.36	24.96	20.867	38.074	25.666	36.608	31.75	25.032	44.829	44.21	53.715	69.298	48.161	62.534	57.477	61.441	56.766	66.621	69.061
0	0	0	11.746	31.665	41.481	70.53	75.744	98.815	89.046	106.47	116.93	117.13	134.73	129.19	141.17	132.91	146.47	145.54	145.37	149.32	148.79	151.75	143.42	150.84	155.19	174.4	174.4	163.5	156.5	152.66	160.81	165.32	162.26	159.5	153.72	149.67	143.02	157.46	161.11	148.5	147.39	156.75	144.29	131.12	122.49	140.39	121.43	134.37	130.86
0	2.6448	0	2.149	4.1619	13.392	12.523	16.747	11.404	5.9494	10.058	9.8861	11.844	22.167	17.98	13.955	18.68	32.77	20.674	24.288	24.508	25.382	18.786	20.135	16.766	26.872	25.011	18.386	8.1463	17.287	25.54	53.754	83.669	146.62	216.77	315.4	429.32	538.8	684.76	852.02	1042	1224.3	1424.8	1573.2	1764.8	1966.9	2124.8	2310.5	2389.2	2638.2
0	0	0	1.9557	12.673	18.144	18.366	14.439	20.91	11.92	16.079	19.933	16.029	22.087	17.879	19.664	22.824	32.113	34.262	38.321	58.826	75.193	96.58	109.59	156.75	175.54	200.22	261.6	290.24	339.85	369.66	418.59	413.52	464.6	500.92	550.76	565.96	607.1	606.28	616.1	618.62	650.58	664.27	711.67	763.83	811.42	845.5	896.04	944.9	950.93
0	0	0	47.261	43.427	21.151	38.126	41.663	35.016	34.728	15.393	19.159	37.221	33.401	27.684	39.812	52.12	43.272	72.493	69.932	86.713	104.6	110.51	131.32	140.14	148.57	125.88	128.36	151.49	140.72	130.05	140.64	146.2	142.81	146.75	146.75	124.06	129.91	149.77	151.9	146.28	139.11	154.42	147.51	168.32	170.1	164.72	180.64	181.42	191.79
0	0	0	0	0	25.13	28.197	41.55	40.592	65.478	65.225	96.184	120.81	155.04	211.91	261.36	286.54	344.25	401.05	428.86	457.92	470.62	503.76	542.61	579.03	550.56	749.29	628.88	672.88	680.47	672.45	700.25	614.4	687.63	703.15	747.06	757.56	737.99	753.05	773.63	800.86	808.67	820.7	816.71	825.68	799.93	841.55	838.72	848.71	835.46
0	0	0	13.588	7.568	12.456	14.978	11.055	11.593	7.5379	11.262	10.579	11.148	15.537	23.741	24.847	29.998	25.729	33.043	36.314	31.458	40.168	41.763	37.376	45.542	51.092	50.943	53.757	44.523	53.447	63.56	52.735	57.084	54.192	54.657	60.004	64.639	59.503	65.552	48.358	58.682	61.943	59.001	64.789	49.056	57.533	60.566	67.019	75.75	70.093
0	0	0	20.196	15.203	16.56	37.528	34.629	54.576	44.843	42.908	48.994	61.059	52.682	70.959	58.553	78.397	77.985	14.194	74.188	61.184	62.551	57.196	56.731	60.381	37.421	91.891	106.8	189.62	242.13	376.72	531.71	594.55	764.75	839.5	1191.5	1414.7	1560.2	1731.3	1976.9	2141.3	2121.5	2290.3	2500.4	2707	2803.4	3014	3155.5	3282.3	3360.5
0	0	0	5.499	11.742	13.089	16.088	15.964	29.657	20.549	18.819	24.291	26.853	24.624	20.679	22.056	18.793	12.4	14.275	19.411	10.297	13.149	19.507	18.73	13.071	5.5011	11.383	9.4888	8.0078	5.8978	9.7744	14.987	21.22	8.739	13.915	7.5194	18.96	18.468	16.424	24.316	16.017	9.9298	22.097	13.159	16.423	14.51	6.3205	15.368	16.091	16.282
0	1.9737	0	8.1979	1.5701	4.1969	3.2747	6.954	8.5618	2.8244	3.5795	3.994	1.7306	13.997	3.427	6.0219	6.8407	6.4408	9.4033	18.335	24.165	40.973	64.083	95.054	110.3	127.8	158.86	192.28	212.69	261.4	278.84	313.81	345.35	414.36	452.28	484.1	541.9	596.68	652.51	696.99	756.06	790.48	859.73	855.02	915.06	957.66	991.73	1065.5	1047.7	1081
0	0	0	6.1816	0	17.121	9.8575	18.812	14.087	20.865	11.671	12.464	19.6	10.943	22.961	18.223	34.924	31.91	29.637	33.656	29.16	39.28	41.101	40.867	42.208	15.477	47.324	63.037	140.34	236.95	328.16	474.3	517.17	734.01	953.61	1249	1556.7	1713.7	2002.6	2265.9	2431.3	2657.3	2742.6	2967.5	3081.4	3323.8	3506.9	3557.2	3665	3765.3
0	0	0	18.837	16.098	15.428	26.639	34.819	39.176	37.042	45.524	77.405	104.71	170.76	247.05	294.17	400.78	546.86	640.7	763.23	943.48	1078.8	1150.1	1283.3	1332.8	1488.2	1597.8	1705.7	1765.5	1799.5	1841.3	1919.2	1951.2	1937.5	1965.6	1952	1942.4	1992.3	2014.1	2072.9	2055.4	2100	2115.7	2088.6	2155.9	2174.2	2186.7	2172	2139.6	2207.7
0	0	0	8.8197	1.8741	12.693	15.114	26.6	16.654	23.345	25.066	33.075	34.143	56.389	75.33	95.187	140.55	156.28	203.66	230.96	251.85	313.83	358.97	404.18	458.55	510.76	554.41	629.55	675.85	715.63	760.73	810.13	823.68	871.4	901.82	946.06	949.94	984.48	993.08	996.94	1067.2	1066.9	1079.2	1067.2	1091.1	1107	1127.2	1135.9	1124.9	1146.2
0	0	0	1.2635	11.656	16.871	11.056	10.911	6.5887	4.3253	12.585	8.6347	9.3737	11.75	5.138	11.217	16.393	27.824	28.384	30.156	30.637	29.121	35.834	31.468	42.185	45.609	61.962	66.811	77.432	82.472	89.853	82.962	78.489	73.863	97.827	96.1	99.074	101.8	103.44	107.36	110.21	117.41	125.02	109.99	133.54	127.85	130.71	134.25	146.13	159.82
0	0	0	10.388	16.406	15.426	21.931	18.115	24.276	16.442	24.638	19.829	20.359	24.254	22.527	27.951	34.257	39.892	31.177	30.081	49.239	60.231	66.294	75.614	73.425	83.28	102.01	122.31	119.57	124.85	135.52	136.01	158.4	147.43	167.69	169.27	180.35	179	173.92	187.65	192.37	204.67	206.02	203.01	195.41	190.15	202.55	198.15	195.41	195.8
0	0	33.212	0	9.605	4.6607	3.8168	0	0	0	0	0	0	0	0	0	36.748	109.18	184.73	293.36	398.68	517.5	671.97	808.35	919.62	1204.6	1452.2	1694	1817.1	2178.9	2026.7	2417.8	2368.3	2482.2	2569.6	2917	3198.6	2980.7	2921.3	3010.3	3121.5	3215.2	3235.8	3234.3	3291.8	3281	3204.3	3340.1	3186.1	3292.1
0	0	0	0	19.323	29.313	34.809	38.506	42.196	49.617	37.805	48.728	46.781	41.789	43.937	35.791	36.954	34.952	38.753	46.854	43.996	44.753	50.405	48.187	42.9	49.714	72.399	69.557	87.45	96.68	139.67	162.14	206.93	235.04	277.07	341.3	386.73	478.91	512.86	622.24	684.78	759.22	817.23	821.26	884.38	869.22	922.25	1000.1	1061.4	1008.1
0	0	5.4896	24.922	13.764	28.946	19.927	21.35	44.649	44.147	48.871	48.891	45.097	47.562	60.036	54.509	51.093	51.36	57.223	36.908	43.892	37.559	40.522	35.398	36.685	44.594	35.286	33.78	33.33	26.204	31.811	37.676	30.515	22.971	27.985	26.931	21.806	23.127	29.502	32.207	23.47	19.589	14.33	19.142	0.42715	5.5346	8.8757	3.4917	2.8266	0
0	0	0	6.05	15.499	11.492	18.829	15.287	16.363	16.904	9.4732	23.76	22.369	23.289	23.668	23.627	30.03	27.368	17.093	28.881	21.933	23.18	24.555	26.448	14.502	10.779	14.046	16.248	28.58	23.428	55.596	33.066	66.152	41.523	37.108	62.97	76.619	97.546	115.35	122.86	111.99	156.94	172.49	215.67	245.95	272.23	304.62	337.04	351.79	365.88
0	0	0	4.4494	3.8953	8.5196	11.588	17.757	19.076	26.27	13.983	16.759	11.489	20.398	27.975	29.894	29.968	25.307	15.828	14.487	10.206	6.2935	7.4714	12.493	17.124	9.1206	11.847	10.519	15.82	17.563	7.1847	8.5422	9.9912	15.13	6.7493	14.088	6.0575	13.784	4.7754	11.066	12.656	18.609	19.936	12.62	0	0	1.268	0	2.7319	8.072
0	0	0	3.2928	10.277	10.354	23.43	30.715	32.619	26.633	33.576	25.964	38.894	38.63	56.388	60.052	109.46	163.5	276.56	425	544.05	725.58	928.96	1146.7	1381.3	1606.6	1897.7	2046.1	2250.5	2375.1	2498.2	2640.6	2805	2818.5	3023.3	3049	3173.3	3373.8	3520.5	3604.7	3699.8	3874.8	3943.8	4265.3	4353.3	4516.3	4767.6	4784.3	4911	4999.7
0	0	0	3.5751	16.915	14.618	19.526	13.871	21.35	24.224	24.545	19.058	28.723	26.381	24.57	20.648	17.345	4.8951	0	11.658	0	0	0	0	0	0	0	0	0	0	0	0	0	0	0	0	0	0	0	0	0	0	0	10.585	30.803	44.146	44.251	57.11	94.963	87.731
0	0	0	0	1.2586	15.683	15.66	23.921	15.688	25.048	15.649	14.675	21.55	16.268	18.333	16.998	22.826	15.6	24.092	33.97	32.121	46.689	61.035	59.483	66.86	53.337	100.45	93.894	151.59	179.18	208.52	241.71	290.32	324.51	378.79	463.05	507.32	570.9	611.7	679.12	741.62	806.04	840.79	878.23	932.71	924.86	968.84	992.52	1038.4	1032.7
0	0	2.9706	7.7848	19.024	17.99	23.543	23.993	28.609	25.163	23.159	26.319	27.318	34.262	34.617	14.012	16.124	25.435	38.439	27.458	31.918	45.267	55.154	55.416	70.61	114.9	132	179.11	224.79	295.64	330.89	418.97	443.65	440.56	481.39	546.4	560.84	640.74	656.97	710.63	802.3	798.31	955.48	966.42	837.75	1064.1	875.13	1313.9	1162.4	1310.4
0	0	0	9.057	13.873	15.015	17.377	14.824	11.21	11.715	20.598	15.617	17.76	21.517	30.281	26.406	24.131	13.385	15.059	11.15	14.506	13.621	17.179	14.952	15.208	14.702	12.454	10.646	18.365	0	3.2522	0	2.0774	0.6051	5.0521	0	7.2798	9.1561	17.922	18.283	8.2628	12.36	8.3988	6.5375	2.5421	12.767	0	2.8771	0	6.269
0	0	0	13.643	0	26.697	15.222	19.011	44.773	46.549	33.826	39.801	23.489	34.107	31.25	63.409	48.219	43.959	42.394	33.919	38.309	28.839	42.345	37.407	31.506	37.444	39.794	35.569	38.204	26.733	20.524	24.004	25.472	39.704	31.975	36.713	37.401	25.75	28.752	28.674	11.295	13.932	2.702	0	0	0	0	0	0	0
0	0	0	10.726	9.722	8.5155	14.868	14.513	14.412	5.0315	11.805	22.328	24.42	28.361	27.006	22.155	28.497	23.098	26.974	27.118	28.992	36.788	18.526	33.338	38.835	36.226	36.795	44.811	33.973	43.493	37.391	42.285	53.06	71.995	101.57	135.5	163.11	187.37	235.4	265.67	313.96	371.89	382.79	451.75	469.4	504.16	560.93	558.57	585.62	602.38
0	0	0.069879	6.4123	6.4987	7.3318	19.567	22.274	23.489	13.994	25.591	27.576	27.194	27.144	32.813	35.586	36.099	52.507	61.015	73.031	75.653	90.776	79.832	94.706	84.509	101.28	62.318	78.148	90.784	110.79	117.21	134.36	148.54	132.59	119.27	138.49	134.79	151.4	132.02	142.21	135.22	140.29	140.35	118.38	135.37	153.28	159.16	176.52	149.89	150.53
0	0	0	5.798	19.02	37.239	49.071	54.255	62.783	72.53	75.371	94.883	104.59	111.32	122.11	119.81	114.53	122.7	133.03	142	131.04	133.62	126.17	132.66	123.79	144.77	147.19	152.48	147.39	145	166.71	156.9	176.23	184.33	201.06	214.89	218.05	232.1	233.3	257.47	263.52	289.23	298.89	316.94	334.91	342.27	367.55	378.3	363.53	381.88
0	0	0	9.6715	11.213	14.31	19.169	23.424	35.774	32.157	26.744	41.747	44.32	41.135	39.832	50.29	64.488	51.6	58.663	68.242	91.348	100.37	147.4	204.16	312.76	325.99	399.07	492.72	651.86	627.32	695.8	883.86	884.24	861	917.29	1078.8	1116.5	960.97	1025.4	1043.2	1074.8	1076.4	1123	1082.2	1177.5	1133.9	1159.9	1176.3	1158.2	1160.7
0	0	0	8.0794	33.701	23.625	35.68	45.798	49.907	51.728	32.927	51.972	51.626	52.376	60.302	59.487	60.467	58.356	72.057	60.864	62.573	54.013	55.989	48.912	53.22	49.717	50.732	52.173	57.411	54.15	53.072	54.594	57.329	48.554	16.803	23.024	22.603	16.973	22.9	20.704	16.256	9.1982	7.2436	22.797	20.509	8.4032	6.245	3.8915	9.8685	13.651
0	0	0	8.7052	4.328	26.129	23.972	25.422	19.202	29.912	14.695	14.239	22.57	19.506	30.378	42.073	70.651	95.978	152.97	216.72	283.4	385.7	499.38	631.9	774.28	885.99	1248.3	1280.4	1547.1	1773.8	2002.9	2296.3	2212.5	2645.6	2849.9	3313.9	3771	4017.2	4298.7	4544.6	4643.6	4996.5	5113	5367.4	5401	5624.7	5699.6	5869.3	6015.3	6053.7
0	0	0	18.833	17.463	12.358	1.9143	16.056	24.201	18.915	13.103	23.15	19.893	30.565	41.133	36.804	35.64	33.226	40.67	34.859	27.429	32.247	41.443	52.229	63.08	79.244	83.039	110.17	126.93	136.59	142.61	173.25	186.81	202.1	200.58	225.08	223.37	240.01	248.53	279.11	270.2	296.17	281.74	285.75	302.38	315.94	320.48	323.38	317.52	328.23
0	0	0	5.414	8.7434	15.339	25.252	41.066	54.231	60.593	85.237	86.829	113.55	119.98	139	162.79	160.24	162.16	185.26	189.32	188.12	191.71	196.92	209.96	214.43	220.73	241.28	253.25	255.99	255.96	269.79	275.99	296.02	314.48	315.3	326.15	320.25	333.26	333.04	348.36	344.66	341.68	353.07	354.83	348.26	358.75	350.68	348.93	348.63	354.83
0	0	0	16.1	15.941	14.285	15.528	15.012	18.845	29.099	33.372	17.123	23.803	10.839	11.905	11.074	3.9092	4.4585	5.3949	0.25776	0	3.3477	15.832	13.139	18.972	22.277	22.478	27.591	34.126	44.413	53.672	58.016	52.344	57.271	64.571	71.881	77.75	82.126	91.87	109.42	109.14	121.02	121.93	132.92	135.95	142.49	156.6	154.59	160.26	146.37
0	0	0	0	0	24.018	28.072	41.388	50.633	75.148	77.219	91.239	127.46	142.94	160.15	170.01	202.76	207.64	218.21	233.31	239.56	272.19	295.74	326.44	388.51	408.03	516.41	561.31	680.77	763.07	841.09	978.41	964.2	1073.6	1155.1	1361.8	1445.5	1482.7	1534.3	1609.7	1639.6	1724.7	1734.4	1784.3	1822.2	1857.9	1872.8	1850	1910.3	1878.1
0	0	0	1.4844	18.49	12.521	26.481	29.752	27.442	37.175	30.553	31.017	20.698	18.397	29.33	26.052	36.041	39.8	42.838	55.689	53.686	52.253	54.702	60.885	56.567	57.58	61.077	57.717	64.071	54.371	63.448	67.621	77.763	66.291	82.129	79.189	88.671	85.197	88.954	97.547	83.595	92.755	97.859	91.732	105.75	99.938	103.04	114.86	108.69	115.71
0	0	4.5696	17.584	26.256	26.753	49.317	40.34	56.548	52.15	59.307	62.212	50.071	73.506	20.426	76.66	84.842	74.653	78.249	82.454	72.484	65.313	44.688	80.365	81.254	82.2	79.355	72.79	64.312	88.8	73.867	97.969	93.034	80.471	72.978	74.458	75.978	85.391	68.457	65.157	45.225	60.121	24.507	34.924	48.939	41.855	44.37	46.121	43.894	0
0	0	0	6.3331	15.315	19.649	8.7491	18.627	30.257	32.475	49.237	53.646	58.188	66.586	65.602	55.09	63.941	56.728	66.556	69.153	66.332	63.28	65.077	70.274	72.011	63.386	76.688	72.903	72.872	70.615	75.422	91.669	98.892	94.258	109.45	107.14	113.5	122.57	144.56	135.98	150.27	169.99	176.22	192.11	206.25	196.82	221.56	210.35	221.99	238.89
0	0	0	7.7978	8.666	11.613	22.469	20.743	22.269	20.284	24.513	19.93	17.514	22.579	20.702	8.4084	22.21	35.811	35.066	29.334	36.938	50.885	44.417	45.57	41.508	52.298	56.314	58.188	53.777	52.959	53.894	53.727	55.804	56.778	63.451	59.447	60.204	55.283	57.717	59.843	67.872	62.621	75.371	74.921	65.885	69.637	80.188	81.784	82.392	76.839
0	0	0	11.26	14.279	17.527	17.612	31.246	42.959	66.807	82.561	111.74	139.64	168.2	197.46	222.06	254.23	272.55	303.92	314.03	356.91	352.83	379.23	423.67	410.08	439.66	424.14	414.05	391.19	414.66	408.07	396.87	386	401.79	403.08	415.31	435.79	442.17	443.27	468.99	470.54	491.53	498.33	483.57	500.52	531.2	556.75	592.91	588.39	602.21
0	0	0	4.0867	8.7557	12.579	21.112	20.447	0	4.8279	0	8.8495	0.87509	17.155	12.504	10.67	6.079	2.1451	11.784	17.389	4.4554	2.5673	1.9281	0	2.1015	7.1323	0	2.1709	0	3.0151	1.2474	9.3043	0	0	0	4.2106	0	0	0	0	0	7.6145	2.4541	9.7697	0	0	0	0	1.8859	0
0	0	0	2.7065	0	9.4176	13.254	13.987	7.6086	18.89	4.1232	8.2045	17.029	12.191	22.501	17.363	27.895	31.362	34.225	45.995	51.326	51.702	62.02	62.235	59.922	40.194	65.753	66.163	84.865	107.69	111.25	100.34	121	106.84	151.02	138.97	145.12	142.6	147.56	157.96	162.6	182.25	185.29	193.85	171.49	181.34	186.23	176.25	179.68	177.31
0	0	0	8.3438	1.3498	12.246	19.578	18.881	20.349	20.747	25.813	21.597	33.799	28.055	22.162	29.645	42.907	45.092	33.968	37.505	45.589	73.875	42.354	67.424	68.863	59.026	65.262	98.288	85.458	76.859	78.2	91.439	108.03	126.07	97.307	107.98	120.31	109.32	102.81	105.29	103.16	105.31	101.18	95.024	88.219	102.18	94.623	84.423	86.286	94.597
0	0	0	8.7818	12.185	8.9681	11.106	14.701	23.3	21.86	21.387	26.574	23.329	22.108	21.558	27.046	34.922	31.028	29.238	34.217	32.773	36.231	40.878	43.379	40.858	42.682	42.592	43.962	41.516	40.353	46.469	43.126	50.151	49.293	55.995	53.328	58.425	58.507	50.478	62.07	59.049	52.321	55.457	66.58	130.39	138.04	135.97	139.88	146.01	150.3
0	0	0	9.3735	32.64	33.119	34.852	45.284	47.291	51.987	69.123	83.897	94.97	90.556	104.41	140.84	150.92	153	196.78	235.83	304.04	381.94	495.38	609.5	739.2	897.63	1012	1103.9	1220.2	1410.8	1521.3	1644.8	1686.1	1819.3	2037.2	2122.4	2078.8	2143.7	2364.3	2440	2421.6	2652.5	2716	2769.7	2808.1	2896.6	2809.1	2893.8	3046.1	3000.8
0	0	0	1.6632	1.3035	17.093	16.054	13.982	14.335	17.48	24.539	21.879	17.273	26.493	26.247	31.792	44.612	53.712	70.52	72.532	90.575	93.827	113.76	123.59	139.87	161.53	198.27	195.14	211.16	256.58	267.38	277.25	295.87	292.39	343.27	350.85	368.85	343.68	392.28	432.24	448.97	451.29	510.25	518.17	560.35	617.46	607.09	672.51	718.4	746.83
0	0	0	6.4055	27.815	21.16	19.504	36.99	19.389	27.957	21.889	25.112	22.677	21.406	30.726	19.039	31.561	26.145	31.582	27.66	19.223	20.606	26.859	19.381	18.55	26.55	39.691	55.437	47.903	62.765	68.745	82.233	114.59	139.09	194.79	263.95	332.92	402.41	445.08	578.93	669.69	785.97	843.45	963.25	1081.8	1143.5	1260.9	1321.4	1409.3	1484.3
0	0	0	13.319	10.258	13.674	14.347	10.398	24.501	26.607	46.521	43.224	39.777	36.188	43.627	41.191	42.618	48.469	49.895	45.598	45.817	48.05	56.372	39.021	38.666	37.477	30.147	41.355	40.728	32.281	39.073	40.743	36.533	40.016	39.237	48.685	41.782	40.867	40.877	46.021	37.611	47.945	45.597	40.355	48.652	45.803	47.212	48.382	45.925	37.735
0	0	0	8.8105	10.276	16.675	17.356	12.523	12.798	18.334	16.832	20.111	19.176	13.823	19.691	21.172	26.945	26.515	31.226	54.541	92.367	130.68	182.49	255.29	322.75	371.56	475.21	529.27	607.55	693.14	761.98	871.76	951.12	997.32	1035.8	1083.6	1160.4	1188	1192.8	1199.9	1253.1	1253	1305.1	1320.6	1325.5	1321.1	1410.9	1382.5	1428.7	1396.8
0	0	0	12.919	3.3429	13.099	15.589	20.955	23.129	38.133	13.937	17.83	22.962	21.467	31.318	32.997	33.169	34.506	38.582	36.082	39.206	35.479	34.503	37.322	41.536	42.114	43.229	41.624	48.768	51.184	58.167	54.011	62.045	62.787	58.205	73.058	72.746	81.459	83.743	81.177	83.011	82.43	81.692	89.637	101.54	98.673	90.984	101.16	104.99	103.37
0	0	0	15.925	13.007	23.009	28.609	26.097	6.5438	22.499	6.8327	3.0586	7.0481	0.51057	0.62121	0	0	0	0	2.2116	0	0	4.4381	8.1117	19.438	15.982	92.157	80.322	152.81	211.13	272.19	334.05	326.85	460.12	540.27	652.05	797.63	916.1	1038.3	1167.5	1322	1523.8	1677.6	1854.4	2028.5	2145.3	2345.5	2520	2643.9	2796.1
0	0	0.019162	11.908	8.064	8.9894	21.77	11.885	15.591	29.799	36.179	72.41	145.81	170.7	287.54	441.01	539.88	629.57	984.71	1080.5	1260.9	1372.1	1453.9	1636.2	1612.6	2080	2130.6	2436.7	2575.2	2745.2	2583.9	2535.5	2846.6	2532.1	2899.8	3091.6	3350.2	3054.7	3075.5	2989.9	3057.7	3040.8	2896	3052	2904.4	2912.2	2968.7	2873.7	2839.8	2872.1
0	0	0	12.985	11.714	6.8479	12.118	2.8676	9.7413	10.517	4.6927	15.1	11.646	19.262	19.884	17.955	16.207	15.914	18.319	25.17	24.846	31.304	33.83	32.03	32.499	28.391	34.498	37.847	38.349	39.784	44.41	35.094	58.627	53.289	60.043	65.232	51.835	56.987	54.489	58.345	60.453	73.375	72.349	73.507	70.657	76.186	81.729	80.113	76.685	74.977
0	0	0	7.1414	17.969	36.256	47.828	50.571	57.299	45.13	73.878	61.854	74.452	72.948	96.729	94.598	84.421	69.945	64.017	66.498	73.376	83.653	76.121	80.106	74.236	76.231	85.021	83.607	74.73	67.167	65.216	57.512	75.885	66.967	64.419	66.866	52.426	59.389	58.384	61.435	66.254	66.266	66.076	67.003	59.232	45.937	57.434	43.613	48.995	51.958
0	0	0	7.9558	17.595	15.617	17.56	19.255	20.771	23.395	18.194	22.083	31.374	29.786	37.188	34.983	31.611	38.819	39.729	40.497	47.865	52.92	55.602	56.728	50.859	75.219	62.679	62.074	52.824	60.126	59.904	55.102	50.955	57.715	68.445	69.14	66.31	64.394	58.393	61.585	58.82	66.953	68.025	69.953	57.091	61.645	67.477	57.878	59.545	49.718
0	0	1.6742	13.101	7.5617	9.3301	4.8463	2.2513	7.8185	1.9572	2.0231	7.045	2.3644	5.0856	7.3039	9.8704	6.9805	1.8141	20.024	51.981	71.9	117.11	168.13	227.32	307.63	366.49	451.63	528.65	623.01	688.52	813.2	936.4	986.13	1097.6	1220.7	1298.9	1380.2	1374.8	1510	1488.7	1591.3	1690	1731.3	1676.2	1724.6	1775.1	1875.1	1835.9	1903.9	1930.2
0	0	4.5273	13.775	6.3493	19.481	17.07	29.181	23.331	22.186	36.49	17.187	0	17.814	10.931	15.546	1.8222	0	0	0	3.4664	0	4.4847	6.0783	2.608	5.1695	0	0	0.3486	0.21507	0	0	0	0	0	0	0	0	0	0	0	0	0	0	0	0	0	0	0	0
0	0	0	1.9942	7.8623	4.6331	8.9694	11.354	9.5584	13.472	11.309	13.297	8.365	15.022	10.896	12.428	17.286	21.455	29.296	38.104	46.025	46.76	56.77	73.586	75.21	88.205	98.285	95.009	110.06	120.41	132.45	159.08	186.17	232.73	292.35	348.16	399.78	476.59	544.57	664.23	738.62	842.49	935.44	1019	1078.5	1171.7	1232.9	1295.6	1304.7	1357.6
0	0	0	0	26.669	28.052	40.06	34.769	27.397	21.337	17.26	16.236	14.929	9.611	8.9167	12.664	0	5.5597	0	3.9604	0	2.9034	0	2.3008	0	0	8.4877	6.4233	3.2197	10.111	12.859	17.331	17.952	28.503	17.823	26.627	24.559	22.38	20.197	23.758	37.219	47.275	38.538	40.804	49.268	45.561	50.798	35.573	38.114	32.252
0	1.5327	0	5.8926	8.5463	13.053	14.914	16.965	28.797	29.146	31.761	27.41	30.941	34.227	45.702	71.01	95.532	148.62	217.14	286.2	384.1	501.37	582.67	713.32	846.9	992.31	1140.7	1313.3	1439.8	1547.3	1690.5	1920.8	1998.2	2068.4	2171.3	2251.9	2359.2	2404.3	2507	2528.2	2538.8	2576	2622.8	2636.6	2672.5	2634.6	2754.2	2788.3	2796.8	2752.9
0	0	0	12.986	16.605	13.547	15.955	16.14	19.68	16.746	19.573	18.527	14.228	28.474	21.399	28.952	26.478	34.154	34.412	30.951	40.957	47.905	59.835	67.212	69.215	84.552	97.648	121.83	131.93	131.88	147.85	156.19	182.92	182.9	200.91	202.65	207.38	215.84	215.33	217.92	233.39	246.04	229.65	251.72	249.47	255.91	273.9	258.15	295.74	277.84
0	0	0	10.474	14.099	12.378	13.628	12.732	15.237	13.585	5.6981	22.033	12.228	16.4	6.2505	11.835	8.3369	12.974	8.1596	1.7968	4.5433	4.0926	0	0	0	0	0	0	0	12.241	0	21.091	36.407	64.702	108.75	151.3	220.39	285.65	376.51	454.21	524.23	593.53	699.53	734.09	792.63	847.12	938.58	984.51	982.04	1019.8
0	0	0	12.57	5.5476	19.78	10.207	29.922	37.614	40.315	24.186	15.622	3.5622	11.237	28.567	30.4	29.949	17.736	21.522	13.124	38.027	30.053	35.202	54.553	64.118	68.317	82.785	93.957	107.64	101.85	111.12	120.77	111.13	168.13	151.76	190.32	189.39	161.89	169.03	174.52	165.25	164.76	154.32	155.94	167.11	128.57	140.41	158.47	154.31	159.07
0	0	0	13.161	4.8249	19.132	22.698	15.342	16.567	11.926	0	30.043	1.0236	30.143	35.289	7.3131	1.9672	20.943	21.605	20.835	27.193	7.8926	13.055	14.319	26.49	29.495	24.588	29.178	24.445	25.482	33.544	36.35	31.726	36.599	42.922	47.069	42.541	42.457	39.959	38.534	38.725	51.298	49.365	53.633	42.404	54.042	42.573	46.231	35.974	43.181
0	0	0	8.9674	8.8587	8.7523	17.206	31.859	29.446	49.673	37.469	58.852	74.774	91.105	104.8	117.27	127.75	126.52	141.9	151.45	152.2	154.29	167.77	190.52	218.83	237.49	249.77	268.63	299.7	332.89	352.95	374.9	386.08	417.57	442.2	447.54	490	513.63	507.04	563.79	563.07	551.65	533.21	589.28	595.44	603.38	619.4	625.38	646.44	660.47
0	0	0	13.572	22.643	31.332	34.714	46.968	52.747	55.72	45.397	41.406	37.535	62.533	63.318	52.335	57.908	85.763	66.763	78.007	84.681	84.861	94.654	112.91	122.55	125.27	146.39	167.54	158.09	177.67	194.28	203.75	232.08	234.22	246.75	259.94	281.58	269.87	288.03	283.49	299.29	295.8	330.2	321.78	339.5	342.06	365.38	392.25	362.99	366.32
0	0	0	0	2.57	14.555	22.853	25.965	40.1	23.434	30.454	17.733	23.195	37.456	51.305	58.54	54.41	51.283	54.827	60.121	75.513	90.613	123.39	159.63	229.7	309.62	388.89	535.2	751.89	963.25	1088.1	1281	1455.2	1709.8	1930.1	2073.9	2136.5	2338.2	2513.2	2663.4	2711.5	2983.2	2972.7	3169.9	3259.6	3430.4	3319.2	3634.7	3542.8	3683.3
0	0	0	3.7431	13.373	9.3328	12.057	31.063	33.661	46.404	48.296	57.752	58.52	68.907	72.431	73.589	82.573	83.154	78.825	81.305	72.29	74.617	68.989	72.029	68.019	90.124	79.436	84.595	89.066	79.019	85.67	81.505	90.182	90.895	89.971	92.209	99.513	101.39	101.1	105.57	109.43	161.12	157.25	203.2	194.56	201.41	211.19	263.51	253.07	269.3
0	0	0	4.4415	8.6547	22.767	7.915	37.618	36.678	33.215	34.463	39.544	46.302	52.547	77.419	97.379	106.06	117.12	131.89	143.3	195.96	219.33	234.92	263.32	275.87	299.38	286.79	336.11	405.18	371.71	390.12	436.01	411.9	472.46	428.8	537.73	505.6	475.79	453.24	460.29	451.8	472.69	471.21	469.69	485.87	494.52	505.38	532.18	554.57	549.53
0	0	0	21.876	9.8064	11.541	11.623	12.756	9.6135	10.473	16.564	20.304	13.041	21.079	14.439	17.216	6.2131	8.0566	14.895	18.188	21.583	22.182	26.497	33.909	32.13	30.934	28.989	25.134	27.033	35.058	37.566	44.212	27.852	38.011	40.604	53.447	39.102	40.034	45.915	45.811	52.743	64.993	70.543	69.408	66.082	72.159	67.839	65.103	69.985	67.476
0	0	0	14.01	13.363	22.811	9.9953	20.64	25.817	21.143	20.602	20.437	23.14	18.336	23.294	26.949	27.077	30.396	24.374	39.071	35.138	38.258	49.34	56.566	54.389	57.506	68.143	63.222	69.994	62.283	73.969	82.733	83.858	87.644	106.42	107.33	114.42	123.45	127.77	135.49	134.83	143.34	150.81	144.34	149.46	144.9	156.23	162.3	178.04	170.77
0	0	0	9.089	8.7602	13.22	19.67	27.182	29.175	27.103	38.257	29.877	33.093	34.58	40.14	40.396	41.701	40.846	44.152	42.078	34.076	35.909	36.995	41.865	40.737	38.108	44.223	48.117	39.664	38.538	36.644	46.878	54.876	43.422	38.551	45.782	36.162	44.398	44.876	43.569	49.864	52.8	59.545	63.174	64.47	71.452	73.81	69.782	83.868	80.413
0	0	0	10.188	9.9654	12.933	25.914	21.009	24.425	22.555	31.235	20.335	15.482	32.719	23.847	28.976	33.469	36.673	44.784	40.704	44.258	43.079	37.464	39.609	27.727	29.22	33.277	42.851	29.901	22.144	28.414	24.091	29.534	22.708	27.612	30.733	24.727	25.592	20.007	20.93	29.411	33.719	32.228	26.397	24.483	26.374	25.311	18.082	28.936	21.308
0	0	2.638	0	12.082	14.733	17.747	20.296	25.271	13.633	30.721	50.617	88.071	159.94	243.29	392.24	515.13	611.03	771.79	955.08	1066.7	1166.2	1284.6	1391.8	1625.1	1523.9	1609.6	1702.1	1731.6	1730	1866	2004.3	1929.1	2044.4	2137.7	2167.3	1954.7	2057.6	2225.1	2003.6	2165	2093.1	2302.2	2076.6	2136.7	2049	2135	2114.2	2157.8	2143.3
0	0	0	2.2304	21.285	26.693	33.673	43.033	38.131	31.537	48.893	35.649	37.319	38.407	43.01	28.992	22.074	18.983	29.394	20.862	8.1338	7.0295	5.1481	17.674	1.0192	2.6018	1.8423	6.1164	8.4515	21.492	43.006	54.693	68.448	75.868	115.98	122.62	134.14	139.71	156.04	165.69	188.83	213.78	232.91	265.6	275.93	282.31	292.15	298.41	309.77	301.55
0	0	2.8339	6.7269	12.978	14.427	14.218	30.431	25.959	33.925	42.639	31.145	30.685	26.908	41.476	34.456	33.586	17.746	28.764	1.6502	5.7692	4.198	0.67548	5.9036	9.0011	14.557	30.899	59.617	102.83	188.93	262.87	363.67	465.1	599.16	699.63	832.29	970.29	1090.9	1231.4	1324.3	1423	1485.4	1612.9	1707.9	1774.4	1871.3	1903.5	1975	1998.5	2009.3
0	0	0	7.4661	8.5523	11.723	6.8015	9.8121	17.744	23.816	40.325	41.33	43.546	42.889	50.629	50.762	60.447	57.832	63.219	79.986	86.767	91.958	101.51	103.88	102.5	109.31	114.91	113.97	116.73	115.11	54.595	52.433	47.854	47.887	49.974	63.176	54.925	58.953	49.272	59.548	54.06	57.502	54.085	59.528	53.346	46.945	61.466	51.603	53.713	47.286
0	0	2.2947	0	11.374	7.6224	13.764	20.298	13.567	11.636	6.5447	23.916	7.535	16.051	16.266	18.741	17.708	11.692	17.563	14.052	18.899	16.96	18.649	14.462	26.942	31.101	43.381	26.431	31.135	16.613	29.199	24.521	29.863	23.634	34.68	32.502	33.196	32.709	37.376	31.567	39.79	43.55	45.202	42.546	49.985	60.738	61.421	63.913	68.896	72.573
0	0	0	8.3942	18.452	25.344	28.242	19.499	21.062	22.623	21.369	30.712	24.835	15.826	31.02	25.084	34.536	36.988	36.082	37.229	33.113	41.027	41.899	43.669	36.21	41.838	54.473	53.304	64.021	65.541	73.124	77.563	79.753	86.511	97.44	101.77	101.62	105.77	114.61	113.67	112.27	118.22	114.37	109.14	121.75	109.71	115.7	124.35	114.61	120.99
0	0	0	8.2682	6.6439	10.941	20.351	19.498	26.627	14.967	24.74	25.766	25.139	39.225	41.694	56.159	61.805	63.159	70.552	63.14	84.507	105.41	159.45	136.98	161.02	106.8	137.15	141.97	158.14	138.48	169.01	180.88	258.43	252.04	307.92	317.71	351.59	378.38	407.47	460.68	450.95	490.47	517.41	535.04	524.52	526.39	551.38	563.07	512.01	489.74
0	0	6.4422	2.2363	3.6082	5.0067	11.637	15.832	9.0988	13.686	16.501	11.693	22.636	12.215	23.605	18.864	20.622	1.0727	15.61	4.4686	2.801	8.8191	11.218	17.403	6.6795	12.289	13.727	8.0476	5.4045	0	0	1.9371	0	0	0	0	0	0	13.409	13.234	11.003	3.924	12.917	17.02	16.281	26.395	21.941	30.715	22.963	26.019
0	0	0	0.13103	20.103	19.923	19.837	14.39	17.588	18.28	10.376	23.555	23.513	13.4	24.436	10.867	24.224	17.186	13.267	15.008	16.913	17.609	15.668	16.887	19.25	29.033	32.754	40.799	44.647	37.482	44.858	41.384	60.885	44.247	64.205	58.99	64.556	62.37	62.123	72.465	70.395	80.328	88.387	84.158	90.194	72.837	78.633	70.78	90.946	90.768
0	0	0	10.526	11.984	16.022	21.179	18.918	30.528	28.761	33.936	43.307	42.215	42.121	38.895	32.166	33.438	38.036	36.222	34.453	45.834	42.833	41.804	40.038	40.322	41.831	48.257	46.143	49.691	46.168	53.265	55.255	50.95	60.699	53.988	68.113	67.556	67.848	70.946	77.174	73.688	79.963	71.796	72.224	64.41	77.997	64.604	52.256	78.316	68.383
0	0	0	12.125	9.6138	5.5421	10.912	12.608	10.123	15.462	7.2859	4.5761	6.004	4.3036	1.7165	3.5613	5.6478	5.7942	4.0567	7.7328	1.9745	3.3236	3.0462	2.8539	0	0	1.1375	0	1.5026	0	0	0	8.4457	0.22974	1.4317	0	4.0991	4.5982	0	12.062	9.7599	1.5893	9.451	5.4864	19.853	13.394	22.885	17.089	22.048	17.4
0	0	0	16.479	20.636	31.914	24.512	38.795	52.684	48.181	46.509	50.147	53.798	70.254	57.133	75.48	73.529	76.616	61.912	84.182	91.098	94.949	116.1	130.17	132.83	143.72	183.28	169.04	161.84	197.2	185.88	200.04	214.92	233.62	238.47	248.35	251.14	276.92	284.8	299.85	314.42	322.84	342.27	335.94	346.7	366.04	360.45	380.83	359.93	385.49
0	0	0	8.8018	4.6917	11.9	22.009	16.234	17.112	18.411	30.448	26.35	23.781	35.412	34.531	34.303	37.825	45.131	40.06	55.601	81.615	126.51	171.97	209.27	258.02	328.27	396.89	489	533.43	649.98	751.6	877.83	956.89	1063	1218.9	1309.9	1417.8	1398.6	1568	1658.9	1729.8	1822.5	1887.3	1964.2	2005.3	2071.2	2134	2183.2	2230.9	2265
0	0	0	0.74115	6.0479	21.824	14.826	20.863	32.76	32.973	29.694	29.35	27.321	18.514	26.008	35.444	26.19	30.509	29.507	30.184	27.296	38.935	26.43	23.764	28.219	26.401	34.094	27.567	31.809	31.72	33.392	43.524	47.973	53.718	59.54	67.536	81.274	90.148	99.186	112.61	117.07	120.73	142.36	158.49	186.06	202.41	207.36	219.18	246.03	244.99
0	0	0	15.429	24.834	33.859	23.304	23.791	38.008	29.021	41.483	45.935	44.794	17.119	20.973	5.8165	8.3309	26.055	15.818	15.241	30.458	29.984	42.74	33.864	36.564	36.846	37.943	49.387	43.079	37.402	36.027	42.847	34.258	38.979	39.87	58.137	39.755	48.122	50.368	53.41	46.722	48.111	33.705	39.227	39.472	44.107	53.676	29.796	43.089	38.654
0	0	0	15.895	20.132	26.828	36.502	45.343	44.24	47.78	23.911	11.75	5.0175	0.076353	12.775	11.859	10.472	0	0.10979	3.3722	0	12.967	26.619	27.951	42.926	50.127	107.5	119.85	180.67	220.05	281.86	380.15	450.53	563.8	626.69	756.13	841.88	909.39	1055.2	1156.1	1281.7	1428.4	1500.7	1681.1	1810.5	1947.8	2133	2285.2	2383.3	2524.3
0	0	0	5.1059	21.053	13.934	14.957	19.473	11.141	28.437	29.477	22.438	34.899	44.997	54.347	47.445	52.96	62.275	65.681	69.336	65.226	72.153	64.747	55.326	62.41	61.038	76.638	87.21	99.016	95.738	105.18	94.186	103.43	93.162	103.18	89.831	89.749	87.364	88.48	100.54	96.68	106.12	104.41	103.29	110.07	101.91	105.74	117.87	128.52	130.06
0	0	0	8.1224	5.4559	11.195	12.458	23.551	21.57	20.737	24.772	24.27	31.604	39.553	49.318	44.182	54.352	49.813	55.334	56.612	49.678	68.197	61.534	63.994	66.361	62.619	70.777	74.262	76.013	64.329	72.051	70.873	79.528	88.101	85.218	83.064	79.039	95.419	79.937	88.845	102.4	100.78	98.918	98.141	100.8	114.5	117.63	115.88	131.09	138.7
0	0	0	7.6174	10.224	8.1243	6.4913	15.571	6.9956	5.7194	9.514	19.595	15.386	8.5369	12.964	14.587	17.125	6.757	13.655	10.511	5.5421	10.486	11.366	7.6649	16.173	12.752	13.04	11.571	8.6532	3.6654	13.905	9.2271	15.998	6.6502	16.29	12.093	20.358	11.188	16.758	12.226	18.056	15.324	20.632	14.939	13.004	7.1558	14.912	18.03	14.188	21.71
0	0	0	10.591	3.5054	22.088	22.147	40.067	60.261	60.445	61.9	92.512	93.708	107.14	103.07	102.38	104.1	101.98	113.03	136.2	176.47	220.33	285.76	362.49	435.16	526.69	659	775.78	932.01	1052.7	1239.6	1402.2	1560.5	1713.6	1915.4	2004.4	2170.6	2315.2	2377.5	2584.3	2660	2768.2	2927.1	2988.8	3011.3	3059.4	3072.5	3160.8	3150.6	3259.4
0	0	0	11.063	16.913	5.734	6.1738	41.294	51.843	48.924	55.727	56.092	55.009	63.178	67.58	72.949	64.92	64.84	79	109.21	155.2	211.25	273.81	338.73	380.51	437.88	503.75	547.76	557.78	589.15	631.15	654.3	659.4	692.53	721.66	733.72	741.42	748.82	792.89	785	818.67	844.79	834.82	871.93	886.66	870.84	853.87	869.66	884.6	894.85
0	0	5.2141	5.3335	5.4467	8.1855	15.52	16.643	21.093	18.089	27.608	28.697	20.79	19.729	27.104	21.946	22.966	14.673	22.098	24.053	19.036	21.855	35.368	37.358	40.533	50.611	51.467	74.347	89.822	60.213	65.914	98.706	79.803	78.497	88.801	94.06	97.733	87.883	106.01	96.719	100.72	89.018	90.499	93.64	99.378	81.21	83.06	98.582	83.45	95.788
0	0	0	14.852	24.119	20.149	47.44	58.828	60.967	62.891	66.758	76.13	73.951	92.71	101.13	102.43	102.53	112.43	114.32	105.49	111.46	112.94	110.35	109.03	101.63	107.8	113.86	123.22	114.79	107.1	106.18	105.42	117.38	113.9	113.59	115.92	113.84	111.38	112.95	120.07	123.69	130.62	130.36	124.19	118.84	113.91	124.96	114.21	125.32	120.77
0	0	0	12.623	24.918	23.079	39.385	39.985	43.145	58.781	55.517	62.23	75.301	71.362	78.609	78.871	84.833	87.515	96.925	94.403	98.183	97.181	88.407	86.399	100.38	92.809	95.614	94.922	98.293	93.248	97.291	100.33	108.59	101.22	96.508	98.697	98.087	115.01	109.23	113.4	99.084	98.147	94.968	106.05	132.91	114.79	112.68	120.95	115.19	131.89
0	0	0	31.113	24.276	48.636	52.912	64.361	60.368	67.011	61.548	95.346	119.04	54.236	38.446	30.809	59.749	28.021	28.317	14.857	15.479	6.7713	0	18.511	8.2635	0	13.158	51.911	78.475	153.89	260.36	361.12	473.98	654.76	831.76	1070.9	1390.9	1485	1747.9	2063	2221	2444.1	2663.5	2888.8	3138.7	3304.7	3711.4	3986	4120.7	4441.7
0	0	0	6.8338	21.034	14.795	8.1313	12.558	17.952	14.358	30.012	13.394	28.276	23.859	34.185	50.639	62.312	89.656	120.62	171.78	211.21	245	314.52	368.46	418.41	467.02	527.72	567.05	633.22	635.57	639.18	691.59	674.69	719.87	764.68	750.82	789.72	783.13	808.57	832.8	797.89	821.88	839.07	870.34	901.49	920.26	956.11	985.18	992.47	1040.6
0	0	0	6.4152	17.879	14.807	13.255	19.336	10.025	31.605	22.16	25.742	23.513	34.061	44.584	31.976	38.42	43.776	54.684	57.191	61.17	60.656	76.991	76.827	74.093	96.398	106.42	118.24	129.23	130.32	134.12	124.05	153.68	145.27	158.53	183.68	201.83	214.28	243.4	264.09	287.34	318.53	326.29	358.52	379.74	406.42	416.71	478.35	524.87	505.12
0	0	0	15.74	16.895	21.873	18.96	18.456	23.961	30.79	33.894	37.928	43.814	34.815	42.218	31.435	39.689	42.54	41.135	44.429	49.615	52.812	56.291	45.394	46.975	46.562	49.409	49.312	46.92	39.681	50.796	46.686	44.107	38.411	41.678	49.108	41.737	46.607	48.124	45.976	40.52	45.501	36.248	36.174	35.17	28.649	26.132	32.903	30.902	20.465
0	0	0	5.2775	7.7941	13.754	21.11	26.275	25.585	34.76	29.755	23.486	27.582	20.354	22.376	15.193	9.4267	11.206	12.206	9.5214	7.6592	3.6659	5.3363	3.8512	3.865	0	7.0029	0	2.4578	0.81365	7.2345	18.656	33.32	60.813	86.855	119.53	162.94	211.35	298.22	347.4	392.88	442.42	534.49	586	666.75	695.43	721.74	787.57	850.67	888.61
0	0	0	13.626	11.06	13.152	5.6199	4.3638	14.36	18.736	16.717	17.566	12.605	6.8273	19.946	20.218	22.061	28.309	39.025	39.312	48.363	32.802	36.048	33.914	43.793	49.036	54.692	48.462	52.584	47.662	52.903	55.586	58.46	45.413	48.863	65.279	67.23	58.412	66.291	76.23	76.497	74.232	66.575	74.803	69.402	64.857	73.923	74.595	75.032	65.63
0	0	0	5.4196	11.958	12.269	3.944	11.974	14.136	11.97	13.617	17.226	20.391	33.972	49.705	67.397	91.353	98.698	87.948	132.16	147.79	169.86	191.64	221.66	234.83	260.99	274.39	293.28	309.22	317.55	346.97	389.02	422.61	394.06	434.23	483.62	499.94	510.14	545.2	598.88	589.82	599.88	622.66	615.4	645.56	648.48	681.8	669.66	684.97	715.18
0	0	0	4.4587	14.073	16.908	23.29	30.793	36.002	30.625	30.32	26.806	20.169	23.185	26.715	19.867	17.176	22.075	31.467	28.353	37.907	33.733	44.61	39.148	36.131	47.029	41.552	41.849	44.34	35.487	52.15	55.899	59.425	63.542	71.714	67.904	70.862	73.593	81.761	80.15	82.92	87.508	92.11	88.933	89.545	90.967	102	101.57	107.71	120.22
0	0	0	6.964	9.8271	11.201	8.8887	9.6897	9.882	8.4232	5.5528	3.9586	8.8463	13.07	13.654	19.595	15.857	22.328	21.586	27.777	25.691	28.652	42.68	37.076	37.862	41.296	48.19	41.903	50.514	61.942	66.244	71.086	77.878	80.294	72.512	81.192	75.138	78.504	84.535	86.762	89.711	89.942	85.735	94.998	91.229	90.655	68.632	71.226	76.995	82.664
0	0	0	8.5334	15.543	20.692	22.841	25.898	30.847	33.791	39.247	48.998	74.53	123.45	186.83	250.77	334.97	410.19	495.49	605.94	682.42	804.66	924.61	1007.4	1039.9	1152.8	1262.1	1299.2	1415.2	1482.9	1482.3	1553.1	1505.1	1572.7	1653.3	1649	1697.2	1741.3	1749.8	1735	1763.7	1792.6	1818.6	1796.4	1813.1	1761.6	1762.1	1738.8	1813.9	1772.1
0	0	0	10.07	12.646	14.443	18.653	11.206	25.774	12.779	13.355	14.615	21.275	21.134	19.208	16.394	16.422	19.986	20.125	24.795	18.178	23.388	23.796	22.794	18.378	20.533	25.649	26.817	24.792	31.806	32.776	34.736	46.606	47.006	51.558	62.637	53.721	68.013	67.789	82.083	70.434	97.233	101.26	118.96	121.64	121.65	131.89	120.83	134.54	140.74
0	0	0	8.4293	6.7677	12.957	7.5708	24.551	25.558	30.264	27.353	23.581	19.247	28.569	41.124	52.547	49.574	45.171	48.078	51.971	69.172	58.125	59.201	72.811	77.634	89.993	100.52	92.536	119.35	106.98	81.896	89.738	93.859	113.81	111.58	136.3	115.67	89.057	90.863	89.4	79.522	91.972	74.394	93.741	109.99	125.61	118.62	127.11	151.12	155.45
0	0	0	8.3455	18.011	10.898	6.8691	1.561	8.5383	14.299	20.815	25.917	23.437	10.842	23.048	14.825	11.499	27.495	24.46	18.668	20.269	24.233	26.4	31.067	41.129	43.309	63.489	76.208	92.983	93.828	105.71	123.83	148.79	159.5	170.69	197.27	202.31	212.18	227.97	251.69	253.52	274.82	313.43	315.94	319.01	349.01	364.21	359.32	377.11	362.37
0	0	0.37433	2.1534	4.3632	24.306	16.093	28.874	58.807	67.285	72.88	85.278	84.844	111.24	135.28	151.87	182.05	179.6	191.71	182.37	213.01	212.54	228.78	255.91	247.13	261.2	259.55	280.5	293.56	289.5	291.48	282.75	292.72	311.51	316.48	318.76	347.3	313.13	327.44	324.19	314.14	316.83	322.83	315.92	329.57	314.14	342.34	355.44	352.37	384.06
0	0	0	12.454	3.6377	16.408	15.784	10.102	22.442	27.437	28.76	41.739	30.752	24.21	28.072	21.587	15.984	22.426	21.96	18.232	26.495	28.587	30.777	24.686	19.806	25.9	26.578	21.849	15.739	17.117	13.045	14.009	14.119	15.341	15.349	20.296	17.279	19.916	23.264	14.348	11.424	9.8487	5.5663	11.053	4.6091	17.057	23.064	19.175	27.538	21.001
0	8.1889	0	8.5443	12.644	19.909	18.558	29.432	62.92	44.732	36.387	41.729	35.789	40.156	46.848	76.697	66.918	56.363	44.709	53.943	42.033	33.282	39.745	45.323	49.217	52.304	49.571	41.628	57.968	48.836	44.511	50.019	44.935	43.2	32.927	34.132	11.798	10.978	2.7379	12.961	9.6219	13.559	4.187	4.2283	6.7897	14.594	6.1143	0	0	0.74477
0	0	0	12.371	13.976	21.771	23.774	33.901	37.901	32.355	30.913	25.844	57.783	33.751	30.928	32.131	28.255	37.629	32.59	32.676	28.488	28.567	29.299	46.393	48.546	34.904	35.726	41.99	35.171	40.372	41.988	59.827	63.667	40.883	44.76	79.797	72.497	48.068	63.553	78.015	91.339	101.04	105.84	112.97	140.55	140.3	155.85	160.57	151.38	172.19
0	0	1.7976	13.212	4.7402	18.514	19.882	18.954	26.166	7.4669	17.19	15.674	11.909	19.506	18.228	20.07	26.933	25.374	22.275	23.865	22.032	36.987	36.819	33.85	27.072	32.854	37.461	52.956	54.299	38.763	39.881	39.634	43.244	43.377	47.794	44.585	37.106	51.02	46.374	51.608	62.179	57.398	60.956	62.028	58.635	55.571	60.369	57.106	55.909	64.887
0	0	0	23.532	14.818	13.214	19.322	26.452	23.225	13.051	19.252	25.188	19.747	15.154	33.296	36.53	51.11	68.113	104.37	124.26	136.27	166.49	212	232.69	256.38	273.92	284.3	338.72	366.57	355.85	362.51	351.29	382.24	388.36	388.46	399.11	433.81	457.56	493.32	544.82	629.52	765.38	889.8	1000.6	1100.1	1207.3	1303.1	1420.1	1517.2	1645.5
0	0	0	2.6698	11.287	14.559	24.696	37.321	37.507	44.66	54.737	54.447	65.445	67.312	78.65	71.411	74.902	73.077	90.338	84.023	90.379	90.716	94.354	111.46	119.3	114.79	128.54	156.92	168.54	173.26	209.37	254.94	290.95	291.21	315.1	383.94	374.48	388.51	403.18	411.08	435.4	457.9	450.96	488.26	502.45	498.92	494.18	515.5	528.33	553.46
0	0	0	8.964	8.0398	23.694	24.351	39.764	35.624	39.889	48.455	56.476	77.111	114.28	157.15	188.36	240.77	283.83	323.68	368.92	424.71	459.35	485.63	524.98	519	571.79	586.06	639.66	626.08	660.32	679.22	671.6	701.74	697.18	707.08	712.56	698.84	707.73	728.24	750.19	734.96	745.12	754.69	738.24	750.39	748.71	744.84	764.5	717.25	722.23
0	0	0	11.503	21.148	21.068	25.212	24.546	23.225	22.656	20.404	15.617	22.867	27.115	29.889	34.788	30.144	38.772	51.662	54.738	65.208	69.108	71.009	78.213	77.7	82.754	88.652	93.92	94.493	95.514	101.18	101.23	108.69	118.67	111	119.27	122	106.47	112.06	122.75	106.37	120.78	121.77	123.7	129.44	113.28	125.07	109.01	112.11	102.67
0	0	0	7.7161	5.7549	4.4407	16.532	22.712	16.828	14.28	28.016	19.893	29.571	30.727	38.981	30.445	39.525	29.018	35.867	28.912	40.931	47.716	54.275	56.548	75.093	81.89	80.202	81.851	89.875	88.685	93.034	95.47	101.95	113.52	114.58	67.497	134.28	155.59	199.29	188.89	210.91	226.2	242.65	268.99	291.59	317.43	349.8	414.39	422.39	442.35
0	0	0	8.3367	18.691	20.971	25.832	18.05	25.223	34.858	45.79	32.016	33.544	27.189	39.229	34.277	38.438	40.342	43.396	42.319	44.058	47.864	56.917	39.132	42.06	40.733	51.243	48.852	46.993	44.474	55.695	53.485	51.159	52.599	53.111	62.113	49.584	56.89	58.111	57.817	53.132	56.012	45.532	49.682	51.958	45.209	52.73	44.233	59.458	48.325
0	2.5843	0	11.02	0	9.4847	6.0403	14.509	11.619	16.875	12.514	8.1748	9.7619	15.842	17.86	16.366	16.101	14.075	16.672	26.005	27.359	31.829	27.793	39.672	35.44	48.395	52.462	55.181	59.025	79.382	90.366	114.15	123.78	142.28	166.29	194.38	203.51	219.95	219.28	241.17	263.17	270.28	304.36	298.86	316.08	321.04	334.69	342.67	332.29	353.15
0	0	2.6704	14.989	12.165	16.287	18.006	13.881	11.849	9.5417	7.0437	11.097	3.6223	10.911	14.945	24.201	35.434	41.392	74.359	86.51	78.393	90.317	119.6	149.99	147.14	164.08	189.79	197.62	221.65	247.75	285.64	325.87	379.4	435.92	530.32	576.23	671.96	756.32	823.35	642.76	698.97	769.28	863.75	885.22	958.31	983.39	1013.3	1065	1047.4	1152.5
0	0	0	3.4564	13.65	11.141	32.014	30.884	37.994	31.263	29.414	44.331	45.502	42.121	45.145	44.39	46.541	46.302	43.134	50.382	50.276	49.694	199.81	192.49	201.16	240.65	255.82	307.63	340.04	399.23	434.78	481.5	503.8	563.54	566.06	626.7	617.37	673.79	685.72	737.49	759.7	782.46	805.59	806.21	855.34	889.07	915.45	823.23	804.93	621.17
0	0	0	40.227	36.252	2.3907	0	0	1.296	0	0	0	0	0	0	0	0	0	0	0	0	0	0	0	0	0	0	0	0	0	0	0	0	0	0	6.5878	1.6134	0	1.0496	7.629	2.5228	0	3.9841	0	0	0	0	0	0	0
0	0	13.577	0.38643	5.3024	5.5733	14.986	25.256	18.709	23.548	24.463	34.322	14.949	24.608	25.02	25.605	30.585	28.013	35.748	29.94	33.358	30.869	37.055	33.002	37.985	42.147	39.538	36.111	33.556	25.924	40.44	32.325	40.133	33.922	39.659	35.395	41.844	36.698	41.456	38.193	42.025	44.773	50.094	41.203	46.518	39.014	43.208	49.722	42.692	49.689
0	0	0	9.8979	5.3784	17.491	23.014	26.349	31.834	28.197	35.079	36.251	41.468	55.692	62.045	66.735	69.163	73.487	89.613	96.192	121.51	138.7	163.08	148.04	178.59	205.43	204.85	224.77	248.73	257.93	271.44	285.16	312.64	325.25	355.92	365.92	394.63	393.77	419.19	439.11	454.29	445.33	468.46	500.72	518.41	505.89	541.76	535.87	545.55	550.32
0	0	0	4.4233	11.184	14.706	12.998	21.647	13.981	13.827	23.998	22.303	28.954	31.586	23.405	27.839	38.757	42.139	40.601	44.91	49.077	46.282	46.11	47.705	50.007	49.388	66.58	68.952	63.927	73.479	67.079	69.267	64.938	65.035	76.609	76.704	83.709	74.195	86.379	96.057	90.705	117.7	128.53	109.72	154.26	198.91	187.21	147.76	154.74	159
0	0	0	0	28.035	123.14	247.47	362.43	483.34	633.93	735.93	845.86	960.08	1046.4	1103	1173.6	1222.6	1277.4	1339.1	1361.2	1437.1	1420.1	1455.2	1498.3	1490.8	1472.1	1531.1	1510.6	1492	1513.6	1497.1	1518	1498.4	1536.5	1567.6	1523.6	1549.5	1519.7	1545.9	1561.6	1556.2	1588.1	1591.8	1587.8	1592.6	1587.2	1632.2	1636.7	1672	1619.6
0	3.4884	0	9.4379	0	14.05	18.97	38.6	57.78	73.116	101.37	95.356	97.565	98.336	111.44	130.67	118.55	124.92	139.38	138.23	152.8	166.9	175.08	196.9	198.63	208.82	234.56	228.59	213.43	274.86	247.25	229.16	261.99	275.52	311.16	318.59	313.39	315.88	334.59	329.24	328.46	333.12	347.84	330.62	342.53	338.78	330.59	324.91	322.17	314.77
0	0	0	19.468	16.156	14.736	33.002	50.845	50.529	60.366	55.246	61.563	59.657	77.886	63.84	70.22	85.88	70.614	67.063	69.012	66.89	71.456	67.778	78.225	95.83	104.84	127.14	143.88	171.73	190.91	198.62	273.08	282.16	400.97	491.67	613.1	693.47	851.57	991.93	1124.7	1249.2	1391.9	1665.1	1814.9	1995.4	2067.5	2241.6	2374.8	2403.6	2615
0	0	0	12.446	14.799	27.573	18.965	30.236	10.774	14.781	14.377	21.803	17.698	9.7597	17.233	18.644	24.575	22.504	32.163	39.959	32.633	44.116	44.96	42.253	37.642	12.027	164.35	34.549	63.563	70.073	68.25	82.226	76.574	70.51	117.31	115.99	124.91	136.03	132.7	146.19	154.85	168.24	171.3	187.97	177.16	178.6	207.27	204.17	217.2	213.98
0	0	0	4.7995	7.8804	15.814	21.296	25.867	24.092	29.167	31.907	28.036	20.178	33.767	34.842	32.202	27.439	15.094	24.595	23.455	23.204	18.815	28.995	31.708	25.845	28.039	26.624	46.341	40.444	42.413	42.567	52.15	31.088	39.158	41.56	53.658	41.266	44.52	39.876	41.952	46.144	50.714	43.865	46.31	27.303	34.88	35.315	39.973	36.224	36.034
0	0	0	7.3149	5.715	13.707	14.841	26.577	26.248	32.962	39.707	32.553	61.263	69.856	89.55	128.3	151.64	164.12	203.22	252.08	307.08	367.45	424.61	493.52	551.81	609.79	655.14	733.67	729.82	770.46	814.83	855.99	912.22	938.12	993.7	1038.8	1079.2	1121.6	1184.4	1236	1274.1	1298.8	1330.3	1373.5	1379.7	1430.2	1475.1	1523.1	1478.8	1547.9
0	0	0	19.822	8.357	12.41	8.8318	10.71	5.5631	2.7366	0.46586	9.3467	10.09	17.356	34.905	43.796	29.149	22.622	26.385	26.681	23.793	16.488	23.212	23.356	20.333	26.465	20.882	34.219	31.446	56.689	85.504	120.77	176.4	246.68	311.56	377.65	458.81	550.04	657.68	700.33	785.94	922.87	1037.8	1082.4	1162	1233.8	1330.9	1415.6	1489.2	1545.1
0	0	0	9.6442	11.781	10.918	13.319	21.151	25.945	19.763	19.883	29.698	37.968	25.271	31.535	33.407	52.448	86.037	146.72	272.03	355.12	430.41	543.97	687.08	844.28	1021.9	1109	1252.7	1372.2	1510.6	1638.4	1746.5	1890.7	1980.9	2118.7	2267.6	2400.5	2592	2754.8	2866.5	2988.8	3200.6	3296.1	3462.2	3518.2	3632.4	3673.9	3742.1	3892.2	3853.1
0	0	0	9.935	23.042	8.7476	15.404	17.132	20.136	14.33	20.903	28.349	19.641	34.115	26.738	30.878	26.398	33.128	27.733	31.041	34.333	43.974	51.382	44.392	41.218	42.774	55.983	54.129	55.728	51.207	51.934	42.796	55.137	49.749	60.578	62.824	63.106	76.13	101.24	113.38	160.61	187.56	228.61	273.58	295.19	322.43	372.38	380.13	447.45	494.6
0	0	1.6371	9.738	12.596	15.372	13.746	10.909	14.172	12.717	12.621	15.115	13.478	18.854	20.13	23	25.483	23.66	26.963	35.805	44.918	49.074	43.946	52.144	54.235	58.673	70.29	69.317	63.119	73.563	69.574	85.713	81.434	77.57	85.854	86.335	83.816	89.16	89.991	89.439	80.225	93.803	104.36	94.835	92.186	100.2	107.79	116.53	103.32	112.5
0	0	0	2.052	12.512	18.018	15.86	34.908	37.11	29.235	35.054	36.284	33.423	64.071	87.148	101.65	105.15	111.63	135.4	156.35	169.05	167.34	170.45	195.36	201.81	246.05	282.32	274.11	303.52	324.4	314.75	312.08	311.82	385.19	392.87	401.46	364.58	172.32	198.22	182.67	173.12	177.4	168.34	159.92	162.84	159.13	162.78	173.78	182.64	182.32
0	0	0.11303	8.0334	3.0048	13.525	17.447	15.691	10.152	8.0307	7.4996	7.805	5.5503	8.9101	9.2008	5.7416	7.943	11.038	6.1858	4.238	6.6805	4.6198	4.2754	1.7239	3.6281	6.9825	14.532	6.9138	9.2167	11.87	9.0157	3.2228	4.5406	0	5.8353	0	0	0	0	0.44193	2.0087	20.878	23.414	8.6647	15.751	18.089	23.55	24.863	30.958	41.346
0	0	0	5.7331	2.3754	8.7718	13.725	10.358	18.645	12.456	12.58	11.615	8.4423	5.6081	15.799	14.53	19.335	11.013	9.5502	16.112	11.236	14.878	25.036	19.929	21.381	18.617	21.384	15.861	18.967	15.791	27.575	30.785	40.24	37.529	65.823	85.997	104.36	135.66	155.48	179.32	203.05	195.88	251.38	264.76	306.65	309.2	339.09	363.88	384.91	411.91
0	0	0	0	7.4087	19.365	25.745	32.275	36.204	32.47	35.44	39.06	33.468	43.231	43.693	38.043	33.132	36.78	35.352	27.757	37.481	33.559	32.22	44.64	47.523	55.538	51.796	53.011	43.352	59.276	57.865	61.85	71.889	72.795	68.238	70.572	82.189	74.805	75.035	91.467	112.17	134.8	153.72	176.21	202.28	202.33	191.99	189.24	185.92	204.04
0	0	3.0576	1.7904	8.5112	17.396	14.307	17.074	13.997	8.9468	22.272	19.579	16.205	22.949	17.57	27.011	23.055	22.257	37.427	28.907	26.187	30.721	22.149	22.453	23.483	22.559	34.221	32.105	38.267	40.064	38.894	38.189	39.729	43.121	72.646	104.07	101.53	158.97	212.06	256.16	327.91	388.5	440.29	482.25	555.82	579.54	612.19	636.24	663.81	713.13
0	0	0	5.5977	7.7953	10.178	8.6262	9.6018	9.6229	11.662	7.3983	13.913	3.1758	0.95331	7.1624	3.4104	5.7742	8.4414	11.969	13.81	13.572	12.869	17.339	15.957	19.593	19.077	27.923	17.881	15.325	13.292	26.36	19.369	28.946	18.575	27.701	20.34	25.505	21.563	22.559	21	26.205	31.148	27.67	25.911	25.32	24.757	33.937	41.938	43.069	51.777
0	0	0	5.8529	8.3425	11.804	14.477	18.791	13.286	15.65	10.987	13.493	0	6.9033	6.8388	2.8174	0.46699	2.0116	6.0349	1.2189	0	0	5.8658	11.357	4.4791	0	6.2065	1.5538	0	0	4.1594	0.68526	7.9316	3.8179	6.0312	3.6154	6.8849	0.82202	7.3773	5.384	8.8264	10.656	6.4295	4.6644	3.7289	0	7.8221	11.52	5.9196	13.12
0	0	0	6.7088	8.7966	7.039	12.039	15.876	21.723	21.797	26.998	23.54	26.501	28.767	26.08	39.989	44.441	44.938	43.751	68.897	79.737	91.414	110.68	123.09	126.58	154.69	182.64	208.74	232.06	266.58	296.59	319.69	356.01	377.67	426.89	482.94	489.59	511.29	541.57	581.34	604.83	658.29	700.32	755.67	803.88	838.92	891.15	936.84	1009.2	1021.6
0	0	0	6.5201	12.796	13.366	30.108	28.984	29.935	33.276	37.004	42.772	39.669	39.452	38.58	39.415	42.994	45.403	37.087	50.868	46.065	44.214	55.346	56.844	60.97	67.255	56.909	72.519	78.692	90.399	89.657	112.52	108.6	124.17	120.85	145.81	149.46	161.16	154.81	176.6	175.66	192.87	196.92	181.45	199.76	207.78	216.65	321.5	447.15	389.98
0	0	0	2.7211	7.603	12.34	27.013	32.487	32.538	30.387	48.03	52.346	60.381	57.313	74.023	80.206	93.442	97.944	105.07	110.9	127.34	135.72	168	185.77	190.61	167.75	177.1	173.57	199.23	166.68	182.63	203.52	225.21	212.46	261.54	265.02	285.69	307.26	342	345.84	356.36	348.13	364	381.42	385.28	392.58	403.81	423.88	431.24	437.76
0	0	0	5.5244	2.6452	21.421	17.973	33.543	41.074	40.224	43.581	36.971	31.728	39.675	51.355	59.28	42.955	48.858	42.808	37.863	51.782	46.626	54.086	45.83	50.776	69.886	76.573	64.278	87.187	83.76	82.444	88.401	82.601	107.13	116.55	112.72	110.56	110.9	136.4	136.6	130.23	143.06	144.67	142.14	155.6	167.78	175.62	202.33	195.46	215.75
0	0	0	15.013	6.4242	9.3549	7.8124	7.2705	6.0221	12.144	0	2.5446	8.6439	7.8121	9.2034	12.109	7.7802	13.327	20.06	13.023	12.638	15.095	24.716	29.786	41.727	47.383	64.582	86.529	107.87	129.63	137.6	160.76	191.98	223.26	235.7	255.27	269.12	289.36	304.27	327.97	326.99	331.71	332.55	339.09	370.31	364.52	375.58	394.75	389.37	381.2
0	0	1.8484	3.0149	6.8189	6.1657	17.327	24.535	16.279	25.507	23.641	29.864	28.96	37.358	34.194	39.698	53.645	66.515	85.252	102.54	130.44	156.77	159.89	195.58	211.04	237.66	258.26	295.43	293.15	314.18	347.39	359.97	375.94	400.14	420.7	416.42	441.46	479.74	451.31	495.56	530.69	543.32	602.46	608.08	633.76	679.08	703.89	718.82	727.52	755.83
0	0	0	36.213	27.536	11.727	7.3761	6.1096	10.953	22.899	38.698	29.236	22.652	29.028	27.616	15.588	14.119	18.263	21.561	9.5492	12.69	11.763	25.812	8.0586	14.946	10.478	13.806	12.997	12.59	2.7772	2.0232	0	0	0	0	1.2686	0	0	0	6.9322	0	0	0.49438	7.2781	12.008	19.399	31.822	29.351	40.411	28.956
0	0	0	7.3829	9.619	12.137	13.725	15.174	16.628	14.793	8.901	16.278	12.893	15.149	15.304	11.367	18.693	18.385	14.359	17.319	20.324	19.915	12.569	23.834	21.658	32.363	32.546	35.192	22.669	41.323	31.534	47.794	29.068	44.912	40.971	62.696	69.112	77.489	93.341	103.86	114.48	136.11	153.2	143.66	164.43	185.64	212.76	228.47	242.02	239.2
0	0	0	6.8046	10.773	10.865	7.0293	27.16	20.749	21.465	4.5851	9.0276	12.843	25.576	20.795	25.724	28.562	45.205	43.994	40.782	72.844	82.514	62.646	71.616	70.951	89.02	82.489	81.471	76.027	88.348	82.199	90.19	79.113	86.61	82.968	81.642	113.23	89.951	78.249	83.603	97.539	82.624	94.186	93.417	102.18	107.16	118.28	140.64	128.12	130.43
0	0	0	17.179	11.887	11.099	19.044	24.478	26.266	22.603	28.487	46.215	55.97	38.745	36.753	48.34	61.388	53.641	67.076	77.445	95.291	72.428	83.704	117.35	152.05	111.99	120.41	170.03	173.13	184.35	208.15	259.35	290.47	296.74	324.03	375.08	508.83	370.91	420.92	437.76	476.65	501.17	509.62	497.2	567.31	576.47	588.95	563.32	580.15	574.75
0	0	0	6.4371	9.2867	11.553	12.734	26.331	25.144	27.859	32.25	30.355	35.161	32.706	38.499	35.943	34.026	36.337	46.032	51.966	46.622	53.411	73.976	107.77	142.78	188.89	247.03	292.84	362.71	393.1	483.14	519	555.37	623.78	658.77	696.64	763.35	783.3	813.04	811.64	869.44	881.59	930.36	963.29	978.5	971.51	999.54	1033.9	1053.4	1070.4
0	0	0	12.247	6.9784	12.912	13.332	21.981	12.959	13.875	25.943	20.993	14.086	29.04	15.035	28.348	16.726	15.562	33.533	36.023	45.344	37.721	40.948	51.178	46.259	53.268	44.602	55.074	55.237	67.07	67.075	74.213	60.834	78.102	78.541	87.942	75.659	71.088	56.517	60.444	60.669	77.965	73.068	71.832	65.802	72.191	67.661	70.848	59.498	73.8
0	0	0	3.9444	4.9666	7.4039	17.352	18.023	18.18	13.231	21.168	18.058	13.371	17.193	19.644	11.468	16.108	21.019	28.126	28.606	29.36	33.916	35.547	38.664	43.61	44.342	44.35	42.258	44.084	38.71	47.623	53.26	60.043	61.973	68.956	62.33	71.432	77.088	81.721	84.661	93.382	98.514	106.04	103.96	93.75	98.103	113.05	123.22	121.08	128.02
0	0	0	8.3561	9.2999	9.5913	15.994	7.7025	18.098	12.902	8.6668	12.009	16.006	12.515	18.693	14.89	14.946	10.25	15.479	31.648	50.965	58.944	90.489	128.21	148.79	191.86	245.11	315.57	359.64	399.5	460.63	516.36	585.67	599.61	647.59	708.13	820.25	776.29	776.79	812.84	839.56	871.98	881.82	896.57	925.04	929.98	955.23	944.17	970.23	967.92
0	0	0.45189	8.2069	14.69	14.8	14.636	22.605	36.993	45.806	79.373	119.23	141.85	183.23	225.85	258.3	297.34	335.48	362.77	385.39	437.36	464.68	495.5	491.77	507.66	543.88	551	562.48	556.77	559.98	557.24	585	582.66	580.38	588.29	582.49	596.52	587.1	597.47	577.82	594.29	580.05	581.58	620.6	591.92	588.36	588.55	579.6	571.08	584.89
0	0	0	11.085	15.374	24.25	21.016	15.695	17.403	24.66	23.326	32.698	28.582	24.985	21.045	8.7149	22.967	30.777	36.012	35.711	50.345	67.211	98.162	118.1	149.43	172.05	227.62	264.68	290.2	341.03	361.47	391.54	420.18	432.22	479.5	468.54	458.32	521.08	538.5	564.19	571.8	582.73	597.26	580.99	626.15	613.32	626.2	643.06	634.41	648.94
0	0	0	3.9458	10.442	13.106	14.447	5.134	12.528	12.448	13.961	10.356	19.335	16.849	12.974	6.5205	8.7223	3.663	3.6785	0.51031	0	0	1.0275	3.7256	0	0	0	0	0	0	0	0	0	0	0	0	0	0	0	0	0	0	0	0	0	0	0	0	0	0
0	0	3.531	1.5652	12.562	10.599	14.906	13.674	16.93	26.529	20.549	10.813	31.54	20.664	22.822	25.265	16.789	4.0605	18.717	15.286	15.145	12.769	18.942	19.346	18.555	14.377	27.723	29.494	25.006	33.435	37.357	56.061	72.4	94.783	143.61	153.19	160.37	235.9	286.82	317.25	382.62	408.32	428.88	474.99	503.53	514.86	560.75	550.81	571.43	585.13
0	0	0	9.8466	3.463	6.7762	8.919	11.714	10.233	0	3.7485	11.416	19.973	26.752	47.374	57.286	74.439	96.147	122.32	144.59	158.65	194.84	213.04	250.38	267.56	284.05	284.3	310.39	302.49	326.36	344.53	365.29	365.89	357.61	356.1	373.33	397.42	412.8	422.7	364.26	370.52	384.73	369.29	363.07	372.09	370.66	375.56	370.9	379.97	375.54
0	0	1.3792	15.219	15.624	11.758	11.633	13.586	18.955	10.195	8.3609	17.303	17.089	15.67	24.043	24.744	24.599	25.078	30.633	20.391	27.6	25.761	28.184	23.26	24.529	24.555	26.699	28.993	21.427	23.392	23.208	23.015	27.28	35.389	28.732	35.068	39.677	37.222	36.55	39.229	41.222	33.479	29.892	39.59	38.652	28.592	24.078	26.313	27.23	29.065
0	0	0	11.727	8.1444	18.269	15.468	23.217	22.234	24.942	19.516	17.718	12.444	31.568	30.099	42.392	52.568	73.456	122.58	190.66	266.02	320.48	372.9	446.3	482.67	553.34	558.84	601.29	657.92	717.94	806.39	876.49	926.88	1010.2	1051.4	1105.9	1151.9	1213.2	1223.4	1273.6	1322	1330.6	1385.4	1368.9	1415.9	1426.5	1456.2	1535.4	1497.1	1479.6
0	0	0	13.421	10.67	12.94	10.55	18.24	27.847	11.921	13.336	28.832	27.858	21.577	24.82	23.733	16.676	21.031	23.861	43.431	57.579	97.199	113.1	172.52	214.45	262.56	312.81	370.47	414.23	467.04	520.15	597.25	642.51	715.71	789.91	840.3	904.55	955.78	1033.2	1098.7	1149.2	1220.1	1279.1	1317.9	1436.2	1431.5	1459.6	1539	1494.4	1490.4
0	0	0	2.2673	11.412	23.558	17.994	38.203	17.329	22.226	18.669	21.811	37.427	51.006	64.941	95.964	117.33	155.7	170.35	199.45	194.84	223.11	251.07	257.46	243.75	268.94	303.3	298.56	342.47	365.75	404.88	471.83	482.11	510.73	551.98	577.91	618.85	651.03	672.52	700.56	732.15	763.1	783.73	810.74	845.79	858.96	902.32	916.95	896.71	982.79
0	0	0	10.526	7.3938	24.529	28.76	24.153	17.084	20.648	14.529	24.21	19.171	20.911	17.739	26.181	28.597	26.558	31.633	33.605	38.28	32.788	25.259	27.886	35.163	39.221	43.559	60.626	70.377	73.174	79.165	76.721	79.127	83.368	113.66	118.14	139.51	131.59	156.8	173.82	169.44	203.51	201.62	209.23	238.72	240.93	235.2	242.51	254.91	264.7
0	0	0	4.2569	5.8063	21.213	23.827	23.089	20.597	39.577	44.016	37.421	50.827	60.989	67.978	78.932	88.528	93.563	108.79	120.62	134.77	170.87	183.8	226.9	260.31	323.41	374.31	443.04	476.73	498.54	561.87	628.74	707.15	727.41	827.23	863.08	932.33	982.33	1055.5	1126.9	1200.4	1240.4	1348.9	1406.1	1487.5	1547.6	1560.5	1658.9	1686.4	1721
0	0	0	15.928	16.735	25.561	24.06	23.215	34.089	35.287	44.557	36.738	29.431	26.948	40.866	46.532	47.872	49.363	52.854	53.904	50.851	66.166	69.012	64.569	63.734	62.554	64.278	62.481	61.343	46.068	64.234	58.742	55.984	59.442	54.775	59.332	49.219	47.777	49.167	54.559	43.99	53.51	39.085	43.405	34.232	40.602	37.662	36.868	29.586	17.74
0	0	0	5.7667	11.931	10.888	18.923	27.985	26.215	28.671	28.018	21.005	28.851	26.312	32.497	22.658	25.187	18.808	25.6	27.875	32.114	30.476	37.033	40.424	53.655	52.125	74.946	78.474	94.536	107.11	139.49	163.69	203.59	243.47	289.93	333.57	410.78	456.38	525.28	576.17	634.68	705.32	745.48	786.13	854.69	865.1	903.43	918.27	956.77	985.99
0	0	0	0	19.147	9.1021	20.715	8.244	15.005	19.376	20.661	23.68	26.303	36.178	32.413	22.53	34.554	35.023	28.449	31.882	32.531	29.216	33.071	43.118	29.671	34.613	40.988	32.316	45.862	49.723	65.336	69.705	88.815	94.371	128.52	166.15	184.13	237.97	283.83	329.98	348.73	388.04	416.36	448.13	517.55	536.84	581.32	636.79	652.96	667.47
0	0	0	12.026	14.294	24.283	14.183	27.655	18.727	22.013	21.692	14.88	23.229	27.584	22.827	20.102	20.791	24.3	28.338	22.521	20.814	19.806	27.966	36.373	33.233	38.822	41.678	48.016	41.945	53.24	53.081	57.01	49.565	49.522	54.432	70.917	64.455	73.892	90.366	117.64	141.05	174.11	190.2	202.54	231.75	235.71	259.64	270.89	284.44	287.24
0	0	0	8.3273	1.0287	22.87	4.076	29.996	35.995	33.234	28.244	24.211	34.745	45.787	57.226	70.8	73.372	81.657	78.874	94.827	142.54	35.973	42.725	36.176	42.026	42.307	40.894	35.55	54.747	45.291	28.348	33.886	28.276	55.413	56.372	55.309	60.102	53.142	46.866	52.188	37.626	37.161	32.958	33.66	45.029	39.742	48.574	52.097	31.2	44.856
0	0	0	6.0917	0	8.772	13.662	12.97	0.15799	11.301	9.201	14.318	2.0464	14.123	9.6471	10.959	6.3649	0.24615	11.498	5.9497	19.779	15.127	24.823	22.662	18.746	22.34	22.999	19.146	20.005	26.631	30.454	25.279	16.575	24.653	31.044	35.998	23.02	33.845	28.176	28.89	32.384	43.6	30.492	36.427	33.503	36.528	29.62	30.777	24.924	26.29
0	0	0	9.4883	9.2067	3.1813	33.522	28.197	39.642	29.881	8.3535	4.8679	24.298	14.845	32.175	20.79	27.611	27.971	36.75	40.841	47.091	67.67	65.831	70.829	90.883	77.379	86.652	78.718	85.425	87.199	92.797	111.39	143.61	184.2	211.61	251.96	285.02	339.4	406.75	453.61	545.54	659.65	759.94	867.85	934.33	1075	1173.7	1261.7	1381.5	1489.8
0	0	0	1.5764	10.538	11.479	18.665	14.619	16.13	16.279	16.178	25.653	29.275	24.166	21.468	26.425	42.922	35.695	35.023	38.858	37.714	37.731	32.768	36.25	41.22	38.378	36.984	38.361	39.309	38.977	34.534	33.129	31.238	31.125	38.251	36.299	40.953	30.538	38.984	39.201	41.533	52.962	60.17	57.147	80.11	84.145	102.34	111.61	114.98	113.06
0	0	0	0.36179	9.0294	8.066	17.717	26.948	38.764	48.982	57.434	73.079	97.578	111.86	146.88	158.29	180.46	188.25	237.17	241.88	260.44	274.23	299.53	311.23	325.5	327.74	379.96	376.62	388.96	393.98	403.22	429.16	409.73	442.54	430.38	440.05	435.99	451.91	464.71	474.05	498.07	524.21	540.76	575.49	615.89	655.23	687.2	721.07	742.44	796.68
0	0	0	0	5.7861	12.775	16.119	16.861	4.225	31.658	43.504	49.057	65.902	72.864	95.178	96.836	116.3	106.01	117.03	115.18	121	147.41	147.53	166.47	165.83	180.27	185.16	181.75	166.35	195.85	196.71	197.63	200.31	211.53	214	199.85	218.11	218.27	222.11	211.17	214.54	199.72	201.84	208.5	199.68	203.08	191.11	199.34	194.94	186.7
0	0	0	3.2217	15.384	29.21	36.313	48.575	43.487	49.031	54.272	48.274	47.786	59.488	62.732	72.272	83.75	77.597	90.897	101.49	127.19	80.843	91.709	142.92	152.17	122.57	141.49	195.56	193.15	174.45	170.3	207.76	224.43	196.88	198.49	234.17	281.48	203.85	208.42	217.53	234.14	266.56	273.56	252.68	262.69	263.8	277.87	286.84	289.06	306.66
0	0	0	7.0573	8.3775	12.922	24.259	14.589	20.712	17.453	17.996	19.732	18.992	23.794	20.459	27.675	27.61	30.772	35.521	29.15	25.034	20.996	22.465	8.2377	15.605	21.256	22.681	17.553	23.222	21.77	21.297	10.836	11.132	6.7039	14.817	11.741	8.2308	3.8612	11.089	17.12	6.9177	24.041	15.464	7.284	18.381	13.816	11.417	14.414	13.788	19.006
0	0	0	4.8517	7.9165	10.533	12.475	18.774	8.286	14.41	13.456	20.267	20.227	17.33	30.685	47.506	73.738	97.145	116.63	151.15	207.17	244.45	298.81	355.86	358.07	341.08	397.18	406.22	481.22	491.99	508.35	535.26	481.35	520.33	547.55	658.73	682.24	601.92	645.4	600.96	654.61	685.36	728.35	670.73	681.06	709.43	700.18	712.41	726.74	730.3
0	0	0	13.737	10.132	14.957	9.6292	15.008	28.533	33.049	41.529	41.887	39.017	38.056	42.513	32.758	35.338	35.384	45.028	35.642	35.886	40.292	47.412	43.331	42.188	40.374	45.068	41.049	41.006	40.266	46.183	46.405	44.541	41.931	42.021	47.186	42.442	44.477	46.139	46.895	45.07	44.374	41.421	40.53	39.949	39.654	38.916	42.456	41.699	33.455
0	0	0	5.082	18.526	14.075	18.695	26.414	16.159	26.667	18.369	16.7	23.65	26.34	29.108	20.265	27.492	19.722	37.03	35.35	36.583	37.417	36.717	33.112	35.41	47.003	52.803	71.005	71.876	62.266	61.277	54.758	79.551	61.705	84.944	75.452	82.49	76.023	82.368	80.443	79.544	91.298	100.89	98.005	106.23	95.114	98.045	88.81	111.45	108.07
0	0	1.5955	7.5399	4.9376	10.281	16.381	26.713	23.761	24.442	35.273	29.624	29.144	52.007	67.64	81.312	80.631	86.086	92.277	103.26	109.24	132.15	140.4	159.77	186.82	211.05	261.51	339.86	458.14	492.76	590.3	654.41	759.71	837.53	876.77	952.41	976.08	1057.7	1084.1	1141.5	1215.7	1300	1367.2	1361.6	1300.2	1338.9	1329.9	1359	1329.7	1326.3
0	0	0	2.7587	4.0377	11.47	9.911	14.896	20.105	24.882	18.303	24.494	25.387	39.044	31.637	33.957	29.472	23.027	22.455	14.708	21.445	15.718	13.245	17.952	24.49	22.683	24.554	30.819	43.66	51.545	69.842	93.141	101.54	148.26	171.33	216.56	265.74	340.11	406.43	519.84	615.46	723.62	820.86	907.63	986.89	1127.1	1183.5	1256.7	1277.3	1389.9
0	0	0	14.795	22.772	23.369	25.181	16.804	14.609	15.213	11.559	21.48	18.773	17.6	19.885	13.857	19.445	16.634	27.304	25.112	27.847	33.534	36.548	23.143	11.949	17.627	21.901	23.842	17.621	23.906	23.156	15.51	32.76	23.72	31.47	36.442	29.27	42.816	34.264	34.115	33.235	42.204	41.536	33.146	39.497	32.321	37.792	26.665	21.902	12.259
0	0	0	13.515	14.347	29.052	62.383	69.126	84.94	92.307	93.699	101.95	111.61	101.87	129.8	130.88	136.07	140.56	143.01	147.53	131.72	152	142.23	157.24	153.61	176.34	165.46	174.53	165.6	162.76	174.12	169.44	181.94	174.12	185.12	190.97	184.43	220.47	246.52	295.6	339.58	388.94	455.31	488.82	542.31	626.83	665.22	700.78	739.66	805.87
0	0	0	0	14.482	14.401	19.587	39.308	43.652	49.15	43.569	47.678	56.534	58.018	66.609	78.936	80.076	69.596	56.148	87.593	62.861	69.789	79.189	91.517	109.97	109.87	115.37	116.15	133.99	135.88	160.58	174.73	187.56	223.85	241.55	227.41	251.71	279.34	291.11	327.27	375.59	343.74	360.86	389.11	388.52	396.25	399.23	402.25	318.93	332.61
0	3.2491	0	2.9641	0	12.132	9.471	27.31	19.621	23.37	20.359	12.908	31.437	29.034	30.566	30.464	37.155	31.628	43.807	57.82	60.115	52.443	65.393	59.21	68.075	33.762	207.5	30.926	56.361	67.403	71.72	69.501	88.741	56.649	88.996	93.169	106.55	125.62	137.5	180.36	213.48	256.85	287.7	329.23	366.24	401.28	426.78	440.16	494.06	520.29
0	0	0	8.0279	7.7107	10.61	19.358	33.163	16.629	9.7477	24.159	17.982	11.999	12.73	12.63	9.3673	14.823	9.0225	16.684	10.566	10.728	8.4077	10.649	4.2181	12.693	4.2263	6.1228	6.572	0	0	6.9162	0.82222	8.1162	0.57196	8.6328	4.3735	0	2.3035	0	0	4.1543	6.8832	7.2854	0.94063	0	0	1.5643	4.3594	7.0097	0
0	0	0	5.5248	29.663	41.842	17.479	57.865	51.301	55.762	69.922	59.272	60.68	65.998	76.922	93.585	98.51	99.887	101.16	100.09	122.2	110.24	127.98	130.2	143.27	154.95	176.16	186.86	213.86	209.58	236.37	251.64	252.88	288.1	309.18	327.95	347.22	347.54	378.99	395.74	412.22	426.74	450.14	486.77	481.33	511.99	561.33	591.01	607.87	626.52
0	0	0	12.068	2.2963	23.253	16.216	43.283	39.465	36.068	45.418	36.316	27.431	43.393	61.147	64.966	50.587	34.82	54.029	53.801	59.56	53.058	47.678	55.252	56.741	63.222	18.435	6.1931	19.058	7.5183	0	8.5399	1.8689	19.323	22.432	25.291	38.069	22.134	38.033	35.083	27.433	29.491	29.953	22.844	34.02	15.082	22.323	24.777	33.498	34.224
0	0	0	2.6881	20.72	20.632	21.689	33.084	27.773	39.092	27.707	23.982	16.037	77.854	93.702	100.22	96.415	98.312	124.03	142.39	136.25	169.55	179.6	198.45	224.38	224.73	266.46	294.33	346.03	406.42	506.42	597.74	713.74	852.93	968.44	1066.1	1243.5	1317.4	1559.7	1660.7	1813.4	2016.6	2134	2348.2	2465.5	2675.5	2841.2	2812.6	2987.5	3008.6
0	0	0	2.3846	15.507	20.083	12.454	18.394	13.135	21.758	16.672	18.354	21.615	21.349	24.21	14.032	16.878	16.229	18.998	19.151	12.958	20.146	12.468	15.12	12.44	29.222	36.064	53.726	54.721	51.925	54.174	60.312	77.67	74.333	95.161	94.571	99.354	108.22	121.12	136.62	145.67	155.47	159.75	168.14	166.85	167.84	171.29	147.61	171.52	187.62
0	0.4439	0	5.768	5.5453	8.1722	11.523	12.751	18.154	16.8	11.815	17.242	16.391	21.817	23.324	28.681	25.414	23.774	28.233	27.63	27.54	20.009	9.8795	19.713	20.447	8.683	21.696	14.933	25.755	24.142	28.493	25.333	27.432	23.504	25.67	34.169	35.572	21.757	31.615	37.036	28.935	37.955	29.161	37.382	49.745	44.991	35.068	34.862	45.052	53.864
0	0	0	6.8029	11.923	15.758	16.001	14.203	24.197	23.249	36.867	41.35	40.551	28.567	43.268	38.538	45.137	41.951	49.539	42.218	53.021	50.422	53.64	46.982	48.01	46.982	46.891	44.404	46.776	35.866	51.859	49.401	43.883	46.589	41.859	50.474	44.42	45.023	47.525	51.205	50.337	48.671	45.448	44.284	39.563	47.066	45.53	44.194	40.055	34.583
0	0	0	5.9045	10.592	15.639	16.829	15.399	17.207	20.408	20.774	28.619	26.706	27.058	25.132	22.496	25.783	16.823	21.326	22.555	27.845	21.375	22.853	25.804	22.792	25.285	35.628	22.204	23.742	20.079	26.972	17.98	24.587	24.097	30.054	20.95	23.634	19.366	24.092	24.069	26.325	32.175	35.206	33.918	34.024	35.333	48.165	49.05	39.015	55.032
0	0	0	14.122	6.6897	13.594	19.468	16.63	17.342	22.698	16.394	23.2	27.336	26.03	25.667	35.28	36.629	35.372	41.371	36.288	44.14	61.277	69.376	77.026	84.01	95.713	96.303	111.69	122	131.43	146.85	146.5	156.87	162.77	165.25	164	166.79	166.72	172.63	173.02	186.11	170.72	182.8	184.22	179.97	185.21	172.07	187.56	196.03	194.03
0	0	4.1581	3.2637	14.226	10.174	24.912	29.836	29.833	33.218	24.474	47.808	40.711	38.683	49.946	41.866	40.634	44.476	54.262	49.913	48.625	49.649	47.343	62.212	68.484	68.463	66.432	71.72	73.299	65.143	54.262	57.91	66.547	54.8	33.094	63.166	72.619	67.796	40.183	37.077	45.726	52.111	58.077	71.486	71.113	72.935	78.583	82.627	78.913	83.031
0	0	0	2.4308	15.85	13.124	13.232	16.561	38.344	24.612	27.631	22.833	25.967	34.172	34.758	35.818	38.149	33.455	44.566	38.678	36.677	52.306	35.75	50.483	50.25	58.493	63.56	69.269	62.731	59.589	71.356	78.602	87.989	88.562	98.902	110.86	116.09	148.48	155.85	180.64	211.43	244.55	298.43	304.43	353.25	391.57	437	477.02	501.45	531.44
0	0	0	10.496	3.2602	14	18.734	31.249	32.937	37.575	40.117	36.334	43.398	41.858	45.738	54.669	49.945	47.008	53.9	51.395	46.067	53.933	53.215	55.189	51.027	59.597	62.734	71.448	67.435	63.169	72.546	77.393	89.217	83.797	85.698	94.084	79.895	103.89	89.793	104.19	113.03	112.73	114.2	119.81	116.69	132.49	130.61	133.45	147.04	146.94
0	0	1.774	14.271	13.598	9.9478	10.062	17.378	18.665	18.644	0.10752	1.0312	0	9.806	10.881	14.58	10.517	8.7821	6.0764	0	0	0	0	4.3201	7.7006	3.7116	11.513	11.004	24.218	22.262	24.793	23.212	22.834	21.038	25.612	19.294	21.061	22.992	19.912	33.71	36.534	46.595	47.523	48.724	66.439	75.542	98.278	115.49	108.69	124.27
0	0	0	4.1427	0	11.833	9.6668	16.702	9.4589	12.462	5.7203	4.6606	16.932	8.2406	6.1998	10.078	25.534	20.87	33.209	55.378	45.445	60.533	80.958	113.7	133.44	94.979	142.34	183.53	220.09	260.99	273.97	280.42	272.92	272.51	322.58	347.42	369.52	369.23	391.24	440.8	443.68	476.14	495.59	517.03	527.89	532.11	599.63	606.33	646.27	652.17
0	0	0	5.52	5.6687	13.944	17.166	18.015	29.66	34.702	33.481	27.486	43.3	43.986	58.104	66.275	72.763	72.09	89.127	101.21	95.512	112.58	103.82	123.99	134.25	138.19	134.96	151.73	163.83	153.25	164.02	180.04	186.27	192.81	195.06	194.94	185.1	201.01	191.08	204.28	215.24	211.67	219.56	218.01	223.52	230.62	236.66	240.46	237.86	258.69
0	0	0	0	40.875	45.068	42.171	50.739	45.657	38.763	55.323	41.258	49.007	51.471	47.463	28.261	43.565	36.065	33.88	36.15	21.888	24.601	18.831	27.196	16.451	15.448	7.8343	10.856	2.0957	11.642	2.459	2.7899	3.5973	15.744	20.195	26.69	38.318	40.078	65.525	85.88	105.71	137.67	123.42	145.42	161.05	177.61	184.68	189.12	193.05	199.8
0	0	0	0	8.2662	11.526	7.8267	7.6359	13.76	18.407	20.16	18.739	29.469	31.682	38.762	40.49	48.983	48.129	50.352	63.85	63.207	63.971	82.329	81.477	88.412	97.892	112.62	125.17	134.09	131.47	139.29	148.94	158.4	154.93	168.85	173.69	181.59	179.13	176.05	182.27	173.09	183.15	184.69	194.84	195.31	178.4	176.11	178.01	183.79	191.9
0	0	0	7.5701	4.0051	4.2506	13.721	15.482	14.641	14.206	13.378	8.5441	4.6709	3.1653	9.0099	0	11.776	10.117	20.733	17.548	16.45	16.53	19.836	22.111	27.479	27.848	29.829	25.363	24.791	25.83	36.097	29.389	27.004	27.473	43.225	34.447	30.35	34.877	32.944	24.261	40.981	39.062	46.593	37.9	40.963	32.928	44.368	47.743	53.069	36.439
0	0	0	4.0551	13.971	12.156	16.92	18.275	12.733	31.854	18.942	22.159	32.839	36.038	58.513	94.04	187.36	235.92	328.42	454.11	565.41	646.78	773.92	902.82	1017.7	1111	1227.3	1386	1553.4	1639.3	1649.7	1766.3	1717.4	1866.7	1906.1	2158	2249.5	2270.8	2452	2425.2	2444.5	2607.2	2559	2657.8	2609.4	2613.3	2757.3	2621.5	2784.1	2765.7
0	0	0	8.0118	14.657	17.593	16.069	23.915	19.325	13.997	15.708	23.589	20.059	30.351	32.219	34.362	40.271	46.767	58.95	89.489	113.7	200.19	259.6	366.56	489.04	584.23	731.7	833.32	947.99	1047.1	1195.5	1312.5	1376.3	1430.4	1516	1615.1	1682.9	1788.5	1904.6	1993.7	2121.5	2252.9	2383.2	2434.8	2521.5	2635	2658.2	2733.5	2843.1	2903.3
0	0	6.9306	10.554	6.1456	17.017	32.088	17.335	25.495	24.576	24.032	32.052	7.6366	22.92	13.448	34.167	31.434	11.392	11.477	26.83	0	0	0	0	0	0	0	0	0	0	0	0	0	0	0	0	0	0	0	0	0	0	0	0	0	0	0	0	0	0
0	0	0	2.1604	15.409	8.2256	25.802	23.174	30.008	36.873	32.042	32.121	39.981	39.012	36.168	30.042	32.202	31.471	43.279	49.293	54.575	70.205	85.01	104.38	130.42	149.64	201.44	205.96	242.5	265.6	306.2	329.79	352.55	377.91	417.81	418.74	417.65	464.85	470.73	477.62	483.88	518.18	510.79	541.16	548.18	567.97	573.36	583.16	599.57	622.48
0	0	0.15513	5.6986	5.8629	12.671	13.277	11.936	14.295	15.153	17.167	17.929	14.169	14.017	17.068	17.095	16.86	21.418	24.873	15.323	20.577	14.605	15.621	15.912	10.679	10.599	15.905	21.938	20.055	22.23	19.266	11.209	13.882	3.4813	7.8348	4.8295	9.2777	6.6482	14.811	13.311	12.657	26.314	34.17	34.277	46.469	48.111	41.395	46.092	48.289	58.78
0	0	0	16.319	13.488	24.314	15.505	35.616	31.907	32.873	38.36	53.731	70.457	82.923	98.385	98.464	121.55	123.4	143.7	140.64	155.13	161.72	183.58	205.92	210.21	222.14	243.28	281.04	297.8	326.27	364.55	411.9	482.32	517.65	554.17	640.49	695.14	773.8	757.25	831.44	880.57	910.77	991.93	1004.1	972	1113.2	1110.8	1144.2	1139.4	1163.3
0	0	0	0	11.399	20.388	27.074	25.177	33.071	28.167	36.589	38.253	37.922	44.281	34.771	49.202	44.867	56.763	63.808	65.155	66.457	62.822	70.399	72.122	74.581	72.449	91.405	84.451	86.466	83.023	77.179	81.169	82.76	78.671	99.5	86.268	79.511	80.394	78.741	91.552	91.124	109.07	116.34	80.766	110.19	110.31	108.51	108.48	117.85	123.32
0	0	0	6.7938	11.034	17.179	21.912	50.66	77.063	95.483	123.69	166.95	200.09	254.51	285.14	339.54	374.65	434.02	471.45	519.63	582.41	642.18	703.8	767.33	824.21	855.08	864.92	949.73	1015.3	1059.6	1089.7	1102.2	1159.5	1196.8	1235.1	1246.6	1278.2	1334.4	1336.4	1385.7	1386.5	1411.4	1406.7	1433.5	1457.4	1465.1	1450.7	1462.9	1437.2	1486.5
0	0	0	7.9581	11.083	19.306	18.625	11.175	24.057	12.763	19.561	14.959	12.695	12.304	16.18	28.481	22.874	27.543	22.79	25.138	26.145	17.483	24.077	18.225	28.002	38.715	35.428	49.331	47.199	52.577	56.247	58.534	64.336	68.76	66.003	77.072	80.869	78.837	86.93	88.333	91.161	94.616	97.31	111.17	132.42	132.79	133.32	135.97	144.07	159.31
0	0	2.3712	13.666	7.3756	10.346	16.691	24.366	22.184	23.307	17.771	19.828	17.161	23.225	15.943	18.733	32.805	14.371	18.879	22.633	23.681	21.376	10.293	16.07	8.7979	13.575	14.784	12.587	0	11.497	1.0592	15.999	19.469	21.483	18.388	32.319	35.49	32.751	37.258	52.103	62.367	68.734	88.786	88.889	91.971	106.56	130.11	136.09	133.67	131.57
0	0	0	11.6	11.637	6.8632	10.079	12.911	13.353	20.418	35.869	45.679	55.873	56.321	50.097	60.927	51.347	50.843	65.237	44.318	84.879	119.42	105.36	277.05	400.37	571.94	522.07	916.42	1149.7	1296.1	1473.8	1672.8	1882.3	2082.7	2316.1	2501.2	2659.7	2820.1	2994.3	3168.2	3329.6	3453.1	3589.8	3755.1	3810.9	3922.8	4112.3	4026.5	4037.6	4104.5
0	0	0	7.2297	9.0866	7.7769	30.753	22.45	28.214	23.267	25.944	32.057	34.157	37.023	27.885	36.557	43.905	47.335	37.983	58.672	68.061	61.557	66.59	62.185	76.626	85.254	82.157	100.36	112.45	144.02	148.84	180.52	174.52	203.1	220.45	234.02	259.48	266.18	275.68	308.81	294.62	310.71	321.4	310.29	367.07	390.67	372.05	411.66	435.91	436.61
0	0	0	15.069	20.782	15.829	17.822	12.063	27.168	12.938	0	16.294	26.236	55.093	77.31	101.36	126.95	153.85	191.74	220.1	255.09	198.54	306.5	329.19	326.75	342.66	350.61	363.67	377.24	399.25	410.7	404.16	433.35	437.87	453.83	487.13	461.49	475.32	476.26	475.91	478.93	476.98	498.69	486.37	481.54	496.89	488.51	479.3	491.73	484.71
0	0	0	4.7933	0.45081	11.651	8.185	8.0717	18.979	10.851	7.1887	17.084	9.5631	13.867	17.361	10.651	11.586	6.5457	8.5018	16.833	11.399	9.1075	9.1114	6.0596	15.684	16.032	13.588	21.492	8.537	10.087	7.1295	8.4948	1.5126	0.92299	0	10.761	9.3529	5.2017	4.9159	0	1.0099	8.0405	1.3948	2.2405	0	0	2.6273	0	0	0
0	0	0	3.1042	8.553	18.269	13.565	21.799	23.718	17.247	17.246	18.942	17.305	14.632	16.465	15.095	21.88	23.225	32.369	45.175	37.686	43.2	54.605	51.571	67.721	67.142	71.816	65.872	83.233	78.818	77.847	82.167	76.947	77.96	85.273	102.38	115.55	100.44	99.473	97.806	109.54	121.1	142.38	151.06	158.58	184.19	214.11	235.71	254.07	281.8
0	0	0	1.6096	30.272	20.5	22.854	21.737	9.0804	1.4549	0	0	1.0712	1.0992	2.326	0	0	0	1.3964	0	5.2535	6.6298	5.5019	14.705	0.86735	5.9305	12.461	8.9659	6.5795	22.907	28.362	29.281	43.63	55.981	81.129	100.58	109.78	149.05	171.22	201.11	232.13	256.27	291.52	311.17	325.99	340.79	368.84	373.04	396.5	406.62
0	0	0	4.5383	4.9833	16.913	6.3162	27.572	27.869	27.551	26.726	19.294	13.473	23.798	32.905	43.256	39.039	37.693	37.026	39.057	46.448	40.491	38.645	41.995	43.704	46.107	48.646	52.315	59.571	59.493	50.964	62.042	55.319	72.907	72	67.677	69.753	51.014	54.502	41.61	39.507	36.522	33.901	24.542	24.033	11.59	14.335	32.958	28.553	26.802
0	0	0	9.0794	17.432	28.538	36.305	43.075	46.774	41.229	56.677	60.908	53.144	63.954	60.759	70.296	70.099	78.137	80.328	84.046	95.692	118.35	124.11	125.31	130.57	153.13	185.33	218.4	216.46	232.07	254.06	265.67	291.44	294.54	327.52	325.75	340.17	353.08	363.03	376.49	396.62	392.4	356.35	347.36	357.71	358.73	426.89	404.17	416.91	365.63
0	0	3.8176	8.6583	0	11.723	11.031	9.7473	6.0718	9.9723	23.179	10.668	8.9614	13.923	8.3076	8.2978	18.632	0	5.1621	7.6937	11.955	6.7938	19.967	21.566	19.432	17.819	15.422	23.863	22.926	31.891	39.202	44.19	33.382	55.332	60.217	71.95	63.223	72.58	70.379	73.034	75.83	90.041	91.98	98.41	97.558	111.76	111.05	111.58	120.8	132.47
0	0	0	4.5313	7.0624	8.5346	13.433	13.029	22.068	10.097	9.44	15.452	9.5381	9.062	11.342	8.6767	13.09	9.4722	21.821	12.128	20.178	14.943	14.98	22.8	22.148	19.085	26.391	15.066	19.738	16.255	20.172	17.558	21.649	15.035	23.609	14.72	19.083	19.813	22.536	21.196	27.652	36.882	34.379	32.711	29.614	34.366	34.701	48.288	48.613	49.939
0	0	0	2.8622	9.6167	11.305	28.319	29.817	32.626	33.356	43.735	31.054	35.906	38.751	45.252	36.195	49.633	49.758	48.249	77.938	120.06	183.72	233.22	301.91	373.57	449.17	508.88	612.81	676.33	711.59	811.48	963.98	1201.2	1195.5	1249.4	1515	1533.9	1657.4	1738.1	1829.8	1939	2071.5	2181.7	2323.2	2372.1	2378.2	2506.7	2566.9	2645.2	2727
0	0	0	9.3137	14.999	37.978	38.417	40.546	49.213	42.758	33.683	31.779	43.38	27.787	43.571	32.613	33.228	28.849	30.042	31.004	25.264	25.934	26.336	17.581	19.052	0	104.13	0	34.742	33.079	31.225	29.653	22.985	33.461	92.218	91.608	130.36	157.35	235.57	328.91	424.83	514.5	607.88	688.54	771.55	850.89	945.74	1025	1092.5	1116.2
0	0	0	5.1948	18.061	19.499	26.633	19.705	28.433	29.359	36.925	37.054	38.899	43.969	42.818	40.216	25.515	31.725	19.522	28.883	22.165	29.291	21.363	30.348	23.245	35.292	38.484	38.461	43.51	42.826	50.66	43.163	43.725	22.576	17.955	32.933	28.745	33.478	38.967	32.83	15.367	30.636	48.411	74.671	109.17	120.66	153.75	195.72	221.21	225.6
0	0	0	0	16.193	16.083	15.848	25.729	41.344	42.082	41.182	48.678	53.7	58.339	67.919	64.28	76.309	93.362	107.57	124.63	139.75	160.14	175.13	207.89	212.61	239.94	281.65	284.57	322.79	324.51	355.55	361.41	398.76	392.83	402.64	440.1	451.7	478.7	482.15	486.7	499.91	494.33	515.85	534.73	578.36	579.13	613.27	634.53	654.44	661.21
0	0	0	1.3501	9.0572	17.463	13.788	22.399	23.598	19.395	28.419	35.023	41.211	24.928	36.901	35.755	38.351	32.613	39.353	38.531	30.991	37.913	34.175	37.658	40.571	40.64	48.129	49.459	36.548	39.82	43.381	43.025	50.605	47.832	58.259	54.174	59.53	63.951	60.44	63.289	74.815	83.815	90.263	93.183	89.795	103.88	102.09	88.24	109.12	113.97
0	0	0	15.72	6.4312	12.462	27.244	11.454	9.6889	31.83	27.976	41.594	36.298	32.271	35.026	26.366	25.216	25.924	32.19	76.478	102.23	154.6	198.98	274.4	331.86	407.09	474.05	558.88	604.38	682.07	747.07	869.49	966.85	1072.7	1170.5	1277	1433.3	1581.5	1766.7	1969.3	2160.5	2374.3	2533.2	2772.3	2902.8	3141.9	3292.3	3399.8	3607	3690.7
0	4.9148	1.3798	0	0	12.893	22.901	22.633	21.29	30.341	18.348	21.088	26.659	19.252	23.186	19.946	34.438	27.928	28.973	39.753	36.158	47.318	56.604	63.685	69.801	40.475	82.526	63.432	78.572	96.781	89.299	96.124	85.537	88.05	119.42	108.32	115.55	105.17	101.36	115.29	99.91	118.35	124.06	127.86	117.22	115.89	134.02	117.74	125.4	116.87
0	0	0	11.995	7.8757	18.567	21.011	19.048	26.761	27.517	36.463	39.557	41.611	62.31	84.545	114.13	124.03	172.05	185.53	217.14	234.88	253.22	278.12	289.46	302.32	319.34	328.06	339.35	354.17	359.63	364.4	366.56	384.21	375.55	385.37	384.64	368.1	378	380.46	397.44	396.52	398.33	410.67	416.73	402.49	409.13	424.17	409.89	433.5	430.75
0	0	0	1.5964	0	12.641	23.902	32.208	15.122	26.771	10.993	12.213	14.222	5.2689	12.498	7.8213	23.938	19.141	42.576	69.244	93.424	135.29	176.78	215.33	288.09	306.91	375.56	420.25	515.04	561.45	604.21	649	602.59	712	766.67	881.43	961.02	958.17	1026.3	1066.4	1102.9	1187.3	1199.8	1265.5	1315.7	1308.8	1370.7	1377.4	1377.9	1395.3
0	0	2.4278	19.777	0.85671	7.512	8.2838	0	6.6281	5.3936	18.361	18.133	11.206	5.4037	11.834	3.0516	5.5359	13.775	16.96	14.692	20.27	25.692	26.956	19.554	22.188	29.957	29.917	28.62	28.054	21.475	26.363	21.61	23.398	23.022	13.716	23.279	24.27	21.843	26.202	22.792	14.254	19.995	14.175	13.059	14.246	16.402	20.854	18.907	14.946	11.417
0	0	2.7529	0	9.123	24.128	21.27	17.367	23.551	39.897	47.025	39.569	52.769	59.901	65.963	55.114	59.907	62.415	65.847	57.315	63.415	60.934	62.685	58.381	55.621	48.25	53.444	45.722	50.567	51.487	57.382	50.124	51.216	34.436	29.056	42.059	48.515	55.82	61.849	96.369	137.27	209.24	325.64	407.85	564.65	683.48	785.83	963.4	1105.3	1172.7
0	0	0	5.4859	4.8125	14.235	18.341	21.264	19.09	0	34.943	33.159	42.521	47.953	55.5	54.874	64.428	64.191	62.169	76.462	80.356	94.957	98.978	114.9	130.54	142.14	158.72	171.58	167.49	188.5	197.26	208.6	229.98	254.37	272.4	283.48	299.59	368.48	381.66	447.73	505.28	547.68	592.6	647.05	604.69	713.05	717.89	784.75	831.98	848.56
0	0	0	9.9378	0.62401	13.683	21.186	17.762	12.144	14.655	10.339	12.535	0.50618	8.9942	4.0973	4.5237	9.1732	8.6918	9.4975	4.0788	13.646	16.561	24.581	6.3866	4.4095	3.7248	11.606	22.841	14.564	0	3.864	0	12.137	0	0	0	0.74055	0	0	0	0	1.7712	0	0	0	0	0	0	0	0
0	0	4.2924	4.0202	10.881	12.854	14.401	20.717	23.047	31.749	38.455	43.802	50.405	48.503	57.334	63.377	63.289	52.738	55.35	50.514	58.77	54.258	56.868	52.452	59.769	50.781	51.794	44.773	55.057	38.457	35.776	42.491	51.77	58.159	85.962	96.33	113.29	150.03	206.01	202.71	229.58	265.72	279.02	315.89	348.93	351.14	370.84	397.9	414.01	442.98
0	0	0	8.2018	18.766	14.236	21.04	22.542	22.58	33.83	24.628	25.961	24.939	26.257	34.702	18.086	31.014	36.76	48.492	44.709	66.473	82.425	94.979	105.96	119.13	153.75	172.92	205.02	216.55	217.15	221.94	230.83	229.17	249.36	251.06	275.86	288	296.3	298.95	331.36	354.44	397.77	412.3	435.05	493.6	521.05	591.52	585.03	708.47	695.83
0	0	0	5.4368	14.843	14.86	15.491	21.611	21.866	24.487	24.586	26.726	28.467	32.393	40.951	21.896	33.269	22.97	36.238	29.055	24.195	26.141	23.907	23.254	19.956	34.516	40.631	52.67	53.354	43.869	51.558	53.435	58.612	47.567	65.122	52.955	60.202	59.971	60.075	68.509	63.507	68.604	76.574	72.015	81.341	63.344	59.946	51.386	71.556	65.913
0	0	0	12.556	11.779	27.594	23.003	19.747	17.955	28.676	42.517	44.995	44.254	38.512	39.069	35.504	49.259	50.671	49.183	46.349	54.104	55.938	59.476	49.879	46.517	50.612	53.028	49.16	55.389	39.824	49.617	56.44	46.509	48.171	51.981	55.084	45.518	51.975	55.43	66.951	58.341	63.385	66.744	64.204	62.889	69.588	79.978	73.711	79.826	70.351
0	0	0	11.766	13.505	14.111	25.003	11.937	29.582	31.02	27.852	16.899	31.157	18.562	23.17	22.131	22.809	10.419	10.999	2.2241	9.4445	9.1827	7.6846	11.323	3.3244	2.5225	1.3034	5.7232	5.2076	0.22553	0	2.2168	16.789	0	4.5175	11.2	14.444	15.474	40.642	29.098	55.144	35.464	37.751	32.348	55.204	40.344	40.852	51.036	47.978	48.57
0	0	0	4.9019	9.5672	18.685	20.232	27.579	16.814	28.121	13.788	18.385	31.064	16.941	2.5775	35.802	21.943	23.125	12.303	17.384	21.44	22.54	13.735	10.415	14.494	3.56	0	12.274	3.2879	20.098	4.4449	27.827	8.5811	16.267	1.1813	4.0795	0	0.70378	0	1.147	0	0	0	0	0	0	0	0	0	0
0	0	0	21.029	15.677	23.354	28.876	38.613	38.503	30.851	34.948	52.788	51.379	65.384	68.069	71.066	61.954	68.641	88.827	104.66	108.9	124.06	103.78	139.44	135.42	157.39	179.17	199.97	189.97	200.87	220.86	228.17	238.99	260.43	250.08	276.12	311.37	280.3	272.34	293.89	299.27	309.66	318.18	319	329.87	323.75	339.33	344.49	331.5	338.23
0	0	0.90606	6.91	12.361	6.7018	27.895	21.996	32.245	31.94	31.883	33.369	31.01	32.164	33.293	25.193	31.009	39.622	29.595	34.884	39.473	39.8	40.883	42.595	53.517	96.258	116.15	181.31	233.34	311.71	377.15	460.98	536.99	583.42	640.08	728.82	765.07	847.55	888.5	936.22	919.85	954.29	979.63	965.73	991.69	1036.7	1008.9	1012.1	990.49	1028
0	0	0	1.5805	11.252	18.508	17.257	33.187	27.994	37.382	46.117	35.872	47.779	53.84	65.676	56.245	60.933	71.128	88.705	90.837	88.048	118.15	126.73	142.46	158.33	174.99	196.59	193.91	219.3	241.12	280.1	336.37	372.09	443.53	501.38	581.2	697.27	803.54	933.76	1031.8	1164.3	1292.7	1406.3	1527.5	1601.5	1705.2	1811.8	1853.7	1900.2	1973.4
0	0	0	0	15.142	35.855	38.664	39.199	11.07	31.85	24.287	35.47	31.672	26.396	35.619	18.239	32.1	37.994	56.85	70.32	94.601	114.5	122.44	149.6	182.81	229.49	255.84	327.25	379.85	437.33	538.22	623.9	640.37	807.44	848.87	948.39	1029	1080.9	1203.7	1203.1	1282.5	1309.4	1364.8	1404.2	1413	1426.7	1455.9	1511.1	1578	1599.6
0	0	0	0	11.021	16.314	32.414	30.324	35.842	36.773	35.571	34.511	34.589	37.933	36.124	32.851	43.604	45.298	58.457	60.8	64.927	66.66	76.942	78.78	84.199	85.381	91.161	84.366	90.055	82.675	101.85	97.766	105.47	105.13	101.04	105.78	101.25	98.783	104.59	100.68	103.69	108.39	110.14	103.07	100.61	98.312	100.77	102.33	96.716	106.24
0	0	0	11.423	25.036	10.301	24.362	24.7	27.007	23.166	21.815	31.379	41.92	36.879	44.376	39.349	42.912	34.69	31.526	43.174	39.06	46.471	45.227	50.984	61.139	59.184	70.716	76.902	88.821	83.134	98.333	97.436	115.97	94.023	90.42	119.6	128.27	124.49	138.68	145.15	141.24	181.9	225.48	285.96	326.93	377.88	461.74	526.43	598.38	627.02
0	0	0	1.5737	14.463	26.524	25.089	18.547	27.339	26.314	28.948	30.016	19.736	32.475	27.222	21.954	29.008	41.68	49.591	27.463	28.369	26.488	21.009	16.554	19.779	17.784	26.455	21.792	28.705	26.32	28.671	24.795	26.054	18.558	52.452	48.098	56.279	63.726	78.992	94.559	108.59	140.52	161.37	148.07	175.62	191.04	216.3	228.04	251.95	274.39
0	0	0	16.017	7.0125	19.213	20.883	34.997	44.578	52.822	39.333	46.475	42.033	61.198	65.62	81.544	66.881	62.263	64.178	64.821	69.35	69.435	77.469	78.934	98.658	114.06	136.63	163.73	222.35	253.21	309.92	366.09	421.69	466.39	504.04	560.26	605.75	650.52	702.88	702.29	786.43	724.19	742.75	813.92	793.35	775.12	917.32	867.1	859.56	877.43
0	0	0	7.7369	16.003	23.821	22.538	19.157	32.4	32.05	40.133	33.575	44.056	36.956	45.588	47.858	56.884	57.799	63.856	77.865	69.447	81.994	91.428	90.084	101.9	126.38	117.85	141.95	147.85	157.9	173.05	190.74	200.66	196.46	230.53	269.43	331.1	394.17	461.31	554.23	633.19	722.82	808.98	908.49	973.37	1077.5	1155.4	1182.9	1249.6	1358.5
0	0	0.47706	6.5359	4.8562	6.2312	13.779	13.659	16.479	19.425	12.465	6.8882	17.483	40.645	56.802	78.705	120.78	174.57	225.5	289.21	341.8	410.2	457.02	521.26	551.48	617.93	648.52	703.03	749.59	769.7	779.15	847.62	771.57	883.53	855.54	921.27	879.87	906.87	899.12	947.24	936.36	936.79	929.64	943.04	944.35	927.78	976.89	956.5	951.92	965.68
0	0	0.010459	22.714	0	13.878	26.182	22.147	33.47	21.764	24.94	32.246	50.858	22.123	29.304	29.461	21.369	32.54	43.639	42.287	41.117	30.378	36.629	35.524	23.767	45.268	36.789	33.542	42.798	47.272	52.188	42.121	42.752	51.496	55.762	55.21	54.407	60.927	73.659	65.632	64.485	73.246	74.676	75.619	82.807	78.314	102.81	95.941	103.05	122.09
0	0	0	7.1098	0.19326	12.463	11.949	21.268	14.518	22.348	25.711	20.046	22.515	29.433	31.803	29.1	29.238	32.005	32.396	49.311	53.913	91.847	110.94	176.28	214.59	276.25	326.19	367.15	440.84	466.8	514.28	568.47	584.77	614.49	664.7	684.48	677.67	734.98	727.23	711.86	754.24	755.21	783.22	779.33	844.99	879.94	863.63	824.03	861.09	851.23
0	0	0	26.738	23.466	34.613	32.737	40.935	58.49	58.262	62.003	74.68	68.036	45.297	62.544	64.237	53.167	44.713	53.013	48.035	38.322	43.338	46.944	22.768	35.632	34.022	28.768	28.793	35.294	11.218	22.177	23.266	28.999	19.953	11.342	22.109	37.596	39.822	13.395	14.285	4.469	17.138	35.807	7.354	18.722	0	0.81382	13.537	8.7649	0
0	0	0	10.305	7.926	12.531	15.964	13.293	9.4784	17.396	25.458	16.224	19.89	22.809	26.799	26.939	28.228	16.3	24.426	17.286	19.712	24.119	23.197	33.618	32.387	26.492	34.905	30.837	38.494	29.022	29.138	37.917	35.233	34.425	43.098	40.062	43.915	38.063	58.009	53.167	61.775	68.234	74.767	83.943	92.498	114.77	98.595	149.08	142.32	169.06
0	0	3.4848	12.108	3.5029	7.4733	14.165	14.257	11.737	11.867	26.927	30.009	52.941	62.585	110.59	141.09	198.89	250.34	328.02	408.86	481.68	558.09	614.82	696.5	795.24	865.36	895.07	949.89	992.19	1007.9	1057.9	1104.3	1113.6	1110.6	1137.9	1167.6	1119.1	1148.7	1133.8	1120.7	1160	1172.3	1179.2	1199	1158.9	1144.4	1142.7	1128.1	1126.3	1150.2
0	0	0	7.4652	9.365	0.70376	13.964	12.652	23.234	10.008	27.367	24.357	27.288	15.492	25.57	40.986	76.562	129.76	198.08	286.03	384.44	505.8	580.5	724.1	857.05	988.89	1079.9	1202.5	1251.1	1334	1438.1	1548.6	1552.1	1680.4	1751.6	1850.3	1955.1	2029.5	2152.7	2250.4	2294.9	2372.6	2459	2556.6	2654.9	2665.9	2747.2	2820.4	2898.5	2867.3
0	0	0	13.245	27.934	18.829	6.9909	17.487	6.91	17.289	9.2146	5.1566	4.518	9.1962	15.447	5.8115	11.131	11.437	20.695	20.421	24.106	46.175	46.448	32.712	43.528	66.808	85.534	86.099	105.92	107.53	135.73	135.18	147.59	154.69	185.98	215.39	211.91	213.19	245.7	250.5	266.94	296.38	301.83	327.78	330.38	298.6	343.29	349.7	371.35	367.17
0	0	0	2.1307	5.8016	19.366	23.431	25.715	22.416	24.366	32.58	32.507	36.762	31.162	40.098	35.778	41.253	50.307	52.486	42.064	50.96	44.6	49.277	53.633	48.978	48.977	57.725	63.57	61.039	65.279	68.935	54.133	58.094	55.235	54.745	50.979	53.848	49.759	54.181	63.007	66.442	68.433	89.034	71.016	86.78	86.675	102.51	101.37	108.04	122.01
0	0	0	7.5596	8.5222	7.6745	13.699	15.375	8.5604	7.5279	8.6161	6.4931	0	0	6.2709	0.42602	4.1962	3.4598	8.3886	3.7028	4.0618	4.1361	12.671	15.155	15.738	13.037	19.801	11.562	5.619	5.6693	18.292	15.978	16.678	15.399	24.42	13.218	23.948	18.581	24.066	24.062	28.085	32.994	36.285	27.597	29.21	33.477	37.764	41.284	51.438	49.712
0	0	0	8.796	20.621	26.953	41.75	62.956	58.923	65.177	89.005	102.81	136.68	179.1	202.7	243.4	285.71	288.64	331.57	323.87	295.32	337.42	344.45	350.37	363.22	415.71	430.43	409.77	391.54	450.46	476.8	472.87	493.14	541.32	602.25	636.36	671.36	735.34	845.06	884.63	943.96	1020.7	1106.4	1192.6	1345.4	1421.6	1523.5	1598.3	1655.3	1775.5
0	0	0	8.4891	5.2985	15.905	21.717	29.087	35.016	34.186	40.754	41.94	44.555	51.365	58.157	60.357	68.091	65.8	63.2	69.319	72.848	89.595	90.499	116.14	148.21	208.7	280.96	345.42	433.22	511.24	637.69	744.82	833.74	874.1	982.45	1077	1152.7	1188.7	1233.8	1281.1	1367.9	1397	1495.3	1506.5	1508.7	1531.3	1573.3	1579.6	1530.5	1608.9
0	0	0	6.7355	6.9561	12.168	13.438	1.2752	19.651	26.839	19.797	22.894	25.895	28.729	33.095	33.837	42.838	39.915	46.409	51.119	44.767	56.688	53.185	64.375	71.126	71.5	78.002	85.847	82.124	79.341	95.85	109.39	132.45	144.34	174.76	189.84	217	249.03	274.45	310.54	353.45	403.51	462.16	528.86	585.7	669.48	727.02	788.02	845.85	913.9
0	0	5.5174	13.65	1.3368	4.9671	6.7412	8.8194	8.254	8.6061	15.451	19.416	3.6456	18.889	11.255	16.342	7.6436	0.19198	10.637	11.831	16.039	19.098	21.35	22.391	22.338	26.478	20.036	26.117	25.34	30.064	32.163	37.148	18.672	33.13	40.237	42.74	31.557	43.89	35.022	40.686	41.518	46.327	49.027	52.616	49.297	57.648	52.179	57.649	49.88	55.507
0	0	0	11.316	10.251	13.334	12.135	16.585	16.104	12.569	7.8656	16.094	14.41	14.403	16.707	12.057	13.761	16.306	16.529	25.183	18.357	13.777	15.939	21.265	45.046	69.49	99.13	137.76	182.11	240.23	293.29	345.96	407.69	480.44	524.79	585.3	649.2	683.4	747.6	762.32	826.18	859.63	868.82	861.54	908.73	931.09	948.82	947.04	982.83	976.92
0	0	0	8.5621	12.966	28.529	51.762	65.547	49.481	68.384	83.803	96.427	94.392	83.339	96.807	101.83	120.54	114.4	113.24	119.38	117.23	118.64	125.27	127.16	135.42	134.29	130.73	129.49	138.1	125.94	124.76	146.53	144.88	146.14	176.3	167.73	175.69	191	202.73	208.25	228.57	227.99	236.16	250.63	249.55	280.84	290.98	323.16	335.72	363.02
0	0	0	5.9394	2.3409	23.256	36.458	30.115	27.823	38.127	37.712	43.614	17.405	26.07	24.59	25.116	15.603	5.2786	13.777	18.129	3.6102	7.8213	14.856	17.303	13.238	15.765	4.4597	19.138	14.609	18.453	24.237	19.917	10.074	11.71	23.818	26.832	14.726	19.012	9.0127	24.711	16.853	28.052	30.403	30.61	26.417	39.263	32.167	38.177	42.358	19.83
0	3.4256	6.344	0	4.1276	8.4448	14.802	16.986	38.586	38.51	35.362	31.052	31.918	40.335	42.546	52.024	55.935	50.149	45.033	50.39	50.035	55.722	64.04	79.209	95.022	98.846	111.96	144.27	176.93	194.24	221.75	277.91	326.56	376.42	454.88	529.21	649.89	820.02	909.76	1122.6	1307.5	1592.3	1766.7	1904.3	2081.9	2292.7	2443.8	2590.4	2662.8	2813.1
0	0	0	6.0363	7.729	21.69	22.47	29.926	38.325	48.432	46.208	50.473	46.04	53.65	52.544	56.538	49.541	58.714	61.121	62.128	73.529	66.046	79.913	78.25	78.392	88.827	91.815	89.731	83.647	102.17	94.498	95.371	104.59	102.38	98.284	112.63	115.27	114.83	142.87	123.19	140.91	155.07	166.17	152.39	165.18	153.37	136.05	114.19	127.65	133.1
0	0	0	13.309	17.718	18.341	15.712	9.4616	24.735	27.658	25.377	38.209	79.864	118.27	171.22	240.18	339.6	435.5	560.62	676.71	780.19	909.11	998.4	1113	1211.3	1355.3	1480.6	1702.7	1642.8	1803.8	1987.3	2137.5	2221.5	2177.6	2439.8	2561.8	2691.9	2765.1	2800.1	2963.1	2957.5	3151.3	3172.2	3253.3	3320.7	3486.8	3478.3	3519.7	3688.8	3732.5
0	0	0	6.2688	3.3875	3.3697	11.121	17.035	17.834	16.853	11.286	31.902	26.739	6.2071	7.9211	8.9936	8.7591	0	6.4591	19.919	20.997	12.892	14.958	21.009	14.831	25.104	30.277	30.97	51.675	72.203	77.4	108.56	152.34	160.11	217.71	268.64	358.65	439.62	565.68	690.74	806.34	928.61	1052.2	1190.4	1318	1471.9	1589.7	1709.8	1811.9	1949.9
0	0	0	10.971	2.436	11.691	6.4185	0	8.6722	13.852	36.055	16.246	14.71	11.113	20.806	11.746	8.3602	20.649	32.5	16.671	22.463	29.594	30.773	30.391	25.446	29.26	29.114	30.917	33.867	23.421	34.063	35.605	39	42.044	44.374	38.27	34.349	36.787	40.136	43.383	45.473	47.015	40.278	46.146	42.413	57.009	57.267	48.423	60.477	48.814
0	0	0	10.2	7.9883	8.298	8.5968	10.188	18.013	8.4172	24.005	21.891	18.413	13.628	13.905	15.187	18.564	16.927	17.979	18.134	25.625	16.007	19.989	19.976	21.666	24.259	25.412	18.324	16.514	14.095	15.32	14.898	18.736	9.9481	20.24	14.034	15.575	16.523	13.545	7.5471	15.617	20.862	26.225	11.876	10.88	7.8967	17.428	21.161	19.202	25.406
0	0	0	6.7584	7.3358	16.377	17.869	27.163	22.79	24.925	26.513	24.06	31.724	30.629	33.573	31.112	30.058	26.621	44.432	52.005	60.495	56.501	71.243	79.327	86.448	80.789	104.38	117.75	132.47	137.1	158.06	183.56	212.64	242.7	268.25	326.97	359.02	402.73	441.96	462.88	527.9	580.73	615.41	653.79	685.1	712.76	738.04	770.02	805.25	807.68
0	0	5.0921	0	4.3733	18.109	19.085	9.2093	25.599	25.377	38.583	40.302	40.625	45.869	56.946	47.41	50.784	69.246	67.484	72.283	72.317	69.262	79.072	84.763	92.071	106.68	127.91	147.95	184.75	210.59	258.63	282.86	306.64	344.14	441.33	479.23	554.63	613.53	713.45	817.38	898.36	1011.7	1081.4	1132.3	1257.1	1332.2	1462.1	1543.7	1639.8	1766.2
0	0	0	0	29.079	50.267	29.63	66.499	61.205	69.828	92.452	107.46	97.939	105.97	106.32	120.42	126.51	103.19	109.83	123.94	88.775	114.96	119.6	137.63	156.51	137.07	143.79	176.74	180.13	164.73	161.76	174.18	217.53	179.66	177.35	222.7	239.22	196.05	199.98	198.8	190.07	186.07	193.76	170.42	168.49	182.7	189.62	184.52	186.26	198.12
0	0	1.5903	5.708	4.9997	7.5178	5.31	14.173	7.3239	6.4227	7.9287	24.913	15.55	18.887	23.884	26.218	31.516	13.71	29.846	29.52	55.239	58.401	75.402	94.998	117.3	132.93	146.33	176.01	167.57	219.09	220.24	276.52	264.42	256.71	285.36	273.38	295.2	322.22	337.89	331.68	340.99	340.01	343.46	350.46	339.62	341.05	350.51	361.65	362.99	383.11
0	0	7.8364	4.1449	14.44	5.917	8.3076	30.509	53.955	84.101	140.74	203	275.33	361.42	498.63	600.17	757.68	798.11	959.45	1185.9	1307.7	1420.9	1536.9	1665.4	1812.5	2015.9	2261.6	2425.9	2609.4	2872.8	3076.5	3357.2	3541.3	3805.3	3948.1	4211.4	4415.8	4661.7	4908.7	5043.1	5207.1	5204.5	5397.5	5530	5575.2	5639.6	5728.6	5804.6	5938.3	6103.6
0	0	0	8.4286	4.8536	23.188	28.442	15.353	11.311	32.433	25.622	40.559	42.524	34.634	39.422	51.522	40.178	51.584	43.725	43.437	46.135	45.177	44.355	40.931	52.744	45.014	42.151	53.356	54.29	62.48	59.46	59.53	63.813	66.614	67.905	75.97	76.479	74.903	80.756	83.067	89.158	88.406	87.38	102.6	98.351	100.01	87.422	98.397	98.384	108.41
0	13.301	9.0399	0	0	0	9.5351	6.2635	5.3052	12.09	5.8769	6.2895	4.3826	22.075	27.528	35.934	23.429	29.786	25.21	24.702	29.787	32.117	32.121	37.316	49.533	46.19	47.588	54.333	70.827	75.521	76.924	84.686	98.298	103.99	100.8	116.66	122.01	132.68	45.591	68.046	69.548	88.817	94.495	96.254	129.04	125.9	129.52	134.76	179.25	153.34
0	0	0	0	22.04	7.0048	14.962	18.788	38.919	43.065	50.335	58.831	77.214	90.078	108.13	96.575	121.44	130.62	143.48	162.46	137.23	171.96	197.14	207.75	213.89	231.7	245.08	259.2	281.17	312.82	347.39	367.59	391.26	441.16	537.88	643.46	687.15	755.73	861.49	927.83	1038.6	1111.1	1159.6	1241.3	1317.9	1347	1391.6	1416.2	1497.5	1459.9
0	0	0	10.073	13.853	11.817	8.6507	20.724	15.457	22.271	23.904	28.089	25.828	38.444	33.168	38.098	33.786	27.966	41.648	46.609	51.716	55.503	58.385	61.532	55.402	61.454	54.636	59.368	56.446	63.553	65.279	70.423	63.346	67.395	76.902	82.458	67.803	73.138	70.506	74.428	69.126	83.93	78.657	90.98	83.448	89.567	82.206	92.653	87.989	95.163
0	0	0	17.872	17.556	8.7715	7.9029	35.053	27.956	30.64	30.913	21.936	26.741	51.621	53.998	65.341	96.075	121.05	167.13	191.84	199.01	244.88	270.79	303.85	311.23	363.23	419.79	400.63	392.35	407.45	405.43	440.18	443.01	455.79	470.34	467.93	491.03	539.28	539.96	549.79	578.67	554.37	522.31	495.94	494.71	501.3	524.14	530.16	497.81	505.85
0	0	2.3225	5.5061	5.6193	10.434	17.483	27.761	25.428	24.773	25.703	29.846	32.766	29.8	37.862	72.726	75.813	107.03	142.3	169.94	210.24	234.12	277.53	306.56	337.16	358.91	379.96	407.81	461.62	501.43	552.02	580.62	637.23	680.9	666.4	683.73	697.37	745.21	769.18	810.67	839.32	868.32	896.12	942.91	1049.1	1114.2	1139.1	1179.2	1198.8	1263.3
0	0	0	9.9016	17.742	28.637	38.462	33.068	36.725	26.483	34.553	24.147	27.451	23.336	24.092	34.753	42.879	24.833	28.545	27.265	41.261	25.848	30.667	20.629	35.44	46.838	59.273	75.193	99.321	111.51	133.11	140.22	152.42	159.84	192.76	201.88	210.59	202.42	198.52	243.24	266.1	241.32	299.53	274.07	314.38	303.97	316.55	310.07	314.62	321.03
0	0	0	0	16.627	4.1697	11.653	8.5368	16.933	24.331	19.432	21.287	25.153	30.121	27.329	22.514	31.199	39.296	38.827	59.384	88.041	121.25	163.89	216.07	294.67	343.15	425.43	478.82	550.73	599.36	674.16	727.35	791.98	844.72	897.86	951.55	979.37	1029.3	1053.8	1038.6	998.94	1068.3	1155.8	1259.5	1279.6	1299.9	1386.3	1510.8	1536.6	1559.6
0	0	0	7.8055	6.5109	8.8604	12.989	15.864	18.181	19.734	17.14	14.56	4.5885	6.9522	7.6889	10.061	23.556	22.347	27.271	23.166	23.186	15.479	10.725	13.629	12.986	18.618	19.765	20.96	25.839	18.563	19.784	16.078	10.404	6.7813	13.144	13.7	8.7285	15.37	16.127	12.489	11.238	20.608	19.756	12.192	11.73	8.1654	12.093	11.841	11.75	15.362
0	0	5.5964	2.6536	1.017	3.4092	5.181	6.4396	6.3043	3.3288	14.516	23.04	42.676	65.296	89.448	111.4	154.9	147.08	185.58	202.9	208.56	263.08	264.42	279.9	308.21	326.98	346.95	367.99	387.81	373.62	395.63	470.16	502.86	463.91	494.47	540.29	634.19	556.54	585.6	610.66	628.58	612.9	669.33	701.94	722.47	724.68	741.76	758.89	788.57	797.71
0	0	0	16.91	12.523	19.744	14.947	17.371	32.935	40.069	39.104	40.051	40.306	37.39	47.282	40.935	43.781	40.017	49.687	43.91	48.41	50.148	61.265	60.527	48.667	63.432	65.67	52.435	62.891	47.924	53.648	54.12	56.492	53.09	48.956	62.425	58.164	54.831	53.645	51.471	56.623	60.466	58.14	62.087	51.777	51.372	58.477	52.569	55.642	44.485
0	0	0	0	52.466	4.3309	10.895	27.874	23.402	11.206	26.953	42.372	70.985	48.45	64.799	58.759	93.65	106.5	107.27	110.67	101.08	116.59	117.46	138.41	138.56	149.59	163.53	170.44	168.18	186.61	187.09	180.49	197.49	191.22	197.26	215.55	196.09	187.18	207.73	232.81	260.78	290.97	330.61	311.19	352.6	385.8	424.75	445.28	431.7	495.05
0	0	0.34908	3.582	0	8.9646	7.9808	16.858	16.158	23.588	16.122	22.705	22.809	32.221	41.552	52.559	51.298	60.616	57.022	74.977	75.994	99.943	115.61	131.17	157.32	160.55	193.03	208.81	230.65	248.44	265.06	284.58	298.76	311.91	307.72	307.39	336.78	344.1	373.06	386.56	382.07	417.4	450.33	457.58	462.43	471.74	483.49	477.7	486.08	488.49
0	0	0	7.2903	5.9732	16.914	18.244	26.785	30.351	26.656	25.125	30.467	22.268	28.462	27.482	24.7	25.272	21.69	26.225	24.553	25.121	29.221	31.018	36.92	40.209	50.607	53.153	59.147	54.783	45.55	55.067	59.581	51.536	51.245	59.406	62.921	60.676	63.344	76.405	73.772	74.574	81.829	83.54	88.351	88.631	99.981	102.74	109.96	118.23	113.59
0	0	3.8319	10.224	8.1085	12.99	11.044	8.2013	10.363	2.2359	16.337	16.149	10.143	13.031	4.8056	2.889	6.9466	0	0	0	0	0	0	0	0	0	2.2622	0	0	0	0	0.44517	0	5.899	25.235	19.459	14.919	22.374	52.775	76.005	75.04	68.383	96.358	93.25	90.84	99.742	120.95	109.9	108.38	110.11
0	0	0	9.7289	6.5753	11.918	9.9912	19.695	3.8567	8.1491	13.285	18.699	8.5641	19.817	18.554	15.477	7.9375	7.5104	6.3222	16.419	22.966	22.422	29.542	22.544	26.234	27.14	24.09	31.302	24.563	27.163	34.557	30.493	29.404	38.504	40.161	46.104	39.224	46.902	45.269	50.489	51.612	61.37	57.111	60.688	56.979	62.325	51.952	60.529	55.23	60.433
0	0	0	8.2127	7.6932	17.276	60.459	120.49	203.51	262.47	378.51	480.64	583.32	694.63	791.91	863.98	963.22	1049	1137.8	1230.5	1301.8	1366.5	1443.3	1521.9	1567.3	1602.1	1719.6	1704.8	1790	1779.8	1916.5	2037.6	2090.4	2062.4	2173.4	2204.5	2339.2	2383.9	2351.6	2394.9	2546.1	2471.7	2574	2530.6	2530.9	2620.6	2655.8	2723.7	2731.8	2793
0	0	0	12.593	6.4376	11.192	28.354	24.673	23.121	25.072	26.712	32.958	29.204	21.962	35.978	32.56	39.705	40.722	37.388	40.207	40.466	42.088	51.174	47.239	55.815	53.201	53.498	53.048	49.121	48.035	64.39	50.954	68.212	57.939	71.145	56.953	67.504	62.576	69.268	75.806	84.125	87.311	91.764	81.202	90.598	83.912	93.868	102.42	104.64	121.55
0	0	0	13.846	7.8535	18.932	16.362	19.087	24.388	20.075	9.9565	16.396	21.161	16.175	14.179	18.207	16.736	18.012	22.822	17.893	23.404	15.66	16.909	10.491	17.892	9.9281	13.014	17.801	16.245	16.018	21.499	11.441	11.923	15.251	14.066	19.105	19.553	14.176	15.563	12.844	14.391	9.2303	4.1241	15.332	18.179	8.4344	3.3078	4.3683	5.3278	11.59
0	0	0	8.4059	0	11.488	15.456	22.183	12.698	21.508	8.6696	6.6149	13.664	16.323	18.532	14.349	35.388	22.937	26.284	26.57	42.972	30.214	51.415	57.893	81.925	76.034	112.17	110.93	148.48	189.85	199.59	210.49	206.71	223.1	295.87	345.3	371.37	406.27	456.03	518.97	605.8	696.85	740.34	831.99	915.51	973.78	1030.5	1046.4	1107.8	1147.1
0	0	5.0894	0.16989	2.5111	8.8748	9.4165	15.268	23.135	27.293	29.838	42.448	43.503	51.662	68.863	80.694	75.552	81.178	84.231	91.188	96.137	92.4	105.78	108.23	121.96	115.59	124.12	121.98	142.3	141.34	166.39	175.71	191.2	209.36	210.97	221.73	242.17	260.31	247.08	262.14	281.81	307.61	309.12	333.03	332.69	344.5	342.26	326.92	342.92	354.73
0	0	0	3.9645	7.2333	8.272	12.796	14.17	12.584	11.828	19.627	24.069	18.678	19.08	19.673	22.78	25.877	28.174	43.525	34.399	27.42	27.829	30.249	30.768	54.371	69.886	94.157	122.15	141	159.99	197.93	208.7	218.43	241.4	286.68	288.62	307.67	317.24	336.77	367.98	364.08	395.57	416.26	398.01	412.8	443.78	453.81	447.68	471.22	520.26
0	0	0	0	5.1073	28.768	39.624	40.193	30.594	22.984	17.357	14.799	13.112	7.3694	9.8244	14.454	14.932	19.412	22.209	21.708	20.292	22.845	25.592	44.848	71.256	125.42	171.29	245.04	325.47	422.45	527.09	649.48	771.74	923.18	1084.3	1212.5	1316.7	1461	1567.5	1723.7	1823.9	1963.2	2090.5	2097.4	2184.6	2228.6	2249.5	2332.4	2381.5	2453.7
0	0	2.049	16.046	0.15208	3.3955	9.4509	11.169	14.619	19.654	11.671	20.368	29.654	27.259	18.309	16.443	18.234	22.203	8.3171	17.795	19.171	28.736	22.628	29.103	33.57	38.28	44.841	47.153	42.936	49.251	52.612	65.406	77.205	101.71	110.4	118.28	135.66	141.89	149.89	157.92	170.77	167.9	201.8	174.97	189.38	200.22	228.1	218.59	216.35	226.4
0	0	0.067031	27.386	0	5.4721	21.358	22.463	1.5292	0	8.5964	9.2992	0	0	0	0	0	0	0	0	0	0	0	0	0	0	0	0	0	0	0	0	0	0	0	0	0	0	0	0	0	0	0	0	0	0	0	0	0	0
0	0	0	3.6302	10.066	9.9284	19.246	24.303	22.257	20.894	26.974	33.941	34.707	34.225	39.071	40.144	42.293	35.744	42.123	33.721	29.061	40.214	50.265	52.177	38.718	60.962	70.944	71.311	73.548	75.857	95.866	103.46	93.173	114.36	130.58	131.23	132.58	149.8	192.07	175.58	198.44	189.3	211.64	214.74	259.78	222.28	278.6	277.89	243.91	271.74
0	0	0	4.681	10.927	8.7536	13.55	13.714	13.852	13.911	22.015	19.991	15.974	18.723	21.996	27.518	30.205	37.66	40.883	36.979	34.962	33.08	31.368	26.201	30.696	35.199	43.464	31.783	50.153	60.762	56.168	49.609	46.627	55.729	58.046	65.219	64.29	64.828	68.268	72.192	73.597	85.072	82.686	70.342	89.649	75.833	79.749	85.896	87.402	89.124
0	0	0	1.1341	14.61	10.856	16.803	6.6953	10.975	10.218	12.404	16.586	26.755	28.82	41.031	43.479	45.225	59.988	61.82	89.131	90.965	117.88	101.75	126.2	138.58	134.37	151.16	161.81	198.97	181.6	188.58	194.95	236.06	188.52	167.28	186.98	232.84	252.17	300.07	331.5	373.76	429.23	445.18	538.65	579.44	610.85	664.58	738.33	784.96	742.85
0	0	0	14.655	17.898	8.3976	10.18	11.077	9.0712	12.152	9.102	13.079	9.712	7.1042	10.404	4.6845	7.5512	4.5491	2.5571	18.073	5.573	8.8636	17.75	22.97	49.924	71.31	109.73	161.87	199.5	260.94	313.74	391.65	414.87	496.63	567.31	603.36	701.03	753.77	866.39	929.78	1016.2	1175.2	1250.8	1384.3	1529.8	1646.7	1821.7	1981.5	2081.7	2151.3
0	0	2.3634	9.9124	8.3966	5.4476	14.203	12.962	18.26	12.976	16.792	18.55	11.571	16.337	11.896	9.1983	17.423	19.93	31.478	36.163	33.647	36.489	43.564	29.255	36.051	38.351	37.491	37.386	3.2555	13.301	11.687	25.574	35.819	56.395	72.072	116.37	133.78	196.8	251.32	321.9	369.43	458.33	569.2	632.48	782.88	852.27	908.25	1053.4	1144.7	1295.4
0	0	0.69134	0	26.165	10.568	9.4181	13.37	8.4127	15.844	11.415	11.774	20.618	6.7461	0	4.743	3.7544	0	0	0	0	0	0	0	0	0	0	0	0	0	0	0	0	0	0	7.2153	11.505	31.7	31.651	56.848	41.627	52.995	49.276	75.485	85.922	87.612	107.04	125.73	124.09	115.6
0	0	0.94256	5.9888	8.8544	4.8283	15.288	16.978	21.147	25.119	27.43	20.403	23.04	23.978	33.006	39.322	84.168	110.76	172.32	216.92	252.51	325.52	394.24	471.93	487.22	544.91	600.45	643.53	702.79	800.04	842.55	933.26	964.57	955.38	1027.4	1045.3	1064.5	1100.6	1150.5	1161.9	1181.9	1183.2	1201.9	1256	1320.2	1360.9	1449	1541.9	1592.4	1626.4
0	0	0	5.8151	24.423	17.018	11.821	11.546	18.761	14.058	15.365	11.791	14.753	16.074	23.759	15.576	17.622	16.105	23.098	30.052	29.556	33.624	36.077	33.045	31.837	32.993	31.583	36.941	30.345	35.867	42.702	36.168	34.774	41.313	45.654	43.317	43.698	51.334	38.527	49.273	47.213	50.973	56.031	52.183	51.641	54.703	43.491	34.857	33.885	38.354
0	0	0	0	15.282	31.237	30.766	27.314	32.839	27.045	24.562	41.462	27.956	37.857	48.518	48.671	55.886	65.162	88.059	89.552	102.4	108.73	121.91	118.72	150.95	149.03	160.92	203.73	226.59	209.08	217.45	247.76	276.85	263.44	304.11	329.65	313.31	363.03	363.99	264.39	276.94	298.99	347.4	376.65	418.06	448.35	466.32	522.28	550.38	593.11
0	0	0	14.666	3.7793	18.403	3.9702	5.4606	20.002	17.611	26.731	33.158	35.419	49.009	66.294	67.791	80.511	96.001	106.12	107.58	119.91	141.76	152.16	159.46	178.82	178.97	218.41	229.19	242.6	239.81	252.24	276.04	274.13	278.59	275.06	293.93	297.68	302.8	295.11	318.43	330.59	329.55	329.39	333.88	334.65	335.15	349.4	344.57	340.25	321.17
0	0	0	0.35151	6.9282	16.336	12.881	15.326	8.5408	20.677	1.933	4.5788	12.804	14.771	30.332	28.59	30.711	38.652	49.481	53.164	71.869	54.834	49.66	44.077	49.012	13.08	28.697	11.461	46.779	66.187	58.313	87.05	97.684	133.88	198.25	223.48	250.33	313.07	347.72	419.53	452.77	509.12	554.16	602.55	622.48	645.91	684.06	667.1	711.19	729.69
0	0	0	12.883	13.042	15.87	22.727	22.814	24.505	19.026	22.702	24.132	22.064	32.717	36.638	32.464	30.265	44.868	40.82	46.591	64.209	104.78	137.11	163.35	197.75	239.02	284.37	310.23	337.53	363.14	385.38	412.33	419.13	449.87	476.02	472.95	482.7	474.46	494.14	492.35	519.53	514.59	515.37	524.66	538.92	531.66	516.74	512.24	519.22	517.64
0	0	0	0.17059	14.438	19.333	25.611	31.511	42.425	47.5	46.428	49.734	52.63	50.635	59.133	74.077	98.435	145.18	175.66	237.8	286.44	355.38	392.01	456.02	506.36	551.16	622.2	638.17	694.49	739.49	735.8	781.41	795.53	821.54	862.69	855.51	883.38	944.54	888.78	947.77	943.21	972.71	960.25	972.39	1001.7	981.48	1001.6	995.16	1015.5	998.67
0	0	0	7.3966	21.236	19.06	21.611	24.801	23.245	26.033	26.416	28.705	31.351	30.795	45.038	50.002	59.651	62.129	94.853	130.8	149.55	176.45	211.39	273.86	296.18	319.9	363.65	370.9	443.69	407.52	495.29	486.57	482.11	510.51	564.46	564.08	447.28	409.24	441.26	415.06	419.74	415.84	412.22	407.57	387.61	394.83	398.69	408.16	405.18	419.82
0	0	0	4.6293	11.515	19.146	19.27	26.009	29.459	29.442	28.651	35.31	11.523	41.536	21.212	50.222	45.133	48.734	73.767	91.074	100.47	135.79	130.04	142.68	165.51	177.53	236.2	253.41	258.1	224.99	285.16	264.38	321.28	336.12	370.91	384.23	398.69	415.42	426.33	438.91	438.48	475.28	481.01	504.87	560.19	550.24	574.04	575.88	571.38	601.25
0	0	0	16.409	18.435	25.367	16.679	9.0571	2.7881	35.273	33.45	45.881	39.222	38.955	35.112	31.013	32.456	49.11	69.966	85.529	109.09	135.15	170.57	198.99	224.21	272.17	297.33	359.3	406.64	430.83	493.91	506.51	557.98	587.88	599.84	655.17	685.46	712.02	791.88	832.58	913.7	974.91	1082	1188.2	1288.2	1363.3	1484	1616.2	1658.3	1826.6
0	0	0	6.4919	16.203	18.587	20.49	21.773	32.259	34.593	25.6	23.751	28.735	26.133	30.237	34.476	34.123	28.086	43.388	42.366	32.499	45.665	41.385	37.959	44.527	44.612	41.823	48.099	45.534	47.741	50.123	44.4	50.669	52.525	42.224	55.645	60.537	52.086	62.36	65.494	64.101	57.877	52.269	71.955	68.366	68.376	65.967	73.77	65.955	75.736
0	0.80353	0	0	8.947	10.725	11.132	16.433	23.443	18.977	18.745	18.872	25.074	17.544	21.188	24.518	29.417	29.914	43.018	46.322	55.51	69.279	57.209	61.547	69.981	66.299	80.736	85.435	89.221	87.091	98.836	108.13	113.38	114.42	120.87	123.49	133.32	144.05	138.23	153.97	145.66	150.41	164.56	163.94	170.53	161.94	182.06	182.66	194.81	182.44
0	0	0	10.497	13.923	13.717	20.623	14.678	17.219	12.731	13.889	23.086	32.945	65.263	89.567	115.41	152.12	180.04	214.6	250.08	287.51	322.28	363.15	369.25	409.85	432.69	456.61	485.48	514.93	509.25	520.26	515.3	543.05	543.87	544.33	554.02	570.58	536.41	553.45	547.02	564.3	568.98	575.78	574.28	571.27	561.11	565.78	562.23	559.11	554.71
0	0	0	7.778	6.0349	15.752	23.661	30.476	42.788	41.207	46.639	47.199	53.838	60.829	60.17	67.876	73.357	74.209	77.314	72.192	78.992	91.015	89.636	88.937	91.873	103.11	117.11	120.57	116.63	121.04	132.66	144.17	158.04	169.88	180.07	187.87	197.21	212.77	214.33	240.85	256.05	276.67	283.49	311.95	325.97	354.9	347.02	394.11	404.3	399.24
0	0	0	6.5526	7.9324	9.2119	18.266	18.191	15.276	15.731	22.481	27.191	30.515	27.302	32.23	28.503	29.986	36.427	42.655	41.477	33.418	37.386	35.99	31.788	30.04	29.859	37.538	40.396	45.497	45.796	40.971	36.08	33.845	32.575	39.069	34.922	43.164	40.644	43.06	54.778	55.527	60.033	73.05	58.455	72.499	65.432	60.891	63.319	69.926	77.772
0	0	0	5.5464	16.712	21.272	15.068	21.81	25.056	31.049	34.023	34.455	25.174	31.979	15.652	24.443	29.047	33.953	30.038	41.494	34.437	45.347	43.627	49.446	60.618	59.518	69.804	68.65	73.371	73.728	82.417	71.929	81.347	83.394	90.251	103.37	113.49	130.51	130.72	141.22	131.54	138.8	150.07	144.75	158.29	148.76	161.25	151.37	161.99	162.4
0	0	0	0	2.7714	10.857	9.7947	15.774	10.854	13.217	0.59998	1.9845	8.0748	9.0857	15.928	12.62	16.921	17.854	10.194	23.607	48.266	86.314	159.72	255.76	327.54	366.85	542.43	585.11	629.15	719.24	830.63	955.4	843.59	969.66	1016.7	1232.3	1239.3	1281.4	1343	1417.8	1475	1517.1	1539.3	1498.5	1594.7	1536.1	1608.6	1560.3	1568.9	1587.7
0	0	0	2.8987	6.2916	7.0784	15.482	17.724	26.39	26.359	31.09	32.936	41.249	48.586	59.015	65.812	80.335	70.461	85.185	105.74	101.05	105.95	130.12	144.13	139.92	147.94	165.84	164.97	168.12	176.15	192.2	196.76	195.47	203.19	212.21	215.38	225.28	227.77	235.58	261.41	291.78	340.4	386.89	438.52	511.89	583.04	643.47	731.62	809.47	864.92
0	0	0.90432	4.2741	13.579	8.2322	14.704	12.548	15.979	10.869	20.094	20.374	8.7315	19.146	20.61	20.204	24.55	25.191	28.436	26.293	28.445	42.554	43.285	49.921	57.839	79.286	115.61	148.87	169.7	185.49	217.1	255.64	302.9	328.65	356.32	367.84	401.36	444.51	468.75	480.17	507.39	509.13	509.69	524.19	522.21	513.41	547.02	514.04	524.63	515.69
0	0	0	12.039	5.2762	11.166	3.5909	4.085	8.3564	13.116	24.604	17.153	25.191	15.198	24.841	17.023	18.869	23.511	23.586	27.876	12.957	17.846	18.722	10.464	9.9315	10.255	17.396	11.623	8.8064	6.7557	14.46	11.627	2.4301	10.429	7.1004	16.37	10.638	10.733	14.873	14.599	14.151	16.439	12.415	15.137	13.721	13.111	18.225	14.864	20.276	11.234
0	0	0	7.0224	24.35	34.104	28.824	30.05	31.423	39.191	31.633	43.95	45.755	35.687	39.436	44.682	43.502	41.529	39.283	49.259	43.79	53.404	57.396	50.091	74.573	105.48	135.08	148.42	131.48	139.67	160.86	178.11	203.9	210.57	238.99	235.08	262.87	281.77	277.71	312.23	312.68	321.81	341.18	339.92	366.65	373.44	379	384.21	396.93	409.1
0	0	0	4.1207	10.851	5.1879	11.792	15.44	32.282	57.952	72.964	113.29	177.32	224.47	285.42	319.32	400.3	446.62	530.81	557.15	665.53	713.22	763.59	847.01	851.13	928.67	965.37	1002.5	1014.3	1036.1	1104.7	1129.4	1117	1139.4	1152.5	1180.5	1142.2	1174.5	1208.5	1218	1222.9	1232.5	1288.2	1286.1	1292.7	1313.2	1314.5	1365.2	1350.3	1373.1
0	0	0	13.063	8.2934	20.167	10.566	18.732	27.507	26.519	40.41	34.471	28.503	17.677	23.798	29.587	39.505	46.46	57.452	47.69	51.933	59.009	68.338	63.247	67.789	65.066	87.548	93.948	89.676	85.776	113.1	135.71	150.64	158.8	148.19	177.46	170.4	173.24	177.73	192.61	185.21	199.09	187.22	195.28	195.09	222.97	209.89	217.34	228.16	216.5
0	2.425	6.0278	1.5143	7.5582	10.213	7.0494	11.142	8.8501	18.807	6.9377	12.748	6.9402	16.058	28.549	31.085	32.36	1.1303	22.134	21.28	14.788	16.659	16.455	25.004	29.326	28.827	33.568	37.579	50.187	67.424	60.19	76.933	84.515	98.227	99.93	107.52	120.41	143.23	154.44	209.23	269.22	343.97	421.44	489.3	555.74	669.12	751.7	838.68	897.26	1011
0	9.5634	0	8.544	9.8421	0.16827	5.3995	8.8903	3.3034	1.3004	2.6306	3.4246	0	4.3732	4.2289	0.23608	7.1464	6.6578	15.037	21.88	12.843	16.915	12.442	16.57	21.302	14.334	17.026	16.323	6.5832	11.4	20.779	16.015	21.303	18.876	28.245	24.634	31.335	30.981	45.49	44.602	53.191	49.114	57.225	57.8	53.96	64.189	71.543	71.948	67.389	82.654
0	0	0	8.9774	12.644	17.377	4.0121	12.383	21.69	35.248	38.726	38.25	46.45	56.695	78.145	70.645	74.17	87.442	85.436	86.125	88.411	92.35	99.878	111.23	127.52	149.37	184.32	215.32	239.02	293.74	336.57	380.51	413.4	445.68	503.6	516.26	550.76	618.12	668.71	706.16	706.79	785.25	810.08	820.24	941.21	963.07	1042.8	1050	1106.3	1066.5
0	0	0	8.9111	8.6517	15.601	17.911	15.802	18.958	14.805	18.902	22.655	20.858	23.668	16.25	25.228	25.169	30.79	31.227	29.145	27.566	26.966	20.195	35.79	63.284	104.03	175.87	243.31	353.66	410.51	515.78	602.96	727.58	796.12	938.25	1044.8	1099	1188.6	1243.7	1342.9	1374	1445.4	1474.6	1537.5	1618.5	1599.3	1635.5	1594.4	1621.9	1658.3
0	4.2087	8.8578	6.344	5.1537	6.1793	10.291	27.39	34.381	31.63	19.146	26.617	38.265	24.674	0	16.535	15.199	19.199	0.035479	0	13.385	14.323	4.2342	6.929	11.08	12.292	18.451	19.772	16.022	38.514	40.112	59.35	62.428	62.222	83.997	107.15	126	149.81	187.18	204.99	229.7	274.2	315.56	310.07	374.46	378.86	419.75	442.39	457.95	455.82
0	0	0	5.9008	11.765	17.582	22.093	26.795	25.83	23.041	24.066	28.216	15.419	23.658	24.42	32.191	38.223	41.389	45.709	43.505	29.279	32.523	32.477	28.139	34.696	26.349	36.829	39.499	40.858	39.975	48.778	38.507	31.763	29.768	35.585	28.906	34.134	28.052	34.028	76.156	81.203	102.25	105.41	109.44	116.32	121.67	130.27	142.87	141.35	157.94
0	0	0	6.1112	6.2484	22.03	20.217	18.376	14.612	16.694	16.72	21.143	17.791	15.6	18.624	22.988	16.25	23.173	29.53	22.887	23.237	21.338	14.982	12.391	16.752	26.679	29.941	33.9	32.311	38.652	36.373	42.62	59.851	101.83	173.28	241.41	357.51	472.68	585.27	731.33	874.07	1014.7	1018.8	1137.8	1266.7	1364.8	1468	1507.4	1632.7	1707.2
0	2.28	0	0	6.9625	13.213	10.277	22.072	29.739	34.299	33.681	35.658	34.301	29.805	34.122	32.616	31.969	34.947	31.965	39.336	42.059	42.964	46.375	47.821	51.295	62.711	77.43	95.973	111.03	129.87	163.08	209.64	277.38	366.39	468.48	568.85	697.47	830.22	983.77	1166	1299.7	1413.8	1555.2	1655.5	1856	1914.4	2110.2	2200.3	2259.1	2302
0	0	0	14.382	15.079	14.56	29.291	41.732	24.55	24.641	14.73	25.693	29.449	42.773	64.556	74.255	91.36	98.559	80.861	94.841	117.91	134.86	165.51	181.54	186.64	189.24	205.35	203.39	209.52	198.56	203.5	229.81	242.25	236.29	233.99	238.84	315.09	252.33	254.1	151.09	135.07	145.99	131.59	153.88	149.76	155.14	144.63	144.72	136.89	153.32
0	0	0	7.1497	3.629	16.359	12.937	19.769	33.557	34.042	34.801	43.787	58.577	80.396	121.08	193.71	277.96	376.23	489.91	603.99	712.68	805.55	895.08	1044.4	1151.6	1228.6	1275.8	1364.2	1411.8	1568.3	1598.2	1663.6	1354	1436.1	1758.2	1473.1	1624.4	1702	1917.1	1845	1562.8	1951.6	1977.7	1979.6	2072.6	2033.4	2101.5	2069.6	2074.4	2119.5
0	0	0	11.449	34.609	29.856	27.1	39.497	59.283	54.862	50.587	37.651	56.265	59.699	70.967	80.368	86.598	72.133	88.668	88.685	97.998	95.819	91.382	91.462	91.861	105.56	113.31	105.91	137.62	135.87	147.28	150.26	160.4	187.29	202.69	194.49	205.11	183.32	204.93	192.48	184.47	186.13	182.2	183.53	175.94	172.38	169.89	175.58	196.21	192.03
0	0	0	10.239	10.53	10.923	13.821	12.098	19.057	12.849	14.611	17.11	24.418	19.898	26.335	25.155	26.607	37.343	50.142	61.724	88.841	113.34	142.29	168.59	179.61	196.92	215.28	238.52	259.19	273.69	291.75	323.64	346.22	369.46	380.71	406.95	384.86	400.31	398.41	408.56	423.96	437.17	426.01	437.22	432.96	426.68	436.61	426.44	427.54	428.4
0	0	1.6991	8.3643	13.491	16.341	17.863	29.624	28.697	29.162	15.634	26.37	17.153	48.873	56.818	74.856	88.877	109.18	123.51	136.08	215.73	241.21	300.12	381.02	419.47	507.43	596.68	662.95	780.36	847.37	931.68	1032.4	1070.1	1227.5	1326.1	1443.8	1545.8	1571.8	1629.5	1721.1	1740.6	1816	1922.5	1950.2	2036.6	2025	2106.7	2157.5	2142.3	2222.7
0	0	0	23.94	43.372	17.183	40.929	23.266	8.009	13.685	0	0	9.8339	10.892	28.848	23.515	38.051	35.393	69.214	76.647	68.578	98.581	108.59	113.88	128.59	132.92	136.59	137.92	162.95	184.9	221.27	228.04	260.02	293.88	321.11	385.61	377.69	413.11	439.13	482.22	493.36	504.96	501.92	528.14	558.59	565.76	585.91	582.67	591.09	591.91
0	0	4.2388	19.856	10.887	12.301	14.05	20.048	22.383	28.763	31.219	31.709	49.584	58.016	68.48	81.117	100.11	94.756	121.27	148.65	159.65	183.04	195.72	209.75	211.06	224.77	270.4	232.18	237.27	237.92	271.31	260.35	290.47	324.86	367.69	411.13	457.29	518.92	558.51	617.19	678.99	735	784.66	822.34	891.31	893.02	896.44	929.87	961.08	972.39
0	0	0	17.148	5.296	0	4.1271	9.8912	3.4936	3.9269	3.7619	8.9574	4.0984	4.0773	4.3085	4.9792	6.4189	9.2287	15.931	11.141	13.759	13.054	20.767	16.273	18.241	17.343	22.515	17.188	13.927	15.928	25.091	13.683	21.223	13.497	32.898	25.851	23.016	27.334	31.326	22.229	30.266	32.909	34.922	31.55	36.636	29.933	33.868	38.713	31.069	37.428
0	0	0	5.5665	9.8452	15.827	17.709	24.197	28.603	29.613	18.256	26.695	17.564	28.139	25.977	23.32	30.917	27.091	30.42	41.713	67.718	79.889	92.305	116.53	120.48	130.86	138.2	116.79	139.35	161.26	182.84	188.78	177.81	208.41	172.9	203.16	217.72	239.43	255.84	239.57	244.03	275.62	264.8	270.69	285.86	296.24	301.09	266.52	283.18	329.31
0	0	0	6.0046	11.888	21.326	42.148	43.382	36.157	43.767	47.276	48.764	52.782	49.071	48.661	53.339	50.71	54.299	61.29	52.494	49.079	50.748	48.396	36.164	51.496	53.985	66.912	65.712	67.523	79.026	85.111	81.7	96.9	106.05	133.48	138.47	162.67	191.22	218.76	254.44	264.46	321.42	353.56	361.26	416.61	436.22	511	515.23	546.53	600.73
0	0	0	0	6.7256	13.568	19.038	27.486	28.728	36.9	49.945	54.933	64.668	83.217	95.304	85.692	92.168	117.17	133.74	137.94	151.48	178.35	210.01	246.22	267.96	314.89	335.76	364.72	381.04	424.54	441.99	452.15	453.59	504.8	533.84	594.06	604.9	653.78	735.8	793.92	897.73	937.77	1037.4	1060.3	1162.2	1250.3	1316.9	1409.4	1461.5	1556.1
0	0	2.8487	8.0998	13.29	25.842	9.9035	29.509	23.556	44.854	29.01	41.32	44.069	53.824	46.998	51.458	65.166	64.853	67.919	78.886	95.577	105.55	107.11	119.76	129.67	146.16	150.86	158.32	152.42	183.71	189	203.37	202.19	219.14	220.38	233.9	244.35	233.1	243.22	248.75	257.81	256.48	260.74	257	252.7	252.17	285.73	284.69	267.69	280.43
0	0	8.9647	3.4922	2.489	26.124	11.007	18.951	20.847	32.366	48.403	30.484	30.583	56.923	41.393	64.403	70.343	70.226	60.345	69.973	62.286	73.056	63.701	73.801	73.269	78.301	73.557	92.929	80.696	96.424	110.86	130.36	162.09	160.15	175.26	181.61	190.75	210.88	228.6	239.32	254.97	296.09	323.51	339.71	357.15	382.59	401.01	418.75	437.5	454.6
0	3.641	0	0.28553	2.8508	7.2187	8.7086	6.5233	17.333	14.598	19.668	13.017	9.2294	15.551	23.469	41.907	74.157	109.67	146.56	221.05	281.17	353.47	407.95	468.01	577.43	609.84	624.34	730.04	762.28	724	831.04	871.48	842.96	877.68	873.5	904.07	905.58	940.35	799.22	817.68	822.04	822.82	812.08	842.98	879.72	886.98	937.17	895.39	1006.4	983.39
0	0	0.52435	4.0669	7.7074	7.9948	14.277	18.849	13.861	22.847	27.584	23.266	27.062	20.578	25.622	26.558	24.106	12.429	20.295	21.994	27.945	38.536	48.962	54.012	67.18	76.145	82.913	80.271	93.508	80.117	97.033	94.043	106.74	110.51	122.97	106.67	113.43	119.93	161.14	157.47	197.32	199.4	222.67	237.25	247.35	274.75	278.7	305.13	298.66	332.84
0	0	0	5.4537	4.2011	12.568	13.582	22.367	39.542	63.335	100.87	163.13	202.46	267.69	356.22	425.4	498.89	563.43	630.41	679.99	748.59	812.6	849.29	871.72	874.12	957.89	1007.9	1026	1055.2	1085.3	1115	1118.7	1185	1205	1228.2	1247.9	1042.8	1232.9	1342.1	1354.4	1380.5	1445.5	1468.6	1527.4	1559.5	1639.2	1634.1	1690.6	1696.1	1733
0	0	0	6.1299	7.2565	15.442	14.236	18.108	22.554	31.224	28.743	25.894	32.539	33.419	41.607	41.512	42.65	33.281	40.047	47.339	41.955	51.808	46.342	53.067	55.644	60.818	63.065	75.332	65.499	68.927	69.251	74.845	84.825	93.112	101.39	95.24	98.011	115.25	101.31	114.53	117.32	135.07	125.46	137.2	125.72	128.8	109.95	152.4	138.09	137.42
0	0	0	21.07	13.344	41.783	53.22	102.19	102.79	97.296	92.984	103.44	100.91	107.43	113.51	115.83	127.09	110.33	111.51	90.861	93.195	96.725	97.374	85.384	82.811	77.827	78.678	75.585	77.717	92.571	123.63	168.06	246.56	293.03	395.87	537.86	654.8	773.37	894.87	1030.2	1212.7	1336.5	1530.4	1698.8	1826.3	2055.7	2196.3	2331.5	2554.9	2679.4
0	0	0	4.4371	11.912	16.288	16.783	20.732	23.96	17.252	23.678	17.645	30.457	34.151	32.441	29.706	33.734	39.296	40.031	44.117	41.697	41.573	41.478	60.097	55.111	55.722	58.536	57.863	63.554	65.273	72.568	68.414	71.28	75.687	87.125	80.373	77.996	83.642	97.454	111	125.37	132.04	138.43	141.96	164.93	158.14	166.4	157.32	179.39	169.98
0	0	0	25.196	6.7664	16.309	18.687	21.168	27.076	27.506	27.744	35.586	52.854	75.17	93.764	103.26	128.1	146.39	163.96	189.17	204.25	217.49	224.89	248.66	271.31	272.74	278.53	296.44	293.31	305.84	323.24	331.03	327.1	351.29	362.09	372.35	365.57	358.51	381.38	403.2	406.12	412.53	430.09	422.92	451.9	451.8	447.49	447.09	450.66	437.24
0	0	0	9.987	10.105	9.4106	13.133	37.258	36.789	26.421	25.498	18.867	13.057	14.55	21.056	35.657	41.894	48.614	56.256	66.201	79.545	109.77	91.69	121.43	150.89	139.46	165.81	172.89	156.91	160.24	161.6	133.81	168.43	190.38	151.43	180.82	185.3	199.54	186.97	178.05	192.13	203.79	246.97	257.59	287.21	306.72	341.35	371.31	368.36	406.24
0	0	2.5251	12.812	5.378	13.958	9.3092	23.88	8.6423	19.378	25.491	23.079	11.71	25.414	15.232	17.914	13.34	5.5557	10.438	20.463	24.066	23.236	35.768	27.321	37.414	41.691	25.306	24.95	26.478	29.758	30.629	39.318	34.191	38.355	41.693	56.433	59.409	59.541	53.388	54.169	62.403	69.794	61.935	70.893	66.025	74.289	73.435	80.092	76.201	82.539
0	0	0	14.639	23.312	18.171	6.4803	24.898	29.089	31.741	21.518	32.749	23.505	29.586	40.368	53.88	59.02	73.939	121.28	160.4	240.2	289.57	364.35	422.11	504.5	574.1	665.92	755.45	839.24	898.4	990	1081.6	1167.3	1169.1	1290.1	1359.8	1487.1	1528.5	1640.3	1788.9	1832.4	1953.7	2126.2	2227.8	2330	2411.6	2493	2608.2	2689.2	2839.6
0	0	0	0.85196	14.831	16.511	18.204	23.063	27.507	17.555	22.943	19.317	22.34	37.921	28.624	23.928	28.421	25.986	27.283	22.55	21.633	19.986	22.707	21.734	22.449	23.159	19.618	26.98	27.218	24.55	27.029	30.998	27.552	25.837	25.946	28.395	22.648	13.491	19.924	13.318	17.935	19.318	19.926	28.862	38.612	32.77	31.199	23.686	27.927	27.902
0	0	0	0	19.692	25.832	27.553	37.274	46.603	43.146	44.977	41.464	52.12	40.168	46.71	48.895	62.268	70.352	65.428	84.577	91.19	81.165	97.542	112.36	125.84	104.54	126.94	135.32	156.49	121.26	137.99	140.8	147.23	143.45	152.17	167.8	169.88	179.03	191.4	190.48	198.96	188.63	211.81	221.5	230.08	224.34	242.38	237.75	241.45	238.28
0	0	0	0	4.2159	14.238	16.277	0	13.7	18.389	4.3438	0	2.898	8.1636	8.3125	0	13.347	5.0455	20.448	21.683	16.003	28.578	30.929	37.214	33.391	13.002	28.471	14.07	50.438	64.502	50.885	56.934	76.887	66.265	113.5	85.942	106.23	82.538	102.45	108.15	103.36	118.24	131.34	130.04	125.84	130.1	155.13	138.22	156.09	133.17
0	0	1.0234	11.576	10.452	12.778	20.843	18.654	19.469	19.632	24.245	21.195	15.543	21.002	23.892	25.576	29.466	37.816	41.502	44.338	49.77	58.644	64.598	63.149	55.551	68.988	74.44	87.47	74.497	77.771	73.947	73.019	83.468	76.994	94.261	92.69	84.584	87.819	86.349	84.095	89.83	93.744	95.006	98.396	92.278	89.618	95.338	95.671	94.121	90.308
0	0	0	15.338	7.5793	10.005	6.7988	16.182	31.976	28.33	43.613	35.131	41.158	15.766	38.082	15.256	20.581	18.584	31.383	20.519	30.1	25.61	30.401	33.908	39.698	34.365	39.719	37.383	44.309	28.103	40.603	45.619	49.29	39.864	47.268	61.26	51.11	46.323	49.92	48.274	50.773	63.887	53.832	61.618	66.238	48.917	71.63	74.754	87.776	74.064
0	0	6.8721	12.185	2.5323	11.216	9.633	9.9	8.3087	11.703	14.425	15.166	9.4051	22.779	16.632	19.572	14.241	2.159	6.3971	15.21	20.166	24.94	27.212	30.484	21.86	23.868	18.606	15.659	19.968	22.007	24.815	23.829	13.586	15.447	24.971	32.237	23.622	31.124	19.305	21.966	22.196	35.272	27.262	35.078	22.291	27.678	19.942	26.838	20.374	14.65
0	0	0	0	8.1123	17.609	23.224	31.295	27.177	36.807	41.933	34.063	40.744	47.016	55.25	35.942	40.1	35.328	49.233	47.179	39.64	41.083	49.987	51.138	56.918	62.466	86.525	113.21	146.8	207.03	289.81	378.29	459.76	579.84	663.89	744.64	801.36	919.83	1017.7	1083.1	1208.1	1329	1422.5	1560.4	1644.8	1725.3	1819.6	1894.1	1969.8	2035
0	0	1.6177	2.0744	0	30.771	36.016	46.307	57.477	58.786	59.22	59.088	56.258	58.688	72.454	79.357	65.683	75.275	70.701	86.19	87.702	98.125	112.38	124.58	138.42	144.72	151.42	155.23	188.11	201.11	210.4	225.58	238.15	256.98	279.84	283.79	304.2	327.48	355.48	389.23	388.26	422.46	422.86	431.42	438.41	452.79	442.97	458.39	458.68	468.81
0	0	2.5293	10.373	3.1117	5.0386	6.7306	16.14	18.161	13.264	11.258	18.134	13.721	22.385	26.148	18.497	23.028	36.487	40.574	40.149	36.115	32.196	29.395	36.968	38.039	59.254	75.223	83.248	98.33	118.45	140.46	170.97	165.3	196.07	233.99	306.56	363.23	444.89	569.91	727.8	864.3	1062	1209.9	1441.8	1520.8	1730.6	1909.2	2128.6	2204.1	2333.5
0	0	0	3.479	9.2252	19.822	19.181	22.39	20.799	15.847	24.622	22.854	22.086	24.115	24.795	28.982	35.267	38.335	39.38	43.96	39.763	30.312	29.538	29.977	31.439	40.687	35.278	40.026	48.605	49.241	49.745	42.178	38.386	37.959	46.973	42.373	52.397	48.866	59.845	139.86	160.74	182.79	210.2	210.91	238.65	250.16	266.67	292.98	306.13	319.4
0	0	0	12.63	11.697	10.046	7.9587	16.861	13.601	8.3828	4.0352	15.365	5.1239	16.227	16.414	7.3495	8.044	9.568	10.678	11.351	22.312	18.211	18.438	34.918	58.387	86.343	130.07	178.48	205.7	263.24	289.98	347.03	346.28	387.13	418.7	461.43	492.85	516.8	558.47	611.37	652.03	668.88	722.99	713.66	743.97	781.67	813.84	837.79	811.4	851.48
0	0	0	6.8791	10.726	12.891	14.084	25.086	24.018	25.886	30.244	27.532	40.711	30.654	38.073	42.285	51.83	34.72	43.694	44.895	56.896	55.953	61.138	86.111	85.51	98.803	101.79	112.49	127.97	136.15	145.92	157.34	169.4	180.05	204.44	198.11	224.87	241.46	277.31	276.05	274	245.74	255.47	282.2	283.29	292.65	294.95	312.15	299.61	317.01
0	0	0	5.7262	4.19	10.237	19.446	21.54	38.542	53.578	60.701	74.9	87.104	118.42	145.72	201.06	247.77	314.15	356.45	512.26	664.24	605.88	592.52	893.27	974.08	834.42	851.34	970.65	1008.5	963.34	1033.8	1112.8	1249.4	1244.8	1186.4	1385.8	1265.4	1357.1	1250	1319.9	1296	1325.5	1345.1	1385	1433.3	1470.7	1477.9	1487.8	1565.9	1592.1
0	0	0	7.4975	18.781	9.9152	16.202	18.785	25.989	20.145	14.76	24.436	21.854	27.764	36.833	24.746	30.768	25.188	30.96	32.144	35.643	42.389	49.732	55.728	60.162	67.943	65.861	84.667	90.409	93.099	100.78	101.67	108.43	116.28	117.24	141.09	130.45	151.71	148.36	158.19	167.42	174.93	183.78	198.3	190.99	186.9	197.26	183.36	185.21	189.85
0	0	0	6.9494	14.254	12.362	14.431	8.7864	11.765	3.0774	4.2878	6.6635	17.875	26.539	27.492	26.435	33.456	36.787	45.572	49.397	51.143	63.905	68.603	75.051	68.371	75.194	81.424	82.723	87.693	93.507	96.931	99.491	103.64	115.53	108.87	116.45	109.1	121.74	121.08	129.54	154.49	176.18	211.17	227.75	269.12	309.03	364.7	386.24	429.48	459.81
0	0	0	15.674	14.271	29.04	21.251	21.061	40.15	42.474	53.186	45.849	50.631	46.195	55.451	49.721	55.888	68.223	74.532	57.071	71.667	73.546	77.494	81.636	77.752	75.818	86.839	78.25	89.572	78.608	100.05	100.54	90.961	91.093	86.478	113.59	109.22	95.613	95.656	100.97	98.323	102.53	83.629	95.202	92.303	88.939	88.335	88.417	96.484	89.244
0	0	0	5.2816	0.13685	15.855	16.194	19.449	15.939	31.24	22.823	27.791	28.636	15.371	24.534	18.84	21.268	22.737	25.695	31.027	43.083	51.587	75.964	105.22	135.75	103.48	171.58	190.53	257.94	279.66	308.34	318.62	351.31	342.15	403.01	441.36	470.68	472.47	474.22	521.85	536.88	566.87	678.29	597.82	727.55	773.79	823.45	837.3	835.97	832.68
0	0	0	0	8.0337	12.498	13.863	9.8767	9.4083	10.039	16.989	10.002	11.538	12.338	12.578	17.835	12.017	18.958	20.775	19.272	26.744	25.176	35.695	44.448	55.372	82.493	97.627	131.22	162.72	143.99	154.49	197.39	192.9	171.88	187.39	234.96	238.77	191.36	196.3	210.22	200.78	221.07	223.93	207.76	224.55	223.34	215.78	215.7	219.78	229.59
0	0	0	1.5725	9.5427	24.919	42.779	58.286	99.703	119.09	138.84	175.34	193.38	221.04	244.36	275.31	295.2	328.23	332.2	357.39	380.39	381.22	403.82	423.61	439.36	503.58	533.64	538.9	557.73	563.88	562.68	576.06	577.83	589.57	604.61	599.3	606.72	610.41	609.89	615.59	616.29	599.8	619.77	619.88	630.25	619.57	626.78	628.4	637.21	630.03
0	0	0	9.8157	14.205	8.9594	6.4804	4.8087	3.338	2.3126	3.6686	3.5414	15.332	7.2877	7	0.63024	0	2.8656	5.1293	16.193	35.408	37.021	49.745	69.195	132.86	145.4	195.34	270.07	332.67	387.7	461.61	534.74	633.23	666.36	725.84	861.99	911.46	998.52	1119.9	979.11	1055.8	1137.2	1220.1	1309.7	1362.1	1417	1457.5	1581.8	1599.5	1675.3
0	0	0	15.587	7.0002	10.433	17.133	22.65	24.004	22.719	33.119	43.421	44.483	44.241	52.14	49.133	53.346	50.384	52.107	62.176	52.55	49.198	54.776	57.096	70.65	80.093	91.66	111.29	127.38	140.17	153.04	182.1	197.61	233.52	272.17	319.02	363.33	389.78	411.17	466.89	497.05	532.69	579.54	597.25	611.55	638.14	698.06	697.74	721.38	721.73
0	0	0	3.4745	0	15.406	14.091	15.687	19.766	20.058	25.166	23.151	40.327	48.158	73.001	100.11	123.82	156.08	178.02	207.71	230.21	271.71	279.79	319.42	376.98	462.53	545.3	646.35	742.64	832.2	880.61	1025.6	1114.7	1169.5	1276.6	1353.8	1458.3	1549.3	1630.2	1675.9	1720.8	1536.7	1657.2	1877.5	2026.6	1918.1	1895.4	2069.6	2001	2128.6
0	0	0	0.91084	4.7696	6.3857	9.998	17.957	19.156	18.187	25.994	21.094	31.326	24.57	34.88	30.362	32.245	32.391	39.01	42.238	40.833	51.196	40.652	49.362	53.975	57.266	51.785	53.959	43.664	44.246	57.124	67.106	92.146	120.95	155.48	198.84	233.63	288.99	324.9	378.58	482.94	571.8	633.55	692.07	797.12	877.53	941.31	996.24	1054.5	1088.4
0	0	0	7.0781	14.104	3.9226	27.209	29.408	14.37	20.864	32.136	31.187	48.734	48.362	64.357	70.428	81.02	89.069	96.588	108.9	107.88	119.15	123.29	142	167.77	226.1	296.24	345.14	390.98	460.73	515.95	569.71	650.32	688.43	782.43	807.62	882.6	913.15	938.47	994.7	1014.5	1093	1103.7	1158.2	1198.6	1220.7	1259.4	1263.8	1289.4	1288
0	0	0	0	1.6714	14.744	12.088	23.032	21.908	33.163	5.564	21.287	27.336	27.443	23.044	30.068	50.86	65.496	87.634	133.26	167.21	236.54	302.09	387.02	496.71	509.22	599.1	648.06	815.96	896.59	941.25	989.37	954.1	1061.1	1115.5	1254.5	1302.1	1382.5	1368.7	1439.9	1459.8	1474.7	1479.1	1527.1	1550.1	1525.4	1602.1	1584	1548.3	1557
[truncated: 78 more columns]
